# Supplementary material for: Parametrization of Linear Vibronic Coupling Models for Degenerate Electronic States
Source: J Phys Chem A. 2025 Mar 4;129(10):2655–66. doi: 10.1021/acs.jpca.4c07472 (PMC11912485; doi:10.1021/acs.jpca.4c07472)
Supplement: Supplementary file 2 — jp4c07472_si_002.zip [file jp4c07472_si_002.zip]

Archive with 14 entries (9 files):
- SI/
- SI/PtBr_good/
- SI/PtBr_good/LVC.template
- SI/PtBr_good/V0.txt
- SI/PtBr_poor/
- SI/PtBr_poor/LVC.template
- SI/PtBr_poor/V0.txt
- SI/README.txt
- SI/Rubpy/
- SI/Rubpy/LVC.template
- SI/Rubpy/V0.txt
- SI/SO3/
- SI/SO3/LVC.template
- SI/SO3/V0.txt
