# Supplementary material for: Parametrization of Linear Vibronic Coupling Models for Degenerate Electronic States
Source: J Phys Chem A. 2025 Mar 4;129(10):2655–66. doi: 10.1021/acs.jpca.4c07472 (PMC11912485; doi:10.1021/acs.jpca.4c07472)
Supplement: Supplementary file 2 — jp4c07472_si_002.zip [file jp4c07472_si_002.zip › SI/PtBr_good/LVC.template]

/global/mai/Dilara/LVC_PtBr6/V0.txt
25 0 24
charge -2 -1 -2
epsilon
49
  1   1  0.0000000000
  1   2  0.0910250000
  1   3  0.0910250000
  1   4  0.0910250000
  1   5  0.0918590000
  1   6  0.0918590000
  1   7  0.0918590000
  1   8  0.0942930000
  1   9  0.0942930000
  1  10  0.0942930000
  1  11  0.1009770000
  1  12  0.1009770000
  1  13  0.1009770000
  1  14  0.1086220000
  1  15  0.1086220000
  1  16  0.1086220000
  1  17  0.1146650000
  1  18  0.1146650000
  1  19  0.1146650000
  1  20  0.1162670000
  1  21  0.1162670000
  1  22  0.1162670000
  1  23  0.1208560000
  1  24  0.1208560000
  1  25  0.1208560000
  3   1  0.0795810000
  3   2  0.0795810000
  3   3  0.0795810000
  3   4  0.0804360000
  3   5  0.0804360000
  3   6  0.0804360000
  3   7  0.0897680000
  3   8  0.0897680000
  3   9  0.0897680000
  3  10  0.0924640000
  3  11  0.0924640000
  3  12  0.0924640000
  3  13  0.0964450000
  3  14  0.0964450000
  3  15  0.0964450000
  3  16  0.1011630000
  3  17  0.1011630000
  3  18  0.1011630000
  3  19  0.1078820000
  3  20  0.1078820000
  3  21  0.1078820000
  3  22  0.1154500000
  3  23  0.1154500000
  3  24  0.1154500000
kappa
253
  1   1    11 -3.95606e-05
  1   1    12  7.06350e-05
  1   1    16  1.19563e-03
  1   1    17 -1.98193e-03
  1   1    18 -3.77025e-03
  1   2    10  4.39048e-05
  1   2    11 -6.73565e-05
  1   2    12  5.60578e-05
  1   2    16 -6.34305e-05
  1   2    17  3.17927e-04
  1   2    18 -3.01553e-03
  1   3    10 -8.41663e-05
  1   3    16  5.81777e-05
  1   3    17 -7.14981e-04
  1   3    18 -3.01554e-03
  1   4    10  4.01586e-05
  1   4    11  7.23536e-05
  1   4    12 -4.94167e-05
  1   4    17  3.97052e-04
  1   4    18 -3.01554e-03
  1   5    16 -9.53079e-04
  1   5    17 -1.79805e-03
  1   5    18 -2.89380e-03
  1   6    16 -4.97464e-04
  1   6    17  1.48109e-03
  1   6    18 -2.89380e-03
  1   7    16  1.45064e-03
  1   7    17  3.16948e-04
  1   7    18 -2.89380e-03
  1   8    11  1.38237e-05
  1   8    16 -4.31213e-04
  1   8    17 -5.76705e-04
  1   8    18 -2.88509e-03
  1   9    10 -1.60506e-05
  1   9    16 -5.74874e-04
  1   9    17  1.21796e-03
  1   9    18 -2.88508e-03
  1  10    12  1.43361e-05
  1  10    16  1.00627e-03
  1  10    17 -6.41292e-04
  1  10    18 -2.88509e-03
  1  11    10  3.84872e-05
  1  11    11 -1.60256e-04
  1  11    12  3.05179e-05
  1  11    16 -1.70030e-03
  1  11    17 -1.31065e-03
  1  11    18 -3.06488e-03
  1  12    10 -5.97539e-05
  1  12    11  1.53356e-04
  1  12    12  6.88013e-05
  1  12    16 -3.95440e-04
  1  12    17 -1.63774e-03
  1  12    18 -3.06486e-03
  1  13    10  2.12742e-05
  1  13    12 -9.93704e-05
  1  13    16  2.09586e-03
  1  13    17  2.94832e-03
  1  13    18 -3.06489e-03
  1  14    10  3.24231e-05
  1  14    11  3.81593e-05
  1  14    12 -2.69541e-04
  1  14    16 -1.22261e-03
  1  14    17  3.47494e-04
  1  14    18 -3.65222e-03
  1  15    10 -1.83609e-05
  1  15    11  1.55291e-05
  1  15    12  2.70854e-04
  1  15    16 -1.24674e-03
  1  15    17 -3.66938e-04
  1  15    18 -3.65223e-03
  1  16    10 -1.40011e-05
  1  16    11 -5.36753e-05
  1  16    16  2.46948e-03
  1  16    17  1.93644e-05
  1  16    18 -3.65223e-03
  1  17    10 -1.14860e-05
  1  17    12  7.29848e-05
  1  17    16 -1.35007e-03
  1  17    17 -2.28814e-03
  1  17    18 -3.87266e-03
  1  18    10  1.25905e-05
  1  18    16  2.70039e-03
  1  18    18 -3.87267e-03
  1  19    11  1.07190e-05
  1  19    12 -7.28217e-05
  1  19    16 -1.35023e-03
  1  19    17  2.28845e-03
  1  19    18 -3.87267e-03
  1  20    10 -6.18041e-05
  1  20    11 -3.76765e-05
  1  20    16 -3.25454e-03
  1  20    17  1.56981e-05
  1  20    18 -3.79957e-03
  1  21    10  6.61279e-05
  1  21    11  1.02332e-05
  1  21    12  9.99371e-05
  1  21    16  1.60628e-03
  1  21    17  2.70673e-03
  1  21    18 -3.79957e-03
  1  22    11  2.73550e-05
  1  22    12 -1.03472e-04
  1  22    16  1.64841e-03
  1  22    17 -2.72245e-03
  1  22    18 -3.79954e-03
  1  23    11  1.82209e-05
  1  23    12  3.73633e-05
  1  23    16  1.15859e-03
  1  23    17 -1.35087e-03
  1  23    18 -3.70213e-03
  1  24    10  3.89349e-05
  1  24    11 -3.00202e-05
  1  24    12 -2.58468e-05
  1  24    16 -5.02033e-04
  1  24    17  3.17853e-04
  1  24    18 -3.70213e-03
  1  25    10 -4.79088e-05
  1  25    11  1.17909e-05
  1  25    12 -1.15325e-05
  1  25    16 -6.56466e-04
  1  25    17  1.03294e-03
  1  25    18 -3.70213e-03
  3   1    10  4.60634e-05
  3   1    11 -7.18554e-05
  3   1    12  5.84628e-05
  3   1    16 -6.48658e-05
  3   1    17  3.89875e-04
  3   1    18 -3.02117e-03
  3   2    10 -8.82431e-05
  3   2    16  3.93207e-05
  3   2    17 -8.69922e-04
  3   2    18 -3.02118e-03
  3   3    10  4.20759e-05
  3   3    11  7.72757e-05
  3   3    12 -5.10561e-05
  3   3    16  2.56230e-05
  3   3    17  4.80005e-04
  3   3    18 -3.02117e-03
  3   4    10  3.17743e-05
  3   4    11  3.16592e-05
  3   4    12 -4.42112e-05
  3   4    16 -1.10616e-04
  3   4    18 -2.91236e-03
  3   5    10 -5.37640e-05
  3   5    11  1.41797e-05
  3   5    12  1.38099e-05
  3   5    16  1.40796e-04
  3   5    17 -2.18088e-04
  3   5    18 -2.91235e-03
  3   6    10  2.19058e-05
  3   6    11 -4.59047e-05
  3   6    12  3.02981e-05
  3   6    16 -3.00217e-05
  3   6    17  2.19609e-04
  3   6    18 -2.91235e-03
  3   7    10  4.67962e-05
  3   7    11 -8.85430e-05
  3   7    12  5.30423e-05
  3   7    16 -1.43995e-04
  3   7    17 -6.53255e-04
  3   7    18 -2.98183e-03
  3   8    10 -9.90641e-05
  3   8    11  2.43888e-05
  3   8    12  2.77235e-05
  3   8    16 -2.85127e-04
  3   8    17  9.55458e-04
  3   8    18 -2.98184e-03
  3   9    10  5.22158e-05
  3   9    11  6.41244e-05
  3   9    12 -8.09257e-05
  3   9    16  4.29353e-04
  3   9    17 -3.02237e-04
  3   9    18 -2.98181e-03
  3  10    10 -1.33691e-05
  3  10    11 -1.98929e-05
  3  10    12  1.29130e-05
  3  10    16 -4.18023e-04
  3  10    17 -5.91660e-04
  3  10    18 -2.88000e-03
  3  11    10  2.30768e-05
  3  11    16 -5.64331e-04
  3  11    17  1.22550e-03
  3  11    18 -2.87999e-03
  3  12    11  1.27183e-05
  3  12    12 -2.04778e-05
  3  12    16  9.82459e-04
  3  12    17 -6.33922e-04
  3  12    18 -2.87999e-03
  3  13    10  1.29410e-04
  3  13    11  6.71172e-04
  3  13    12 -3.77516e-04
  3  13    16  9.97116e-04
  3  13    17 -2.07312e-03
  3  13    18 -3.64223e-03
  3  14    10 -9.19659e-04
  3  14    11  1.50566e-05
  3  14    12  2.91814e-05
  3  14    16  5.33776e-04
  3  14    17  1.96469e-03
  3  14    18 -3.64222e-03
  3  15    10  7.90166e-04
  3  15    11 -6.86230e-04
  3  15    12  3.48223e-04
  3  15    16 -1.53079e-03
  3  15    17  1.08391e-04
  3  15    18 -3.64223e-03
  3  16    10 -2.51198e-05
  3  16    11 -2.19261e-05
  3  16    12  3.47340e-04
  3  16    16 -9.72259e-04
  3  16    17 -2.27636e-04
  3  16    18 -3.68979e-03
  3  17    10  3.14231e-05
  3  17    11 -3.57250e-05
  3  17    12 -3.46890e-04
  3  17    16 -9.65364e-04
  3  17    17  2.16291e-04
  3  17    18 -3.68981e-03
  3  18    11  5.76195e-05
  3  18    16  1.93776e-03
  3  18    17  1.12905e-05
  3  18    18 -3.68983e-03
  3  19    10 -4.67463e-04
  3  19    11 -5.32162e-05
  3  19    12  2.13303e-04
  3  19    16 -5.87384e-04
  3  19    17 -1.13007e-03
  3  19    18 -3.79659e-03
  3  20    10  4.54327e-04
  3  20    11  1.56568e-04
  3  20    12  3.75423e-05
  3  20    16  1.29237e-03
  3  20    17 -5.86262e-05
  3  20    18 -3.79660e-03
  3  21    10  1.30892e-05
  3  21    11 -1.03485e-04
  3  21    12 -2.50894e-04
  3  21    16 -7.04871e-04
  3  21    17  1.18868e-03
  3  21    18 -3.79660e-03
  3  22    10 -1.01652e-05
  3  22    11  3.89399e-05
  3  22    16 -2.42592e-03
  3  22    17 -1.77795e-05
  3  22    18 -3.77029e-03
  3  23    12 -7.15658e-05
  3  23    16  1.23046e-03
  3  23    17  1.99966e-03
  3  23    18 -3.77028e-03
  3  24    11 -3.95606e-05
  3  24    12  7.06350e-05
  3  24    16  1.19563e-03
  3  24    17 -1.98193e-03
  3  24    18 -3.77025e-03
lambda
4270
  1   2   3  10  1.43752e-05
  1   2   3  11  3.97768e-05
  1   2   3  12  4.75968e-05
  1   2   3  16 -6.48765e-04
  1   2   3  17 -4.49942e-04
  1   2   4  10 -4.28119e-05
  1   2   4  16 -6.23859e-04
  1   2   4  17  7.68989e-04
  1   2   5  16  1.66133e-04
  1   2   5  17 -3.88378e-05
  1   2   6  16 -1.97892e-04
  1   2   6  17 -2.31188e-04
  1   2   7  16  1.33234e-04
  1   2   7  17 -1.48016e-04
  1   2   8  16  1.06387e-03
  1   2   8  17 -1.21847e-03
  1   2   8  18  2.12251e-05
  1   2   9  11 -1.17077e-05
  1   2   9  12 -1.89307e-05
  1   2   9  16  1.00573e-03
  1   2   9  17  9.17428e-04
  1   2   9  18  3.71879e-05
  1   2   9  20 -1.31996e-05
  1   2  10  10 -1.93595e-05
  1   2  10  11  2.78540e-05
  1   2  10  12 -3.11845e-05
  1   2  10  16  4.44767e-04
  1   2  10  17 -5.04999e-04
  1   2  10  18 -1.84604e-04
  1   2  11   7  4.37336e-05
  1   2  11   8  1.84012e-05
  1   2  11   9  4.35023e-05
  1   2  11  11 -3.15661e-05
  1   2  11  12 -6.20214e-05
  1   2  11  13  2.23793e-05
  1   2  11  14  1.26356e-05
  1   2  11  16  6.38577e-04
  1   2  11  17 -3.70377e-04
  1   2  11  20 -2.51442e-05
  1   2  11  21 -2.76309e-05
  1   2  12   7  3.34450e-05
  1   2  12   9 -1.22523e-05
  1   2  12  10 -7.08275e-05
  1   2  12  11 -1.37081e-04
  1   2  12  12 -4.57655e-05
  1   2  12  13 -1.39563e-05
  1   2  12  15 -3.05829e-05
  1   2  12  16  6.65876e-04
  1   2  12  17  1.34847e-03
  1   2  12  19 -2.77561e-05
  1   2  13   7 -2.04223e-05
  1   2  13   8  1.28807e-05
  1   2  13  10 -8.31958e-05
  1   2  13  11  1.51564e-05
  1   2  13  12  9.94618e-05
  1   2  13  16 -1.14695e-03
  1   2  13  17  1.40779e-04
  1   2  13  19  1.73934e-05
  1   2  13  20 -4.71115e-05
  1   2  13  21 -4.67504e-05
  1   2  14   7 -1.32379e-04
  1   2  14   8  1.94787e-04
  1   2  14   9  3.10682e-04
  1   2  14  13  9.34374e-05
  1   2  14  14  6.92535e-05
  1   2  14  19 -2.47180e-04
  1   2  14  20 -2.26728e-04
  1   2  14  21 -8.21676e-05
  1   2  15   7  1.83536e-04
  1   2  15   8  1.56665e-04
  1   2  15   9 -1.24172e-04
  1   2  15  13 -9.53266e-05
  1   2  15  14  6.44611e-05
  1   2  15  15 -2.31906e-04
  1   2  15  19  2.50049e-04
  1   2  15  20 -2.06885e-04
  1   2  15  21  5.16191e-04
  1   2  16   7 -1.83366e-04
  1   2  16   8 -2.55461e-04
  1   2  16   9  2.33466e-05
  1   2  16  13 -1.03222e-04
  1   2  16  14  1.96394e-04
  1   2  16  19  2.76808e-04
  1   2  16  20 -4.63675e-04
  1   2  16  21  1.45626e-05
  1   2  17   7 -1.14334e-04
  1   2  17   9 -8.81435e-05
  1   2  17  15 -3.72593e-05
  1   2  17  19 -2.05471e-04
  1   2  17  20  2.54911e-05
  1   2  17  21  3.02020e-04
  1   2  18   7 -6.48537e-05
  1   2  18   8  1.32188e-04
  1   2  18  13 -6.10260e-05
  1   2  18  14 -2.91573e-05
  1   2  18  19  1.92772e-04
  1   2  18  20  3.04037e-04
  1   2  19   7  1.33370e-05
  1   2  19   8 -1.11699e-04
  1   2  19   9  1.09181e-04
  1   2  19  14 -5.23388e-05
  1   2  19  15 -6.31527e-05
  1   2  19  19  1.91806e-05
  1   2  19  20  1.91806e-04
  1   2  19  21  1.72877e-04
  1   2  20   7 -1.64117e-04
  1   2  20   8 -2.85152e-04
  1   2  20   9 -3.79817e-05
  1   2  20  13 -1.31378e-04
  1   2  20  14  2.56771e-04
  1   2  20  19  3.34604e-04
  1   2  20  20 -4.40856e-04
  1   2  20  21  2.87642e-05
  1   2  21   7 -2.50167e-04
  1   2  21   8  1.49993e-05
  1   2  21   9  2.95821e-04
  1   2  21  13  1.99904e-04
  1   2  21  14  4.73510e-05
  1   2  21  15  2.14536e-04
  1   2  21  19 -3.28301e-04
  1   2  21  20 -1.03258e-04
  1   2  21  21 -4.79338e-04
  1   2  22   7  2.84516e-05
  1   2  22   8  2.64118e-04
  1   2  22   9  2.12622e-04
  1   2  22  13 -3.89418e-05
  1   2  22  14  1.41795e-04
  1   2  22  15 -2.78054e-04
  1   2  22  19  7.04743e-05
  1   2  22  20 -3.80030e-04
  1   2  22  21  4.90942e-04
  1   2  23   7 -1.71513e-04
  1   2  23   8 -7.22644e-04
  1   2  23   9  7.42077e-05
  1   2  23  13  3.38224e-04
  1   2  23  14 -3.58165e-04
  1   2  23  15 -7.25340e-04
  1   2  23  19 -4.12630e-04
  1   2  23  20  4.93752e-04
  1   2  23  21  9.19526e-04
  1   2  24   7 -4.60884e-05
  1   2  24   8 -2.58853e-04
  1   2  24   9 -6.86318e-04
  1   2  24  13  6.36565e-04
  1   2  24  14  7.45134e-04
  1   2  24  15 -2.47043e-04
  1   2  24  19 -7.99667e-04
  1   2  24  20 -8.92623e-04
  1   2  24  21  2.12037e-04
  1   2  25   7 -7.95621e-04
  1   2  25   8  6.64358e-04
  1   2  25   9 -6.31023e-04
  1   2  25  13  9.25563e-05
  1   2  25  14 -3.72160e-04
  1   2  25  15 -4.17762e-04
  1   2  25  19 -4.56421e-05
  1   2  25  20  4.45142e-04
  1   2  25  21  4.76628e-04
  1   3   4  10 -1.98538e-05
  1   3   4  11  3.55601e-05
  1   3   4  12  5.20501e-05
  1   3   4  16  6.84444e-04
  1   3   4  17  3.17792e-04
  1   3   5  16  2.70318e-04
  1   3   5  17 -2.05620e-04
  1   3   6  16  4.97109e-05
  1   3   6  17  9.10038e-05
  1   3   7  16  3.81358e-05
  1   3   7  17  1.83747e-04
  1   3   8  12 -3.19763e-05
  1   3   8  16 -1.28158e-03
  1   3   8  17 -5.95779e-04
  1   3   9  10  3.98572e-05
  1   3   9  11  1.05272e-05
  1   3   9  12  1.16422e-05
  1   3   9  16 -2.68490e-04
  1   3   9  17  1.05804e-03
  1   3   9  18 -1.77777e-04
  1   3  10  11 -3.18965e-05
  1   3  10  12 -2.04526e-05
  1   3  10  16  9.25878e-04
  1   3  10  17  9.39155e-04
  1   3  10  18 -4.23470e-05
  1   3  10  20  1.34197e-05
  1   3  11   8  2.95914e-05
  1   3  11   9 -2.25609e-05
  1   3  11  10  1.31020e-04
  1   3  11  11  7.26005e-05
  1   3  11  12 -6.51091e-05
  1   3  11  14  1.50769e-05
  1   3  11  15  3.68991e-05
  1   3  11  16 -2.58683e-04
  1   3  11  17  1.03803e-03
  1   3  11  20 -3.62921e-05
  1   3  12   7 -1.12373e-05
  1   3  12  10 -9.20801e-05
  1   3  12  11  3.01968e-05
  1   3  12  12 -1.10628e-04
  1   3  12  15  1.49337e-05
  1   3  12  16 -4.56778e-04
  1   3  12  17 -5.69571e-04
  1   3  12  20  1.71943e-05
  1   3  13  10  3.37943e-05
  1   3  13  11 -7.46679e-05
  1   3  13  14 -1.71091e-05
  1   3  13  16 -1.30350e-03
  1   3  13  17  8.66631e-04
  1   3  13  20 -3.63587e-05
  1   3  13  21  5.05757e-05
  1   3  14   7  1.87493e-04
  1   3  14   8 -1.82133e-04
  1   3  14   9  2.56054e-04
  1   3  14  13 -7.80245e-05
  1   3  14  14 -1.18122e-04
  1   3  14  15 -1.71215e-04
  1   3  14  19  1.97985e-04
  1   3  14  20  2.83655e-04
  1   3  14  21  3.92919e-04
  1   3  15   7 -1.72591e-04
  1   3  15   8 -1.54444e-04
  1   3  15   9  2.00920e-04
  1   3  15  13  1.20659e-04
  1   3  15  14 -1.01107e-04
  1   3  15  15 -1.08413e-04
  1   3  15  19 -3.10619e-04
  1   3  15  20  2.41115e-04
  1   3  15  21  3.05114e-04
  1   3  16   7 -3.14357e-04
  1   3  16   9  3.20325e-05
  1   3  16  13 -1.90170e-04
  1   3  16  14 -3.75508e-05
  1   3  16  15 -2.00253e-05
  1   3  16  19  5.01313e-04
  1   3  16  20  5.60285e-05
  1   3  16  21  4.83776e-05
  1   3  17   7  9.07277e-05
  1   3  17   8  1.16398e-05
  1   3  17   9  4.47156e-05
  1   3  17  13 -8.91965e-05
  1   3  17  15  3.07484e-05
  1   3  17  19  2.53102e-04
  1   3  17  20 -2.66049e-05
  1   3  18   7 -1.56915e-04
  1   3  18   8 -1.01824e-05
  1   3  18  14 -1.55540e-05
  1   3  18  19  2.99974e-04
  1   3  18  20 -4.56744e-05
  1   3  19   8  1.13904e-04
  1   3  19   9  1.27800e-04
  1   3  19  14  4.56792e-05
  1   3  19  15 -5.12299e-05
  1   3  19  19 -3.11756e-05
  1   3  19  20 -2.41708e-04
  1   3  19  21  3.33520e-04
  1   3  20   7 -3.59453e-04
  1   3  20   9 -1.04347e-05
  1   3  20  13 -2.92088e-04
  1   3  20  14 -4.58156e-05
  1   3  20  15  2.43036e-05
  1   3  20  19  4.90773e-04
  1   3  20  21 -4.40316e-05
  1   3  21   7  2.10348e-04
  1   3  21   8 -4.22167e-05
  1   3  21   9 -3.51974e-05
  1   3  21  13 -1.70990e-04
  1   3  21  14 -3.52802e-05
  1   3  21  15 -7.69390e-05
  1   3  21  19  4.45591e-04
  1   3  21  20  6.48951e-05
  1   3  21  21  1.75160e-04
  1   3  22   7 -5.38406e-05
  1   3  22   8 -2.60665e-04
  1   3  22   9  3.45865e-04
  1   3  22  14 -1.93783e-04
  1   3  22  15 -3.64535e-04
  1   3  22  19 -4.02181e-05
  1   3  22  20  3.96605e-04
  1   3  22  21  6.29566e-04
  1   3  23   7  4.88568e-04
  1   3  23   8  6.08756e-04
  1   3  23   9  7.86236e-04
  1   3  23  13 -1.07806e-04
  1   3  23  14  5.66934e-04
  1   3  23  15 -6.95808e-04
  1   3  23  19  1.27550e-04
  1   3  23  20 -6.89760e-04
  1   3  23  21  8.25558e-04
  1   3  24   7  1.01358e-03
  1   3  24   8 -2.47679e-04
  1   3  24   9 -4.11065e-04
  1   3  24  13  2.29456e-04
  1   3  24  14 -3.04242e-04
  1   3  24  15  3.47808e-04
  1   3  24  19 -2.05664e-04
  1   3  24  20  3.71916e-04
  1   3  24  21 -5.34900e-04
  1   3  25   7 -1.60226e-04
  1   3  25   8 -1.64964e-04
  1   3  25   9 -1.50716e-04
  1   3  25  13 -9.90624e-04
  1   3  25  14 -1.04464e-04
  1   3  25  15  1.43154e-04
  1   3  25  19  1.23148e-03
  1   3  25  20  1.12607e-04
  1   3  25  21 -2.67205e-04
  1   4   5  16 -1.23507e-04
  1   4   5  17  3.63112e-05
  1   4   6  16 -2.40070e-04
  1   4   6  17 -1.94591e-05
  1   4   7  16  8.71319e-05
  1   4   7  17  2.81699e-04
  1   4   8  10 -2.39648e-05
  1   4   8  11 -3.49332e-05
  1   4   8  12  2.13635e-05
  1   4   8  16 -1.56139e-04
  1   4   8  17 -5.33656e-04
  1   4   8  18 -1.80222e-04
  1   4   9  11 -2.43425e-05
  1   4   9  12 -1.49174e-05
  1   4   9  16 -1.35229e-03
  1   4   9  17 -2.31319e-04
  1   4  10  10  3.20397e-05
  1   4  10  12 -1.08744e-05
  1   4  10  16  7.87514e-04
  1   4  10  17 -1.45339e-03
  1   4  10  18 -1.93626e-05
  1   4  11   7  2.39928e-05
  1   4  11   8 -1.34692e-05
  1   4  11  10 -2.15523e-05
  1   4  11  11  1.32676e-04
  1   4  11  12  4.32791e-05
  1   4  11  16  8.74468e-04
  1   4  11  17  1.30013e-03
  1   4  11  20  2.86279e-05
  1   4  11  21  8.15420e-05
  1   4  12   7  1.24206e-05
  1   4  12   9 -2.35314e-05
  1   4  12  10  1.58916e-05
  1   4  12  11 -5.22761e-05
  1   4  12  12  3.79967e-05
  1   4  12  13 -4.52298e-05
  1   4  12  15  4.95024e-05
  1   4  12  16  1.10581e-03
  1   4  12  17 -3.22044e-04
  1   4  12  19 -2.54522e-05
  1   4  12  20  1.10802e-05
  1   4  12  21 -5.31797e-05
  1   4  13   7 -1.38485e-05
  1   4  13   8  1.29975e-05
  1   4  13  10  1.09244e-04
  1   4  13  11  2.20434e-05
  1   4  13  12  1.02051e-04
  1   4  13  13  1.73005e-05
  1   4  13  16  2.69039e-04
  1   4  13  17 -5.26994e-04
  1   4  13  19  2.19303e-05
  1   4  13  20  8.65806e-05
  1   4  13  21  5.16234e-05
  1   4  14   7  1.30075e-04
  1   4  14   8 -1.52564e-04
  1   4  14   9  4.12952e-05
  1   4  14  13 -9.53114e-05
  1   4  14  14 -1.30536e-04
  1   4  14  15  2.05876e-04
  1   4  14  19  2.52092e-04
  1   4  14  20  3.09285e-04
  1   4  14  21 -4.74790e-04
  1   4  15   7 -1.79168e-04
  1   4  15   8 -1.39446e-04
  1   4  15   9 -3.30187e-04
  1   4  15  13  9.86632e-05
  1   4  15  14 -1.06151e-04
  1   4  15  15 -8.33955e-05
  1   4  15  19 -2.61956e-04
  1   4  15  20  2.46701e-04
  1   4  15  21  1.65558e-04
  1   4  16   7  1.71743e-04
  1   4  16   8 -3.10899e-04
  1   4  16   9 -1.02126e-05
  1   4  16  13  9.76577e-05
  1   4  16  14  1.45256e-04
  1   4  16  15  1.57908e-05
  1   4  16  19 -2.36864e-04
  1   4  16  20 -4.13919e-04
  1   4  16  21 -3.53847e-05
  1   4  17   7  1.05385e-04
  1   4  17   8  1.45966e-05
  1   4  17   9 -1.38645e-04
  1   4  17  15 -6.49819e-05
  1   4  17  19  2.17775e-04
  1   4  17  20 -2.38414e-05
  1   4  17  21  2.85574e-04
  1   4  18   7  6.27876e-05
  1   4  18   8  1.43083e-04
  1   4  18  13  6.56857e-05
  1   4  18  14 -6.23215e-05
  1   4  18  19 -1.68084e-04
  1   4  18  20  2.59119e-04
  1   4  19   7 -1.23397e-05
  1   4  19   8  1.10914e-04
  1   4  19   9 -2.80157e-05
  1   4  19  14  1.29518e-05
  1   4  19  15  1.12186e-05
  1   4  19  19 -2.11253e-05
  1   4  19  20 -2.65892e-04
  1   4  19  21 -1.79703e-04
  1   4  20   7  1.40827e-04
  1   4  20   8 -3.27906e-04
  1   4  20   9 -2.51607e-05
  1   4  20  13  1.09638e-04
  1   4  20  14  2.06801e-04
  1   4  20  15 -3.34415e-05
  1   4  20  19 -2.96337e-04
  1   4  20  20 -4.92198e-04
  1   4  20  21  7.30620e-05
  1   4  21   7  2.56425e-04
  1   4  21   8 -6.83075e-05
  1   4  21   9  3.18840e-04
  1   4  21  13 -2.07152e-04
  1   4  21  14 -1.59301e-05
  1   4  21  15  2.83788e-04
  1   4  21  19  3.54396e-04
  1   4  21  20  1.14149e-05
  1   4  21  21 -6.38369e-04
  1   4  22   7 -3.08126e-05
  1   4  22   8 -2.22300e-04
  1   4  22   9 -1.62177e-04
  1   4  22  13  3.86350e-05
  1   4  22  14 -2.26840e-04
  1   4  22  15  1.14998e-04
  1   4  22  19 -7.23514e-05
  1   4  22  20  3.59218e-04
  1   4  22  21 -1.91317e-04
  1   4  23   7  1.63906e-04
  1   4  23   8  4.22114e-04
  1   4  23   9 -7.71771e-04
  1   4  23  13 -3.39178e-04
  1   4  23  14  6.44673e-04
  1   4  23  15  1.11058e-04
  1   4  23  19  4.11715e-04
  1   4  23  20 -8.22273e-04
  1   4  23  21  2.23233e-05
  1   4  24   7  4.10065e-05
  1   4  24   8 -8.54892e-04
  1   4  24   9 -2.43633e-04
  1   4  24  13 -6.21938e-04
  1   4  24  14  2.82809e-04
  1   4  24  15 -6.34748e-04
  1   4  24  19  7.66251e-04
  1   4  24  20 -2.83440e-04
  1   4  24  21  7.34096e-04
  1   4  25   7  7.69547e-04
  1   4  25   8  4.64663e-04
  1   4  25   9 -4.68643e-04
  1   4  25  13 -1.24699e-04
  1   4  25  14 -6.17863e-04
  1   4  25  15 -5.59902e-04
  1   4  25  19  1.31828e-04
  1   4  25  20  7.45136e-04
  1   4  25  21  7.10505e-04
  1   5   6  12  1.25627e-05
  1   5   6  16 -2.81754e-04
  1   5   6  17 -3.07644e-04
  1   5   7  10 -1.19748e-05
  1   5   7  16 -5.84767e-04
  1   5   7  17 -2.66182e-04
  1   5   8  10  1.17983e-05
  1   5   8  11  1.06779e-05
  1   5   8  16  1.20157e-03
  1   5   8  17 -3.20974e-04
  1   5   8  19 -1.05737e-05
  1   5   9  10 -3.02650e-05
  1   5   9  16 -2.09092e-03
  1   5   9  17  1.72621e-03
  1   5  10  10 -2.18216e-05
  1   5  10  11 -1.51691e-05
  1   5  10  12 -2.25407e-05
  1   5  10  16 -1.80816e-03
  1   5  10  17  6.80624e-04
  1   5  10  19 -1.27396e-05
  1   5  10  20 -2.18023e-05
  1   5  11  10  3.77263e-05
  1   5  11  12  2.90781e-05
  1   5  11  16 -4.65253e-05
  1   5  11  17  6.89056e-05
  1   5  11  20  1.37037e-05
  1   5  11  21 -1.72943e-05
  1   5  12  10 -2.66616e-05
  1   5  12  12  3.50620e-05
  1   5  12  16  1.16449e-04
  1   5  12  17  1.24402e-04
  1   5  12  18 -1.84456e-05
  1   5  12  21  1.32331e-05
  1   5  13  10  1.07636e-05
  1   5  13  12 -1.53761e-05
  1   5  13  16  2.13283e-04
  1   5  13  17  3.70454e-04
  1   5  13  18 -1.11945e-05
  1   5  14   7  1.14883e-04
  1   5  14   8  7.76545e-05
  1   5  14   9 -3.85150e-04
  1   5  14  14  8.18148e-05
  1   5  14  15  3.61459e-04
  1   5  14  20 -4.52648e-05
  1   5  14  21 -1.57587e-04
  1   5  15   7 -6.34693e-05
  1   5  15   8  6.51372e-05
  1   5  15   9 -2.84497e-04
  1   5  15  13  9.46951e-05
  1   5  15  14  7.00788e-05
  1   5  15  15  3.07391e-04
  1   5  15  19 -4.22595e-05
  1   5  15  20 -3.88378e-05
  1   5  15  21 -1.50302e-04
  1   5  16   7 -4.73130e-04
  1   5  16   8 -1.11787e-05
  1   5  16   9 -4.75727e-05
  1   5  16  13 -5.77253e-04
  1   5  16  14  3.15498e-05
  1   5  16  15  4.67143e-05
  1   5  16  19  2.19233e-04
  1   5  16  20 -1.82952e-05
  1   5  16  21 -2.12015e-05
  1   5  17   7  9.16623e-05
  1   5  17   8 -1.05369e-05
  1   5  17   9 -3.49573e-05
  1   5  17  13 -9.46336e-05
  1   5  17  15  7.68820e-05
  1   5  17  19  1.30108e-04
  1   5  17  20  1.24588e-05
  1   5  17  21 -8.51187e-05
  1   5  18   7 -5.02359e-04
  1   5  18   8  2.11196e-05
  1   5  18  13 -4.28257e-04
  1   5  18  14 -2.02384e-05
  1   5  18  19  5.77010e-04
  1   5  18  20  2.67725e-05
  1   5  19   8 -1.03942e-04
  1   5  19   9 -4.97961e-04
  1   5  19  13  1.57525e-05
  1   5  19  14 -8.78698e-05
  1   5  19  15  4.32174e-04
  1   5  19  19 -2.14147e-05
  1   5  19  20  1.12852e-04
  1   5  19  21 -5.76380e-04
  1   5  20   7 -7.23309e-04
  1   5  20   8 -3.82565e-05
  1   5  20   9  4.28514e-05
  1   5  20  13 -5.70765e-04
  1   5  20  14  2.01552e-05
  1   5  20  15 -3.06704e-05
  1   5  20  19  8.59812e-04
  1   5  20  20 -2.73856e-05
  1   5  20  21  4.62993e-05
  1   5  21   7  7.22321e-05
  1   5  21   8  1.96403e-05
  1   5  21   9 -1.30355e-04
  1   5  21  13 -1.71077e-04
  1   5  21  14  2.09324e-05
  1   5  21  15  6.44146e-05
  1   5  21  19  2.68718e-04
  1   5  21  20 -3.08167e-05
  1   5  21  21 -9.34466e-05
  1   5  22   7 -5.32376e-05
  1   5  22   8  1.45167e-04
  1   5  22   9 -7.03551e-04
  1   5  22  14  1.20123e-04
  1   5  22  15  5.77395e-04
  1   5  22  20 -1.77649e-04
  1   5  22  21 -8.70046e-04
  1   5  23   7  3.34737e-04
  1   5  23   8 -2.15409e-04
  1   5  23   9 -9.62193e-04
  1   5  23  13  1.09910e-04
  1   5  23  14 -1.41787e-04
  1   5  23  15  8.78527e-04
  1   5  23  19 -1.55855e-04
  1   5  23  20  1.82829e-04
  1   5  23  21 -1.15582e-03
  1   5  24   7  8.91407e-04
  1   5  24   8  6.42387e-05
  1   5  24   9  5.21845e-04
  1   5  24  13  4.79085e-04
  1   5  24  14  1.00887e-04
  1   5  24  15 -3.32845e-04
  1   5  24  19 -7.16565e-04
  1   5  24  20 -1.31044e-04
  1   5  24  21  5.43862e-04
  1   5  25   7 -6.38253e-04
  1   5  25   8  8.08989e-05
  1   5  25   9  2.12001e-04
  1   5  25  13 -6.83720e-04
  1   5  25  15 -5.77634e-05
  1   5  25  19  1.09398e-03
  1   5  25  21  1.76928e-04
  1   6   7  16  1.22828e-03
  1   6   7  17 -7.88519e-04
  1   6   8  10 -2.78360e-05
  1   6   8  11 -2.62632e-05
  1   6   8  12 -1.89286e-05
  1   6   8  16  1.89768e-03
  1   6   8  17 -8.07671e-05
  1   6   8  19  1.09323e-05
  1   6   9  11 -2.65368e-05
  1   6   9  16 -8.87288e-04
  1   6   9  17 -1.21323e-03
  1   6  10   7  1.25713e-05
  1   6  10  10 -1.27964e-05
  1   6  10  11 -1.59768e-05
  1   6  10  12 -1.05206e-05
  1   6  10  16  1.83657e-03
  1   6  10  17  1.84154e-03
  1   6  10  19 -1.20084e-05
  1   6  11  11 -2.15874e-05
  1   6  11  16  2.87391e-04
  1   6  11  17 -2.16104e-04
  1   6  11  19 -1.04319e-05
  1   6  11  21 -1.26396e-05
  1   6  12  11  4.17436e-05
  1   6  12  12  1.50455e-05
  1   6  12  16  3.43303e-05
  1   6  12  17 -2.48693e-04
  1   6  12  18  1.10064e-05
  1   6  13  10 -1.90430e-05
  1   6  13  12  3.69616e-05
  1   6  13  15 -1.01526e-05
  1   6  13  16 -2.26889e-05
  1   6  13  17  1.61623e-04
  1   6  14   7 -1.27523e-04
  1   6  14   8 -1.99071e-04
  1   6  14   9  2.28181e-04
  1   6  14  13  1.68121e-04
  1   6  14  14 -1.39273e-04
  1   6  14  15  3.15162e-04
  1   6  14  19 -6.43983e-05
  1   6  14  20  7.34373e-05
  1   6  14  21 -1.53041e-04
  1   6  15   7  1.61351e-04
  1   6  15   8 -1.54094e-04
  1   6  15   9 -3.82355e-04
  1   6  15  13 -1.89637e-04
  1   6  15  14 -1.34515e-04
  1   6  15  15 -3.06304e-04
  1   6  15  19  7.19301e-05
  1   6  15  20  7.14586e-05
  1   6  15  21  1.33236e-04
  1   6  16   7 -7.23466e-05
  1   6  16   8  4.19190e-04
  1   6  16  13 -5.58837e-05
  1   6  16  14 -5.02940e-04
  1   6  16  15  1.55634e-05
  1   6  16  19  2.41919e-05
  1   6  16  20  2.76318e-04
  1   6  17   7 -2.17616e-04
  1   6  17   8  1.51640e-05
  1   6  17   9 -4.61167e-04
  1   6  17  13  1.84544e-04
  1   6  17  14  2.57344e-05
  1   6  17  15 -3.90715e-04
  1   6  17  19 -2.48623e-04
  1   6  17  20 -3.28696e-05
  1   6  17  21  5.22840e-04
  1   6  18   7 -5.96636e-05
  1   6  18   8 -4.59056e-04
  1   6  18  13 -5.87420e-05
  1   6  18  14  3.96577e-04
  1   6  18  19  8.04371e-05
  1   6  18  20 -5.09865e-04
  1   6  18  21 -1.01107e-05
  1   6  19   7  2.37924e-05
  1   6  19   8  2.21834e-04
  1   6  19   9 -1.26294e-05
  1   6  19  13 -1.87479e-05
  1   6  19  14  1.78624e-04
  1   6  19  15  1.09878e-04
  1   6  19  19  2.51712e-05
  1   6  19  20 -2.24474e-04
  1   6  19  21 -1.29807e-04
  1   6  20   7 -6.29038e-05
  1   6  20   8  6.67576e-04
  1   6  20   9 -5.65004e-05
  1   6  20  13 -9.58607e-05
  1   6  20  14 -5.21112e-04
  1   6  20  15 -5.45763e-05
  1   6  20  19  1.49920e-04
  1   6  20  20  7.65445e-04
  1   6  20  21  8.13654e-05
  1   6  21   7 -3.14311e-04
  1   6  21   8  1.75356e-05
  1   6  21   9  6.33135e-04
  1   6  21  13  2.42696e-04
  1   6  21  14 -9.23350e-05
  1   6  21  15  5.39310e-04
  1   6  21  19 -3.64702e-04
  1   6  21  20  1.37376e-04
  1   6  21  21 -8.05984e-04
  1   6  22   7  4.49796e-05
  1   6  22   8 -2.85367e-04
  1   6  22   9 -1.86122e-04
  1   6  22  13 -4.31551e-05
  1   6  22  14 -2.66224e-04
  1   6  22  19  6.52809e-05
  1   6  22  20  4.02763e-04
  1   6  22  21  1.17845e-05
  1   6  23   7 -1.80695e-04
  1   6  23   8  6.13903e-04
  1   6  23   9 -5.56600e-04
  1   6  23  13  1.75660e-04
  1   6  23  14  1.57015e-04
  1   6  23  15 -1.72760e-04
  1   6  23  19 -2.76729e-04
  1   6  23  20 -1.91679e-04
  1   6  23  21  3.58938e-04
  1   6  24   7 -1.88279e-04
  1   6  24   8  5.13320e-04
  1   6  24   9 -5.36439e-04
  1   6  24  13  2.74760e-04
  1   6  24  14 -6.76021e-04
  1   6  24  15 -5.89535e-04
  1   6  24  19 -4.40305e-04
  1   6  24  20  8.67532e-04
  1   6  24  21  7.64027e-04
  1   6  25   7 -4.37319e-04
  1   6  25   8 -8.18148e-04
  1   6  25   9 -6.81984e-04
  1   6  25  13  1.80820e-04
  1   6  25  14  4.67956e-04
  1   6  25  15 -6.14593e-04
  1   6  25  19 -2.65423e-04
  1   6  25  20 -6.13909e-04
  1   6  25  21  8.41415e-04
  1   7   8  10 -2.04815e-05
  1   7   8  16 -6.38885e-04
  1   7   8  17 -2.65860e-03
  1   7   8  21 -1.41722e-05
  1   7   9  10 -2.29421e-05
  1   7   9  12 -2.15606e-05
  1   7   9  16 -5.20207e-05
  1   7   9  17 -1.73625e-03
  1   7  10  10  2.01200e-05
  1   7  10  11  1.64054e-05
  1   7  10  16 -1.29965e-03
  1   7  10  17  6.67139e-04
  1   7  10  19  1.61962e-05
  1   7  11  11  4.16329e-05
  1   7  11  16  2.64265e-04
  1   7  11  17  1.18503e-04
  1   7  11  18  2.75205e-05
  1   7  12  10 -1.63287e-05
  1   7  12  11  1.56031e-05
  1   7  12  16 -3.24821e-04
  1   7  12  17  1.48882e-04
  1   7  12  21 -1.37219e-05
  1   7  13  10 -3.87738e-05
  1   7  13  11 -1.03745e-05
  1   7  13  12 -2.20139e-05
  1   7  13  16  9.49918e-05
  1   7  13  20  1.35647e-05
  1   7  13  21 -1.79242e-05
  1   7  14   7 -2.69852e-04
  1   7  14   8 -3.10336e-04
  1   7  14   9 -1.98638e-04
  1   7  14  13  3.41825e-04
  1   7  14  14 -3.82689e-04
  1   7  14  15 -6.93009e-05
  1   7  14  19 -1.30689e-04
  1   7  14  20  2.09188e-04
  1   7  14  21  3.62682e-05
  1   7  15   7  3.33632e-04
  1   7  15   8 -2.70770e-04
  1   7  15   9  1.19117e-04
  1   7  15  13 -3.94226e-04
  1   7  15  14 -3.16245e-04
  1   7  15  15  2.18292e-04
  1   7  15  19  1.49091e-04
  1   7  15  20  1.73012e-04
  1   7  15  21 -9.83035e-05
  1   7  16   7 -1.00837e-04
  1   7  16   8 -2.58965e-04
  1   7  16   9 -1.28298e-05
  1   7  16  13 -5.67977e-05
  1   7  16  14  2.02721e-04
  1   7  16  19  2.95830e-05
  1   7  16  20 -1.08062e-04
  1   7  17   7 -4.50222e-04
  1   7  17   8  5.15205e-05
  1   7  17   9  2.14132e-04
  1   7  17  13  3.84324e-04
  1   7  17  14  3.77019e-05
  1   7  17  15  2.05781e-04
  1   7  17  19 -5.17849e-04
  1   7  17  20 -4.84037e-05
  1   7  17  21 -2.71434e-04
  1   7  18   7 -7.24675e-05
  1   7  18   8  2.30913e-04
  1   7  18  13 -7.77256e-05
  1   7  18  14 -1.87625e-04
  1   7  18  19  1.07660e-04
  1   7  18  20  2.36687e-04
  1   7  19   7  4.85400e-05
  1   7  19   8  4.49051e-04
  1   7  19   9 -1.08133e-04
  1   7  19  13 -3.95316e-05
  1   7  19  14  3.89126e-04
  1   7  19  15  4.62763e-05
  1   7  19  19  5.30507e-05
  1   7  19  20 -4.99066e-04
  1   7  19  21 -6.98584e-05
  1   7  20   7 -5.75043e-05
  1   7  20   8 -2.90388e-04
  1   7  20   9  3.70803e-05
  1   7  20  13 -1.39753e-04
  1   7  20  14  2.84976e-04
  1   7  20  15  1.92292e-05
  1   7  20  19  2.20759e-04
  1   7  20  20 -4.31884e-04
  1   7  20  21 -2.86282e-05
  1   7  21   7 -6.44924e-04
  1   7  21   8 -1.31580e-04
  1   7  21   9 -3.34715e-04
  1   7  21  13  5.09463e-04
  1   7  21  14 -5.51183e-05
  1   7  21  15 -2.44915e-04
  1   7  21  19 -7.67028e-04
  1   7  21  20  7.97351e-05
  1   7  21  21  3.66835e-04
  1   7  22   7  9.64260e-05
  1   7  22   8 -6.48123e-04
  1   7  22   9 -7.15043e-05
  1   7  22  13 -8.67168e-05
  1   7  22  14 -5.12339e-04
  1   7  22  15  1.36965e-04
  1   7  22  19  1.31356e-04
  1   7  22  20  7.53022e-04
  1   7  22  21 -2.04931e-04
  1   7  23   7 -3.99102e-04
  1   7  23   8  8.13175e-04
  1   7  23   9  4.76635e-05
  1   7  23  13  3.46776e-04
  1   7  23  14  7.30692e-04
  1   7  23  15  2.84784e-04
  1   7  23  19 -5.47682e-04
  1   7  23  20 -9.42110e-04
  1   7  23  21 -4.37992e-04
  1   7  24   7 -4.69323e-04
  1   7  24   8 -7.82168e-04
  1   7  24   9  3.77975e-04
  1   7  24  13  5.12223e-04
  1   7  24  14 -7.81191e-05
  1   7  24  15  2.08429e-04
  1   7  24  19 -8.24653e-04
  1   7  24  20  1.09441e-04
  1   7  24  21 -2.44249e-04
  1   7  25   7 -8.24986e-04
  1   7  25   8  1.52371e-04
  1   7  25   9  3.76959e-04
  1   7  25  13  4.34792e-04
  1   7  25  14 -3.91007e-04
  1   7  25  15  2.83286e-04
  1   7  25  19 -6.49174e-04
  1   7  25  20  4.97037e-04
  1   7  25  21 -3.65703e-04
  1   8   9  16 -2.05954e-03
  1   8   9  17 -4.36412e-04
  1   8  10  16  1.05927e-03
  1   8  10  17 -1.92185e-03
  1   8  11  11 -3.67366e-05
  1   8  11  12 -1.49254e-05
  1   8  11  16 -1.25981e-03
  1   8  11  17 -2.15751e-03
  1   8  11  21 -1.56142e-05
  1   8  12  11  2.21140e-05
  1   8  12  16 -1.61328e-03
  1   8  12  17  7.83682e-04
  1   8  12  19  1.30034e-05
  1   8  12  21  1.80226e-05
  1   8  13  10 -3.86530e-05
  1   8  13  11 -1.67225e-05
  1   8  13  12 -2.73490e-05
  1   8  13  16 -5.84785e-04
  1   8  13  17  8.30027e-04
  1   8  13  20 -2.75751e-05
  1   8  13  21 -1.59125e-05
  1   8  14   7 -3.59737e-04
  1   8  14   8  3.86681e-04
  1   8  14   9 -1.32759e-04
  1   8  14  13  5.39725e-04
  1   8  14  14  6.16512e-04
  1   8  14  15 -6.76606e-04
  1   8  14  19 -3.18990e-04
  1   8  14  20 -3.70753e-04
  1   8  14  21  5.14459e-04
  1   8  15   7  4.91412e-04
  1   8  15   8  3.52968e-04
  1   8  15   9  7.17260e-04
  1   8  15  13 -5.88056e-04
  1   8  15  14  5.03162e-04
  1   8  15  15  2.31766e-04
  1   8  15  19  3.41691e-04
  1   8  15  20 -3.03663e-04
  1   8  15  21 -2.51644e-04
  1   8  16   7 -4.45954e-04
  1   8  16   8  7.82594e-04
  1   8  16   9  1.93846e-05
  1   8  16  13 -3.17865e-04
  1   8  16  14 -5.18621e-04
  1   8  16  15 -5.21319e-05
  1   8  16  19  2.25421e-04
  1   8  16  20  2.75754e-04
  1   8  16  21  3.60543e-05
  1   8  17   7 -5.44681e-04
  1   8  17   8 -6.43199e-05
  1   8  17   9  5.38691e-04
  1   8  17  13  4.26859e-04
  1   8  17  14 -3.92079e-05
  1   8  17  15  3.68103e-04
  1   8  17  19 -5.87369e-04
  1   8  17  20  5.70298e-05
  1   8  17  21 -5.59746e-04
  1   8  18   7 -3.25138e-04
  1   8  18   8 -5.28151e-04
  1   8  18  13 -2.83086e-04
  1   8  18  14  4.00486e-04
  1   8  18  15 -1.16391e-05
  1   8  18  19  3.99940e-04
  1   8  18  20 -5.77846e-04
  1   8  18  21  1.58412e-05
  1   8  19   7  6.22646e-05
  1   8  19   8 -5.18623e-04
  1   8  19   9  3.13399e-04
  1   8  19  13 -4.13030e-05
  1   8  19  14 -4.35286e-04
  1   8  19  15 -3.55356e-04
  1   8  19  19  5.64833e-05
  1   8  19  20  6.39881e-04
  1   8  19  21  4.37240e-04
  1   8  20   7  1.11697e-04
  1   8  20   8 -1.95640e-04
  1   8  20  13  1.58236e-04
  1   8  20  14  2.47503e-04
  1   8  20  15 -2.83463e-05
  1   8  20  19 -1.73402e-04
  1   8  20  20 -2.25266e-04
  1   8  20  21  2.87159e-05
  1   8  21   7  2.10640e-04
  1   8  21   8 -5.08670e-05
  1   8  21   9  1.63046e-04
  1   8  21  13 -2.45275e-04
  1   8  21  14 -1.19097e-05
  1   8  21  15  2.38147e-04
  1   8  21  19  2.33720e-04
  1   8  21  20  1.72354e-05
  1   8  21  21 -2.42017e-04
  1   8  22   7 -2.64297e-05
  1   8  22   8 -2.03130e-04
  1   8  22   9 -1.56368e-04
  1   8  22  13  4.66762e-05
  1   8  22  14 -2.22848e-04
  1   8  22  15  1.00674e-04
  1   8  22  19 -4.67591e-05
  1   8  22  20  2.40982e-04
  1   8  22  21 -9.69633e-05
  1   8  23   8  2.19240e-04
  1   8  23   9 -2.87486e-05
  1   8  23  13 -8.99497e-05
  1   8  23  14  1.69180e-04
  1   8  23  15 -1.01174e-04
  1   8  23  19 -4.17308e-05
  1   8  23  20  2.72292e-04
  1   8  23  21 -1.60673e-04
  1   8  24   7 -6.71805e-05
  1   8  24   8 -1.69510e-04
  1   8  24   9 -1.46508e-04
  1   8  24  13 -2.08558e-04
  1   8  24  14  9.45213e-05
  1   8  24  15 -9.33915e-05
  1   8  24  19 -6.74583e-05
  1   8  24  20  4.05983e-05
  1   8  24  21 -1.04521e-04
  1   8  25   7  1.81644e-04
  1   8  25   9 -1.47775e-04
  1   8  25  13  9.41110e-05
  1   8  25  14 -1.93706e-04
  1   8  25  15 -1.24480e-04
  1   8  25  19 -5.10371e-05
  1   8  25  20 -2.01377e-04
  1   8  25  21 -1.48046e-04
  1   9  10  11  1.03463e-05
  1   9  10  16  1.09691e-03
  1   9  10  17  1.52906e-03
  1   9  11  10 -3.91301e-05
  1   9  11  11 -2.87425e-05
  1   9  11  16  6.74633e-04
  1   9  11  17 -1.64117e-03
  1   9  12  10  2.60371e-05
  1   9  12  12  3.03267e-05
  1   9  12  16  1.00844e-03
  1   9  12  17  1.30974e-03
  1   9  12  20 -1.35947e-05
  1   9  13  11  3.49036e-05
  1   9  13  12  1.32718e-05
  1   9  13  16  1.67764e-03
  1   9  13  17 -1.33954e-03
  1   9  13  20  1.28756e-05
  1   9  14   7 -4.95633e-04
  1   9  14   8  5.62995e-04
  1   9  14   9 -3.29317e-04
  1   9  14  13  3.05430e-04
  1   9  14  14  4.92933e-04
  1   9  14  15  6.54799e-04
  1   9  14  19 -2.11540e-04
  1   9  14  20 -3.17401e-04
  1   9  14  21 -5.42465e-04
  1   9  15   7  4.86734e-04
  1   9  15   8  4.73175e-04
  1   9  15   9 -6.26666e-04
  1   9  15  13 -4.97216e-04
  1   9  15  14  4.28093e-04
  1   9  15  15  2.30895e-04
  1   9  15  19  3.28751e-04
  1   9  15  20 -2.75551e-04
  1   9  15  21 -1.17296e-04
  1   9  16   7  6.41192e-04
  1   9  16   8 -7.43591e-05
  1   9  16   9 -5.79159e-05
  1   9  16  13  9.04166e-04
  1   9  16  14  3.61404e-04
  1   9  16  15  7.04588e-05
  1   9  16  19 -5.19985e-04
  1   9  16  20 -2.28394e-04
  1   9  16  21 -5.50643e-05
  1   9  17   7 -5.23628e-04
  1   9  17   8 -5.54089e-05
  1   9  17   9 -2.22005e-04
  1   9  17  13  4.43633e-04
  1   9  17  14 -4.85074e-05
  1   9  17  15 -6.62932e-05
  1   9  17  19 -6.23844e-04
  1   9  17  20  6.86121e-05
  1   9  17  21  1.64334e-04
  1   9  18   7  6.00510e-04
  1   9  18   8  1.69090e-04
  1   9  18  13  4.63420e-04
  1   9  18  14 -1.56474e-04
  1   9  18  19 -6.33299e-04
  1   9  18  20  2.34195e-04
  1   9  18  21 -1.30335e-05
  1   9  19   7  4.71980e-05
  1   9  19   8 -5.55727e-04
  1   9  19   9 -5.64236e-04
  1   9  19  13 -5.24948e-05
  1   9  19  14 -4.35786e-04
  1   9  19  15  4.93236e-04
  1   9  19  19  7.47101e-05
  1   9  19  20  6.10465e-04
  1   9  19  21 -6.71809e-04
  1   9  20   7 -2.34225e-04
  1   9  20   8  7.21517e-05
  1   9  20  13 -2.70129e-04
  1   9  20  14 -6.22289e-05
  1   9  20  15  1.99645e-05
  1   9  20  19  2.53907e-04
  1   9  20  20  8.05099e-05
  1   9  20  21 -2.19300e-05
  1   9  21   7  1.82523e-04
  1   9  21   8 -2.69473e-05
  1   9  21   9 -3.16865e-05
  1   9  21  13 -2.51882e-04
  1   9  21  14 -4.53551e-05
  1   9  21  15 -1.14056e-04
  1   9  21  19  2.68933e-04
  1   9  21  20  4.85653e-05
  1   9  21  21  1.25000e-04
  1   9  22   7 -4.13898e-05
  1   9  22   8 -2.11615e-04
  1   9  22   9  2.18385e-04
  1   9  22  13  2.37993e-05
  1   9  22  14 -2.49987e-04
  1   9  22  15 -2.04757e-04
  1   9  22  19 -2.68980e-05
  1   9  22  20  2.54214e-04
  1   9  22  21  2.20190e-04
  1   9  23   7  1.15799e-04
  1   9  23   8  1.62212e-04
  1   9  23   9  1.46159e-04
  1   9  23  13 -1.07352e-04
  1   9  23  14  1.89954e-04
  1   9  23  15 -1.16503e-05
  1   9  23  20  6.13658e-05
  1   9  23  21  1.48678e-05
  1   9  24   7  1.81086e-04
  1   9  24   8  3.92259e-05
  1   9  24   9  8.09750e-05
  1   9  24  13 -1.37083e-04
  1   9  24  14 -1.01423e-04
  1   9  24  15  1.35902e-04
  1   9  24  19  4.79173e-05
  1   9  24  20 -1.08193e-04
  1   9  24  21  1.70027e-04
  1   9  25   7  1.14747e-04
  1   9  25   8 -1.37612e-04
  1   9  25   9  1.19322e-04
  1   9  25  13 -2.54592e-04
  1   9  25  14 -2.74201e-05
  1   9  25  15  1.23236e-04
  1   9  25  19 -1.03385e-04
  1   9  25  20  5.47646e-05
  1   9  25  21  1.67255e-04
  1  10  11   7 -1.49004e-05
  1  10  11   9 -1.30326e-05
  1  10  11  11  1.37402e-05
  1  10  11  12  2.47734e-05
  1  10  11  16 -1.05140e-03
  1  10  12  10  2.68894e-05
  1  10  12  11  4.00324e-05
  1  10  12  12  1.80913e-05
  1  10  12  16 -1.06556e-03
  1  10  12  17 -1.84448e-03
  1  10  13  10  1.96138e-05
  1  10  13  12 -2.41059e-05
  1  10  13  16  2.16248e-03
  1  10  13  17 -4.18380e-04
  1  10  14   7  1.54990e-04
  1  10  14   8 -4.08125e-04
  1  10  14   9 -8.89910e-04
  1  10  14  13 -3.62962e-04
  1  10  14  14 -1.47174e-04
  1  10  14  19  2.05549e-04
  1  10  14  20  1.14395e-04
  1  10  14  21 -9.03516e-05
  1  10  15   7 -2.68398e-04
  1  10  15   8 -3.21818e-04
  1  10  15   9  1.29000e-04
  1  10  15  13  3.46703e-04
  1  10  15  14 -1.52001e-04
  1  10  15  15  8.86456e-04
  1  10  15  19 -1.90151e-04
  1  10  15  20  1.13109e-04
  1  10  15  21 -7.02280e-04
  1  10  16   7  5.65553e-04
  1  10  16   8  6.82275e-04
  1  10  16   9 -7.62461e-05
  1  10  16  13  5.36093e-04
  1  10  16  14 -8.38651e-04
  1  10  16  15  3.91736e-05
  1  10  16  19 -3.44697e-04
  1  10  16  20  4.92919e-04
  1  10  16  21 -3.92888e-05
  1  10  17   7  3.02344e-04
  1  10  17   8  2.04697e-05
  1  10  17   9  5.79178e-04
  1  10  17  13 -2.27272e-04
  1  10  17  14  3.08346e-05
  1  10  17  15  5.61143e-04
  1  10  17  19  3.07271e-04
  1  10  17  20 -4.21869e-05
  1  10  17  21 -7.32576e-04
  1  10  18   7  4.51520e-04
  1  10  18   8 -6.05566e-04
  1  10  18   9 -1.70761e-05
  1  10  18  13  3.75516e-04
  1  10  18  14  4.94416e-04
  1  10  18  19 -5.23793e-04
  1  10  18  20 -7.26181e-04
  1  10  19   7 -3.83210e-05
  1  10  19   8  2.99449e-04
  1  10  19   9 -5.07797e-04
  1  10  19  13  1.91856e-05
  1  10  19  14  2.13768e-04
  1  10  19  15  2.91360e-04
  1  10  19  19 -2.53240e-05
  1  10  19  20 -2.76730e-04
  1  10  19  21 -4.84769e-04
  1  10  20   7 -1.64215e-04
  1  10  20   8 -2.37517e-04
  1  10  20   9 -3.08842e-05
  1  10  20  13 -2.13412e-04
  1  10  20  14  2.63557e-04
  1  10  20  15 -1.46057e-05
  1  10  20  19  2.21590e-04
  1  10  20  20 -2.70065e-04
  1  10  20  21  1.08719e-05
  1  10  21   7 -1.21829e-04
  1  10  21   9  2.46628e-04
  1  10  21  13  1.30822e-04
  1  10  21  14  4.72567e-05
  1  10  21  15  2.27548e-04
  1  10  21  19 -1.19138e-04
  1  10  21  20 -4.75168e-05
  1  10  21  21 -2.07924e-04
  1  10  22   8  1.09329e-04
  1  10  22   9  1.30340e-04
  1  10  22  13 -3.20773e-05
  1  10  22  14  1.41931e-04
  1  10  22  15 -2.10017e-04
  1  10  22  19  3.17491e-05
  1  10  22  20 -1.34835e-04
  1  10  22  21  2.45793e-04
  1  10  23   7  3.32165e-05
  1  10  23   8 -3.64156e-05
  1  10  23   9  2.26617e-04
  1  10  23  13  4.35433e-05
  1  10  23  14 -1.05464e-04
  1  10  23  15 -2.17821e-04
  1  10  23  19  3.37781e-05
  1  10  23  20  1.27095e-04
  1  10  23  21 -2.68965e-04
  1  10  24   7  1.12569e-04
  1  10  24   8 -1.78318e-04
  1  10  24   9 -1.18297e-04
  1  10  24  13  1.35064e-04
  1  10  24  14  1.96151e-04
  1  10  24  15  8.52227e-05
  1  10  24  19  6.62683e-05
  1  10  24  20  1.62741e-04
  1  10  24  21  1.25362e-04
  1  10  25   7 -1.20674e-04
  1  10  25   8  1.75556e-04
  1  10  25   9 -4.69422e-05
  1  10  25  13 -1.56311e-04
  1  10  25  14 -1.12591e-04
  1  10  25  20 -2.16731e-04
  1  10  25  21  4.09322e-05
  1  11  12  10  2.12823e-05
  1  11  12  11 -2.94228e-05
  1  11  12  12  4.73041e-05
  1  11  12  16  3.08922e-03
  1  11  12  17 -1.48001e-03
  1  11  13  10  1.25719e-04
  1  11  13  11  3.38209e-05
  1  11  13  12  9.07385e-05
  1  11  13  16 -3.27588e-04
  1  11  13  17  1.21452e-03
  1  11  14   7 -5.79921e-04
  1  11  14   8 -6.00610e-04
  1  11  14   9 -3.21490e-04
  1  11  14  13  4.82991e-04
  1  11  14  14 -6.34268e-04
  1  11  14  15 -4.95567e-04
  1  11  14  19 -5.01956e-04
  1  11  14  20  6.58139e-04
  1  11  14  21  5.07642e-04
  1  11  15   7  6.62339e-04
  1  11  15   8 -5.32403e-04
  1  11  15   9  6.37924e-04
  1  11  15  13 -5.93527e-04
  1  11  15  14 -5.17314e-04
  1  11  15  15  3.77271e-04
  1  11  15  19  6.12338e-04
  1  11  15  20  5.37906e-04
  1  11  15  21 -4.03098e-04
  1  11  16   7  1.40610e-04
  1  11  16   8 -7.77524e-04
  1  11  16  13  1.63024e-04
  1  11  16  14  5.35833e-04
  1  11  16  15 -2.86068e-05
  1  11  16  19 -1.43332e-04
  1  11  16  20 -5.36674e-04
  1  11  16  21  2.90889e-05
  1  11  17   7 -4.46822e-04
  1  11  17   8  5.06891e-05
  1  11  17   9  3.67088e-04
  1  11  17  13  2.93865e-04
  1  11  17  14  2.57579e-05
  1  11  17  15  2.25078e-04
  1  11  17  19 -4.55310e-04
  1  11  17  20 -3.69177e-05
  1  11  17  21 -3.36576e-04
  1  11  18   7  9.81437e-05
  1  11  18   8  3.54716e-04
  1  11  18  13  4.42854e-05
  1  11  18  14 -2.42732e-04
  1  11  18  19 -8.73751e-05
  1  11  18  20  3.85473e-04
  1  11  19   7  4.54030e-05
  1  11  19   8  4.18580e-04
  1  11  19   9  5.41748e-05
  1  11  19  13 -3.19846e-05
  1  11  19  14  2.93359e-04
  1  11  19  15 -8.73262e-05
  1  11  19  19  4.90783e-05
  1  11  19  20 -4.22525e-04
  1  11  19  21  1.26461e-04
  1  11  20   7 -1.06047e-04
  1  11  20   8  3.66286e-04
  1  11  20   9 -2.79528e-05
  1  11  20  13 -8.47086e-05
  1  11  20  14 -2.22969e-04
  1  11  20  15 -2.66304e-05
  1  11  20  19  5.65441e-05
  1  11  20  20  5.63838e-04
  1  11  20  21  5.29672e-05
  1  11  21   7  3.67472e-04
  1  11  21   8  9.20224e-05
  1  11  21   9  3.09382e-04
  1  11  21  13 -3.05519e-04
  1  11  21  14  3.51821e-05
  1  11  21  15  2.59052e-04
  1  11  21  19  6.69638e-04
  1  11  21  20 -4.72385e-05
  1  11  21  21 -5.03074e-04
  1  11  22   7 -6.29405e-05
  1  11  22   8  3.57985e-04
  1  11  22   9 -8.81716e-05
  1  11  22  13  4.23735e-05
  1  11  22  14  3.54478e-04
  1  11  22  19 -9.95520e-05
  1  11  22  20 -6.35319e-04
  1  11  22  21 -4.86294e-05
  1  11  23   7  2.20858e-04
  1  11  23   8 -3.01925e-04
  1  11  23   9 -2.38340e-04
  1  11  23  13 -1.61763e-04
  1  11  23  14 -4.14613e-04
  1  11  23  15 -6.34422e-05
  1  11  23  19  1.02141e-04
  1  11  23  20  2.81371e-04
  1  11  24   7  3.46255e-04
  1  11  24   8  4.68156e-04
  1  11  24   9 -1.76710e-04
  1  11  24  13 -1.79232e-04
  1  11  24  14 -6.29323e-05
  1  11  24  15 -2.26243e-04
  1  11  24  19  1.20713e-04
  1  11  24  20  2.85025e-05
  1  11  24  21  1.54359e-04
  1  11  25   7  2.41499e-04
  1  11  25   8 -2.10456e-04
  1  11  25   9 -2.40145e-04
  1  11  25  13 -3.33333e-04
  1  11  25  14  3.02319e-04
  1  11  25  15 -2.28199e-04
  1  11  25  19  2.26997e-04
  1  11  25  20 -1.94773e-04
  1  11  25  21  1.50262e-04
  1  12  13  10 -9.75665e-05
  1  12  13  11 -4.12532e-05
  1  12  13  12  1.01216e-04
  1  12  13  16  2.65373e-04
  1  12  13  17  1.80770e-03
  1  12  14   7  4.28252e-04
  1  12  14   8  6.14331e-04
  1  12  14   9 -2.87031e-04
  1  12  14  13 -4.28064e-04
  1  12  14  14  4.10442e-04
  1  12  14  15 -6.68712e-04
  1  12  14  19  4.36494e-04
  1  12  14  20 -4.11914e-04
  1  12  14  21  6.85899e-04
  1  12  15   7 -5.56085e-04
  1  12  15   8  4.93056e-04
  1  12  15   9  8.31346e-04
  1  12  15  13  4.63820e-04
  1  12  15  14  3.72792e-04
  1  12  15  15  3.77385e-04
  1  12  15  19 -4.69321e-04
  1  12  15  20 -3.74729e-04
  1  12  15  21 -4.04925e-04
  1  12  16   7  3.36764e-04
  1  12  16   8 -7.43994e-04
  1  12  16   9  1.05461e-05
  1  12  16  13  2.64031e-04
  1  12  16  14  7.69723e-04
  1  12  16  15 -4.45991e-05
  1  12  16  19 -2.91654e-04
  1  12  16  20 -8.00195e-04
  1  12  16  21  4.56019e-05
  1  12  17   7  3.68638e-04
  1  12  17   8 -3.12434e-05
  1  12  17   9  4.39043e-04
  1  12  17  13 -2.33209e-04
  1  12  17  14 -3.09035e-05
  1  12  17  15  2.60513e-04
  1  12  17  19  3.70157e-04
  1  12  17  20  4.82540e-05
  1  12  17  21 -3.89071e-04
  1  12  18   7  1.53916e-04
  1  12  18   8  3.93542e-04
  1  12  18  13  1.15901e-04
  1  12  18  14 -2.74695e-04
  1  12  18  19 -1.66589e-04
  1  12  18  20  3.92537e-04
  1  12  19   7 -4.08560e-05
  1  12  19   8 -3.60191e-04
  1  12  19   9  1.26922e-04
  1  12  19  13  2.26738e-05
  1  12  19  14 -2.46346e-04
  1  12  19  15 -1.44350e-04
  1  12  19  19 -3.64087e-05
  1  12  19  20  3.90829e-04
  1  12  19  21  2.09690e-04
  1  12  20   7 -1.10254e-04
  1  12  20   8  3.40213e-04
  1  12  20   9 -3.02635e-05
  1  12  20  13 -9.34555e-05
  1  12  20  14 -3.33511e-04
  1  12  20  15 -3.42199e-05
  1  12  20  19  2.97951e-04
  1  12  20  20  5.88425e-04
  1  12  20  21  6.73331e-05
  1  12  21   7 -3.17121e-04
  1  12  21   8 -2.73516e-05
  1  12  21   9  3.62768e-04
  1  12  21  13  2.59468e-04
  1  12  21  14 -6.70869e-05
  1  12  21  15  3.15083e-04
  1  12  21  19 -5.04919e-04
  1  12  21  20  1.44954e-04
  1  12  21  21 -6.04226e-04
  1  12  22   7  4.29424e-05
  1  12  22   8 -3.72100e-04
  1  12  22   9 -1.59158e-04
  1  12  22  13 -4.52976e-05
  1  12  22  14 -2.23864e-04
  1  12  22  15  4.22484e-05
  1  12  22  19  9.46361e-05
  1  12  22  20  5.59062e-04
  1  12  22  21 -1.44702e-04
  1  12  23   7 -1.31059e-04
  1  12  23   8  4.46196e-04
  1  12  23   9 -3.38155e-04
  1  12  23  13  1.71796e-04
  1  12  23  14  2.24572e-04
  1  12  23  15 -2.59628e-05
  1  12  23  19 -1.11498e-04
  1  12  23  20 -1.12588e-04
  1  12  23  21 -2.61169e-05
  1  12  24   7 -1.22363e-04
  1  12  24   8  9.60845e-05
  1  12  24   9 -1.76095e-04
  1  12  24  13  2.89642e-04
  1  12  24  14 -4.09109e-04
  1  12  24  15 -2.86612e-04
  1  12  24  19 -1.94164e-04
  1  12  24  20  2.79232e-04
  1  12  24  21  1.93964e-04
  1  12  25   7 -3.76524e-04
  1  12  25   8 -3.56182e-04
  1  12  25   9 -2.70659e-04
  1  12  25  13  1.23059e-04
  1  12  25  14  1.86042e-04
  1  12  25  15 -2.75320e-04
  1  12  25  19 -8.48367e-05
  1  12  25  20 -1.64794e-04
  1  12  25  21  1.79299e-04
  1  13  14   7 -1.48118e-04
  1  13  14   8 -8.96500e-05
  1  13  14   9  1.03939e-03
  1  13  14  13 -4.14238e-05
  1  13  14  14 -2.42414e-05
  1  13  14  15 -5.24629e-04
  1  13  14  19  2.29168e-05
  1  13  14  20  2.02650e-05
  1  13  14  21  5.61783e-04
  1  13  15   7  1.30203e-05
  1  13  15   8 -6.41115e-05
  1  13  15   9  4.21825e-04
  1  13  15  13 -9.38345e-05
  1  13  15  14 -3.10635e-05
  1  13  15  15 -8.30662e-04
  1  13  15  19  1.19149e-04
  1  13  15  20  2.77592e-05
  1  13  15  21  8.51349e-04
  1  13  16   7  1.06377e-03
  1  13  16   8  3.43463e-04
  1  13  16   9  1.14063e-04
  1  13  16  13  9.37343e-04
  1  13  16  14 -3.12973e-04
  1  13  16  15 -8.48248e-05
  1  13  16  19 -9.62329e-04
  1  13  16  20  3.22618e-04
  1  13  16  21  8.97962e-05
  1  13  17   7 -2.43162e-05
  1  13  17   9 -1.31780e-04
  1  13  17  13  3.83842e-05
  1  13  17  15 -1.67020e-04
  1  13  17  19 -3.82037e-05
  1  13  17  21  2.41893e-04
  1  13  18   7  5.53518e-04
  1  13  18   8 -1.72849e-04
  1  13  18   9  1.08913e-05
  1  13  18  13  3.57920e-04
  1  13  18  14  1.19774e-04
  1  13  18  19 -5.60344e-04
  1  13  18  20 -1.77057e-04
  1  13  19   8  4.21632e-05
  1  13  19   9  5.70964e-04
  1  13  19  13 -1.03888e-05
  1  13  19  14  2.81112e-05
  1  13  19  15 -3.42502e-04
  1  13  19  19  1.22933e-05
  1  13  19  20 -5.03924e-05
  1  13  19  21  5.13309e-04
  1  13  20   7 -4.66196e-04
  1  13  20   8 -1.58534e-04
  1  13  20   9  3.84298e-05
  1  13  20  13 -3.84676e-04
  1  13  20  14  1.34061e-04
  1  13  20  15 -1.08094e-05
  1  13  20  19  8.05010e-04
  1  13  20  20 -2.63318e-04
  1  13  20  21  1.75701e-05
  1  13  21   7 -1.31638e-05
  1  13  21   9 -1.76050e-04
  1  13  21  14  1.44195e-05
  1  13  21  15 -4.20175e-05
  1  13  21  19  1.47989e-04
  1  13  21  20 -3.56540e-05
  1  13  21  21  1.44876e-04
  1  13  22   7 -2.42121e-05
  1  13  22   8  5.51124e-05
  1  13  22   9 -4.77158e-04
  1  13  22  13 -2.17560e-05
  1  13  22  14  1.17109e-05
  1  13  22  15  3.68460e-04
  1  13  22  19  2.31018e-05
  1  13  22  20 -6.78312e-05
  1  13  22  21 -7.88957e-04
  1  13  23   7  1.31075e-04
  1  13  23   8 -8.49614e-05
  1  13  23   9 -4.17598e-04
  1  13  23  13  8.18028e-05
  1  13  23  15  4.99828e-04
  1  13  23  19 -5.95365e-05
  1  13  23  20 -1.03757e-05
  1  13  23  21 -3.32328e-04
  1  13  24   7  3.95395e-04
  1  13  24   8 -1.00574e-04
  1  13  24   9  3.72936e-04
  1  13  24  13  3.20274e-04
  1  13  24  14  1.30332e-04
  1  13  24  15 -1.13420e-04
  1  13  24  19 -2.15607e-04
  1  13  24  20 -8.66099e-05
  1  13  24  21  3.70915e-05
  1  13  25   7 -3.93637e-04
  1  13  25   8  1.37525e-04
  1  13  25   9  2.20010e-04
  1  13  25  13 -3.68165e-04
  1  13  25  14 -1.02931e-04
  1  13  25  15  2.96496e-05
  1  13  25  19  2.43951e-04
  1  13  25  20  7.84545e-05
  1  13  25  21 -6.39554e-05
  1  14  15  10 -1.14299e-05
  1  14  15  11  2.52833e-05
  1  14  15  12  4.50552e-05
  1  14  15  16  1.52800e-05
  1  14  15  17  2.11873e-03
  1  14  16  10 -1.75705e-04
  1  14  16  11 -2.05093e-04
  1  14  16  12 -2.26817e-05
  1  14  16  16 -3.39624e-04
  1  14  16  17  1.24936e-04
  1  14  17  10 -1.46397e-05
  1  14  17  12 -1.31127e-04
  1  14  17  14  1.88220e-05
  1  14  17  16  2.54110e-04
  1  14  17  17 -2.09016e-04
  1  14  17  19  2.54239e-05
  1  14  18   9  1.09152e-05
  1  14  18  10  1.27963e-04
  1  14  18  11 -1.48899e-04
  1  14  18  16 -1.01024e-05
  1  14  18  17  4.83848e-05
  1  14  18  19 -1.01454e-05
  1  14  19  11  1.88734e-05
  1  14  19  12  1.41012e-04
  1  14  19  14  1.11292e-05
  1  14  19  16 -3.70239e-04
  1  14  19  17 -1.99178e-04
  1  14  19  19  1.69849e-05
  1  14  20  10  7.04881e-04
  1  14  20  11  8.26932e-04
  1  14  20  12 -1.17196e-04
  1  14  20  16  3.87955e-05
  1  14  20  17 -1.41715e-05
  1  14  20  20 -1.01892e-05
  1  14  20  21 -3.61209e-05
  1  14  21  10 -3.02111e-05
  1  14  21  11  6.87259e-05
  1  14  21  12  9.20899e-04
  1  14  21  16  3.78705e-04
  1  14  21  17  4.42326e-04
  1  14  21  18 -2.30808e-05
  1  14  21  19  3.07893e-05
  1  14  21  21 -1.32728e-05
  1  14  22  10  4.51109e-05
  1  14  22  11 -6.16952e-05
  1  14  22  12  5.57649e-04
  1  14  22  14 -1.21572e-05
  1  14  22  16  3.23779e-04
  1  14  22  17 -7.25191e-04
  1  14  22  18 -3.03086e-05
  1  14  22  19 -2.31872e-05
  1  14  22  20  1.32590e-05
  1  14  22  21  1.14006e-05
  1  14  23   7 -7.29721e-05
  1  14  23  10  2.68587e-04
  1  14  23  11 -1.52768e-04
  1  14  23  12 -1.84222e-04
  1  14  23  13  3.35997e-05
  1  14  23  16 -1.03076e-03
  1  14  23  17 -1.52080e-03
  1  14  23  19  4.11780e-05
  1  14  23  20  2.46044e-05
  1  14  23  21 -1.49099e-05
  1  14  24   7  3.59612e-05
  1  14  24   8 -1.76339e-05
  1  14  24  10  4.82824e-04
  1  14  24  11 -4.64947e-04
  1  14  24  12  6.87829e-04
  1  14  24  13 -1.48920e-05
  1  14  24  15  1.74456e-05
  1  14  24  16  1.92180e-03
  1  14  24  17 -2.42844e-04
  1  14  24  19 -3.26613e-05
  1  14  24  20  5.70864e-05
  1  14  24  21 -1.75924e-05
  1  14  25   7  1.62688e-05
  1  14  25   9  1.00892e-05
  1  14  25  10 -3.36964e-04
  1  14  25  11  5.72295e-04
  1  14  25  12  6.70986e-04
  1  14  25  15 -2.11097e-05
  1  14  25  16  1.53356e-03
  1  14  25  17 -2.90803e-04
  1  14  25  20  4.59018e-05
  1  14  25  21  2.13102e-05
  1  15  16  10  2.09189e-04
  1  15  16  11 -1.74959e-04
  1  15  16  12  1.61436e-05
  1  15  16  16 -1.62402e-04
  1  15  16  17  1.78471e-04
  1  15  17  10 -1.07207e-05
  1  15  17  12 -1.39308e-04
  1  15  17  14  1.21689e-05
  1  15  17  16 -3.72541e-04
  1  15  17  17  2.01882e-04
  1  15  17  19  1.73744e-05
  1  15  17  20 -1.19687e-05
  1  15  18  10 -1.51147e-04
  1  15  18  11 -1.26311e-04
  1  15  18  17  1.68119e-05
  1  15  18  19 -1.46149e-05
  1  15  18  21 -1.29355e-05
  1  15  19   9  1.05971e-05
  1  15  19  12 -1.35178e-04
  1  15  19  14 -1.67497e-05
  1  15  19  16 -2.53209e-04
  1  15  19  17 -2.08612e-04
  1  15  19  19 -2.42641e-05
  1  15  19  20  1.05629e-05
  1  15  20  10 -8.20470e-04
  1  15  20  11  6.99526e-04
  1  15  20  12 -1.76176e-05
  1  15  20  16  6.00625e-05
  1  15  20  17  9.23304e-05
  1  15  20  18  1.16019e-05
  1  15  20  19 -3.80892e-05
  1  15  20  20  1.29268e-05
  1  15  20  21  1.68372e-05
  1  15  21  10 -1.27063e-04
  1  15  21  11  6.36441e-05
  1  15  21  12  5.58765e-04
  1  15  21  14  1.11698e-05
  1  15  21  16 -3.17658e-04
  1  15  21  17 -7.25207e-04
  1  15  21  18  1.63125e-05
  1  15  21  19  2.53901e-05
  1  15  21  21 -1.21152e-05
  1  15  22  10 -2.75697e-05
  1  15  22  11 -1.62245e-05
  1  15  22  12 -9.30397e-04
  1  15  22  16  3.74743e-04
  1  15  22  17 -4.39559e-04
  1  15  22  18 -4.09075e-05
  1  15  22  19  1.34987e-05
  1  15  22  20 -1.22178e-05
  1  15  22  21 -1.04824e-05
  1  15  23   7 -3.78888e-05
  1  15  23   8 -1.93434e-05
  1  15  23  10 -9.73369e-05
  1  15  23  11 -1.49909e-04
  1  15  23  12  9.55494e-04
  1  15  23  13  1.75652e-05
  1  15  23  16 -2.39658e-03
  1  15  23  17 -3.94753e-04
  1  15  23  19  3.65541e-05
  1  15  23  20 -3.22186e-05
  1  15  24   7  1.94399e-05
  1  15  24  10 -5.78072e-04
  1  15  24  11 -4.77108e-04
  1  15  24  14 -2.01053e-05
  1  15  24  15  1.24323e-05
  1  15  24  16 -4.12095e-04
  1  15  24  17  1.04892e-03
  1  15  24  19  2.51649e-05
  1  15  24  20 -7.73528e-05
  1  15  24  21  1.80677e-05
  1  15  25  10  4.82977e-04
  1  15  25  11  3.96127e-04
  1  15  25  12  2.34710e-04
  1  15  25  14 -1.57951e-05
  1  15  25  16 -1.11334e-03
  1  15  25  17  1.08079e-03
  1  15  25  19 -3.78788e-05
  1  15  25  20 -5.96460e-05
  1  15  25  21 -2.41322e-05
  1  16  17  10  1.87755e-04
  1  16  17  11 -2.02575e-05
  1  16  17  12 -1.84010e-05
  1  16  17  17 -1.90498e-05
  1  16  17  21 -1.00270e-05
  1  16  18  11 -2.10714e-05
  1  16  18  17 -5.21608e-04
  1  16  19  10 -2.08677e-05
  1  16  19  11 -1.89383e-04
  1  16  19  16 -4.57495e-05
  1  16  19  17 -1.85796e-05
  1  16  19  19  1.90029e-05
  1  16  19  21  1.45033e-05
  1  16  20  10 -6.92696e-05
  1  16  20  11  4.27937e-05
  1  16  20  12 -1.13866e-05
  1  16  20  16 -9.81083e-04
  1  16  20  18 -7.40237e-05
  1  16  21  10  1.06829e-03
  1  16  21  11  1.75434e-04
  1  16  21  12  1.08762e-04
  1  16  21  16 -8.02995e-05
  1  16  21  18  3.41901e-05
  1  16  21  19 -1.94974e-05
  1  16  21  20  1.61184e-05
  1  16  21  21  1.76833e-05
  1  16  22  10 -1.69118e-04
  1  16  22  11  1.07057e-03
  1  16  22  12  1.04056e-05
  1  16  22  17 -8.74014e-05
  1  16  22  19  1.92298e-05
  1  16  23   9 -1.68781e-05
  1  16  23  10 -3.98930e-04
  1  16  23  11  8.64539e-04
  1  16  23  12  3.32384e-05
  1  16  23  16 -1.97859e-04
  1  16  23  17  5.06239e-04
  1  16  23  19  1.45084e-05
  1  16  23  20  2.29002e-05
  1  16  23  21  3.99636e-05
  1  16  24   9 -2.89406e-05
  1  16  24  10 -4.66695e-04
  1  16  24  11 -4.45366e-04
  1  16  24  12  8.72899e-05
  1  16  24  14 -1.49678e-05
  1  16  24  15 -1.77490e-05
  1  16  24  16  1.58656e-04
  1  16  24  17  2.13869e-03
  1  16  24  19 -4.27063e-05
  1  16  24  20  3.33288e-05
  1  16  24  21 -1.59440e-05
  1  16  25   9  1.84323e-05
  1  16  25  10 -7.67686e-04
  1  16  25  11 -1.60858e-04
  1  16  25  12  4.42302e-05
  1  16  25  14 -1.68284e-05
  1  16  25  15  1.70728e-05
  1  16  25  16  9.28506e-05
  1  16  25  17 -2.18096e-03
  1  16  25  19 -4.13724e-05
  1  16  25  20  4.23123e-05
  1  16  25  21 -4.02690e-05
  1  17  18  10 -3.36799e-04
  1  17  18  11 -3.55753e-05
  1  17  18  16  6.71004e-05
  1  17  18  17  4.54162e-05
  1  17  19  12  3.31182e-04
  1  17  19  17  4.89544e-04
  1  17  20  10 -1.30237e-03
  1  17  20  11  1.35833e-04
  1  17  20  12 -6.31905e-05
  1  17  20  14  1.28301e-05
  1  17  20  15  1.27297e-05
  1  17  20  16 -2.34456e-04
  1  17  20  17  1.03069e-04
  1  17  20  20  1.72898e-05
  1  17  20  21  1.38532e-05
  1  17  21  10 -1.41252e-04
  1  17  21  11  2.53771e-05
  1  17  21  12  7.75087e-05
  1  17  21  16  2.59074e-03
  1  17  21  17 -1.55094e-03
  1  17  21  20  1.21274e-05
  1  17  22  10 -5.21525e-05
  1  17  22  11  2.69252e-05
  1  17  22  12  1.31662e-03
  1  17  22  14 -1.16002e-05
  1  17  22  16 -7.00765e-04
  1  17  22  17  8.07328e-05
  1  17  22  19 -1.19094e-05
  1  17  23  10 -2.33909e-04
  1  17  23  12 -1.06227e-03
  1  17  23  14  2.50818e-05
  1  17  23  16  2.18543e-04
  1  17  23  17  2.40495e-04
  1  17  23  18 -1.59232e-05
  1  17  24  10 -7.71003e-04
  1  17  24  11 -9.08669e-05
  1  17  24  12  4.44792e-04
  1  17  24  15  1.86026e-05
  1  17  24  16  2.23676e-04
  1  17  24  17  4.48109e-04
  1  17  24  18 -1.49629e-05
  1  17  25  10  8.21823e-04
  1  17  25  11  8.25643e-05
  1  17  25  12  1.17046e-04
  1  17  25  14 -1.95211e-05
  1  17  25  15 -1.79905e-05
  1  17  25  16  2.62004e-04
  1  17  25  17  5.02431e-04
  1  17  25  18 -2.70596e-05
  1  18  19  10  3.53611e-05
  1  18  19  11 -3.36672e-04
  1  18  19  16 -6.25847e-05
  1  18  19  17  2.76496e-05
  1  18  20  10  1.34353e-04
  1  18  20  11 -6.68869e-05
  1  18  20  17 -3.09415e-03
  1  18  20  21 -1.19873e-05
  1  18  21  10 -1.30094e-03
  1  18  21  11  2.02052e-04
  1  18  21  12 -2.30927e-05
  1  18  21  16 -5.31535e-05
  1  18  21  17 -2.90338e-04
  1  18  21  20 -1.86062e-05
  1  18  22   9 -1.24669e-05
  1  18  22  10  2.09011e-04
  1  18  22  11  1.30180e-03
  1  18  22  12 -2.07681e-05
  1  18  22  16 -2.91387e-05
  1  18  22  17 -1.55821e-04
  1  18  23  10  5.04811e-04
  1  18  23  11  1.01078e-03
  1  18  23  15 -1.48557e-05
  1  18  23  16  1.73442e-04
  1  18  23  17 -1.46994e-05
  1  18  24  10  6.84975e-04
  1  18  24  11 -5.29918e-04
  1  18  24  12 -2.27206e-05
  1  18  24  14  1.20100e-05
  1  18  24  15  2.86386e-05
  1  18  24  16  5.45420e-04
  1  18  24  18  2.32523e-05
  1  18  24  21  1.08371e-05
  1  18  25  10  7.83095e-04
  1  18  25  11 -1.84476e-04
  1  18  25  12 -1.91157e-05
  1  18  25  14  1.43296e-05
  1  18  25  15  2.47513e-05
  1  18  25  16 -5.81630e-04
  1  18  25  18 -2.35616e-05
  1  18  25  21  1.12498e-05
  1  19  20  10  1.35353e-04
  1  19  20  11  1.30880e-03
  1  19  20  12  1.30095e-04
  1  19  20  16  1.79472e-04
  1  19  20  17  1.21560e-04
  1  19  20  21 -1.27869e-05
  1  19  21  10  3.34924e-05
  1  19  21  11  1.30493e-04
  1  19  21  12 -1.31238e-03
  1  19  21  16 -6.85976e-04
  1  19  21  17 -7.05581e-05
  1  19  22  11  4.46148e-05
  1  19  22  12  8.41071e-05
  1  19  22  16 -2.59892e-03
  1  19  22  17 -1.55063e-03
  1  19  23  10  1.71905e-05
  1  19  23  11 -2.58895e-04
  1  19  23  12 -3.92596e-04
  1  19  23  14 -1.49173e-05
  1  19  23  16  3.31347e-04
  1  19  23  17 -6.56736e-04
  1  19  23  18 -2.82088e-05
  1  19  24  10  7.24941e-05
  1  19  24  11 -7.72030e-04
  1  19  24  12 -7.22704e-04
  1  19  24  14 -1.69719e-05
  1  19  24  15 -2.37314e-05
  1  19  24  16 -2.18553e-04
  1  19  24  17  2.74792e-04
  1  19  24  18  2.52608e-05
  1  19  24  19  1.07807e-05
  1  19  25  10 -1.00952e-04
  1  19  25  11  8.15170e-04
  1  19  25  12 -8.14419e-04
  1  19  25  13  1.68009e-05
  1  19  25  14 -1.71768e-05
  1  19  25  15  2.17410e-05
  1  19  25  16 -9.12797e-05
  1  19  25  17  6.99314e-05
  1  20  21  10  3.22822e-04
  1  20  21  11  4.82184e-05
  1  20  21  12 -2.33569e-05
  1  20  21  16 -4.95254e-04
  1  20  21  17 -2.36909e-04
  1  20  22  10 -5.36355e-05
  1  20  22  11  3.26151e-04
  1  20  22  12 -2.77761e-05
  1  20  22  16 -2.04985e-04
  1  20  22  17  2.02073e-04
  1  20  23  10 -6.61664e-05
  1  20  23  11  1.29800e-04
  1  20  23  14  1.36172e-05
  1  20  23  16 -1.46781e-05
  1  20  23  17 -3.74864e-04
  1  20  24  10 -9.96383e-05
  1  20  24  11 -6.45745e-05
  1  20  24  12 -1.09120e-05
  1  20  24  16  1.02023e-04
  1  20  24  17 -1.01082e-03
  1  20  24  19  2.46461e-05
  1  20  24  21  2.59770e-05
  1  20  25   7 -1.10938e-05
  1  20  25  10 -8.60017e-05
  1  20  25  11 -2.55648e-05
  1  20  25  16  9.36019e-05
  1  20  25  17  9.90889e-04
  1  20  25  18  1.13361e-05
  1  20  25  19  2.71272e-05
  1  20  25  21  2.81419e-05
  1  21  22  11  3.50238e-05
  1  21  22  12  3.15378e-04
  1  21  22  16 -2.08898e-05
  1  21  22  17 -8.69869e-04
  1  21  23  10  1.96657e-05
  1  21  23  12 -1.11391e-04
  1  21  23  14 -1.14930e-05
  1  21  23  16 -3.57998e-04
  1  21  23  17  3.78762e-04
  1  21  23  19 -1.64641e-05
  1  21  23  20  1.04604e-05
  1  21  23  21 -2.83142e-05
  1  21  24   7 -1.24603e-05
  1  21  24  10  8.01945e-05
  1  21  24  11 -2.55492e-05
  1  21  24  12  7.64393e-05
  1  21  24  16 -8.23647e-04
  1  21  24  17  2.68826e-04
  1  21  24  18 -1.43046e-05
  1  21  24  19  3.14147e-05
  1  21  24  21  3.44304e-05
  1  21  25  10 -1.12402e-04
  1  21  25  12  3.59152e-05
  1  21  25  16 -8.97728e-04
  1  21  25  17  5.82951e-04
  1  21  25  18 -2.62495e-05
  1  21  25  19 -1.68471e-05
  1  21  25  20 -1.50771e-05
  1  21  25  21 -1.36057e-05
  1  22  23  10 -1.39951e-05
  1  22  23  11 -2.87761e-05
  1  22  23  12  8.13529e-05
  1  22  23  16  1.19529e-03
  1  22  23  17  5.71706e-04
  1  22  23  19 -1.38112e-05
  1  22  23  21 -1.87933e-05
  1  22  24  10 -1.45406e-05
  1  22  24  11 -9.33626e-05
  1  22  24  12  7.57213e-05
  1  22  24  16 -4.39176e-04
  1  22  24  17 -4.35542e-04
  1  22  24  18  1.40824e-05
  1  22  24  19 -2.74355e-05
  1  22  24  20  1.20152e-05
  1  22  24  21 -3.47173e-05
  1  22  25  10  1.37870e-05
  1  22  25  11  9.86988e-05
  1  22  25  12  9.73401e-05
  1  22  25  14 -1.59376e-05
  1  22  25  16 -6.65132e-05
  1  22  25  17 -1.59311e-04
  1  22  25  18 -1.38166e-05
  1  22  25  21 -1.49149e-05
  1  23  24  10  5.23739e-05
  1  23  24  11  6.28395e-05
  1  23  24  12  3.97383e-05
  1  23  24  16 -5.44022e-04
  1  23  24  17  1.41723e-03
  1  23  25  10 -1.97397e-05
  1  23  25  11 -8.27355e-05
  1  23  25  12  6.70658e-05
  1  23  25  16  5.65846e-04
  1  23  25  17  9.77327e-04
  1  24  25  11  2.58003e-05
  1  24  25  12 -5.16850e-05
  1  24  25  16  1.81580e-03
  1  24  25  17  7.13659e-04
  3   1   2  10 -1.66004e-05
  3   1   2  11 -4.13678e-05
  3   1   2  12 -5.05869e-05
  3   1   2  16  7.65665e-04
  3   1   2  17  5.39136e-04
  3   1   3  10  4.46247e-05
  3   1   3  16  7.58960e-04
  3   1   3  17 -9.11698e-04
  3   1   4  10  1.50825e-05
  3   1   4  11 -6.54919e-05
  3   1   4  12 -7.00341e-05
  3   1   4  16  5.72793e-04
  3   1   4  17  2.99998e-04
  3   1   5  10  6.77056e-05
  3   1   5  11  5.66301e-05
  3   1   5  12 -3.87338e-05
  3   1   5  16  1.43155e-04
  3   1   5  17 -5.54085e-04
  3   1   6  12  1.04656e-05
  3   1   6  16 -2.90283e-04
  3   1   6  17 -3.98179e-05
  3   1   7   7 -3.77207e-05
  3   1   7   9 -3.55159e-05
  3   1   7  10  1.23995e-04
  3   1   7  11  1.24755e-04
  3   1   7  12  1.19112e-04
  3   1   7  15 -1.33079e-05
  3   1   7  16 -5.91092e-04
  3   1   7  17  3.75457e-05
  3   1   7  19  3.65734e-05
  3   1   7  20  4.55666e-05
  3   1   7  21  8.26138e-05
  3   1   8   9 -2.34869e-05
  3   1   8  10 -1.06404e-04
  3   1   8  11 -8.77245e-05
  3   1   8  12  4.15602e-05
  3   1   8  16 -3.73199e-04
  3   1   8  17  1.24336e-03
  3   1   8  19 -2.59756e-05
  3   1   8  20 -2.94628e-05
  3   1   9   7  4.97137e-05
  3   1   9  10  3.44431e-05
  3   1   9  11 -9.91035e-05
  3   1   9  12 -1.03093e-04
  3   1   9  15 -1.14892e-05
  3   1   9  16  1.35352e-03
  3   1   9  17  7.69235e-04
  3   1   9  19 -2.12357e-05
  3   1   9  20  5.39350e-05
  3   1   9  21  5.04607e-05
  3   1  10   7 -1.80526e-05
  3   1  10   8  2.21970e-05
  3   1  10  13 -2.47050e-05
  3   1  10  16  9.12831e-04
  3   1  10  17 -1.03096e-03
  3   1  10  18  2.10484e-05
  3   1  10  19  3.46677e-05
  3   1  10  20  2.35350e-05
  3   1  10  21 -2.36394e-05
  3   1  11   7 -1.97330e-05
  3   1  11   8 -3.12519e-05
  3   1  11  10 -2.82370e-05
  3   1  11  11 -2.03112e-05
  3   1  11  12 -1.21044e-05
  3   1  11  16  8.55771e-04
  3   1  11  17  7.69016e-04
  3   1  11  18  4.11343e-05
  3   1  11  19 -1.55312e-05
  3   1  11  20 -2.58372e-05
  3   1  12   8  1.25080e-05
  3   1  12  10  2.14021e-05
  3   1  12  11 -3.25987e-05
  3   1  12  12  3.08339e-05
  3   1  12  13 -1.99981e-05
  3   1  12  14  1.40329e-05
  3   1  12  16 -3.63352e-04
  3   1  12  17  4.34564e-04
  3   1  12  18  1.84015e-04
  3   1  12  21  1.44761e-05
  3   1  13   7  2.95626e-04
  3   1  13   8  3.59349e-04
  3   1  13   9 -3.67595e-04
  3   1  13  13  5.31616e-05
  3   1  13  14  7.67751e-04
  3   1  13  15  5.47476e-04
  3   1  13  19 -4.04124e-05
  3   1  13  20 -9.23742e-04
  3   1  13  21 -7.14355e-04
  3   1  14   7  3.73710e-04
  3   1  14   8  3.82768e-04
  3   1  14   9  7.67675e-04
  3   1  14  13 -7.02914e-04
  3   1  14  14 -3.32780e-04
  3   1  14  15  6.18422e-04
  3   1  14  19  9.00606e-04
  3   1  14  20  4.18723e-04
  3   1  14  21 -7.70038e-04
  3   1  15   7 -7.38607e-04
  3   1  15   8  9.59795e-04
  3   1  15   9 -5.65152e-04
  3   1  15  13 -1.63806e-04
  3   1  15  14 -3.76559e-04
  3   1  15  15 -1.31596e-04
  3   1  15  19  1.42574e-04
  3   1  15  20  4.88808e-04
  3   1  15  21  1.49136e-04
  3   1  16   7 -2.34615e-04
  3   1  16   8  2.26510e-04
  3   1  16   9  4.73786e-04
  3   1  16  13  1.23997e-04
  3   1  16  14  8.95613e-05
  3   1  16  15  8.32488e-05
  3   1  16  19 -3.61768e-04
  3   1  16  20 -2.81200e-04
  3   1  16  21 -1.58695e-04
  3   1  17   7 -2.32774e-04
  3   1  17   8 -2.64784e-04
  3   1  17   9  3.83636e-05
  3   1  17  13  9.60625e-05
  3   1  17  14 -9.86016e-05
  3   1  17  15  2.08863e-04
  3   1  17  19 -2.73527e-04
  3   1  17  20  3.12436e-04
  3   1  17  21 -6.96211e-04
  3   1  18   7  2.48345e-04
  3   1  18   8  3.74026e-04
  3   1  18   9 -2.06221e-05
  3   1  18  13  1.28285e-04
  3   1  18  14 -2.02311e-04
  3   1  18  19 -4.07919e-04
  3   1  18  20  6.32003e-04
  3   1  18  21 -3.90489e-05
  3   1  19   7  3.64204e-04
  3   1  19   8 -6.11651e-05
  3   1  19   9  3.61477e-04
  3   1  19  13 -2.98596e-04
  3   1  19  14  1.44073e-04
  3   1  19  15  5.18924e-04
  3   1  19  19  2.83337e-04
  3   1  19  20 -1.26687e-04
  3   1  19  21 -3.89528e-04
  3   1  20   7  1.74469e-04
  3   1  20   8 -4.17442e-04
  3   1  20   9 -7.45771e-05
  3   1  20  13  3.95717e-04
  3   1  20  14  3.64153e-04
  3   1  20  15 -1.34666e-04
  3   1  20  19 -2.66122e-04
  3   1  20  20 -3.78788e-04
  3   1  20  21  1.07076e-04
  3   1  21   7  2.61990e-05
  3   1  21   8 -2.87267e-04
  3   1  21   9  2.97095e-04
  3   1  21  13 -6.43049e-05
  3   1  21  14 -4.36431e-04
  3   1  21  15 -1.38649e-04
  3   1  21  19  5.26913e-05
  3   1  21  20  2.72127e-04
  3   1  21  21  1.88234e-04
  3   1  22   7  1.70004e-04
  3   1  22   8  2.36602e-04
  3   1  22   9  1.34621e-05
  3   1  22  13  1.92941e-04
  3   1  22  14 -4.35413e-04
  3   1  22  15 -3.29463e-05
  3   1  22  19 -5.14255e-04
  3   1  22  20  6.47341e-04
  3   1  22  21  5.84785e-05
  3   1  23   7 -1.95685e-04
  3   1  23   8  5.12883e-05
  3   1  23   9  2.68334e-04
  3   1  23  13  1.51963e-04
  3   1  23  15  1.48502e-04
  3   1  23  19 -4.67770e-04
  3   1  23  20 -7.82364e-05
  3   1  23  21 -3.87824e-04
  3   1  24   7 -1.77194e-05
  3   1  24   8 -2.56731e-04
  3   1  24   9 -1.26080e-04
  3   1  24  13  4.78840e-05
  3   1  24  14 -8.55819e-05
  3   1  24  15  3.05649e-04
  3   1  24  19 -1.32560e-04
  3   1  24  20  5.29259e-04
  3   1  24  21 -5.61204e-04
  3   2   3  10 -2.26572e-05
  3   2   3  11  3.65415e-05
  3   2   3  12  5.52048e-05
  3   2   3  16  8.12504e-04
  3   2   3  17  3.74342e-04
  3   2   4  10  7.15156e-05
  3   2   4  11 -3.80705e-05
  3   2   4  12  4.51108e-05
  3   2   4  16 -3.76507e-04
  3   2   4  17  4.90309e-04
  3   2   5  10 -1.63286e-05
  3   2   5  11  1.37218e-05
  3   2   5  12 -1.88849e-05
  3   2   5  16 -4.42945e-04
  3   2   5  17 -1.32264e-04
  3   2   6  10  6.27058e-05
  3   2   6  11  4.16492e-05
  3   2   6  12 -6.03937e-05
  3   2   6  16 -2.59041e-04
  3   2   6  17  4.10007e-04
  3   2   7   9 -2.61806e-05
  3   2   7  10  1.17612e-04
  3   2   7  11  6.91766e-05
  3   2   7  12 -7.60516e-05
  3   2   7  13  1.01043e-05
  3   2   7  14 -1.07000e-05
  3   2   7  15  1.24671e-05
  3   2   7  16 -6.05623e-04
  3   2   7  17  1.04444e-03
  3   2   7  20 -3.59108e-05
  3   2   7  21  1.14665e-05
  3   2   8  10  1.60506e-04
  3   2   8  11  8.92080e-05
  3   2   8  12  1.43165e-04
  3   2   8  15  1.80972e-05
  3   2   8  16  1.10216e-03
  3   2   8  17  1.87900e-04
  3   2   9  10  6.04728e-05
  3   2   9  11 -7.41799e-05
  3   2   9  12  4.76591e-05
  3   2   9  13 -1.16621e-05
  3   2   9  16 -7.67396e-04
  3   2   9  17  1.07220e-03
  3   2   9  20 -5.09252e-05
  3   2   9  21  6.34122e-05
  3   2  10   7 -2.80069e-05
  3   2  10  10 -3.05962e-05
  3   2  10  12  2.70914e-05
  3   2  10  16  1.07449e-03
  3   2  10  17  5.08293e-04
  3   2  10  20 -2.00222e-05
  3   2  10  21 -2.24075e-05
  3   2  11  10 -2.97611e-05
  3   2  11  12 -1.44999e-05
  3   2  11  14 -1.18204e-05
  3   2  11  16  2.06258e-04
  3   2  11  17 -9.10544e-04
  3   2  11  18  1.87617e-04
  3   2  12   7  2.96737e-05
  3   2  12   8  2.46734e-05
  3   2  12  10 -1.67920e-05
  3   2  12  12 -1.30100e-05
  3   2  12  14 -2.54243e-05
  3   2  12  16  7.86677e-04
  3   2  12  17  8.04916e-04
  3   2  12  18 -3.89064e-05
  3   2  12  20  2.60895e-05
  3   2  12  21  2.39456e-05
  3   2  13   7 -1.95376e-04
  3   2  13   8  6.55509e-04
  3   2  13   9  9.29880e-04
  3   2  13  13 -3.66706e-04
  3   2  13  14  5.55598e-04
  3   2  13  15 -7.66656e-04
  3   2  13  19  4.68029e-04
  3   2  13  20 -7.15978e-04
  3   2  13  21  9.34218e-04
  3   2  14   7  1.09026e-03
  3   2  14   8  1.88788e-05
  3   2  14   9  4.68169e-05
  3   2  14  13 -1.83896e-04
  3   2  14  14 -3.15219e-05
  3   2  14  15  6.97013e-05
  3   2  14  19  1.43592e-04
  3   2  14  20  4.46668e-05
  3   2  14  21 -1.01977e-04
  3   2  15   7  5.38995e-04
  3   2  15   8  3.17517e-04
  3   2  15   9  3.31487e-04
  3   2  15  13  9.22606e-04
  3   2  15  14  1.70204e-04
  3   2  15  15 -3.33126e-04
  3   2  15  19 -1.18184e-03
  3   2  15  20 -2.11541e-04
  3   2  15  21  4.16213e-04
  3   2  16   7 -2.73959e-04
  3   2  16   8  2.25136e-04
  3   2  16   9 -2.53556e-04
  3   2  16  13  1.06276e-04
  3   2  16  14  8.93783e-05
  3   2  16  15  1.59824e-04
  3   2  16  19 -3.69528e-04
  3   2  16  20 -3.28815e-04
  3   2  16  21 -5.14399e-04
  3   2  17   7 -1.88110e-04
  3   2  17   8 -2.57960e-04
  3   2  17   9  3.82119e-04
  3   2  17  13  1.17244e-04
  3   2  17  14 -1.02187e-04
  3   2  17  15 -1.76851e-04
  3   2  17  19 -3.96497e-04
  3   2  17  20  3.74414e-04
  3   2  17  21  4.56007e-04
  3   2  18   7 -4.71813e-04
  3   2  18   9  3.78141e-05
  3   2  18  13 -2.31481e-04
  3   2  18  14 -3.53928e-05
  3   2  18  15 -1.92974e-05
  3   2  18  19  6.53863e-04
  3   2  18  20  8.17932e-05
  3   2  18  21  5.42434e-05
  3   2  19   7  2.17703e-04
  3   2  19   8  3.02157e-05
  3   2  19   9  6.72661e-05
  3   2  19  13 -5.28133e-04
  3   2  19  14  3.70294e-05
  3   2  19  15 -1.18480e-04
  3   2  19  19  3.56191e-04
  3   2  19  20 -4.97794e-05
  3   2  19  21  2.08145e-05
  3   2  20   7 -5.21466e-04
  3   2  20   8 -6.10370e-05
  3   2  20   9 -4.04026e-05
  3   2  20  13 -4.56976e-04
  3   2  20  14 -4.06675e-05
  3   2  20  15  5.73443e-05
  3   2  20  19  4.20356e-04
  3   2  20  20 -3.78119e-05
  3   2  20  21 -2.96582e-05
  3   2  21   7  6.53138e-05
  3   2  21   8 -3.32819e-04
  3   2  21   9 -4.51276e-04
  3   2  21  13 -2.10862e-05
  3   2  21  14 -3.66049e-04
  3   2  21  15  5.35445e-04
  3   2  21  20  3.15622e-04
  3   2  21  21 -4.31243e-04
  3   2  22   7 -2.87111e-04
  3   2  22   8 -1.96856e-05
  3   2  22   9 -3.57652e-05
  3   2  22  13 -3.60828e-04
  3   2  22  14 -1.52009e-04
  3   2  22  15  2.59699e-05
  3   2  22  19  7.13170e-04
  3   2  22  20  3.52596e-05
  3   2  22  21 -5.51727e-05
  3   2  23   7 -2.16944e-04
  3   2  23   8  4.10864e-05
  3   2  23   9 -2.13437e-05
  3   2  23  13  2.06209e-04
  3   2  23  14  4.09609e-05
  3   2  23  15  1.84590e-04
  3   2  23  19 -6.91709e-04
  3   2  23  20 -9.68959e-05
  3   2  23  21 -2.92021e-04
  3   2  24   7 -6.73516e-05
  3   2  24   8 -2.29165e-04
  3   2  24   9  2.82811e-04
  3   2  24  14 -2.53738e-04
  3   2  24  15 -2.64483e-04
  3   2  24  19 -5.43883e-05
  3   2  24  20  5.48943e-04
  3   2  24  21  5.93482e-04
  3   3   4  10  1.94296e-05
  3   3   4  12  2.19523e-05
  3   3   4  16 -1.60196e-04
  3   3   4  17 -7.33251e-05
  3   3   5  10  6.49987e-05
  3   3   5  11 -3.82676e-05
  3   3   5  12  5.40157e-05
  3   3   5  16  3.11832e-04
  3   3   5  17 -4.39045e-04
  3   3   6  11  7.98867e-05
  3   3   6  12  5.31213e-05
  3   3   6  16  5.34854e-04
  3   3   6  17  4.73375e-04
  3   3   7   7  1.22818e-05
  3   3   7  10  1.52819e-05
  3   3   7  11  1.18694e-04
  3   3   7  12  6.87250e-05
  3   3   7  13 -2.18096e-05
  3   3   7  15 -2.50465e-05
  3   3   7  16  1.16787e-03
  3   3   7  17  1.13545e-03
  3   3   7  19 -1.18676e-05
  3   3   7  20  4.11478e-05
  3   3   7  21  9.81168e-05
  3   3   8   9  1.20049e-05
  3   3   8  10 -6.88964e-05
  3   3   8  11  9.16304e-05
  3   3   8  12 -5.69782e-05
  3   3   8  15 -2.07396e-05
  3   3   8  16 -7.59875e-04
  3   3   8  17  9.63520e-04
  3   3   8  19  1.69896e-05
  3   3   8  20 -4.51710e-05
  3   3   8  21  8.32247e-05
  3   3   9   7 -3.14332e-05
  3   3   9   9  1.48795e-05
  3   3   9  10  1.60896e-04
  3   3   9  11  1.16720e-04
  3   3   9  12  1.30443e-04
  3   3   9  13  3.59638e-05
  3   3   9  15 -1.93460e-05
  3   3   9  16 -5.00272e-04
  3   3   9  17 -1.99162e-04
  3   3   9  20  5.15125e-05
  3   3   9  21  5.14852e-05
  3   3  10  10  1.29023e-05
  3   3  10  11  3.07898e-05
  3   3  10  12 -1.78772e-05
  3   3  10  13  2.34243e-05
  3   3  10  16  1.42181e-04
  3   3  10  17  4.62852e-04
  3   3  10  18  1.88227e-04
  3   3  10  19 -1.31216e-05
  3   3  10  21 -2.27408e-05
  3   3  11   7  2.84242e-05
  3   3  11  10 -2.85894e-05
  3   3  11  11  4.77415e-05
  3   3  11  12  2.02524e-05
  3   3  11  14  1.09254e-05
  3   3  11  16  1.14688e-03
  3   3  11  17  1.89732e-04
  3   3  11  20  1.67725e-05
  3   3  11  21  1.24720e-05
  3   3  12   7  1.27417e-05
  3   3  12   8 -1.76699e-05
  3   3  12  10  2.42280e-05
  3   3  12  11  1.75135e-05
  3   3  12  12 -1.59358e-05
  3   3  12  13  2.10754e-05
  3   3  12  16  6.81175e-04
  3   3  12  17 -1.22293e-03
  3   3  12  18 -1.95847e-05
  3   3  12  19 -3.70342e-05
  3   3  12  20 -2.58499e-05
  3   3  12  21  2.36858e-05
  3   3  13   7  2.78874e-04
  3   3  13   8  9.47499e-04
  3   3  13   9 -5.93235e-04
  3   3  13  13  1.81393e-05
  3   3  13  14  3.30433e-04
  3   3  13  15  2.05232e-04
  3   3  13  20 -4.13775e-04
  3   3  13  21 -2.65077e-04
  3   3  14   7  4.37837e-04
  3   3  14   8 -4.10108e-04
  3   3  14   9 -7.72812e-04
  3   3  14  13 -7.05810e-04
  3   3  14  14  3.24711e-04
  3   3  14  15 -6.54129e-04
  3   3  14  19  8.99039e-04
  3   3  14  20 -3.96061e-04
  3   3  14  21  8.22847e-04
  3   3  15   7 -6.93180e-04
  3   3  15   8 -4.64234e-04
  3   3  15   9  1.98778e-04
  3   3  15  13 -7.54616e-05
  3   3  15  14  8.28072e-04
  3   3  15  15  4.40576e-04
  3   3  15  19  5.67204e-05
  3   3  15  20 -1.01271e-03
  3   3  15  21 -5.55533e-04
  3   3  16   7 -2.44427e-04
  3   3  16   8  2.02220e-04
  3   3  16   9 -1.89591e-04
  3   3  16  13  1.34243e-04
  3   3  16  14  1.22043e-04
  3   3  16  15 -2.12053e-04
  3   3  16  19 -3.77272e-04
  3   3  16  20 -3.56082e-04
  3   3  16  21  6.65386e-04
  3   3  17   7 -2.37515e-04
  3   3  17   8 -2.24282e-04
  3   3  17   9 -4.19381e-04
  3   3  17  13  1.09038e-04
  3   3  17  14 -1.43292e-04
  3   3  17  15 -5.01017e-05
  3   3  17  19 -2.93042e-04
  3   3  17  20  4.13712e-04
  3   3  17  21  1.88496e-04
  3   3  18   7  2.16908e-04
  3   3  18   8 -4.35306e-04
  3   3  18   9 -1.85760e-05
  3   3  18  13  9.32877e-05
  3   3  18  14  1.69521e-04
  3   3  18  19 -3.52388e-04
  3   3  18  20 -5.61694e-04
  3   3  18  21 -1.77819e-05
  3   3  19   7  3.73845e-04
  3   3  19   8  1.35122e-04
  3   3  19   9 -4.11210e-04
  3   3  19  13 -3.41135e-04
  3   3  19  14 -8.59433e-05
  3   3  19  15 -3.73270e-04
  3   3  19  19  3.05964e-04
  3   3  19  20  4.40195e-05
  3   3  19  21  3.42121e-04
  3   3  20   7  1.39022e-04
  3   3  20   8  3.63114e-04
  3   3  20   9  1.11589e-04
  3   3  20  13  3.48545e-04
  3   3  20  14 -5.15027e-04
  3   3  20  15  7.25244e-05
  3   3  20  19 -2.33787e-04
  3   3  20  20  3.65124e-04
  3   3  20  21 -7.06533e-05
  3   3  21   7  3.03280e-05
  3   3  21   8 -3.58475e-04
  3   3  21   9  1.76758e-04
  3   3  21  13 -6.53858e-05
  3   3  21  14 -3.03930e-04
  3   3  21  15 -3.75330e-04
  3   3  21  19  5.21566e-05
  3   3  21  20  3.39289e-04
  3   3  21  21  2.52485e-04
  3   3  22   7  1.46050e-04
  3   3  22   8 -3.14559e-04
  3   3  22   9  2.36877e-05
  3   3  22  13  1.71176e-04
  3   3  22  14  1.83078e-04
  3   3  22  19 -4.58714e-04
  3   3  22  20 -6.82470e-04
  3   3  23   7 -2.11736e-04
  3   3  23   8  2.60551e-05
  3   3  23   9 -2.34145e-04
  3   3  23  13  1.63318e-04
  3   3  23  14  7.51383e-05
  3   3  23  15 -3.30194e-04
  3   3  23  19 -5.15308e-04
  3   3  23  20 -1.10807e-04
  3   3  23  21  6.64469e-04
  3   3  24   7 -2.29565e-05
  3   3  24   8 -1.80305e-04
  3   3  24   9 -1.68968e-04
  3   3  24  13  4.75476e-05
  3   3  24  14 -4.08396e-04
  3   3  24  19 -1.35856e-04
  3   3  24  20  5.25928e-04
  3   3  24  21 -6.72341e-05
  3   4   5  11 -2.98218e-05
  3   4   5  12 -1.78685e-05
  3   4   5  16 -2.83466e-04
  3   4   5  17 -2.80214e-04
  3   4   6  10  2.87965e-05
  3   4   6  12  1.41798e-05
  3   4   6  16  2.19923e-04
  3   4   6  17 -3.62669e-04
  3   4   7  10  2.30116e-05
  3   4   7  11 -1.11160e-05
  3   4   7  13  1.57401e-05
  3   4   7  16 -1.00247e-03
  3   4   7  17  1.52835e-03
  3   4   7  18  1.38564e-05
  3   4   7  20 -1.19150e-05
  3   4   7  21  1.07444e-05
  3   4   8  11  2.17986e-05
  3   4   8  14  1.03269e-05
  3   4   8  16 -1.23538e-03
  3   4   8  17 -1.32633e-03
  3   4   8  18 -1.28138e-05
  3   4   8  19 -1.59176e-05
  3   4   9  10  1.48124e-05
  3   4   9  11  2.09136e-05
  3   4   9  12 -2.47129e-05
  3   4   9  13 -1.06211e-05
  3   4   9  16  5.11496e-04
  3   4   9  17 -1.83037e-04
  3   4   9  18  2.19903e-04
  3   4   9  19 -1.57224e-05
  3   4   9  21 -1.29536e-05
  3   4  10  10 -1.25033e-04
  3   4  10  11 -1.43779e-04
  3   4  10  12 -1.14512e-04
  3   4  10  13 -3.10990e-05
  3   4  10  15  3.18997e-05
  3   4  10  16  1.70181e-04
  3   4  10  17  5.90184e-05
  3   4  10  19  4.73563e-05
  3   4  10  20  1.55111e-05
  3   4  10  21 -8.64393e-05
  3   4  11  10  8.58305e-05
  3   4  11  11 -2.93065e-05
  3   4  11  12  4.94191e-05
  3   4  11  13  2.80224e-05
  3   4  11  14 -1.01086e-05
  3   4  11  15  1.22291e-05
  3   4  11  16  4.05568e-04
  3   4  11  17 -9.07812e-04
  3   4  11  19  2.40798e-05
  3   4  11  20  3.35590e-05
  3   4  11  21 -4.79636e-05
  3   4  12   7 -3.11659e-05
  3   4  12  10 -2.67804e-05
  3   4  12  11 -3.62502e-05
  3   4  12  12 -3.52455e-05
  3   4  12  13  1.93152e-05
  3   4  12  14 -1.76119e-05
  3   4  12  15  2.35946e-05
  3   4  12  16 -1.08805e-03
  3   4  12  17 -3.28429e-04
  3   4  12  19 -3.70608e-05
  3   4  12  20  1.93427e-05
  3   4  12  21 -4.11946e-05
  3   4  13   7 -1.30510e-04
  3   4  13   8 -2.64651e-04
  3   4  13   9 -5.13242e-04
  3   4  13  13 -3.54495e-04
  3   4  13  14 -7.91217e-04
  3   4  13  15  8.81148e-04
  3   4  13  19  1.47193e-04
  3   4  13  20  3.19933e-04
  3   4  13  21 -3.63957e-04
  3   4  14   7  7.95548e-04
  3   4  14   8 -3.15190e-04
  3   4  14   9  6.64120e-04
  3   4  14  13 -1.24488e-04
  3   4  14  14  3.63892e-04
  3   4  14  15  6.84722e-04
  3   4  14  19  1.24433e-04
  3   4  14  20 -1.58501e-04
  3   4  14  21 -2.90219e-04
  3   4  15   7  3.64107e-04
  3   4  15   8 -7.78173e-04
  3   4  15   9 -5.62874e-04
  3   4  15  13  8.97900e-04
  3   4  15  14  4.32050e-04
  3   4  15  15 -3.89774e-05
  3   4  15  19 -3.68110e-04
  3   4  15  20 -1.98992e-04
  3   4  15  21  2.02790e-05
  3   4  16   7 -8.54498e-05
  3   4  16   8 -6.48322e-05
  3   4  16   9  1.64118e-04
  3   4  16  13  1.05271e-04
  3   4  16  14 -1.04894e-04
  3   4  16  15  2.79599e-05
  3   4  16  19  5.76894e-05
  3   4  16  20 -2.40118e-05
  3   4  16  21  3.70157e-05
  3   4  17   7 -6.20840e-05
  3   4  17   8  7.71056e-05
  3   4  17  13  1.19315e-04
  3   4  17  14  1.15888e-04
  3   4  17  15  3.25085e-04
  3   4  17  19  4.92741e-05
  3   4  17  20  2.72406e-05
  3   4  17  21  1.73712e-05
  3   4  18   7 -1.12805e-04
  3   4  18   8 -1.10400e-04
  3   4  18  13 -2.36123e-04
  3   4  18  14  2.31480e-04
  3   4  18  15  2.10128e-05
  3   4  19   7  1.83959e-04
  3   4  19   8  7.12046e-05
  3   4  19   9  2.92254e-04
  3   4  19  13 -1.70073e-04
  3   4  19  14 -5.58177e-05
  3   4  19  15  1.69622e-04
  3   4  19  19  3.54176e-04
  3   4  19  20  1.13785e-04
  3   4  19  21 -3.79215e-04
  3   4  20   7 -4.38062e-04
  3   4  20   8  4.36164e-04
  3   4  20   9 -4.71093e-05
  3   4  20  13 -1.03078e-04
  3   4  20  14 -1.70485e-04
  3   4  20  15 -5.02183e-05
  3   4  20  19  2.81076e-04
  3   4  20  20  3.16530e-04
  3   4  20  21  1.11773e-04
  3   4  21   7  5.48247e-05
  3   4  21   8  2.55455e-04
  3   4  21   9  4.88678e-04
  3   4  21  13 -1.12469e-05
  3   4  21  14  1.22434e-04
  3   4  21  15 -1.66103e-04
  3   4  21  19  1.78926e-05
  3   4  21  20 -2.84350e-04
  3   4  21  21  3.36633e-04
  3   4  22   7 -6.13721e-04
  3   4  22   8 -6.20498e-04
  3   4  22   9  3.95156e-05
  3   4  22  13 -6.39760e-04
  3   4  22  14  5.80769e-04
  3   4  22  15 -5.35861e-05
  3   4  22  19  9.06182e-04
  3   4  22  20 -7.83377e-04
  3   4  22  21  9.88368e-05
  3   4  23   7 -4.88332e-04
  3   4  23   8 -9.65945e-05
  3   4  23   9  7.48163e-04
  3   4  23  13  2.18507e-04
  3   4  23  14 -3.82167e-05
  3   4  23  15  4.55292e-04
  3   4  23  19 -7.51964e-04
  3   4  23  20  1.16585e-04
  3   4  23  21 -8.78112e-04
  3   4  24   7 -1.47205e-04
  3   4  24   8  4.54522e-04
  3   4  24   9 -4.72484e-04
  3   4  24  13 -2.11730e-05
  3   4  24  14  2.97308e-04
  3   4  24  15  5.21856e-04
  3   4  24  19 -4.69040e-05
  3   4  24  20 -7.71863e-04
  3   4  24  21 -9.41944e-04
  3   5   6  11  2.46121e-05
  3   5   6  12  3.30793e-05
  3   5   6  16 -3.42041e-04
  3   5   6  17 -5.54935e-05
  3   5   7   9 -1.01033e-05
  3   5   7  11  2.35904e-05
  3   5   7  12  1.56404e-05
  3   5   7  16  1.63729e-03
  3   5   7  17  2.88473e-04
  3   5   7  18 -1.25719e-05
  3   5   7  19  2.12667e-05
  3   5   7  21 -3.40375e-05
  3   5   8  10  2.94960e-05
  3   5   8  12 -1.34662e-05
  3   5   8  16  4.91130e-04
  3   5   8  17 -1.07802e-03
  3   5   8  18 -2.21875e-04
  3   5   8  21  1.71973e-05
  3   5   9  14  1.00350e-05
  3   5   9  16  1.17298e-03
  3   5   9  17  1.16726e-03
  3   5   9  19 -1.72231e-05
  3   5   9  21  2.62659e-05
  3   5  10   7 -1.32406e-05
  3   5  10  10  6.08944e-05
  3   5  10  11  4.92201e-05
  3   5  10  12  7.05968e-05
  3   5  10  13 -1.28897e-05
  3   5  10  16 -5.32883e-04
  3   5  10  17  8.29665e-04
  3   5  10  19  4.97759e-05
  3   5  10  20 -2.92601e-05
  3   5  10  21  6.18615e-05
  3   5  11  10  1.35170e-04
  3   5  11  11  8.55855e-05
  3   5  11  12  1.24009e-04
  3   5  11  14 -1.56964e-05
  3   5  11  15  3.08965e-05
  3   5  11  16  6.89292e-04
  3   5  11  17  3.80994e-04
  3   5  11  19 -2.70813e-05
  3   5  11  20  9.72560e-05
  3   5  11  21 -1.13169e-05
  3   5  12   7  1.90229e-05
  3   5  12   9 -1.26436e-05
  3   5  12  10  1.00359e-05
  3   5  12  11 -1.40767e-05
  3   5  12  12 -7.76303e-05
  3   5  12  13  2.06729e-05
  3   5  12  14 -1.53215e-05
  3   5  12  15 -1.22612e-05
  3   5  12  16 -3.34160e-04
  3   5  12  17  7.77189e-04
  3   5  12  19 -6.47546e-05
  3   5  12  20 -2.31780e-05
  3   5  12  21  2.00504e-05
  3   5  13   7 -3.95452e-04
  3   5  13   8  6.86192e-04
  3   5  13   9 -7.62185e-04
  3   5  13  13 -1.18625e-04
  3   5  13  14  8.94109e-04
  3   5  13  15  7.57102e-04
  3   5  13  19  7.65792e-05
  3   5  13  20 -3.78891e-04
  3   5  13  21 -3.13863e-04
  3   5  14   7 -3.33992e-04
  3   5  14   8  7.63925e-05
  3   5  14   9 -1.48933e-04
  3   5  14  13  1.17935e-03
  3   5  14  14 -1.08677e-04
  3   5  14  15 -2.18339e-04
  3   5  14  19 -4.68690e-04
  3   5  14  20  5.02058e-05
  3   5  14  21  8.70156e-05
  3   5  15   7  9.92562e-04
  3   5  15   8  4.54623e-04
  3   5  15   9 -2.10628e-04
  3   5  15  13  3.47947e-04
  3   5  15  14  1.50731e-04
  3   5  15  15  4.11098e-04
  3   5  15  19 -2.13969e-04
  3   5  15  20 -5.48417e-05
  3   5  15  21 -1.67695e-04
  3   5  16   7  8.44454e-05
  3   5  16   8  9.12722e-05
  3   5  16   9  6.87846e-05
  3   5  16  13 -2.13568e-04
  3   5  16  14  1.68312e-04
  3   5  16  15 -2.10903e-04
  3   5  16  19  1.34682e-05
  3   5  16  20  2.58665e-05
  3   5  17   7  9.09700e-05
  3   5  17   8 -1.05911e-04
  3   5  17   9 -1.11645e-04
  3   5  17  13 -1.60988e-04
  3   5  17  14 -1.90467e-04
  3   5  17  15  1.50772e-04
  3   5  17  19  2.21126e-05
  3   5  17  20 -2.98464e-05
  3   5  17  21  2.76732e-05
  3   5  18   7 -1.51968e-04
  3   5  18   8  2.03971e-05
  3   5  18   9 -1.07701e-05
  3   5  18  13 -2.42103e-04
  3   5  18  14 -7.32253e-05
  3   5  18  15  2.06097e-05
  3   5  18  19 -8.44284e-05
  3   5  18  20  2.62250e-05
  3   5  19   7 -5.14159e-04
  3   5  19   8  1.74101e-05
  3   5  19   9 -2.05695e-04
  3   5  19  13  9.43997e-05
  3   5  19  14  3.58639e-05
  3   5  19  15 -4.39727e-05
  3   5  19  19 -2.79102e-04
  3   5  19  20 -6.51488e-05
  3   5  19  21  7.65074e-05
  3   5  20   7 -3.18208e-04
  3   5  20   8 -1.71884e-04
  3   5  20   9  7.21218e-05
  3   5  20  13 -2.31323e-04
  3   5  20  14  4.73263e-05
  3   5  20  19  4.90627e-04
  3   5  20  20 -4.74987e-05
  3   5  21   7 -3.11828e-05
  3   5  21   8 -4.46907e-04
  3   5  21   9  3.98407e-04
  3   5  21  13  2.78532e-05
  3   5  21  14 -1.95367e-04
  3   5  21  15 -1.88030e-04
  3   5  21  19 -7.13003e-05
  3   5  21  20  4.05982e-04
  3   5  21  21  4.01276e-04
  3   5  22   7 -7.47489e-04
  3   5  22   8  1.67933e-04
  3   5  22   9  6.45294e-05
  3   5  22  13 -4.37051e-04
  3   5  22  14 -2.39044e-04
  3   5  22  15 -4.98339e-05
  3   5  22  19  1.09601e-03
  3   5  22  20  8.34976e-05
  3   5  22  21  9.24933e-05
  3   5  23   7  6.76686e-04
  3   5  23   8  1.27964e-04
  3   5  23   9 -2.66240e-05
  3   5  23  13 -6.18008e-04
  3   5  23  14  9.28097e-05
  3   5  23  15 -1.79199e-04
  3   5  23  19  9.58447e-04
  3   5  23  20 -1.77837e-04
  3   5  23  21  2.95476e-04
  3   5  24   7  4.95587e-05
  3   5  24   8 -6.95819e-04
  3   5  24   9 -7.01024e-04
  3   5  24  13 -1.51447e-04
  3   5  24  14 -5.55454e-04
  3   5  24  15  5.20932e-04
  3   5  24  19  2.77764e-04
  3   5  24  20  1.02229e-03
  3   5  24  21 -9.72757e-04
  3   6   7  10  1.35642e-05
  3   6   7  11 -2.28694e-05
  3   6   7  12  1.13262e-05
  3   6   7  16 -1.30891e-05
  3   6   7  17 -8.98346e-04
  3   6   7  18  2.19964e-04
  3   6   8  12 -2.30971e-05
  3   6   8  16 -1.46385e-03
  3   6   8  17 -2.93537e-04
  3   6   8  18 -1.21386e-05
  3   6   8  19  1.99080e-05
  3   6   8  21 -2.18721e-05
  3   6   9  12  1.94835e-05
  3   6   9  13 -1.50902e-05
  3   6   9  16 -1.06387e-03
  3   6   9  17  1.66089e-03
  3   6   9  18 -1.63584e-05
  3   6  10   7 -3.09696e-05
  3   6  10   9  1.36884e-05
  3   6  10  10 -2.33294e-05
  3   6  10  11  2.69836e-05
  3   6  10  12  3.64699e-05
  3   6  10  13  1.85460e-05
  3   6  10  14 -1.38662e-05
  3   6  10  15  2.77102e-05
  3   6  10  16 -8.29610e-04
  3   6  10  17 -7.87406e-04
  3   6  10  19  3.97611e-05
  3   6  10  20 -3.94213e-05
  3   6  10  21 -6.79550e-05
  3   6  11   9  1.64016e-05
  3   6  11  10 -2.09755e-05
  3   6  11  12 -5.18455e-05
  3   6  11  13 -2.67129e-05
  3   6  11  14  1.72623e-05
  3   6  11  16  5.53954e-04
  3   6  11  17 -6.28618e-04
  3   6  11  19 -5.89378e-05
  3   6  11  20  8.55118e-05
  3   6  11  21 -1.33557e-05
  3   6  12   7  7.05989e-05
  3   6  12   9  1.45998e-05
  3   6  12  10 -1.34530e-04
  3   6  12  11 -1.47664e-04
  3   6  12  12 -1.16108e-04
  3   6  12  14 -2.55012e-05
  3   6  12  15  2.46506e-05
  3   6  12  16  4.70194e-04
  3   6  12  17  2.87959e-04
  3   6  12  19 -6.69347e-05
  3   6  12  20 -5.03417e-05
  3   6  12  21 -3.23866e-05
  3   6  13   7 -1.40273e-05
  3   6  13   8 -8.41087e-04
  3   6  13   9 -5.57129e-04
  3   6  13  13 -2.66960e-04
  3   6  13  14 -3.12537e-04
  3   6  13  15  2.47058e-04
  3   6  13  19  1.01126e-04
  3   6  13  20  1.49157e-04
  3   6  13  21 -1.13151e-04
  3   6  14   7  7.42753e-04
  3   6  14   8  4.06464e-04
  3   6  14   9 -7.43629e-04
  3   6  14  13 -3.87247e-04
  3   6  14  14 -4.31053e-04
  3   6  14  15 -8.50822e-04
  3   6  14  19  2.13587e-04
  3   6  14  20  1.73849e-04
  3   6  14  21  3.48271e-04
  3   6  15   7  6.58356e-05
  3   6  15   8  4.99177e-04
  3   6  15   9  1.95702e-04
  3   6  15  13  6.64578e-04
  3   6  15  14 -1.04135e-03
  3   6  15  15  5.63612e-04
  3   6  15  19 -2.48117e-04
  3   6  15  20  4.30597e-04
  3   6  15  21 -2.34616e-04
  3   6  16   7 -9.08251e-05
  3   6  16   8 -5.89755e-05
  3   6  16   9 -5.08935e-05
  3   6  16  13  1.39790e-04
  3   6  16  14 -1.32739e-04
  3   6  16  15 -3.00011e-04
  3   6  16  19  3.69927e-05
  3   6  16  21 -2.67344e-05
  3   6  17   7 -7.28877e-05
  3   6  17   8  6.58381e-05
  3   6  17   9 -1.46151e-04
  3   6  17  13  1.38813e-04
  3   6  17  14  1.55790e-04
  3   6  17  15 -7.54310e-05
  3   6  17  19  2.72755e-05
  3   6  17  21  3.33900e-05
  3   6  18   7 -5.94466e-05
  3   6  18   8  1.57825e-04
  3   6  18  13 -1.39521e-04
  3   6  18  14 -2.67815e-04
  3   6  18  19  3.72904e-05
  3   6  18  20 -4.61360e-05
  3   6  19   7  2.76201e-04
  3   6  19   8 -1.56837e-04
  3   6  19   9 -5.07799e-04
  3   6  19  13 -1.64481e-04
  3   6  19  14  2.96510e-05
  3   6  19  15 -1.97869e-04
  3   6  19  19  3.56977e-04
  3   6  19  20 -7.28940e-05
  3   6  19  21  4.08047e-04
  3   6  20   7 -2.88448e-04
  3   6  20   8 -4.37115e-04
  3   6  20   9  1.31977e-04
  3   6  20  13 -2.98881e-05
  3   6  20  14  2.07926e-04
  3   6  20  15  4.38667e-05
  3   6  20  19  1.13094e-04
  3   6  20  20 -4.48516e-04
  3   6  20  21 -8.92382e-05
  3   6  21   7  5.33052e-05
  3   6  21   8  4.01433e-04
  3   6  21   9  1.09218e-04
  3   6  21  13 -1.58833e-05
  3   6  21  14  1.55965e-04
  3   6  21  15 -1.05516e-04
  3   6  21  19  3.16732e-05
  3   6  21  20 -2.66358e-04
  3   6  21  21  2.47738e-04
  3   6  22   7 -3.30305e-04
  3   6  22   8  7.64224e-04
  3   6  22   9  5.05319e-05
  3   6  22  13 -4.27151e-04
  3   6  22  14 -5.61228e-04
  3   6  22  15 -1.92633e-05
  3   6  22  19  4.80171e-04
  3   6  22  20  1.18869e-03
  3   6  22  21  3.85376e-05
  3   6  23   7 -5.70168e-04
  3   6  23   8 -7.45504e-05
  3   6  23   9 -6.52292e-04
  3   6  23  13  3.30487e-04
  3   6  23  14 -1.10344e-04
  3   6  23  15 -6.05752e-04
  3   6  23  19 -8.48450e-04
  3   6  23  20  1.30570e-04
  3   6  23  21  1.10933e-03
  3   6  24   7 -1.34552e-04
  3   6  24   8  5.27517e-04
  3   6  24   9 -5.13350e-04
  3   6  24  13  1.87135e-05
  3   6  24  14  5.39154e-04
  3   6  24  15  2.37909e-04
  3   6  24  19 -1.05416e-04
  3   6  24  20 -5.73758e-04
  3   6  24  21 -4.87522e-04
  3   7   8  10 -2.21265e-05
  3   7   8  11 -3.52456e-05
  3   7   8  12 -6.01171e-05
  3   7   8  16 -1.28044e-03
  3   7   8  17 -2.70396e-04
  3   7   9  10  5.29621e-05
  3   7   9  11  1.17700e-05
  3   7   9  12  1.42780e-05
  3   7   9  16 -8.83065e-04
  3   7   9  17  1.27893e-03
  3   7  10  11  4.57084e-05
  3   7  10  12  2.64164e-05
  3   7  10  16  2.47882e-03
  3   7  10  17  2.59761e-03
  3   7  11  10  3.97357e-05
  3   7  11  11  1.72610e-05
  3   7  11  12 -2.73139e-05
  3   7  11  16 -1.71635e-03
  3   7  11  17  2.24613e-03
  3   7  11  20 -1.50205e-05
  3   7  12  12  1.31215e-05
  3   7  12  16 -1.28963e-03
  3   7  12  17 -7.06458e-04
  3   7  12  19  1.28177e-05
  3   7  12  20  1.05426e-05
  3   7  13   8  1.29243e-04
  3   7  13   9  7.08358e-05
  3   7  13  13  4.61802e-05
  3   7  13  14  6.08712e-05
  3   7  13  15 -5.10635e-05
  3   7  13  19  2.19737e-05
  3   7  13  20  4.41778e-05
  3   7  14   7 -1.18688e-04
  3   7  14   8 -5.55085e-05
  3   7  14   9  1.03781e-04
  3   7  14  13  6.71784e-05
  3   7  14  14  6.48291e-05
  3   7  14  15  1.22336e-04
  3   7  14  20  1.88674e-05
  3   7  14  21  5.43725e-05
  3   7  15   7 -1.17110e-05
  3   7  15   8 -6.25408e-05
  3   7  15   9 -2.98148e-05
  3   7  15  13 -1.14487e-04
  3   7  15  14  1.63387e-04
  3   7  15  15 -8.72149e-05
  3   7  15  19 -5.49147e-05
  3   7  15  20  5.91271e-05
  3   7  15  21 -3.05538e-05
  3   7  16   7  6.56404e-04
  3   7  16   8  5.05917e-04
  3   7  16   9  3.46100e-04
  3   7  16  13 -5.08773e-04
  3   7  16  14  5.02370e-04
  3   7  16  15  8.48123e-04
  3   7  16  19  4.70941e-04
  3   7  16  20 -4.77807e-04
  3   7  16  21 -8.07081e-04
  3   7  17   7  5.20173e-04
  3   7  17   8 -5.63475e-04
  3   7  17   9  1.01452e-03
  3   7  17  13 -4.88442e-04
  3   7  17  14 -5.82541e-04
  3   7  17  15  2.17399e-04
  3   7  17  19  4.53587e-04
  3   7  17  20  5.54724e-04
  3   7  17  21 -1.94522e-04
  3   7  18   7  5.08175e-04
  3   7  18   8 -1.02028e-03
  3   7  18   9  5.29584e-05
  3   7  18  13  3.89599e-04
  3   7  18  14  6.97772e-04
  3   7  18  15 -2.52867e-05
  3   7  18  19 -3.75937e-04
  3   7  18  20 -6.39201e-04
  3   7  18  21  2.56342e-05
  3   7  19   7  3.02253e-04
  3   7  19   8 -1.41637e-04
  3   7  19   9 -4.24378e-04
  3   7  19  13 -3.04930e-04
  3   7  19  14  5.30495e-05
  3   7  19  15 -2.78652e-04
  3   7  19  19  6.40098e-04
  3   7  19  20 -9.09200e-05
  3   7  19  21  6.11708e-04
  3   7  20   7 -3.05261e-04
  3   7  20   8 -3.71482e-04
  3   7  20   9  1.17525e-04
  3   7  20  13 -1.30496e-04
  3   7  20  14  3.47006e-04
  3   7  20  15  5.68334e-05
  3   7  20  19  2.23630e-04
  3   7  20  20 -6.77072e-04
  3   7  20  21 -1.29883e-04
  3   7  21   7  5.74732e-05
  3   7  21   8  3.99521e-04
  3   7  21   9  2.15970e-04
  3   7  21  13 -2.33610e-05
  3   7  21  14  2.40449e-04
  3   7  21  15 -2.34850e-04
  3   7  21  19  5.32418e-05
  3   7  21  20 -5.51293e-04
  3   7  21  21  4.08732e-04
  3   7  22   7 -7.89477e-05
  3   7  22   8  3.06244e-04
  3   7  22   9  2.26324e-05
  3   7  22  13 -3.28836e-04
  3   7  22  14 -2.92385e-04
  3   7  22  15 -2.37125e-05
  3   7  22  19  2.54346e-04
  3   7  22  20  6.10546e-04
  3   7  22  21  2.67944e-05
  3   7  23   7 -2.83056e-04
  3   7  23   8 -3.14761e-05
  3   7  23   9 -1.90094e-04
  3   7  23  13  1.17874e-04
  3   7  23  14 -5.15369e-05
  3   7  23  15 -2.58763e-04
  3   7  23  19 -5.25671e-04
  3   7  23  20  6.95918e-05
  3   7  23  21  5.00086e-04
  3   7  24   7 -5.84656e-05
  3   7  24   8  2.20625e-04
  3   7  24   9 -2.80781e-04
  3   7  24  14  2.53156e-04
  3   7  24  15  2.57452e-04
  3   7  24  19 -6.97449e-05
  3   7  24  20 -3.14313e-04
  3   7  24  21 -3.16892e-04
  3   8   9  11  5.48942e-05
  3   8   9  12  4.23243e-05
  3   8   9  16 -9.32629e-04
  3   8   9  17 -1.00563e-03
  3   8  10  10 -3.71352e-05
  3   8  10  11  1.81128e-05
  3   8  10  12 -2.32574e-05
  3   8  10  16 -1.77987e-03
  3   8  10  17  2.50212e-03
  3   8  11  12  2.47115e-05
  3   8  11  16  2.33434e-03
  3   8  11  17  9.43531e-04
  3   8  12  10 -3.27500e-05
  3   8  12  11 -3.23751e-05
  3   8  12  12  1.74399e-05
  3   8  12  16 -1.17685e-03
  3   8  12  17  2.42878e-03
  3   8  13   7 -5.79410e-05
  3   8  13   8  9.23767e-05
  3   8  13   9 -1.17591e-04
  3   8  13  13 -2.21663e-05
  3   8  13  14  1.31918e-04
  3   8  13  15  1.34143e-04
  3   8  13  20  5.30836e-05
  3   8  13  21  4.45123e-05
  3   8  14   7 -4.56968e-05
  3   8  14   8  1.07284e-05
  3   8  14   9 -3.15733e-05
  3   8  14  13  1.85243e-04
  3   8  14  14 -1.57480e-05
  3   8  14  15 -3.15071e-05
  3   8  14  19  8.12129e-05
  3   8  14  20 -1.27740e-05
  3   8  14  21 -2.57186e-05
  3   8  15   7  1.45911e-04
  3   8  15   8  6.15252e-05
  3   8  15   9 -2.79662e-05
  3   8  15  13  6.44398e-05
  3   8  15  14  2.36050e-05
  3   8  15  15  6.90946e-05
  3   8  15  21  3.09916e-05
  3   8  16   7  6.18928e-04
  3   8  16   8  5.95546e-04
  3   8  16   9  5.06793e-04
  3   8  16  13 -5.74487e-04
  3   8  16  14  4.60981e-04
  3   8  16  15 -6.92860e-04
  3   8  16  19  5.47965e-04
  3   8  16  20 -4.28942e-04
  3   8  16  21  6.55651e-04
  3   8  17   7  6.52294e-04
  3   8  17   8 -6.81674e-04
  3   8  17   9 -8.97849e-04
  3   8  17  13 -4.09877e-04
  3   8  17  14 -5.23015e-04
  3   8  17  15  4.78406e-04
  3   8  17  19  3.93959e-04
  3   8  17  20  4.86253e-04
  3   8  17  21 -4.56830e-04
  3   8  18   7 -9.98233e-04
  3   8  18   8  1.72374e-04
  3   8  18   9 -8.52339e-05
  3   8  18  13 -8.51388e-04
  3   8  18  14 -2.82334e-04
  3   8  18  15  6.54954e-05
  3   8  18  19  7.86201e-04
  3   8  18  20  2.76193e-04
  3   8  18  21 -6.30430e-05
  3   8  19   7  4.88979e-04
  3   8  19   8 -1.51177e-05
  3   8  19   9  1.17272e-04
  3   8  19  13 -2.47392e-04
  3   8  19  14 -4.73882e-05
  3   8  19  15  4.03643e-05
  3   8  19  19  4.50515e-04
  3   8  19  20  1.10809e-04
  3   8  19  21 -1.12760e-04
  3   8  20   7  3.37806e-04
  3   8  20   8  1.46697e-04
  3   8  20   9 -5.35947e-05
  3   8  20  13  3.78739e-04
  3   8  20  14 -3.80690e-05
  3   8  20  19 -8.07605e-04
  3   8  20  20  1.26846e-04
  3   8  21   7  2.71215e-05
  3   8  21   8  3.80602e-04
  3   8  21   9 -4.55295e-04
  3   8  21  13 -5.69927e-05
  3   8  21  14  3.03092e-04
  3   8  21  15  3.55196e-04
  3   8  21  19  1.15138e-04
  3   8  21  20 -6.14016e-04
  3   8  21  21 -7.10078e-04
  3   8  22   7  3.68182e-04
  3   8  22   8 -4.76916e-05
  3   8  22   9 -2.43945e-05
  3   8  22  13  1.82569e-04
  3   8  22  14  7.62392e-05
  3   8  22  15  3.24157e-05
  3   8  22  19 -6.49639e-04
  3   8  22  20 -1.71536e-05
  3   8  22  21 -5.33514e-05
  3   8  23   7 -1.82364e-04
  3   8  23   8 -4.86490e-05
  3   8  23   9 -7.93910e-05
  3   8  23  13  3.58040e-04
  3   8  23  14 -4.39778e-05
  3   8  23  15  3.93427e-05
  3   8  23  19 -4.59127e-04
  3   8  23  20  8.58002e-05
  3   8  23  21 -8.99699e-05
  3   8  24   8  2.66623e-04
  3   8  24   9  3.16340e-04
  3   8  24  13  7.98821e-05
  3   8  24  14  2.67756e-04
  3   8  24  15 -3.37904e-04
  3   8  24  19 -1.44189e-04
  3   8  24  20 -4.92233e-04
  3   8  24  21  5.64264e-04
  3   9  10  10  1.62279e-05
  3   9  10  12  1.04520e-05
  3   9  10  16 -8.23075e-04
  3   9  10  17 -2.26880e-04
  3   9  10  19 -1.17849e-05
  3   9  11  10  3.03497e-05
  3   9  11  11 -2.72831e-05
  3   9  11  12  1.75934e-05
  3   9  11  16 -1.02802e-03
  3   9  11  17  2.76789e-03
  3   9  12  11 -2.74959e-05
  3   9  12  12 -4.21358e-05
  3   9  12  16  3.47696e-03
  3   9  12  17  1.22965e-03
  3   9  13   7  1.81203e-05
  3   9  13   8  3.62558e-05
  3   9  13   9  7.31294e-05
  3   9  13  13  5.23521e-05
  3   9  13  14  1.33114e-04
  3   9  13  15 -1.23545e-04
  3   9  13  19  2.13078e-05
  3   9  13  20  4.12095e-05
  3   9  13  21 -6.03508e-05
  3   9  14   7 -1.07453e-04
  3   9  14   8  5.04336e-05
  3   9  14   9 -9.74637e-05
  3   9  14  13  1.92580e-05
  3   9  14  14 -6.29383e-05
  3   9  14  15 -1.23070e-04
  3   9  14  19 -1.56159e-05
  3   9  14  20 -2.91810e-05
  3   9  14  21 -3.72683e-05
  3   9  15   7 -5.05699e-05
  3   9  15   8  1.21645e-04
  3   9  15   9  8.17659e-05
  3   9  15  13 -1.32074e-04
  3   9  15  14 -7.55526e-05
  3   9  15  15  2.03483e-05
  3   9  15  19 -5.38480e-05
  3   9  15  20 -4.44257e-05
  3   9  16   7  4.97078e-04
  3   9  16   8  4.49035e-04
  3   9  16   9 -1.21231e-03
  3   9  16  13 -3.61481e-04
  3   9  16  14  2.76644e-04
  3   9  16  15 -1.63968e-04
  3   9  16  19  3.30900e-04
  3   9  16  20 -2.49166e-04
  3   9  16  21  1.58236e-04
  3   9  17   7  3.51174e-04
  3   9  17   8 -5.24134e-04
  3   9  17   9 -9.16120e-05
  3   9  17  13 -3.84171e-04
  3   9  17  14 -3.05362e-04
  3   9  17  15 -9.92731e-04
  3   9  17  19  3.53760e-04
  3   9  17  20  2.73833e-04
  3   9  17  21  9.26453e-04
  3   9  18   7  7.74808e-04
  3   9  18   8  8.93584e-04
  3   9  18   9  5.09277e-05
  3   9  18  13  6.15895e-04
  3   9  18  14 -8.25578e-04
  3   9  18  15 -6.00767e-05
  3   9  18  19 -5.85249e-04
  3   9  18  20  7.80285e-04
  3   9  18  21  5.60116e-05
  3   9  19   7  1.75844e-04
  3   9  19   8  7.25637e-05
  3   9  19   9  4.12152e-04
  3   9  19  13 -2.41536e-04
  3   9  19  14 -9.65730e-05
  3   9  19  15  3.23515e-04
  3   9  19  19  5.24294e-04
  3   9  19  20  2.04179e-04
  3   9  19  21 -6.76766e-04
  3   9  20   7 -3.95400e-04
  3   9  20   8  4.34097e-04
  3   9  20   9 -8.35684e-05
  3   9  20  13 -2.30755e-04
  3   9  20  14 -2.76376e-04
  3   9  20  15 -9.03602e-05
  3   9  20  19  4.36826e-04
  3   9  20  20  6.07274e-04
  3   9  20  21  1.92305e-04
  3   9  21   7  5.07035e-05
  3   9  21   8  2.36917e-04
  3   9  21   9  3.63643e-04
  3   9  21  14  2.39198e-04
  3   9  21  15 -1.93830e-04
  3   9  21  19  2.32629e-05
  3   9  21  20 -4.43133e-04
  3   9  21  21  4.71609e-04
  3   9  22   7 -1.77404e-04
  3   9  22   8 -2.64067e-04
  3   9  22  13 -3.79159e-04
  3   9  22  14  2.90912e-04
  3   9  22  15 -1.43130e-05
  3   9  22  19  4.27655e-04
  3   9  22  20 -4.23307e-04
  3   9  22  21  4.01503e-05
  3   9  23   7 -2.35989e-04
  3   9  23   8 -4.31818e-05
  3   9  23   9  3.77831e-04
  3   9  23  13  2.53854e-05
  3   9  23  14 -2.42946e-05
  3   9  23  15  3.01865e-04
  3   9  23  19 -4.10267e-04
  3   9  23  20  6.67820e-05
  3   9  23  21 -5.55540e-04
  3   9  24   7 -5.92266e-05
  3   9  24   8  2.05059e-04
  3   9  24   9 -7.37809e-05
  3   9  24  13 -3.08095e-05
  3   9  24  14  1.87001e-04
  3   9  24  15  1.34715e-04
  3   9  24  19 -3.27061e-05
  3   9  24  20 -4.39305e-04
  3   9  24  21 -3.77563e-04
  3  10  11  12 -1.24493e-05
  3  10  11  16 -2.04117e-03
  3  10  11  17 -4.36790e-04
  3  10  12  10 -1.20675e-05
  3  10  12  16 -1.06975e-03
  3  10  12  17  1.91054e-03
  3  10  13   7  7.29787e-05
  3  10  13   8  2.46455e-04
  3  10  13   9 -1.55635e-04
  3  10  13  14  1.05355e-04
  3  10  13  15  7.08312e-05
  3  10  13  19 -1.65655e-05
  3  10  13  20 -2.34588e-04
  3  10  13  21 -1.60066e-04
  3  10  14   7  1.11805e-04
  3  10  14   8 -9.02846e-05
  3  10  14   9 -1.66661e-04
  3  10  14  13 -1.91591e-04
  3  10  14  14  6.58830e-05
  3  10  14  15 -1.39802e-04
  3  10  14  19  4.72834e-04
  3  10  14  20 -1.67024e-04
  3  10  14  21  3.45460e-04
  3  10  15   7 -1.81462e-04
  3  10  15   8 -8.52678e-05
  3  10  15   9  3.20902e-05
  3  10  15  14  1.83673e-04
  3  10  15  15  1.04668e-04
  3  10  15  19  5.99180e-05
  3  10  15  20 -4.52639e-04
  3  10  15  21 -2.52378e-04
  3  10  16   7 -3.29764e-04
  3  10  16   8  2.61861e-04
  3  10  16   9 -1.25016e-04
  3  10  16  13  4.74937e-04
  3  10  16  14  4.03988e-04
  3  10  16  15 -6.59422e-04
  3  10  16  19 -3.56068e-04
  3  10  16  20 -3.19920e-04
  3  10  16  21  5.48080e-04
  3  10  17   7 -3.20091e-04
  3  10  17   8 -2.92878e-04
  3  10  17   9 -4.95034e-04
  3  10  17  13  3.80864e-04
  3  10  17  14 -4.68087e-04
  3  10  17  15 -1.04451e-04
  3  10  17  19 -2.76802e-04
  3  10  17  20  3.71394e-04
  3  10  17  21  6.01285e-05
  3  10  18   7  2.85700e-04
  3  10  18   8 -4.86152e-04
  3  10  18   9 -2.80208e-05
  3  10  18  13  3.29308e-04
  3  10  18  14  5.06929e-04
  3  10  18  15  2.45729e-05
  3  10  18  19 -3.22289e-04
  3  10  18  20 -4.30423e-04
  3  10  18  21 -2.23518e-05
  3  10  19   7 -3.14970e-04
  3  10  19   8 -8.83901e-05
  3  10  19   9  2.66959e-04
  3  10  19  13  3.48022e-04
  3  10  19  14  4.68000e-05
  3  10  19  15  3.90036e-04
  3  10  19  19 -3.15800e-04
  3  10  19  20 -8.09317e-05
  3  10  19  21 -3.62657e-04
  3  10  20   7 -1.08339e-04
  3  10  20   8 -2.16698e-04
  3  10  20   9 -7.33862e-05
  3  10  20  13 -3.37164e-04
  3  10  20  14  4.10933e-04
  3  10  20  15 -8.10166e-05
  3  10  20  19  3.46954e-04
  3  10  20  20 -4.75812e-04
  3  10  20  21  7.59644e-05
  3  10  21   7 -2.61347e-05
  3  10  21   8  2.81223e-04
  3  10  21   9 -1.40953e-04
  3  10  21  13  6.59782e-05
  3  10  21  14  4.02674e-04
  3  10  21  15  2.92302e-04
  3  10  21  19 -6.30905e-05
  3  10  21  20 -2.56480e-04
  3  10  21  21 -2.67661e-04
  3  10  22   7 -3.17681e-04
  3  10  22   8  4.24594e-04
  3  10  22   9 -3.93754e-05
  3  10  22  13 -2.61416e-04
  3  10  22  14 -5.27558e-04
  3  10  22  15  2.06741e-05
  3  10  22  19  1.13649e-04
  3  10  22  20  2.60126e-04
  3  10  22  21 -2.35142e-05
  3  10  23   7  4.87467e-04
  3  10  23   8 -7.92710e-05
  3  10  23   9  3.99958e-04
  3  10  23  13 -5.08856e-04
  3  10  23  14 -7.41489e-05
  3  10  23  15  4.67542e-04
  3  10  23  19  2.70648e-04
  3  10  23  20  6.56062e-05
  3  10  23  21 -2.86236e-04
  3  10  24   7  5.73581e-05
  3  10  24   8  5.10233e-04
  3  10  24   9  3.84853e-04
  3  10  24  13 -1.15604e-04
  3  10  24  14  3.48238e-04
  3  10  24  15 -2.49100e-04
  3  10  24  19  6.18402e-05
  3  10  24  20 -3.27825e-04
  3  10  24  21  2.25669e-04
  3  11  12  11  1.34652e-05
  3  11  12  16 -1.10854e-03
  3  11  12  17 -1.51549e-03
  3  11  13   7 -3.06634e-05
  3  11  13   8  1.68530e-04
  3  11  13   9  2.11717e-04
  3  11  13  13 -8.75352e-05
  3  11  13  14  1.70736e-04
  3  11  13  15 -1.53843e-04
  3  11  13  19  2.10880e-04
  3  11  13  20 -4.12220e-04
  3  11  13  21  3.66806e-04
  3  11  14   7  2.67356e-04
  3  11  14   8  2.78170e-05
  3  11  14   9  5.36917e-05
  3  11  14  13 -4.07896e-05
  3  11  14  14 -2.95178e-05
  3  11  14  15  4.91706e-05
  3  11  14  19  1.84502e-04
  3  11  14  20  6.36353e-05
  3  11  14  21 -1.30976e-04
  3  11  15   7  8.80091e-05
  3  11  15   8  1.31478e-04
  3  11  15   9  5.20746e-05
  3  11  15  13  2.20099e-04
  3  11  15  14  1.08887e-05
  3  11  15  15 -8.67635e-05
  3  11  15  19 -5.29788e-04
  3  11  15  20 -4.16338e-05
  3  11  15  21  2.13374e-04
  3  11  16   7 -3.72793e-04
  3  11  16   8  3.15041e-04
  3  11  16   9 -2.08133e-04
  3  11  16  13  3.74948e-04
  3  11  16  14  3.81856e-04
  3  11  16  15  5.61909e-04
  3  11  16  19 -3.51735e-04
  3  11  16  20 -3.14460e-04
  3  11  16  21 -4.49720e-04
  3  11  17   7 -2.72074e-04
  3  11  17   8 -3.61296e-04
  3  11  17   9  4.50691e-04
  3  11  17  13  4.02818e-04
  3  11  17  14 -4.31999e-04
  3  11  17  15 -3.22970e-04
  3  11  17  19 -3.61298e-04
  3  11  17  20  3.57015e-04
  3  11  17  21  2.88569e-04
  3  11  18   7 -4.99986e-04
  3  11  18   8  9.37410e-05
  3  11  18   9  4.06012e-05
  3  11  18  13 -6.73623e-04
  3  11  18  14 -2.41771e-04
  3  11  18  15 -4.89576e-05
  3  11  18  19  4.80836e-04
  3  11  18  20  1.81036e-04
  3  11  18  21  4.14688e-05
  3  11  19   7 -2.01854e-04
  3  11  19   9 -1.16378e-04
  3  11  19  13  4.99459e-04
  3  11  19  14 -8.30702e-05
  3  11  19  15 -1.25231e-04
  3  11  19  19 -5.03807e-04
  3  11  19  20  5.26083e-05
  3  11  19  21  1.18492e-04
  3  11  20   7  3.64650e-04
  3  11  20   8  1.15401e-04
  3  11  20   9  4.33994e-05
  3  11  20  13  3.58000e-04
  3  11  20  14 -1.13805e-04
  3  11  20  19 -3.16129e-04
  3  11  20  20 -1.01048e-05
  3  11  21   7 -5.19420e-05
  3  11  21   8  2.61660e-04
  3  11  21   9  2.75629e-04
  3  11  21  13  2.61808e-05
  3  11  21  14  4.28972e-04
  3  11  21  15 -4.63751e-04
  3  11  21  19 -3.00534e-05
  3  11  21  20 -4.23870e-04
  3  11  21  21  4.28372e-04
  3  11  22   7  5.30242e-04
  3  11  22   8 -2.01075e-04
  3  11  22   9  5.12823e-05
  3  11  22  13  5.50640e-04
  3  11  22  14  5.32280e-05
  3  11  22  15 -4.42686e-05
  3  11  22  19 -3.15831e-04
  3  11  22  20 -1.35226e-04
  3  11  22  21  3.54929e-05
  3  11  23   7  4.89923e-04
  3  11  23   8 -8.86501e-05
  3  11  23   9 -6.73023e-05
  3  11  23  13 -4.57199e-04
  3  11  23  14 -8.31561e-05
  3  11  23  15 -2.01702e-04
  3  11  23  19  2.06430e-04
  3  11  23  20  5.07915e-05
  3  11  23  21  7.79767e-05
  3  11  24   7  1.38530e-04
  3  11  24   8  4.74013e-04
  3  11  24   9 -5.34868e-04
  3  11  24  13 -2.97780e-05
  3  11  24  14  4.88220e-04
  3  11  24  15  4.72206e-04
  3  11  24  20 -2.98747e-04
  3  11  24  21 -3.43831e-04
  3  12  13   7  7.07746e-05
  3  12  13   8  2.54661e-05
  3  12  13   9 -1.16311e-04
  3  12  13  13  2.43963e-05
  3  12  13  14  1.33955e-04
  3  12  13  15  1.62633e-04
  3  12  13  19 -7.58987e-05
  3  12  13  20 -3.38586e-04
  3  12  13  21 -4.05110e-04
  3  12  14   7  1.57536e-05
  3  12  14   8  1.02355e-04
  3  12  14   9  2.04688e-04
  3  12  14  13 -1.49485e-04
  3  12  14  14 -8.63085e-05
  3  12  14  15  1.63059e-04
  3  12  14  19  3.46004e-04
  3  12  14  20  2.04045e-04
  3  12  14  21 -3.85390e-04
  3  12  15   7 -1.79472e-04
  3  12  15   8  2.27874e-04
  3  12  15   9 -1.58169e-04
  3  12  15  13 -6.68228e-05
  3  12  15  14 -1.24501e-04
  3  12  15  15 -2.71403e-05
  3  12  15  19  2.06215e-04
  3  12  15  20  2.86258e-04
  3  12  15  21  5.72196e-05
  3  12  16   7 -1.69706e-04
  3  12  16   8  1.96763e-04
  3  12  16   9  6.27073e-04
  3  12  16  13  2.91850e-04
  3  12  16  14  1.73207e-04
  3  12  16  15  1.42407e-04
  3  12  16  19 -1.98125e-04
  3  12  16  20 -1.53403e-04
  3  12  16  21 -1.49510e-04
  3  12  17   7 -1.91144e-04
  3  12  17   8 -2.31114e-04
  3  12  17   9  5.28440e-05
  3  12  17  13  2.03951e-04
  3  12  17  14 -1.87748e-04
  3  12  17  15  8.09004e-04
  3  12  17  19 -1.28277e-04
  3  12  17  20  1.68229e-04
  3  12  17  21 -6.61091e-04
  3  12  18   7  3.88779e-04
  3  12  18   8  4.81202e-04
  3  12  18   9 -2.58710e-05
  3  12  18  13  4.76733e-04
  3  12  18  14 -6.81329e-04
  3  12  18  15  4.83720e-05
  3  12  18  19 -4.13956e-04
  3  12  18  20  5.48056e-04
  3  12  18  21 -3.80488e-05
  3  12  19   7 -2.07660e-04
  3  12  19   8  5.92793e-05
  3  12  19   9 -2.70079e-04
  3  12  19  13  1.48339e-04
  3  12  19  14 -1.38379e-04
  3  12  19  15 -4.80512e-04
  3  12  19  19 -1.20090e-04
  3  12  19  20  1.25935e-04
  3  12  19  21  4.41856e-04
  3  12  20   7 -1.99076e-04
  3  12  20   8  3.06563e-04
  3  12  20   9  5.24441e-05
  3  12  20  13 -3.90887e-04
  3  12  20  14 -4.49866e-04
  3  12  20  15  1.38024e-04
  3  12  20  19  3.86784e-04
  3  12  20  20  3.43609e-04
  3  12  20  21 -1.26821e-04
  3  12  21   8  1.15616e-04
  3  12  21   9 -2.66032e-04
  3  12  21  13  4.82101e-05
  3  12  21  14  2.33077e-04
  3  12  21  15  3.46859e-04
  3  12  21  19 -4.46994e-05
  3  12  21  20 -3.36790e-04
  3  12  21  21 -3.24398e-04
  3  12  22   7 -4.25323e-04
  3  12  22   8 -5.69225e-04
  3  12  22   9 -2.52799e-05
  3  12  22  13 -3.83219e-04
  3  12  22  14  4.61761e-04
  3  12  22  15  4.67972e-05
  3  12  22  19  1.88715e-04
  3  12  22  20 -3.64369e-04
  3  12  22  21 -2.49869e-05
  3  12  23   7  2.69033e-04
  3  12  23   8 -5.11628e-05
  3  12  23   9 -6.09098e-04
  3  12  23  13 -2.97237e-04
  3  12  23  14 -4.86650e-05
  3  12  23  15 -4.77482e-04
  3  12  23  19  1.68944e-04
  3  12  23  20  1.49857e-05
  3  12  23  21  3.78162e-04
  3  12  24   8  2.08610e-04
  3  12  24   9  3.11432e-04
  3  12  24  13 -8.92598e-05
  3  12  24  14  3.47232e-04
  3  12  24  15 -4.43811e-04
  3  12  24  19  5.01281e-05
  3  12  24  20 -1.26412e-04
  3  12  24  21  2.40673e-04
  3  13  14  10  2.26670e-04
  3  13  14  11 -4.83734e-04
  3  13  14  12 -9.26676e-04
  3  13  14  16  6.31987e-04
  3  13  14  17  4.32645e-04
  3  13  15  10 -3.18395e-04
  3  13  15  11 -7.36418e-04
  3  13  15  12  3.66575e-04
  3  13  15  16  1.14632e-03
  3  13  15  17 -1.04049e-03
  3  13  16   7 -1.42503e-05
  3  13  16  10  2.53887e-04
  3  13  16  11 -1.69695e-04
  3  13  16  12  6.25139e-04
  3  13  16  14  1.04633e-05
  3  13  16  16  1.09590e-03
  3  13  16  17  9.51832e-04
  3  13  16  19  1.32251e-05
  3  13  17   7  1.16785e-05
  3  13  17  10  2.29149e-04
  3  13  17  11  1.82420e-04
  3  13  17  12  7.88337e-04
  3  13  17  13 -1.12773e-05
  3  13  17  16 -1.88031e-03
  3  13  17  17 -7.12110e-04
  3  13  17  21  1.03957e-05
  3  13  18  10 -1.84970e-04
  3  13  18  11  1.01954e-03
  3  13  18  12  2.24186e-05
  3  13  18  16 -1.80757e-04
  3  13  18  17 -9.46350e-04
  3  13  18  19 -3.29991e-05
  3  13  18  21 -1.43487e-05
  3  13  19   8  1.43167e-05
  3  13  19  12  1.27879e-05
  3  13  19  13  2.82125e-05
  3  13  19  14 -4.47162e-05
  3  13  19  16  1.70472e-04
  3  13  19  17  1.72518e-04
  3  13  19  18  2.88741e-05
  3  13  19  19 -1.03210e-05
  3  13  20   9  1.55092e-05
  3  13  20  11 -2.93000e-05
  3  13  20  16 -1.02458e-03
  3  13  20  17  8.02003e-05
  3  13  20  18  1.70230e-05
  3  13  20  19 -3.40854e-05
  3  13  20  20  1.50925e-05
  3  13  21  12 -2.38943e-05
  3  13  21  14 -1.35649e-05
  3  13  21  16 -1.20900e-03
  3  13  21  17  2.28256e-03
  3  13  21  18 -7.58949e-05
  3  13  22   7  2.60976e-05
  3  13  22   9  1.55790e-04
  3  13  22  10 -2.12623e-04
  3  13  22  11  3.60752e-04
  3  13  22  12 -9.21915e-05
  3  13  22  14  5.47348e-05
  3  13  22  15  6.66199e-05
  3  13  22  16 -3.98940e-05
  3  13  22  17  1.45893e-04
  3  13  22  19 -2.29445e-04
  3  13  22  20  4.94629e-05
  3  13  22  21 -3.03023e-05
  3  13  23   8  1.45167e-05
  3  13  23  10  5.38383e-05
  3  13  23  11 -1.06988e-04
  3  13  23  12  3.79104e-04
  3  13  23  13 -9.43374e-05
  3  13  23  14  5.54795e-05
  3  13  23  15  3.81866e-05
  3  13  23  17 -9.95351e-05
  3  13  23  18  2.58379e-05
  3  13  23  19  5.80581e-05
  3  13  23  20 -1.49845e-05
  3  13  23  21  4.09549e-05
  3  13  24   7 -8.84838e-05
  3  13  24   8  1.19456e-05
  3  13  24  10  2.73739e-04
  3  13  24  11  4.27149e-04
  3  13  24  12  3.29376e-04
  3  13  24  13  3.72604e-05
  3  13  24  14 -1.32605e-05
  3  13  24  16  4.25277e-04
  3  13  24  17  2.64651e-04
  3  13  24  18 -6.70203e-05
  3  13  24  19  6.99918e-05
  3  13  24  20 -1.09439e-05
  3  14  15  10 -6.12559e-04
  3  14  15  11 -1.74617e-04
  3  14  15  12 -3.72372e-04
  3  14  15  16 -1.64427e-03
  3  14  15  17 -9.23152e-04
  3  14  16  10 -4.02532e-04
  3  14  16  11  3.24071e-04
  3  14  16  12 -6.26148e-04
  3  14  16  16 -1.56374e-03
  3  14  16  17  9.34267e-04
  3  14  16  19  1.46887e-05
  3  14  16  20  1.50767e-05
  3  14  17  10 -2.48344e-04
  3  14  17  11 -3.54777e-04
  3  14  17  12  7.04408e-04
  3  14  17  16 -1.32289e-03
  3  14  17  17  7.10252e-04
  3  14  17  19 -1.77928e-05
  3  14  17  20  1.32473e-05
  3  14  17  21 -1.54463e-05
  3  14  18  10 -9.53302e-04
  3  14  18  11 -5.80268e-05
  3  14  18  12  7.91207e-05
  3  14  18  15  1.18043e-05
  3  14  18  16 -1.61626e-05
  3  14  18  17  1.22673e-03
  3  14  18  20  1.38466e-05
  3  14  18  21  2.20181e-05
  3  14  19  12 -1.90562e-05
  3  14  19  15 -1.15011e-05
  3  14  19  16  1.50148e-03
  3  14  19  17  2.07504e-03
  3  14  19  18  6.35148e-05
  3  14  20  10 -1.75708e-05
  3  14  20  14 -3.44698e-05
  3  14  20  15 -1.84919e-05
  3  14  20  16  9.51778e-04
  3  14  20  17 -5.02569e-04
  3  14  20  18 -5.61368e-05
  3  14  20  20 -3.39885e-05
  3  14  20  21  2.51440e-05
  3  14  21  12 -1.73016e-05
  3  14  21  13  1.69758e-05
  3  14  21  14 -4.08437e-05
  3  14  21  16  1.11584e-04
  3  14  21  17  2.35076e-04
  3  14  21  18  1.18988e-05
  3  14  21  19  2.12648e-05
  3  14  21  20 -2.95947e-05
  3  14  22   8  1.38448e-05
  3  14  22   9  1.92249e-05
  3  14  22  10 -2.89467e-04
  3  14  22  11  1.41725e-04
  3  14  22  12  4.35197e-05
  3  14  22  14  1.34663e-04
  3  14  22  15  7.72093e-05
  3  14  22  16 -1.10785e-05
  3  14  22  17 -2.27626e-04
  3  14  22  18  1.07502e-05
  3  14  22  19  1.42847e-05
  3  14  22  20  1.96929e-04
  3  14  22  21  1.91130e-04
  3  14  23   8 -2.47939e-05
  3  14  23   9 -1.93121e-05
  3  14  23  10 -4.90113e-04
  3  14  23  11 -1.59736e-04
  3  14  23  12 -2.49591e-04
  3  14  23  14 -1.57762e-05
  3  14  23  15 -4.81069e-05
  3  14  23  16  3.94231e-04
  3  14  23  17 -2.50790e-04
  3  14  23  18  8.99643e-05
  3  14  23  19  2.26665e-05
  3  14  23  20 -1.63157e-04
  3  14  23  21 -4.45701e-05
  3  14  24   7  2.79464e-05
  3  14  24   8  5.27555e-05
  3  14  24   9  4.47271e-05
  3  14  24  10 -1.20130e-04
  3  14  24  11 -2.41732e-04
  3  14  24  12  4.06437e-04
  3  14  24  13  8.53064e-05
  3  14  24  14 -7.94218e-05
  3  14  24  15  1.61075e-05
  3  14  24  16  7.57444e-05
  3  14  24  17 -6.37107e-05
  3  14  24  18 -1.46304e-04
  3  14  24  19 -1.50731e-04
  3  14  24  20 -4.88479e-05
  3  14  24  21 -1.15095e-05
  3  15  16  10 -6.41793e-04
  3  15  16  11  5.92896e-04
  3  15  16  12  5.85890e-04
  3  15  16  16  1.28479e-03
  3  15  16  19  1.57901e-05
  3  15  16  20 -1.55024e-05
  3  15  17  10 -6.15619e-04
  3  15  17  11 -6.88361e-04
  3  15  17  12 -8.60747e-05
  3  15  17  17 -8.82290e-04
  3  15  17  19 -1.02718e-05
  3  15  17  20 -1.56955e-05
  3  15  17  21 -2.44781e-05
  3  15  18  10  4.29364e-04
  3  15  18  11  3.11974e-04
  3  15  18  12 -3.12971e-05
  3  15  18  16 -6.05463e-05
  3  15  18  17  2.15742e-03
  3  15  18  19 -1.47917e-05
  3  15  18  21 -1.46026e-05
  3  15  19  10  1.34737e-05
  3  15  19  12  1.52586e-05
  3  15  19  13  1.34708e-05
  3  15  19  14 -2.69008e-05
  3  15  19  15 -1.12979e-05
  3  15  19  16  4.73859e-05
  3  15  19  17 -1.07827e-03
  3  15  19  18 -4.78511e-05
  3  15  19  21 -1.36006e-05
  3  15  20  14  2.42616e-05
  3  15  20  15  1.58876e-05
  3  15  20  16  2.33973e-03
  3  15  20  17  3.07528e-04
  3  15  20  18 -6.03456e-05
  3  15  20  19 -1.34741e-05
  3  15  20  20  2.60736e-05
  3  15  20  21 -1.15637e-05
  3  15  21   8 -1.12664e-05
  3  15  21   9 -2.83816e-05
  3  15  21  14  1.32401e-05
  3  15  21  16 -6.99536e-04
  3  15  21  17  7.46071e-04
  3  15  21  18 -3.32690e-05
  3  15  21  19  1.07281e-05
  3  15  21  20 -1.19825e-05
  3  15  22   7  1.31295e-05
  3  15  22  10  4.52492e-04
  3  15  22  11  4.39282e-04
  3  15  22  12  1.53221e-04
  3  15  22  14 -5.09203e-05
  3  15  22  15 -4.98941e-05
  3  15  22  17 -4.38598e-04
  3  15  22  18 -4.65510e-05
  3  15  22  19 -8.71370e-05
  3  15  22  20 -8.57935e-05
  3  15  22  21  7.85002e-05
  3  15  23   8 -2.14001e-05
  3  15  23   9 -1.48942e-05
  3  15  23  10 -3.01793e-04
  3  15  23  11  1.50367e-04
  3  15  23  12  2.85031e-04
  3  15  23  13 -3.11190e-05
  3  15  23  14 -2.12544e-05
  3  15  23  15 -8.89541e-05
  3  15  23  16 -2.18253e-04
  3  15  23  17  9.15306e-05
  3  15  23  18 -3.06841e-05
  3  15  23  19  4.10297e-05
  3  15  23  20 -7.34256e-05
  3  15  23  21 -7.12627e-05
  3  15  24   7 -2.41548e-05
  3  15  24   8 -3.14731e-05
  3  15  24   9  4.38043e-05
  3  15  24  10  1.01431e-04
  3  15  24  11 -2.31866e-04
  3  15  24  12 -7.64048e-05
  3  15  24  13 -2.31521e-05
  3  15  24  14  5.60802e-05
  3  15  24  15  1.68389e-05
  3  15  24  16  1.21714e-04
  3  15  24  17  8.35153e-05
  3  15  24  18  6.71169e-05
  3  15  24  19 -4.74845e-05
  3  15  24  21 -2.27518e-05
  3  16  17  11  2.79785e-05
  3  16  17  12 -4.61644e-05
  3  16  17  17 -1.67179e-03
  3  16  18  10 -2.63095e-04
  3  16  18  11 -2.28171e-04
  3  16  18  12 -1.94801e-05
  3  16  18  16  1.39082e-04
  3  16  18  17 -1.02756e-04
  3  16  19   8 -1.09981e-05
  3  16  19  11 -1.37395e-04
  3  16  19  12 -3.17968e-04
  3  16  19  13 -1.27621e-05
  3  16  19  14  1.42545e-05
  3  16  19  16  1.16666e-04
  3  16  19  17 -8.06317e-05
  3  16  20   8  1.31839e-05
  3  16  20   9  1.22049e-05
  3  16  20  10  3.84941e-04
  3  16  20  11 -3.07446e-04
  3  16  20  12  5.58536e-05
  3  16  20  14  1.62312e-05
  3  16  20  15  2.64397e-05
  3  16  20  16 -2.19866e-05
  3  16  20  17  3.49902e-05
  3  16  20  19 -2.37456e-05
  3  16  20  20  3.02985e-05
  3  16  20  21  1.74763e-05
  3  16  21   7 -1.76423e-05
  3  16  21  10  2.19399e-05
  3  16  21  11  3.53915e-05
  3  16  21  12 -3.84892e-04
  3  16  21  13  2.34997e-05
  3  16  21  14 -1.50153e-05
  3  16  21  16  1.32452e-04
  3  16  21  17  5.74313e-05
  3  16  21  20 -1.88273e-05
  3  16  22   8  3.28542e-05
  3  16  22   9  1.76992e-05
  3  16  22  10 -8.13493e-04
  3  16  22  11 -7.15803e-04
  3  16  22  12  5.93419e-05
  3  16  22  15  2.31602e-05
  3  16  22  16 -4.97146e-05
  3  16  22  17 -1.38737e-04
  3  16  22  18 -1.88033e-05
  3  16  22  19  5.71285e-05
  3  16  22  20  6.16623e-05
  3  16  22  21  7.62785e-05
  3  16  23   7 -3.84215e-05
  3  16  23  10 -5.71854e-05
  3  16  23  11 -1.42221e-05
  3  16  23  12  8.58743e-04
  3  16  23  13 -2.28423e-05
  3  16  23  14  1.86277e-05
  3  16  23  16  8.36222e-04
  3  16  23  17  1.06874e-03
  3  16  23  18 -8.82864e-05
  3  16  23  19  6.26509e-05
  3  16  24   7 -1.40716e-05
  3  16  24   8  3.97504e-05
  3  16  24  10 -8.93948e-05
  3  16  24  11 -1.95609e-05
  3  16  24  12 -6.65857e-04
  3  16  24  13 -3.44339e-05
  3  16  24  16 -5.28502e-04
  3  16  24  17  1.32484e-03
  3  16  24  18  5.34411e-05
  3  16  24  19  4.38170e-05
  3  16  24  20 -1.90341e-05
  3  16  24  21  1.33847e-05
  3  17  18  10 -2.29744e-04
  3  17  18  11  2.59902e-04
  3  17  18  12 -2.09770e-05
  3  17  18  16 -1.98677e-04
  3  17  18  17  9.41655e-05
  3  17  19   8  1.45351e-05
  3  17  19  10  6.95281e-05
  3  17  19  11  4.57094e-05
  3  17  19  12  3.71112e-04
  3  17  19  13  1.07372e-05
  3  17  19  14 -1.07690e-05
  3  17  19  16  1.26696e-04
  3  17  19  17 -5.92755e-05
  3  17  19  20 -3.41410e-05
  3  17  20   9 -1.09523e-05
  3  17  20  10  3.24360e-04
  3  17  20  11  3.78562e-04
  3  17  20  12 -1.06302e-04
  3  17  20  14  2.07984e-05
  3  17  20  16 -3.81618e-05
  3  17  20  19  2.83374e-05
  3  17  20  20  4.05748e-05
  3  17  21   7  2.72149e-05
  3  17  21  10 -7.80613e-05
  3  17  21  11 -4.85509e-05
  3  17  21  12 -3.21594e-04
  3  17  21  14 -1.62984e-05
  3  17  21  16 -1.17430e-04
  3  17  21  17 -8.27378e-05
  3  17  21  19 -3.79589e-05
  3  17  21  20 -2.02694e-05
  3  17  22   8  4.46647e-05
  3  17  22   9 -5.21447e-05
  3  17  22  10 -7.15701e-04
  3  17  22  11  8.17433e-04
  3  17  22  12  8.87610e-05
  3  17  22  15  3.82422e-05
  3  17  22  16  4.71082e-05
  3  17  22  17  9.44253e-05
  3  17  22  18 -1.49208e-05
  3  17  22  19 -8.22732e-05
  3  17  22  20  4.51531e-05
  3  17  22  21  7.49592e-05
  3  17  23   7  4.60060e-05
  3  17  23   8 -1.40786e-05
  3  17  23  10  6.75458e-05
  3  17  23  11  1.93765e-05
  3  17  23  12 -6.65759e-04
  3  17  23  13  3.17849e-05
  3  17  23  14 -1.90470e-05
  3  17  23  16  5.23773e-04
  3  17  23  17  1.33531e-03
  3  17  23  18 -7.70398e-05
  3  17  23  19 -7.97655e-05
  3  17  23  20  2.13640e-05
  3  17  24   8  3.73963e-05
  3  17  24  10 -5.77339e-05
  3  17  24  12 -8.54070e-04
  3  17  24  13 -1.99485e-05
  3  17  24  16  8.42597e-04
  3  17  24  17 -1.06018e-03
  3  17  24  18 -2.95403e-05
  3  17  24  20 -1.16442e-05
  3  18  19  10 -4.99307e-04
  3  18  19  11  4.66457e-05
  3  18  19  12  3.00837e-05
  3  18  19  15  2.48097e-05
  3  18  19  17  5.01629e-05
  3  18  19  20  4.32197e-05
  3  18  20  10  4.36260e-05
  3  18  20  11 -7.20657e-05
  3  18  20  12 -5.16799e-05
  3  18  20  17  1.97619e-04
  3  18  20  21 -4.06554e-05
  3  18  21   9 -1.44057e-05
  3  18  21  10 -6.56465e-05
  3  18  21  11 -4.98579e-04
  3  18  21  16 -1.51711e-05
  3  18  21  17 -1.94485e-05
  3  18  21  19  3.50448e-05
  3  18  21  20  1.09479e-05
  3  18  22   9 -1.09302e-05
  3  18  22  10  1.67085e-05
  3  18  22  11 -1.40889e-05
  3  18  22  16 -1.96367e-03
  3  18  22  17  1.33168e-05
  3  18  22  18 -7.78176e-05
  3  18  22  19 -1.71059e-05
  3  18  23   8 -1.56258e-05
  3  18  23   9  6.95186e-05
  3  18  23  10 -1.06949e-03
  3  18  23  11 -1.89649e-04
  3  18  23  12 -8.63765e-05
  3  18  23  15 -4.03375e-05
  3  18  23  16 -1.75413e-05
  3  18  23  17  3.94502e-05
  3  18  23  19 -1.53215e-05
  3  18  23  20 -6.06933e-05
  3  18  23  21 -1.54501e-04
  3  18  24   8 -1.41633e-05
  3  18  24   9  5.26723e-05
  3  18  24  10 -1.89911e-04
  3  18  24  11  1.07462e-03
  3  18  24  12 -2.61101e-05
  3  18  24  15 -2.07732e-05
  3  18  24  16 -1.10866e-04
  3  18  24  17 -1.36161e-04
  3  18  24  19  8.46917e-05
  3  18  24  20 -1.13030e-05
  3  18  24  21  4.94027e-05
  3  19  20  10 -8.82916e-04
  3  19  20  11 -8.75284e-05
  3  19  20  12 -1.03623e-04
  3  19  20  16  4.95825e-04
  3  19  20  17  2.64281e-04
  3  19  21  10  2.00192e-05
  3  19  21  11  2.44973e-04
  3  19  21  12 -9.46171e-04
  3  19  21  16 -2.59465e-05
  3  19  21  17 -2.83158e-04
  3  19  22   8 -1.74189e-05
  3  19  22   9 -1.49540e-05
  3  19  22  10  1.21965e-03
  3  19  22  11 -9.14787e-05
  3  19  22  12  1.25036e-04
  3  19  22  14 -6.51054e-05
  3  19  22  15 -5.98296e-05
  3  19  22  16 -1.08145e-04
  3  19  22  17  9.14851e-04
  3  19  22  20 -1.35678e-04
  3  19  22  21 -5.26345e-05
  3  19  23  10 -2.11359e-04
  3  19  23  11  1.20122e-04
  3  19  23  12  1.24735e-04
  3  19  23  13  1.42311e-05
  3  19  23  14 -1.00580e-05
  3  19  23  15 -1.49567e-05
  3  19  23  16  3.00107e-03
  3  19  23  17 -1.80875e-03
  3  19  23  19 -1.92245e-05
  3  19  23  20  2.78394e-05
  3  19  23  21 -1.13531e-05
  3  19  24   8 -4.39517e-05
  3  19  24   9  1.19270e-05
  3  19  24  10  7.06489e-05
  3  19  24  11 -3.00290e-04
  3  19  24  12 -1.19620e-03
  3  19  24  13 -3.83947e-05
  3  19  24  14  4.71157e-05
  3  19  24  16  8.95896e-04
  3  19  24  17 -2.73655e-05
  3  19  24  18 -3.30051e-05
  3  19  24  19  4.33505e-05
  3  19  24  21 -1.65158e-05
  3  20  21  10 -1.34627e-04
  3  20  21  11  9.60678e-04
  3  20  21  12  2.21181e-04
  3  20  21  16 -1.08021e-04
  3  20  21  17  1.33575e-04
  3  20  22   9 -1.26329e-05
  3  20  22  10 -1.85384e-04
  3  20  22  11  2.81420e-04
  3  20  22  14  1.54106e-05
  3  20  22  16  4.25004e-05
  3  20  22  17  3.59826e-03
  3  20  22  18  1.67833e-05
  3  20  22  20  3.50716e-05
  3  20  22  21  4.68294e-05
  3  20  23   7 -1.11774e-05
  3  20  23   8 -3.78308e-05
  3  20  23   9 -1.66626e-05
  3  20  23  10 -1.20692e-03
  3  20  23  11  1.96314e-04
  3  20  23  12  3.50419e-05
  3  20  23  14 -1.68398e-05
  3  20  23  15 -6.00832e-05
  3  20  23  16 -6.90946e-04
  3  20  23  17  4.80521e-04
  3  20  23  19  2.46775e-05
  3  20  23  20 -9.50374e-05
  3  20  23  21 -5.09630e-05
  3  20  24   7  1.91686e-05
  3  20  24   9  3.52884e-05
  3  20  24  10 -2.28491e-04
  3  20  24  11 -1.16241e-03
  3  20  24  12  3.05950e-04
  3  20  24  13  1.44853e-05
  3  20  24  14 -2.46945e-05
  3  20  24  15  2.47487e-05
  3  20  24  16 -3.83516e-04
  3  20  24  17  2.83401e-04
  3  20  24  19 -1.15658e-04
  3  20  24  20 -1.62621e-05
  3  21  22   7  2.32393e-05
  3  21  22   9  1.64230e-05
  3  21  22  10  1.42560e-04
  3  21  22  11  1.21119e-03
  3  21  22  12 -2.28288e-05
  3  21  22  14 -2.28541e-05
  3  21  22  16  2.94123e-04
  3  21  22  19 -1.17106e-04
  3  21  22  20 -1.53942e-05
  3  21  22  21 -4.20378e-05
  3  21  23   8  4.95955e-05
  3  21  23  10  6.04595e-05
  3  21  23  12  1.23888e-03
  3  21  23  13 -5.55721e-05
  3  21  23  16  9.66873e-04
  3  21  23  17  9.13071e-05
  3  21  23  19  7.00056e-05
  3  21  23  20 -5.24507e-05
  3  21  24   7 -3.62119e-05
  3  21  24  10  1.01208e-04
  3  21  24  11  2.52678e-04
  3  21  24  12  1.10841e-04
  3  21  24  16 -3.06104e-03
  3  21  24  17 -1.88017e-03
  3  21  24  19  3.82737e-05
  3  22  23  10  2.05275e-04
  3  22  23  11  3.68794e-05
  3  22  23  12 -1.86495e-05
  3  22  23  16 -2.73857e-05
  3  22  23  17 -8.54076e-05
  3  22  24  10  3.59750e-05
  3  22  24  11 -2.02681e-04
  3  22  24  16 -3.54476e-04
  3  22  24  17  1.85379e-04
  3  23  24  10  2.02746e-05
  3  23  24  12  1.95580e-04
  3  23  24  17  7.25591e-04
SOC R
  0.0000000e+00  0.0000000e+00  0.0000000e+00  0.0000000e+00  0.0000000e+00  0.0000000e+00  0.0000000e+00  0.0000000e+00  0.0000000e+00  0.0000000e+00  0.0000000e+00  0.0000000e+00  0.0000000e+00  0.0000000e+00  0.0000000e+00  0.0000000e+00  0.0000000e+00  0.0000000e+00  0.0000000e+00  0.0000000e+00  0.0000000e+00  0.0000000e+00  0.0000000e+00  0.0000000e+00  0.0000000e+00  2.6245800e-03 -4.6900580e-03  2.2572380e-03  5.1984470e-08  5.5670000e-08  2.3754400e-08  1.6531750e-08 -1.6042610e-08  8.5313210e-09  2.5206660e-03 -4.1969860e-03  3.3666310e-03  1.7547270e-10 -1.8861320e-09 -2.5519760e-11 -2.7140720e-09 -1.9862420e-09  4.4095720e-09 -3.1956540e-10 -7.5616710e-10  1.9953480e-10  1.7579800e-09  8.2196690e-12  1.3377640e-10  0.0000000e+00  0.0000000e+00  0.0000000e+00  0.0000000e+00  0.0000000e+00  0.0000000e+00  0.0000000e+00  0.0000000e+00  0.0000000e+00  0.0000000e+00  0.0000000e+00  0.0000000e+00  0.0000000e+00  0.0000000e+00  0.0000000e+00  0.0000000e+00  0.0000000e+00  0.0000000e+00  0.0000000e+00  0.0000000e+00  0.0000000e+00  0.0000000e+00  0.0000000e+00  0.0000000e+00  2.6245800e-03 -4.6900580e-03  2.2572380e-03  5.1984470e-08  5.5670000e-08  2.3754400e-08  1.6531750e-08 -1.6042610e-08  8.5313210e-09  2.5206660e-03 -4.1969860e-03  3.3666310e-03  1.7547270e-10 -1.8861320e-09 -2.5519760e-11 -2.7140720e-09 -1.9862420e-09  4.4095720e-09 -3.1956540e-10 -7.5616710e-10  1.9953480e-10  1.7579800e-09  8.2196690e-12  1.3377640e-10
  0.0000000e+00  0.0000000e+00  0.0000000e+00  0.0000000e+00  0.0000000e+00  0.0000000e+00  0.0000000e+00  0.0000000e+00  0.0000000e+00  0.0000000e+00  0.0000000e+00  0.0000000e+00  0.0000000e+00  0.0000000e+00  0.0000000e+00  0.0000000e+00  0.0000000e+00  0.0000000e+00  0.0000000e+00  0.0000000e+00  0.0000000e+00  0.0000000e+00  0.0000000e+00  0.0000000e+00  0.0000000e+00  6.4573050e-06  1.0692910e-03  2.2142590e-03 -8.5364220e-05 -1.1952510e-03  2.4198890e-03  1.8286910e-03  7.9807830e-04 -1.5046840e-04  2.4053440e-04  1.0557550e-04 -4.8484900e-05  6.6541810e-10  5.1736830e-10 -2.6545470e-09 -2.1388390e-09  9.0011270e-10 -1.8877020e-09 -3.5941930e-10 -7.2710680e-10 -5.8434760e-10 -6.3442620e-10  3.0786090e-11  2.0485620e-10  0.0000000e+00  0.0000000e+00  0.0000000e+00  0.0000000e+00  0.0000000e+00  0.0000000e+00  0.0000000e+00  0.0000000e+00  0.0000000e+00  0.0000000e+00  0.0000000e+00  0.0000000e+00  0.0000000e+00  0.0000000e+00  0.0000000e+00  0.0000000e+00  0.0000000e+00  0.0000000e+00  0.0000000e+00  0.0000000e+00  0.0000000e+00  0.0000000e+00  0.0000000e+00  0.0000000e+00  6.4573050e-06  1.0692910e-03  2.2142590e-03 -8.5364220e-05 -1.1952510e-03  2.4198890e-03  1.8286910e-03  7.9807830e-04 -1.5046840e-04  2.4053440e-04  1.0557550e-04 -4.8484900e-05  6.6541810e-10  5.1736830e-10 -2.6545470e-09 -2.1388390e-09  9.0011270e-10 -1.8877020e-09 -3.5941930e-10 -7.2710680e-10 -5.8434760e-10 -6.3442620e-10  3.0786090e-11  2.0485620e-10
  0.0000000e+00  0.0000000e+00  0.0000000e+00  0.0000000e+00  0.0000000e+00  0.0000000e+00  0.0000000e+00  0.0000000e+00  0.0000000e+00  0.0000000e+00  0.0000000e+00  0.0000000e+00  0.0000000e+00  0.0000000e+00  0.0000000e+00  0.0000000e+00  0.0000000e+00  0.0000000e+00  0.0000000e+00  0.0000000e+00  0.0000000e+00  0.0000000e+00  0.0000000e+00  0.0000000e+00  0.0000000e+00  1.0946230e-03  4.8956120e-06 -1.2625980e-03  1.0849530e-03 -2.2925390e-04 -1.4621270e-03 -1.0115370e-03  1.7647320e-04  8.9143310e-04 -1.2350830e-04  2.9816220e-05  1.2965010e-04  1.1878750e-09 -2.1392840e-09  1.7846140e-09  1.2692790e-09  1.9239570e-10  8.4302310e-10  4.2862560e-10  2.7061510e-10 -5.7497970e-10  2.2128680e-10  3.9351760e-10 -6.6068360e-10  0.0000000e+00  0.0000000e+00  0.0000000e+00  0.0000000e+00  0.0000000e+00  0.0000000e+00  0.0000000e+00  0.0000000e+00  0.0000000e+00  0.0000000e+00  0.0000000e+00  0.0000000e+00  0.0000000e+00  0.0000000e+00  0.0000000e+00  0.0000000e+00  0.0000000e+00  0.0000000e+00  0.0000000e+00  0.0000000e+00  0.0000000e+00  0.0000000e+00  0.0000000e+00  0.0000000e+00  1.0946230e-03  4.8956120e-06 -1.2625980e-03  1.0849530e-03 -2.2925390e-04 -1.4621270e-03 -1.0115370e-03  1.7647320e-04  8.9143310e-04 -1.2350830e-04  2.9816220e-05  1.2965010e-04  1.1878750e-09 -2.1392840e-09  1.7846140e-09  1.2692790e-09  1.9239570e-10  8.4302310e-10  4.2862560e-10  2.7061510e-10 -5.7497970e-10  2.2128680e-10  3.9351760e-10 -6.6068360e-10
  0.0000000e+00  0.0000000e+00  0.0000000e+00  0.0000000e+00  0.0000000e+00  0.0000000e+00  0.0000000e+00  0.0000000e+00  0.0000000e+00  0.0000000e+00  0.0000000e+00  0.0000000e+00  0.0000000e+00  0.0000000e+00  0.0000000e+00  0.0000000e+00  0.0000000e+00  0.0000000e+00  0.0000000e+00  0.0000000e+00  0.0000000e+00  0.0000000e+00  0.0000000e+00  0.0000000e+00  0.0000000e+00  2.2126500e-03  1.2458650e-03  1.5897620e-05  2.0870340e-03 -1.8434470e-03 -1.4837740e-04  7.5993440e-05  1.2780210e-03  1.6219180e-03  2.9220080e-05  1.8209640e-04  2.0513720e-04  1.9448920e-09 -3.2481770e-09 -5.3600340e-10  1.0741080e-09  4.1452700e-10 -6.0184130e-10 -4.1515150e-10  5.4290820e-10  1.9657180e-10 -4.4026740e-10  7.3374440e-10  7.3588010e-11  0.0000000e+00  0.0000000e+00  0.0000000e+00  0.0000000e+00  0.0000000e+00  0.0000000e+00  0.0000000e+00  0.0000000e+00  0.0000000e+00  0.0000000e+00  0.0000000e+00  0.0000000e+00  0.0000000e+00  0.0000000e+00  0.0000000e+00  0.0000000e+00  0.0000000e+00  0.0000000e+00  0.0000000e+00  0.0000000e+00  0.0000000e+00  0.0000000e+00  0.0000000e+00  0.0000000e+00  2.2126500e-03  1.2458650e-03  1.5897620e-05  2.0870340e-03 -1.8434470e-03 -1.4837740e-04  7.5993440e-05  1.2780210e-03  1.6219180e-03  2.9220080e-05  1.8209640e-04  2.0513720e-04  1.9448920e-09 -3.2481770e-09 -5.3600340e-10  1.0741080e-09  4.1452700e-10 -6.0184130e-10 -4.1515150e-10  5.4290820e-10  1.9657180e-10 -4.4026740e-10  7.3374440e-10  7.3588010e-11
  0.0000000e+00  0.0000000e+00  0.0000000e+00  0.0000000e+00  0.0000000e+00  0.0000000e+00  0.0000000e+00  0.0000000e+00  0.0000000e+00  0.0000000e+00  0.0000000e+00  0.0000000e+00  0.0000000e+00  0.0000000e+00  0.0000000e+00  0.0000000e+00  0.0000000e+00  0.0000000e+00  0.0000000e+00  0.0000000e+00  0.0000000e+00  0.0000000e+00  0.0000000e+00  0.0000000e+00  0.0000000e+00  1.8728840e-04 -2.4005770e-05 -2.6764900e-04  1.7206270e-04 -1.0526920e-05 -2.8094790e-04 -3.6767640e-05  1.9895250e-06  2.6614350e-05  2.0232720e-04 -2.0091120e-05 -1.7653240e-04  3.5614190e-10 -8.4596620e-11 -6.9217410e-11 -3.3828260e-10  2.1651520e-10  3.5318390e-11  1.9323750e-10  1.7614450e-11 -4.3733900e-10 -3.0029010e-11  1.7443490e-10 -6.7699750e-10  0.0000000e+00  0.0000000e+00  0.0000000e+00  0.0000000e+00  0.0000000e+00  0.0000000e+00  0.0000000e+00  0.0000000e+00  0.0000000e+00  0.0000000e+00  0.0000000e+00  0.0000000e+00  0.0000000e+00  0.0000000e+00  0.0000000e+00  0.0000000e+00  0.0000000e+00  0.0000000e+00  0.0000000e+00  0.0000000e+00  0.0000000e+00  0.0000000e+00  0.0000000e+00  0.0000000e+00  1.8728840e-04 -2.4005770e-05 -2.6764900e-04  1.7206270e-04 -1.0526920e-05 -2.8094790e-04 -3.6767640e-05  1.9895250e-06  2.6614350e-05  2.0232720e-04 -2.0091120e-05 -1.7653240e-04  3.5614190e-10 -8.4596620e-11 -6.9217410e-11 -3.3828260e-10  2.1651520e-10  3.5318390e-11  1.9323750e-10  1.7614450e-11 -4.3733900e-10 -3.0029010e-11  1.7443490e-10 -6.7699750e-10
  0.0000000e+00  0.0000000e+00  0.0000000e+00  0.0000000e+00  0.0000000e+00  0.0000000e+00  0.0000000e+00  0.0000000e+00  0.0000000e+00  0.0000000e+00  0.0000000e+00  0.0000000e+00  0.0000000e+00  0.0000000e+00  0.0000000e+00  0.0000000e+00  0.0000000e+00  0.0000000e+00  0.0000000e+00  0.0000000e+00  0.0000000e+00  0.0000000e+00  0.0000000e+00  0.0000000e+00  0.0000000e+00  3.1249110e-04  8.0614590e-04  1.3116570e-03  2.2053820e-04 -8.8336970e-04  1.2923790e-03  1.8612080e-04  1.1082830e-04  2.3402200e-05 -1.1072880e-03 -6.6467410e-04  4.3721860e-07  1.0735630e-09 -1.8146340e-10  1.6135410e-09 -1.0538780e-09  9.0866060e-11 -1.1021280e-10 -2.0731560e-11 -1.4526900e-10 -3.1855640e-10  1.9048160e-11 -2.7526750e-11 -1.3225530e-10  0.0000000e+00  0.0000000e+00  0.0000000e+00  0.0000000e+00  0.0000000e+00  0.0000000e+00  0.0000000e+00  0.0000000e+00  0.0000000e+00  0.0000000e+00  0.0000000e+00  0.0000000e+00  0.0000000e+00  0.0000000e+00  0.0000000e+00  0.0000000e+00  0.0000000e+00  0.0000000e+00  0.0000000e+00  0.0000000e+00  0.0000000e+00  0.0000000e+00  0.0000000e+00  0.0000000e+00  3.1249110e-04  8.0614590e-04  1.3116570e-03  2.2053820e-04 -8.8336970e-04  1.2923790e-03  1.8612080e-04  1.1082830e-04  2.3402200e-05 -1.1072880e-03 -6.6467410e-04  4.3721860e-07  1.0735630e-09 -1.8146340e-10  1.6135410e-09 -1.0538780e-09  9.0866060e-11 -1.1021280e-10 -2.0731560e-11 -1.4526900e-10 -3.1855640e-10  1.9048160e-11 -2.7526750e-11 -1.3225530e-10
  0.0000000e+00  0.0000000e+00  0.0000000e+00  0.0000000e+00  0.0000000e+00  0.0000000e+00  0.0000000e+00  0.0000000e+00  0.0000000e+00  0.0000000e+00  0.0000000e+00  0.0000000e+00  0.0000000e+00  0.0000000e+00  0.0000000e+00  0.0000000e+00  0.0000000e+00  0.0000000e+00  0.0000000e+00  0.0000000e+00  0.0000000e+00  0.0000000e+00  0.0000000e+00  0.0000000e+00  0.0000000e+00 -1.3664990e-03 -4.8397150e-04  5.8329970e-04 -1.2035630e-03  7.5119170e-04  6.7807140e-04  7.5471860e-05 -9.8265900e-05 -1.7781280e-04 -3.5088460e-04  6.3811440e-04  1.0582120e-03 -5.9808790e-10  6.9596800e-10  9.6775460e-10  3.1226580e-10 -2.5331760e-10 -2.6148800e-10 -8.5152660e-11 -3.1452450e-10 -1.8389020e-10 -1.1084220e-10 -1.4586280e-10 -2.4514550e-11  0.0000000e+00  0.0000000e+00  0.0000000e+00  0.0000000e+00  0.0000000e+00  0.0000000e+00  0.0000000e+00  0.0000000e+00  0.0000000e+00  0.0000000e+00  0.0000000e+00  0.0000000e+00  0.0000000e+00  0.0000000e+00  0.0000000e+00  0.0000000e+00  0.0000000e+00  0.0000000e+00  0.0000000e+00  0.0000000e+00  0.0000000e+00  0.0000000e+00  0.0000000e+00  0.0000000e+00 -1.3664990e-03 -4.8397150e-04  5.8329970e-04 -1.2035630e-03  7.5119170e-04  6.7807140e-04  7.5471860e-05 -9.8265900e-05 -1.7781280e-04 -3.5088460e-04  6.3811440e-04  1.0582120e-03 -5.9808790e-10  6.9596800e-10  9.6775460e-10  3.1226580e-10 -2.5331760e-10 -2.6148800e-10 -8.5152660e-11 -3.1452450e-10 -1.8389020e-10 -1.1084220e-10 -1.4586280e-10 -2.4514550e-11
  0.0000000e+00  0.0000000e+00  0.0000000e+00  0.0000000e+00  0.0000000e+00  0.0000000e+00  0.0000000e+00  0.0000000e+00  0.0000000e+00  0.0000000e+00  0.0000000e+00  0.0000000e+00  0.0000000e+00  0.0000000e+00  0.0000000e+00  0.0000000e+00  0.0000000e+00  0.0000000e+00  0.0000000e+00  0.0000000e+00  0.0000000e+00  0.0000000e+00  0.0000000e+00  0.0000000e+00  0.0000000e+00 -2.5886620e-04 -1.3007250e-04  3.0731450e-05 -4.4437310e-05  3.5860180e-05  9.5927940e-06  1.8612410e-04 -1.4235740e-03 -1.9834760e-03 -4.7587020e-06  7.7805000e-04  9.7351040e-04 -3.1187330e-09  1.8749100e-09  6.1227130e-10 -7.7688810e-11 -1.7382500e-10 -2.2182750e-10 -2.6345380e-10 -1.5816390e-10  2.5917100e-10  7.0340520e-10 -3.3064030e-10  2.6164270e-10  0.0000000e+00  0.0000000e+00  0.0000000e+00  0.0000000e+00  0.0000000e+00  0.0000000e+00  0.0000000e+00  0.0000000e+00  0.0000000e+00  0.0000000e+00  0.0000000e+00  0.0000000e+00  0.0000000e+00  0.0000000e+00  0.0000000e+00  0.0000000e+00  0.0000000e+00  0.0000000e+00  0.0000000e+00  0.0000000e+00  0.0000000e+00  0.0000000e+00  0.0000000e+00  0.0000000e+00 -2.5886620e-04 -1.3007250e-04  3.0731450e-05 -4.4437310e-05  3.5860180e-05  9.5927940e-06  1.8612410e-04 -1.4235740e-03 -1.9834760e-03 -4.7587020e-06  7.7805000e-04  9.7351040e-04 -3.1187330e-09  1.8749100e-09  6.1227130e-10 -7.7688810e-11 -1.7382500e-10 -2.2182750e-10 -2.6345380e-10 -1.5816390e-10  2.5917100e-10  7.0340520e-10 -3.3064030e-10  2.6164270e-10
  0.0000000e+00  0.0000000e+00  0.0000000e+00  0.0000000e+00  0.0000000e+00  0.0000000e+00  0.0000000e+00  0.0000000e+00  0.0000000e+00  0.0000000e+00  0.0000000e+00  0.0000000e+00  0.0000000e+00  0.0000000e+00  0.0000000e+00  0.0000000e+00  0.0000000e+00  0.0000000e+00  0.0000000e+00  0.0000000e+00  0.0000000e+00  0.0000000e+00  0.0000000e+00  0.0000000e+00  0.0000000e+00 -1.1285110e-04  3.1405540e-05  1.9647000e-04 -2.0744390e-05 -2.1699880e-06  4.0398450e-05  1.6425880e-03  5.7754700e-05 -9.9721150e-04 -7.8491920e-04 -2.7912450e-06  5.8420050e-04 -4.8266330e-10  1.3501770e-09  2.2858980e-10 -1.8401470e-09  6.3900360e-11 -8.0058470e-10 -4.7391330e-10 -7.7238340e-11 -1.6846310e-10  2.0950760e-10  8.8216470e-12  2.8154810e-10  0.0000000e+00  0.0000000e+00  0.0000000e+00  0.0000000e+00  0.0000000e+00  0.0000000e+00  0.0000000e+00  0.0000000e+00  0.0000000e+00  0.0000000e+00  0.0000000e+00  0.0000000e+00  0.0000000e+00  0.0000000e+00  0.0000000e+00  0.0000000e+00  0.0000000e+00  0.0000000e+00  0.0000000e+00  0.0000000e+00  0.0000000e+00  0.0000000e+00  0.0000000e+00  0.0000000e+00 -1.1285110e-04  3.1405540e-05  1.9647000e-04 -2.0744390e-05 -2.1699880e-06  4.0398450e-05  1.6425880e-03  5.7754700e-05 -9.9721150e-04 -7.8491920e-04 -2.7912450e-06  5.8420050e-04 -4.8266330e-10  1.3501770e-09  2.2858980e-10 -1.8401470e-09  6.3900360e-11 -8.0058470e-10 -4.7391330e-10 -7.7238340e-11 -1.6846310e-10  2.0950760e-10  8.8216470e-12  2.8154810e-10
  0.0000000e+00  0.0000000e+00  0.0000000e+00  0.0000000e+00  0.0000000e+00  0.0000000e+00  0.0000000e+00  0.0000000e+00  0.0000000e+00  0.0000000e+00  0.0000000e+00  0.0000000e+00  0.0000000e+00  0.0000000e+00  0.0000000e+00  0.0000000e+00  0.0000000e+00  0.0000000e+00  0.0000000e+00  0.0000000e+00  0.0000000e+00  0.0000000e+00  0.0000000e+00  0.0000000e+00  0.0000000e+00 -5.4568580e-05 -1.3670190e-04 -2.2058760e-04 -7.6698940e-06  2.9650670e-05 -4.2907280e-05 -1.8973810e-03 -1.1414090e-03 -2.5372000e-04  9.6993370e-04  5.8814390e-04  6.9999810e-06 -3.1429630e-09 -3.2080560e-10 -3.7343670e-10  1.5136580e-09  4.8019250e-10  4.9582720e-10  1.4679960e-10 -5.6902270e-11  1.5399000e-10  2.0104670e-10 -4.6647300e-10  9.9148930e-11  0.0000000e+00  0.0000000e+00  0.0000000e+00  0.0000000e+00  0.0000000e+00  0.0000000e+00  0.0000000e+00  0.0000000e+00  0.0000000e+00  0.0000000e+00  0.0000000e+00  0.0000000e+00  0.0000000e+00  0.0000000e+00  0.0000000e+00  0.0000000e+00  0.0000000e+00  0.0000000e+00  0.0000000e+00  0.0000000e+00  0.0000000e+00  0.0000000e+00  0.0000000e+00  0.0000000e+00 -5.4568580e-05 -1.3670190e-04 -2.2058760e-04 -7.6698940e-06  2.9650670e-05 -4.2907280e-05 -1.8973810e-03 -1.1414090e-03 -2.5372000e-04  9.6993370e-04  5.8814390e-04  6.9999810e-06 -3.1429630e-09 -3.2080560e-10 -3.7343670e-10  1.5136580e-09  4.8019250e-10  4.9582720e-10  1.4679960e-10 -5.6902270e-11  1.5399000e-10  2.0104670e-10 -4.6647300e-10  9.9148930e-11
  0.0000000e+00  0.0000000e+00  0.0000000e+00  0.0000000e+00  0.0000000e+00  0.0000000e+00  0.0000000e+00  0.0000000e+00  0.0000000e+00  0.0000000e+00  0.0000000e+00  0.0000000e+00  0.0000000e+00  0.0000000e+00  0.0000000e+00  0.0000000e+00  0.0000000e+00  0.0000000e+00  0.0000000e+00  0.0000000e+00  0.0000000e+00  0.0000000e+00  0.0000000e+00  0.0000000e+00  0.0000000e+00  2.9196910e-03  1.3312680e-03 -6.2875310e-04 -1.9844880e-04  1.4870420e-04  6.4650410e-05  4.4623480e-04 -1.4865540e-03 -2.2357240e-03 -2.0978170e-04  1.3730030e-03  1.8687100e-03 -2.1325550e-09  3.3672870e-11  1.1594880e-09  1.3806120e-09 -1.8863730e-09 -2.5091310e-09 -1.0438250e-09 -2.9112140e-10  8.2641620e-10  1.2747120e-09  3.7884700e-10  1.5987130e-09  0.0000000e+00  0.0000000e+00  0.0000000e+00  0.0000000e+00  0.0000000e+00  0.0000000e+00  0.0000000e+00  0.0000000e+00  0.0000000e+00  0.0000000e+00  0.0000000e+00  0.0000000e+00  0.0000000e+00  0.0000000e+00  0.0000000e+00  0.0000000e+00  0.0000000e+00  0.0000000e+00  0.0000000e+00  0.0000000e+00  0.0000000e+00  0.0000000e+00  0.0000000e+00  0.0000000e+00  2.9196910e-03  1.3312680e-03 -6.2875310e-04 -1.9844880e-04  1.4870420e-04  6.4650410e-05  4.4623480e-04 -1.4865540e-03 -2.2357240e-03 -2.0978170e-04  1.3730030e-03  1.8687100e-03 -2.1325550e-09  3.3672870e-11  1.1594880e-09  1.3806120e-09 -1.8863730e-09 -2.5091310e-09 -1.0438250e-09 -2.9112140e-10  8.2641620e-10  1.2747120e-09  3.7884700e-10  1.5987130e-09
  0.0000000e+00  0.0000000e+00  0.0000000e+00  0.0000000e+00  0.0000000e+00  0.0000000e+00  0.0000000e+00  0.0000000e+00  0.0000000e+00  0.0000000e+00  0.0000000e+00  0.0000000e+00  0.0000000e+00  0.0000000e+00  0.0000000e+00  0.0000000e+00  0.0000000e+00  0.0000000e+00  0.0000000e+00  0.0000000e+00  0.0000000e+00  0.0000000e+00  0.0000000e+00  0.0000000e+00  0.0000000e+00 -1.3376010e-04  1.3131050e-03  2.8838850e-03  1.7492130e-05  1.0266570e-04 -2.2565510e-04 -2.4320500e-03 -9.7958370e-04  3.0711860e-04  2.0418680e-03  8.2486360e-04 -5.0047480e-04 -1.7997500e-09 -7.6209600e-10 -1.6720170e-09  2.4819260e-09  1.2443650e-09 -7.6696600e-13  1.0222230e-09 -1.9637280e-09 -1.1022370e-09  4.8580950e-10 -4.8958650e-10 -7.6656300e-10  0.0000000e+00  0.0000000e+00  0.0000000e+00  0.0000000e+00  0.0000000e+00  0.0000000e+00  0.0000000e+00  0.0000000e+00  0.0000000e+00  0.0000000e+00  0.0000000e+00  0.0000000e+00  0.0000000e+00  0.0000000e+00  0.0000000e+00  0.0000000e+00  0.0000000e+00  0.0000000e+00  0.0000000e+00  0.0000000e+00  0.0000000e+00  0.0000000e+00  0.0000000e+00  0.0000000e+00 -1.3376010e-04  1.3131050e-03  2.8838850e-03  1.7492130e-05  1.0266570e-04 -2.2565510e-04 -2.4320500e-03 -9.7958370e-04  3.0711860e-04  2.0418680e-03  8.2486360e-04 -5.0047480e-04 -1.7997500e-09 -7.6209600e-10 -1.6720170e-09  2.4819260e-09  1.2443650e-09 -7.6696600e-13  1.0222230e-09 -1.9637280e-09 -1.1022370e-09  4.8580950e-10 -4.8958650e-10 -7.6656300e-10
  0.0000000e+00  0.0000000e+00  0.0000000e+00  0.0000000e+00  0.0000000e+00  0.0000000e+00  0.0000000e+00  0.0000000e+00  0.0000000e+00  0.0000000e+00  0.0000000e+00  0.0000000e+00  0.0000000e+00  0.0000000e+00  0.0000000e+00  0.0000000e+00  0.0000000e+00  0.0000000e+00  0.0000000e+00  0.0000000e+00  0.0000000e+00  0.0000000e+00  0.0000000e+00  0.0000000e+00  0.0000000e+00 -4.1492510e-04 -5.9853500e-04 -7.6117810e-04  2.5699300e-05 -5.3746580e-05  5.7153590e-05  6.5500470e-04  5.2336480e-04  2.5674560e-04 -5.7560010e-04 -4.5958740e-04 -1.4197910e-04  4.0634330e-10  3.3333880e-10  7.8192860e-11 -1.3609650e-09  1.1318880e-10  6.0441250e-10 -1.8643760e-10  5.9540550e-10  1.0883900e-09 -3.8375640e-10 -4.3349180e-11 -7.4518230e-10  0.0000000e+00  0.0000000e+00  0.0000000e+00  0.0000000e+00  0.0000000e+00  0.0000000e+00  0.0000000e+00  0.0000000e+00  0.0000000e+00  0.0000000e+00  0.0000000e+00  0.0000000e+00  0.0000000e+00  0.0000000e+00  0.0000000e+00  0.0000000e+00  0.0000000e+00  0.0000000e+00  0.0000000e+00  0.0000000e+00  0.0000000e+00  0.0000000e+00  0.0000000e+00  0.0000000e+00 -4.1492510e-04 -5.9853500e-04 -7.6117810e-04  2.5699300e-05 -5.3746580e-05  5.7153590e-05  6.5500470e-04  5.2336480e-04  2.5674560e-04 -5.7560010e-04 -4.5958740e-04 -1.4197910e-04  4.0634330e-10  3.3333880e-10  7.8192860e-11 -1.3609650e-09  1.1318880e-10  6.0441250e-10 -1.8643760e-10  5.9540550e-10  1.0883900e-09 -3.8375640e-10 -4.3349180e-11 -7.4518230e-10
  0.0000000e+00  0.0000000e+00  0.0000000e+00  0.0000000e+00  0.0000000e+00  0.0000000e+00  0.0000000e+00  0.0000000e+00  0.0000000e+00  0.0000000e+00  0.0000000e+00  0.0000000e+00  0.0000000e+00  0.0000000e+00  0.0000000e+00  0.0000000e+00  0.0000000e+00  0.0000000e+00  0.0000000e+00  0.0000000e+00  0.0000000e+00  0.0000000e+00  0.0000000e+00  0.0000000e+00  0.0000000e+00  3.3929370e-09  2.0877960e-09  4.8508590e-10  5.5306250e-10 -2.9986600e-10 -4.5929100e-10  2.1838520e-09 -8.8191660e-10 -6.7273880e-10  2.8367300e-09  3.0634740e-09 -8.3343800e-13 -1.1655200e-03  1.2422230e-03  2.1254370e-03 -4.3652720e-05  3.0790260e-05  1.3903350e-03 -2.5853560e-04 -9.7851350e-04  1.7428380e-04 -8.2558480e-04  1.1344790e-05 -1.8063610e-04  0.0000000e+00  0.0000000e+00  0.0000000e+00  0.0000000e+00  0.0000000e+00  0.0000000e+00  0.0000000e+00  0.0000000e+00  0.0000000e+00  0.0000000e+00  0.0000000e+00  0.0000000e+00  0.0000000e+00  0.0000000e+00  0.0000000e+00  0.0000000e+00  0.0000000e+00  0.0000000e+00  0.0000000e+00  0.0000000e+00  0.0000000e+00  0.0000000e+00  0.0000000e+00  0.0000000e+00  3.3929370e-09  2.0877960e-09  4.8508590e-10  5.5306250e-10 -2.9986600e-10 -4.5929100e-10  2.1838520e-09 -8.8191660e-10 -6.7273880e-10  2.8367300e-09  3.0634740e-09 -8.3343800e-13 -1.1655200e-03  1.2422230e-03  2.1254370e-03 -4.3652720e-05  3.0790260e-05  1.3903350e-03 -2.5853560e-04 -9.7851350e-04  1.7428380e-04 -8.2558480e-04  1.1344790e-05 -1.8063610e-04
  0.0000000e+00  0.0000000e+00  0.0000000e+00  0.0000000e+00  0.0000000e+00  0.0000000e+00  0.0000000e+00  0.0000000e+00  0.0000000e+00  0.0000000e+00  0.0000000e+00  0.0000000e+00  0.0000000e+00  0.0000000e+00  0.0000000e+00  0.0000000e+00  0.0000000e+00  0.0000000e+00  0.0000000e+00  0.0000000e+00  0.0000000e+00  0.0000000e+00  0.0000000e+00  0.0000000e+00  0.0000000e+00 -1.5000940e-10 -8.1937580e-10 -1.4993740e-09  1.2484060e-09 -9.0563110e-10  5.2344240e-11  3.1551860e-09  2.6679130e-09  2.9583070e-09  1.4396490e-09  1.2054180e-10 -2.2729090e-09 -8.7716330e-04  1.0522720e-03  1.8473720e-03  3.2785660e-06 -1.9851910e-05  1.1746520e-03 -2.1440850e-04 -8.3389240e-04  1.0300750e-04 -7.0403350e-04  3.0755080e-06 -1.1674580e-04  0.0000000e+00  0.0000000e+00  0.0000000e+00  0.0000000e+00  0.0000000e+00  0.0000000e+00  0.0000000e+00  0.0000000e+00  0.0000000e+00  0.0000000e+00  0.0000000e+00  0.0000000e+00  0.0000000e+00  0.0000000e+00  0.0000000e+00  0.0000000e+00  0.0000000e+00  0.0000000e+00  0.0000000e+00  0.0000000e+00  0.0000000e+00  0.0000000e+00  0.0000000e+00  0.0000000e+00 -1.5000940e-10 -8.1937580e-10 -1.4993740e-09  1.2484060e-09 -9.0563110e-10  5.2344240e-11  3.1551860e-09  2.6679130e-09  2.9583070e-09  1.4396490e-09  1.2054180e-10 -2.2729090e-09 -8.7716330e-04  1.0522720e-03  1.8473720e-03  3.2785660e-06 -1.9851910e-05  1.1746520e-03 -2.1440850e-04 -8.3389240e-04  1.0300750e-04 -7.0403350e-04  3.0755080e-06 -1.1674580e-04
  0.0000000e+00  0.0000000e+00  0.0000000e+00  0.0000000e+00  0.0000000e+00  0.0000000e+00  0.0000000e+00  0.0000000e+00  0.0000000e+00  0.0000000e+00  0.0000000e+00  0.0000000e+00  0.0000000e+00  0.0000000e+00  0.0000000e+00  0.0000000e+00  0.0000000e+00  0.0000000e+00  0.0000000e+00  0.0000000e+00  0.0000000e+00  0.0000000e+00  0.0000000e+00  0.0000000e+00  0.0000000e+00 -2.2995380e-09 -1.6660240e-09 -9.1225490e-11 -5.1606170e-10  4.3673980e-10  7.8995100e-10  1.7049960e-09 -7.3079200e-10 -8.0981850e-10  2.7155490e-09  1.7727650e-09  2.4181570e-10  3.1879970e-03  1.0809920e-04  1.5864680e-03  1.1984740e-03 -1.3691690e-03  2.8643800e-05  1.1501100e-04 -2.3462300e-04 -1.3175780e-03 -2.1179180e-04 -1.9416760e-04  1.0674670e-03  0.0000000e+00  0.0000000e+00  0.0000000e+00  0.0000000e+00  0.0000000e+00  0.0000000e+00  0.0000000e+00  0.0000000e+00  0.0000000e+00  0.0000000e+00  0.0000000e+00  0.0000000e+00  0.0000000e+00  0.0000000e+00  0.0000000e+00  0.0000000e+00  0.0000000e+00  0.0000000e+00  0.0000000e+00  0.0000000e+00  0.0000000e+00  0.0000000e+00  0.0000000e+00  0.0000000e+00 -2.2995380e-09 -1.6660240e-09 -9.1225490e-11 -5.1606170e-10  4.3673980e-10  7.8995100e-10  1.7049960e-09 -7.3079200e-10 -8.0981850e-10  2.7155490e-09  1.7727650e-09  2.4181570e-10  3.1879970e-03  1.0809920e-04  1.5864680e-03  1.1984740e-03 -1.3691690e-03  2.8643800e-05  1.1501100e-04 -2.3462300e-04 -1.3175780e-03 -2.1179180e-04 -1.9416760e-04  1.0674670e-03
  0.0000000e+00  0.0000000e+00  0.0000000e+00  0.0000000e+00  0.0000000e+00  0.0000000e+00  0.0000000e+00  0.0000000e+00  0.0000000e+00  0.0000000e+00  0.0000000e+00  0.0000000e+00  0.0000000e+00  0.0000000e+00  0.0000000e+00  0.0000000e+00  0.0000000e+00  0.0000000e+00  0.0000000e+00  0.0000000e+00  0.0000000e+00  0.0000000e+00  0.0000000e+00  0.0000000e+00  0.0000000e+00  9.5463750e-10  1.0033740e-09  3.9233080e-10 -4.5163280e-10  5.2677310e-10  2.6301880e-10 -5.8356870e-10 -1.2507260e-09 -1.3366760e-09  5.3010030e-10  7.9005620e-10  6.4844440e-10 -5.4810280e-06  1.4440840e-05  2.8146770e-05 -1.8826150e-05  2.3154010e-05 -1.2276120e-04 -3.6942090e-05 -1.6257030e-04 -1.7213930e-05 -1.4034380e-04 -4.8993840e-06  7.8708570e-06  0.0000000e+00  0.0000000e+00  0.0000000e+00  0.0000000e+00  0.0000000e+00  0.0000000e+00  0.0000000e+00  0.0000000e+00  0.0000000e+00  0.0000000e+00  0.0000000e+00  0.0000000e+00  0.0000000e+00  0.0000000e+00  0.0000000e+00  0.0000000e+00  0.0000000e+00  0.0000000e+00  0.0000000e+00  0.0000000e+00  0.0000000e+00  0.0000000e+00  0.0000000e+00  0.0000000e+00  9.5463750e-10  1.0033740e-09  3.9233080e-10 -4.5163280e-10  5.2677310e-10  2.6301880e-10 -5.8356870e-10 -1.2507260e-09 -1.3366760e-09  5.3010030e-10  7.9005620e-10  6.4844440e-10 -5.4810280e-06  1.4440840e-05  2.8146770e-05 -1.8826150e-05  2.3154010e-05 -1.2276120e-04 -3.6942090e-05 -1.6257030e-04 -1.7213930e-05 -1.4034380e-04 -4.8993840e-06  7.8708570e-06
  0.0000000e+00  0.0000000e+00  0.0000000e+00  0.0000000e+00  0.0000000e+00  0.0000000e+00  0.0000000e+00  0.0000000e+00  0.0000000e+00  0.0000000e+00  0.0000000e+00  0.0000000e+00  0.0000000e+00  0.0000000e+00  0.0000000e+00  0.0000000e+00  0.0000000e+00  0.0000000e+00  0.0000000e+00  0.0000000e+00  0.0000000e+00  0.0000000e+00  0.0000000e+00  0.0000000e+00  0.0000000e+00  1.3436180e-09  2.9278840e-10 -2.6304240e-10  6.7628220e-10 -1.2215180e-10 -4.0876790e-10 -1.3172110e-09 -5.7315050e-10  3.8745470e-10  2.0553580e-10  8.0651060e-10  6.6253510e-10  2.7981280e-04 -2.5044050e-06  1.1392970e-04 -7.8181850e-04  8.9180380e-04  8.1623600e-05  1.6781150e-04 -1.4720450e-04 -1.5612670e-03 -1.4311990e-04 -2.3270890e-04  1.2949760e-03  0.0000000e+00  0.0000000e+00  0.0000000e+00  0.0000000e+00  0.0000000e+00  0.0000000e+00  0.0000000e+00  0.0000000e+00  0.0000000e+00  0.0000000e+00  0.0000000e+00  0.0000000e+00  0.0000000e+00  0.0000000e+00  0.0000000e+00  0.0000000e+00  0.0000000e+00  0.0000000e+00  0.0000000e+00  0.0000000e+00  0.0000000e+00  0.0000000e+00  0.0000000e+00  0.0000000e+00  1.3436180e-09  2.9278840e-10 -2.6304240e-10  6.7628220e-10 -1.2215180e-10 -4.0876790e-10 -1.3172110e-09 -5.7315050e-10  3.8745470e-10  2.0553580e-10  8.0651060e-10  6.6253510e-10  2.7981280e-04 -2.5044050e-06  1.1392970e-04 -7.8181850e-04  8.9180380e-04  8.1623600e-05  1.6781150e-04 -1.4720450e-04 -1.5612670e-03 -1.4311990e-04 -2.3270890e-04  1.2949760e-03
  0.0000000e+00  0.0000000e+00  0.0000000e+00  0.0000000e+00  0.0000000e+00  0.0000000e+00  0.0000000e+00  0.0000000e+00  0.0000000e+00  0.0000000e+00  0.0000000e+00  0.0000000e+00  0.0000000e+00  0.0000000e+00  0.0000000e+00  0.0000000e+00  0.0000000e+00  0.0000000e+00  0.0000000e+00  0.0000000e+00  0.0000000e+00  0.0000000e+00  0.0000000e+00  0.0000000e+00  0.0000000e+00 -1.1519120e-09 -5.3838290e-10 -6.3939890e-10  1.6373060e-11  5.3834520e-10 -2.0783920e-10 -1.1345350e-09 -1.0128150e-10  2.9554760e-10  1.9711440e-10 -9.9982660e-10  7.8382690e-11 -1.0021460e-04  1.3756380e-04  2.4767130e-04 -4.3985070e-05  6.6424170e-05 -1.1797630e-03 -3.7970020e-04 -1.5184300e-03  1.0536900e-04 -1.3080240e-03 -6.4298920e-06 -1.4827240e-04  0.0000000e+00  0.0000000e+00  0.0000000e+00  0.0000000e+00  0.0000000e+00  0.0000000e+00  0.0000000e+00  0.0000000e+00  0.0000000e+00  0.0000000e+00  0.0000000e+00  0.0000000e+00  0.0000000e+00  0.0000000e+00  0.0000000e+00  0.0000000e+00  0.0000000e+00  0.0000000e+00  0.0000000e+00  0.0000000e+00  0.0000000e+00  0.0000000e+00  0.0000000e+00  0.0000000e+00 -1.1519120e-09 -5.3838290e-10 -6.3939890e-10  1.6373060e-11  5.3834520e-10 -2.0783920e-10 -1.1345350e-09 -1.0128150e-10  2.9554760e-10  1.9711440e-10 -9.9982660e-10  7.8382690e-11 -1.0021460e-04  1.3756380e-04  2.4767130e-04 -4.3985070e-05  6.6424170e-05 -1.1797630e-03 -3.7970020e-04 -1.5184300e-03  1.0536900e-04 -1.3080240e-03 -6.4298920e-06 -1.4827240e-04
  0.0000000e+00  0.0000000e+00  0.0000000e+00  0.0000000e+00  0.0000000e+00  0.0000000e+00  0.0000000e+00  0.0000000e+00  0.0000000e+00  0.0000000e+00  0.0000000e+00  0.0000000e+00  0.0000000e+00  0.0000000e+00  0.0000000e+00  0.0000000e+00  0.0000000e+00  0.0000000e+00  0.0000000e+00  0.0000000e+00  0.0000000e+00  0.0000000e+00  0.0000000e+00  0.0000000e+00  0.0000000e+00 -7.9279840e-10  4.3948410e-11  9.9765520e-10  1.6701420e-10  1.5698200e-10 -4.7558950e-10 -1.3508210e-09 -3.2964970e-10  4.5731470e-10  1.2450980e-09  5.1857410e-10 -2.1808650e-10  2.9408250e-04 -1.2642700e-05  9.8610010e-05 -4.0428620e-04  4.6055890e-04  8.6152220e-05 -1.9226200e-04  3.8175220e-05  1.5471950e-03 -1.8828070e-05 -8.8074860e-05  4.9510550e-04  0.0000000e+00  0.0000000e+00  0.0000000e+00  0.0000000e+00  0.0000000e+00  0.0000000e+00  0.0000000e+00  0.0000000e+00  0.0000000e+00  0.0000000e+00  0.0000000e+00  0.0000000e+00  0.0000000e+00  0.0000000e+00  0.0000000e+00  0.0000000e+00  0.0000000e+00  0.0000000e+00  0.0000000e+00  0.0000000e+00  0.0000000e+00  0.0000000e+00  0.0000000e+00  0.0000000e+00 -7.9279840e-10  4.3948410e-11  9.9765520e-10  1.6701420e-10  1.5698200e-10 -4.7558950e-10 -1.3508210e-09 -3.2964970e-10  4.5731470e-10  1.2450980e-09  5.1857410e-10 -2.1808650e-10  2.9408250e-04 -1.2642700e-05  9.8610010e-05 -4.0428620e-04  4.6055890e-04  8.6152220e-05 -1.9226200e-04  3.8175220e-05  1.5471950e-03 -1.8828070e-05 -8.8074860e-05  4.9510550e-04
  0.0000000e+00  0.0000000e+00  0.0000000e+00  0.0000000e+00  0.0000000e+00  0.0000000e+00  0.0000000e+00  0.0000000e+00  0.0000000e+00  0.0000000e+00  0.0000000e+00  0.0000000e+00  0.0000000e+00  0.0000000e+00  0.0000000e+00  0.0000000e+00  0.0000000e+00  0.0000000e+00  0.0000000e+00  0.0000000e+00  0.0000000e+00  0.0000000e+00  0.0000000e+00  0.0000000e+00  0.0000000e+00  2.2883780e-11  6.2816440e-10  1.5852420e-09  1.9380360e-10 -4.2615070e-10  3.8993240e-10  1.7995320e-11  3.2785110e-10  9.0104550e-11  7.8803450e-10  2.4960590e-10 -4.6454960e-10  1.4136340e-05  2.1336800e-05  5.1067890e-05 -4.5796390e-05  5.3532130e-05 -8.9466160e-05  4.0151250e-05  2.4464380e-04  1.4451910e-04 -8.1680460e-05 -9.5688360e-06  4.2551030e-05  0.0000000e+00  0.0000000e+00  0.0000000e+00  0.0000000e+00  0.0000000e+00  0.0000000e+00  0.0000000e+00  0.0000000e+00  0.0000000e+00  0.0000000e+00  0.0000000e+00  0.0000000e+00  0.0000000e+00  0.0000000e+00  0.0000000e+00  0.0000000e+00  0.0000000e+00  0.0000000e+00  0.0000000e+00  0.0000000e+00  0.0000000e+00  0.0000000e+00  0.0000000e+00  0.0000000e+00  2.2883780e-11  6.2816440e-10  1.5852420e-09  1.9380360e-10 -4.2615070e-10  3.8993240e-10  1.7995320e-11  3.2785110e-10  9.0104550e-11  7.8803450e-10  2.4960590e-10 -4.6454960e-10  1.4136340e-05  2.1336800e-05  5.1067890e-05 -4.5796390e-05  5.3532130e-05 -8.9466160e-05  4.0151250e-05  2.4464380e-04  1.4451910e-04 -8.1680460e-05 -9.5688360e-06  4.2551030e-05
  0.0000000e+00  0.0000000e+00  0.0000000e+00  0.0000000e+00  0.0000000e+00  0.0000000e+00  0.0000000e+00  0.0000000e+00  0.0000000e+00  0.0000000e+00  0.0000000e+00  0.0000000e+00  0.0000000e+00  0.0000000e+00  0.0000000e+00  0.0000000e+00  0.0000000e+00  0.0000000e+00  0.0000000e+00  0.0000000e+00  0.0000000e+00  0.0000000e+00  0.0000000e+00  0.0000000e+00  0.0000000e+00  4.3379320e-10  6.4267270e-10  8.6610410e-10  1.4564810e-10  6.1667080e-10 -6.0051940e-11 -1.0481320e-09 -7.6542390e-10 -1.3966460e-10  1.0088330e-09  4.6248040e-10 -2.5651850e-10 -8.6027800e-05  1.4057870e-04  2.6007490e-04 -4.6145260e-05  6.1058290e-05 -6.0901060e-04  3.6429550e-04  1.5032400e-03 -1.5156020e-05 -4.9828140e-04 -7.5102970e-06 -2.7880910e-05  0.0000000e+00  0.0000000e+00  0.0000000e+00  0.0000000e+00  0.0000000e+00  0.0000000e+00  0.0000000e+00  0.0000000e+00  0.0000000e+00  0.0000000e+00  0.0000000e+00  0.0000000e+00  0.0000000e+00  0.0000000e+00  0.0000000e+00  0.0000000e+00  0.0000000e+00  0.0000000e+00  0.0000000e+00  0.0000000e+00  0.0000000e+00  0.0000000e+00  0.0000000e+00  0.0000000e+00  4.3379320e-10  6.4267270e-10  8.6610410e-10  1.4564810e-10  6.1667080e-10 -6.0051940e-11 -1.0481320e-09 -7.6542390e-10 -1.3966460e-10  1.0088330e-09  4.6248040e-10 -2.5651850e-10 -8.6027800e-05  1.4057870e-04  2.6007490e-04 -4.6145260e-05  6.1058290e-05 -6.0901060e-04  3.6429550e-04  1.5032400e-03 -1.5156020e-05 -4.9828140e-04 -7.5102970e-06 -2.7880910e-05
  0.0000000e+00  0.0000000e+00  0.0000000e+00  0.0000000e+00  0.0000000e+00  0.0000000e+00  0.0000000e+00  0.0000000e+00  0.0000000e+00  0.0000000e+00  0.0000000e+00  0.0000000e+00  0.0000000e+00  0.0000000e+00  0.0000000e+00  0.0000000e+00  0.0000000e+00  0.0000000e+00  0.0000000e+00  0.0000000e+00  0.0000000e+00  0.0000000e+00  0.0000000e+00  0.0000000e+00  0.0000000e+00 -9.9772040e-10 -5.8176840e-10  4.4102510e-10  1.6142190e-10 -7.6318110e-10  6.3725230e-10  3.2768790e-10  8.5707450e-10  2.3378950e-09  8.4433550e-10 -1.1353920e-09 -7.0874230e-10 -8.0349030e-04  6.8210590e-04  1.0974210e-03  2.8428340e-04 -2.8890820e-04 -2.6075760e-03 -2.3896670e-04 -8.5094580e-04  2.6007120e-04  1.6298840e-03 -5.8163300e-05  5.5875320e-04  0.0000000e+00  0.0000000e+00  0.0000000e+00  0.0000000e+00  0.0000000e+00  0.0000000e+00  0.0000000e+00  0.0000000e+00  0.0000000e+00  0.0000000e+00  0.0000000e+00  0.0000000e+00  0.0000000e+00  0.0000000e+00  0.0000000e+00  0.0000000e+00  0.0000000e+00  0.0000000e+00  0.0000000e+00  0.0000000e+00  0.0000000e+00  0.0000000e+00  0.0000000e+00  0.0000000e+00 -9.9772040e-10 -5.8176840e-10  4.4102510e-10  1.6142190e-10 -7.6318110e-10  6.3725230e-10  3.2768790e-10  8.5707450e-10  2.3378950e-09  8.4433550e-10 -1.1353920e-09 -7.0874230e-10 -8.0349030e-04  6.8210590e-04  1.0974210e-03  2.8428340e-04 -2.8890820e-04 -2.6075760e-03 -2.3896670e-04 -8.5094580e-04  2.6007120e-04  1.6298840e-03 -5.8163300e-05  5.5875320e-04
  0.0000000e+00  0.0000000e+00  0.0000000e+00  0.0000000e+00  0.0000000e+00  0.0000000e+00  0.0000000e+00  0.0000000e+00  0.0000000e+00  0.0000000e+00  0.0000000e+00  0.0000000e+00  0.0000000e+00  0.0000000e+00  0.0000000e+00  0.0000000e+00  0.0000000e+00  0.0000000e+00  0.0000000e+00  0.0000000e+00  0.0000000e+00  0.0000000e+00  0.0000000e+00  0.0000000e+00  0.0000000e+00 -2.7318160e-10  8.2351740e-10  2.1624270e-09 -1.5951330e-10  7.6752160e-11  3.6532540e-10 -3.0077140e-10  7.5833570e-10  2.2754540e-10 -5.4962810e-10 -7.4714960e-10 -7.3221040e-10 -8.2076960e-04 -3.3040990e-04 -1.0471200e-03  1.3637800e-03 -1.5733070e-03  1.1477740e-03  3.4521530e-05  5.0049370e-04  6.6131150e-04 -9.7748860e-04 -2.3394900e-04  1.1841890e-03  0.0000000e+00  0.0000000e+00  0.0000000e+00  0.0000000e+00  0.0000000e+00  0.0000000e+00  0.0000000e+00  0.0000000e+00  0.0000000e+00  0.0000000e+00  0.0000000e+00  0.0000000e+00  0.0000000e+00  0.0000000e+00  0.0000000e+00  0.0000000e+00  0.0000000e+00  0.0000000e+00  0.0000000e+00  0.0000000e+00  0.0000000e+00  0.0000000e+00  0.0000000e+00  0.0000000e+00 -2.7318160e-10  8.2351740e-10  2.1624270e-09 -1.5951330e-10  7.6752160e-11  3.6532540e-10 -3.0077140e-10  7.5833570e-10  2.2754540e-10 -5.4962810e-10 -7.4714960e-10 -7.3221040e-10 -8.2076960e-04 -3.3040990e-04 -1.0471200e-03  1.3637800e-03 -1.5733070e-03  1.1477740e-03  3.4521530e-05  5.0049370e-04  6.6131150e-04 -9.7748860e-04 -2.3394900e-04  1.1841890e-03
  0.0000000e+00  0.0000000e+00  0.0000000e+00  0.0000000e+00  0.0000000e+00  0.0000000e+00  0.0000000e+00  0.0000000e+00  0.0000000e+00  0.0000000e+00  0.0000000e+00  0.0000000e+00  0.0000000e+00  0.0000000e+00  0.0000000e+00  0.0000000e+00  0.0000000e+00  0.0000000e+00  0.0000000e+00  0.0000000e+00  0.0000000e+00  0.0000000e+00  0.0000000e+00  0.0000000e+00  0.0000000e+00  6.3781220e-10  6.9468450e-10  7.3506160e-10 -2.1963230e-10 -1.5164250e-11  7.4752260e-10 -1.3044790e-10 -9.1204610e-10 -9.7923310e-10  8.6245060e-10  1.5604190e-09  1.1198960e-09  1.1974470e-03 -1.4780400e-04  1.9821560e-04 -1.3314700e-03  1.5116050e-03  6.6257220e-04  1.2048430e-04  1.0971030e-04 -7.2220830e-04 -1.9419340e-04  2.3428760e-04 -1.3515190e-03  0.0000000e+00  0.0000000e+00  0.0000000e+00  0.0000000e+00  0.0000000e+00  0.0000000e+00  0.0000000e+00  0.0000000e+00  0.0000000e+00  0.0000000e+00  0.0000000e+00  0.0000000e+00  0.0000000e+00  0.0000000e+00  0.0000000e+00  0.0000000e+00  0.0000000e+00  0.0000000e+00  0.0000000e+00  0.0000000e+00  0.0000000e+00  0.0000000e+00  0.0000000e+00  0.0000000e+00  6.3781220e-10  6.9468450e-10  7.3506160e-10 -2.1963230e-10 -1.5164250e-11  7.4752260e-10 -1.3044790e-10 -9.1204610e-10 -9.7923310e-10  8.6245060e-10  1.5604190e-09  1.1198960e-09  1.1974470e-03 -1.4780400e-04  1.9821560e-04 -1.3314700e-03  1.5116050e-03  6.6257220e-04  1.2048430e-04  1.0971030e-04 -7.2220830e-04 -1.9419340e-04  2.3428760e-04 -1.3515190e-03
  2.6245800e-03  6.4573050e-06  1.0946230e-03  2.2126500e-03  1.8728840e-04  3.1249110e-04 -1.3664990e-03 -2.5886620e-04 -1.1285110e-04 -5.4568580e-05  2.9196910e-03 -1.3376010e-04 -4.1492510e-04  3.3929370e-09 -1.5000940e-10 -2.2995380e-09  9.5463750e-10  1.3436180e-09 -1.1519120e-09 -7.9279840e-10  2.2883780e-11  4.3379320e-10 -9.9772040e-10 -2.7318160e-10  6.3781220e-10  0.0000000e+00 -0.0000000e+00 -0.0000000e+00 -0.0000000e+00 -0.0000000e+00 -0.0000000e+00 -0.0000000e+00 -0.0000000e+00 -0.0000000e+00 -0.0000000e+00 -0.0000000e+00 -0.0000000e+00 -0.0000000e+00 -0.0000000e+00 -0.0000000e+00 -0.0000000e+00 -0.0000000e+00 -0.0000000e+00 -0.0000000e+00 -0.0000000e+00 -0.0000000e+00 -0.0000000e+00 -0.0000000e+00 -0.0000000e+00 -1.8940830e-19  1.0740970e-03  2.2317510e-03 -9.2093150e-05 -1.1982670e-03  2.4373870e-03  1.9275770e-03  8.3741070e-04 -1.6360600e-04  2.1063400e-04  9.2017310e-05 -4.3000450e-05  3.6576630e-10  4.1935060e-10 -3.1505590e-09 -1.5875080e-09  1.6000050e-10 -1.6793810e-09 -3.5817880e-10 -7.0963920e-10 -6.9494930e-10 -5.8175830e-10  3.6721400e-11  2.3895870e-10  0.0000000e+00  0.0000000e+00  0.0000000e+00  0.0000000e+00  0.0000000e+00  0.0000000e+00  0.0000000e+00  0.0000000e+00  0.0000000e+00  0.0000000e+00  0.0000000e+00  0.0000000e+00  0.0000000e+00  0.0000000e+00  0.0000000e+00  0.0000000e+00  0.0000000e+00  0.0000000e+00  0.0000000e+00  0.0000000e+00  0.0000000e+00  0.0000000e+00  0.0000000e+00  0.0000000e+00
 -4.6900580e-03  1.0692910e-03  4.8956120e-06  1.2458650e-03 -2.4005770e-05  8.0614590e-04 -4.8397150e-04 -1.3007250e-04  3.1405540e-05 -1.3670190e-04  1.3312680e-03  1.3131050e-03 -5.9853500e-04  2.0877960e-09 -8.1937580e-10 -1.6660240e-09  1.0033740e-09  2.9278840e-10 -5.3838290e-10  4.3948410e-11  6.2816440e-10  6.4267270e-10 -5.8176840e-10  8.2351740e-10  6.9468450e-10 -0.0000000e+00  0.0000000e+00 -0.0000000e+00 -0.0000000e+00 -0.0000000e+00 -0.0000000e+00 -0.0000000e+00 -0.0000000e+00 -0.0000000e+00 -0.0000000e+00 -0.0000000e+00 -0.0000000e+00 -0.0000000e+00 -0.0000000e+00 -0.0000000e+00 -0.0000000e+00 -0.0000000e+00 -0.0000000e+00 -0.0000000e+00 -0.0000000e+00 -0.0000000e+00 -0.0000000e+00 -0.0000000e+00 -0.0000000e+00 -1.0740970e-03 -3.2021690e-19  1.2489030e-03 -1.0641070e-03  2.1940820e-04  1.4443710e-03  1.0467630e-03 -1.7737870e-04 -9.1562270e-04  1.0627280e-04 -2.5013140e-05 -1.1075800e-04 -8.1070860e-10  2.0128280e-09 -1.9152080e-09 -1.4962990e-09  2.5385590e-11 -8.2751220e-10 -4.1064020e-10 -1.5518630e-10  5.4077370e-10 -6.8064710e-11 -3.8489860e-10  6.4365650e-10  0.0000000e+00  0.0000000e+00  0.0000000e+00  0.0000000e+00  0.0000000e+00  0.0000000e+00  0.0000000e+00  0.0000000e+00  0.0000000e+00  0.0000000e+00  0.0000000e+00  0.0000000e+00  0.0000000e+00  0.0000000e+00  0.0000000e+00  0.0000000e+00  0.0000000e+00  0.0000000e+00  0.0000000e+00  0.0000000e+00  0.0000000e+00  0.0000000e+00  0.0000000e+00  0.0000000e+00
  2.2572380e-03  2.2142590e-03 -1.2625980e-03  1.5897620e-05 -2.6764900e-04  1.3116570e-03  5.8329970e-04  3.0731450e-05  1.9647000e-04 -2.2058760e-04 -6.2875310e-04  2.8838850e-03 -7.6117810e-04  4.8508590e-10 -1.4993740e-09 -9.1225490e-11  3.9233080e-10 -2.6304240e-10 -6.3939890e-10  9.9765520e-10  1.5852420e-09  8.6610410e-10  4.4102510e-10  2.1624270e-09  7.3506160e-10 -0.0000000e+00 -0.0000000e+00  0.0000000e+00 -0.0000000e+00 -0.0000000e+00 -0.0000000e+00 -0.0000000e+00 -0.0000000e+00 -0.0000000e+00 -0.0000000e+00 -0.0000000e+00 -0.0000000e+00 -0.0000000e+00 -0.0000000e+00 -0.0000000e+00 -0.0000000e+00 -0.0000000e+00 -0.0000000e+00 -0.0000000e+00 -0.0000000e+00 -0.0000000e+00 -0.0000000e+00 -0.0000000e+00 -0.0000000e+00 -2.2317510e-03 -1.2489030e-03  6.2547620e-20 -2.1039140e-03  1.8491620e-03  1.6704370e-04 -6.6319660e-05 -1.3422470e-03 -1.7122380e-03 -2.4100980e-05 -1.5896380e-04 -1.8013210e-04 -1.2601490e-09  3.1048970e-09  3.6902990e-10 -1.2914410e-09 -1.9970640e-10  1.0686160e-09  4.5529890e-10 -4.7984180e-10 -4.2262010e-10  4.1244800e-10 -7.6736080e-10 -6.3533730e-12  0.0000000e+00  0.0000000e+00  0.0000000e+00  0.0000000e+00  0.0000000e+00  0.0000000e+00  0.0000000e+00  0.0000000e+00  0.0000000e+00  0.0000000e+00  0.0000000e+00  0.0000000e+00  0.0000000e+00  0.0000000e+00  0.0000000e+00  0.0000000e+00  0.0000000e+00  0.0000000e+00  0.0000000e+00  0.0000000e+00  0.0000000e+00  0.0000000e+00  0.0000000e+00  0.0000000e+00
  5.1984470e-08 -8.5364220e-05  1.0849530e-03  2.0870340e-03  1.7206270e-04  2.2053820e-04 -1.2035630e-03 -4.4437310e-05 -2.0744390e-05 -7.6698940e-06 -1.9844880e-04  1.7492130e-05  2.5699300e-05  5.5306250e-10  1.2484060e-09 -5.1606170e-10 -4.5163280e-10  6.7628220e-10  1.6373060e-11  1.6701420e-10  1.9380360e-10  1.4564810e-10  1.6142190e-10 -1.5951330e-10 -2.1963230e-10 -0.0000000e+00 -0.0000000e+00 -0.0000000e+00  0.0000000e+00 -0.0000000e+00 -0.0000000e+00 -0.0000000e+00 -0.0000000e+00 -0.0000000e+00 -0.0000000e+00 -0.0000000e+00 -0.0000000e+00 -0.0000000e+00 -0.0000000e+00 -0.0000000e+00 -0.0000000e+00 -0.0000000e+00 -0.0000000e+00 -0.0000000e+00 -0.0000000e+00 -0.0000000e+00 -0.0000000e+00 -0.0000000e+00 -0.0000000e+00  9.2093150e-05  1.0641070e-03  2.1039140e-03 -1.6436060e-19 -4.5031740e-04  8.5544350e-04 -7.8897830e-04 -3.6624650e-04  3.6249130e-05 -4.4576680e-06 -2.0833330e-06  7.4125750e-07 -2.9572540e-10 -6.9634410e-10 -1.9755350e-10 -3.4719690e-11  1.1829670e-09 -9.8971390e-11  2.5885020e-10 -4.8659410e-10 -1.7577270e-11  2.2209080e-10 -1.8068880e-10  1.6344970e-12  0.0000000e+00  0.0000000e+00  0.0000000e+00  0.0000000e+00  0.0000000e+00  0.0000000e+00  0.0000000e+00  0.0000000e+00  0.0000000e+00  0.0000000e+00  0.0000000e+00  0.0000000e+00  0.0000000e+00  0.0000000e+00  0.0000000e+00  0.0000000e+00  0.0000000e+00  0.0000000e+00  0.0000000e+00  0.0000000e+00  0.0000000e+00  0.0000000e+00  0.0000000e+00  0.0000000e+00
  5.5670000e-08 -1.1952510e-03 -2.2925390e-04 -1.8434470e-03 -1.0526920e-05 -8.8336970e-04  7.5119170e-04  3.5860180e-05 -2.1699880e-06  2.9650670e-05  1.4870420e-04  1.0266570e-04 -5.3746580e-05 -2.9986600e-10 -9.0563110e-10  4.3673980e-10  5.2677310e-10 -1.2215180e-10  5.3834520e-10  1.5698200e-10 -4.2615070e-10  6.1667080e-10 -7.6318110e-10  7.6752160e-11 -1.5164250e-11 -0.0000000e+00 -0.0000000e+00 -0.0000000e+00 -0.0000000e+00  0.0000000e+00 -0.0000000e+00 -0.0000000e+00 -0.0000000e+00 -0.0000000e+00 -0.0000000e+00 -0.0000000e+00 -0.0000000e+00 -0.0000000e+00 -0.0000000e+00 -0.0000000e+00 -0.0000000e+00 -0.0000000e+00 -0.0000000e+00 -0.0000000e+00 -0.0000000e+00 -0.0000000e+00 -0.0000000e+00 -0.0000000e+00 -0.0000000e+00  1.1982670e-03 -2.1940820e-04 -1.8491620e-03  4.5031740e-04 -2.4272660e-19 -7.8760730e-04  6.7698410e-04 -1.1608410e-05 -4.5731180e-04  3.6131670e-06 -2.0021650e-07 -2.9533550e-06 -5.1735680e-11  3.0713190e-10  3.6649950e-10  3.9671390e-11 -6.8468020e-10  1.5069410e-10 -6.4841060e-10  2.5358930e-10  6.2407480e-10  3.1885810e-11  3.4081770e-10  7.2273570e-10  0.0000000e+00  0.0000000e+00  0.0000000e+00  0.0000000e+00  0.0000000e+00  0.0000000e+00  0.0000000e+00  0.0000000e+00  0.0000000e+00  0.0000000e+00  0.0000000e+00  0.0000000e+00  0.0000000e+00  0.0000000e+00  0.0000000e+00  0.0000000e+00  0.0000000e+00  0.0000000e+00  0.0000000e+00  0.0000000e+00  0.0000000e+00  0.0000000e+00  0.0000000e+00  0.0000000e+00
  2.3754400e-08  2.4198890e-03 -1.4621270e-03 -1.4837740e-04 -2.8094790e-04  1.2923790e-03  6.7807140e-04  9.5927940e-06  4.0398450e-05 -4.2907280e-05  6.4650410e-05 -2.2565510e-04  5.7153590e-05 -4.5929100e-10  5.2344240e-11  7.8995100e-10  2.6301880e-10 -4.0876790e-10 -2.0783920e-10 -4.7558950e-10  3.8993240e-10 -6.0051940e-11  6.3725230e-10  3.6532540e-10  7.4752260e-10 -0.0000000e+00 -0.0000000e+00 -0.0000000e+00 -0.0000000e+00 -0.0000000e+00  0.0000000e+00 -0.0000000e+00 -0.0000000e+00 -0.0000000e+00 -0.0000000e+00 -0.0000000e+00 -0.0000000e+00 -0.0000000e+00 -0.0000000e+00 -0.0000000e+00 -0.0000000e+00 -0.0000000e+00 -0.0000000e+00 -0.0000000e+00 -0.0000000e+00 -0.0000000e+00 -0.0000000e+00 -0.0000000e+00 -0.0000000e+00 -2.4373870e-03 -1.4443710e-03 -1.6704370e-04 -8.5544350e-04  7.8760730e-04  2.3970600e-19  9.3947640e-05  6.6266660e-04  8.0536010e-04  9.4070470e-07  4.0305140e-06  4.3184410e-06  1.4576460e-09  2.5179350e-10 -6.5380400e-10  1.6190330e-10  7.2347750e-11  7.3811480e-10  2.9876390e-10  4.4058520e-10 -3.9181200e-10 -5.1846900e-10 -2.8139110e-10 -1.2900890e-10  0.0000000e+00  0.0000000e+00  0.0000000e+00  0.0000000e+00  0.0000000e+00  0.0000000e+00  0.0000000e+00  0.0000000e+00  0.0000000e+00  0.0000000e+00  0.0000000e+00  0.0000000e+00  0.0000000e+00  0.0000000e+00  0.0000000e+00  0.0000000e+00  0.0000000e+00  0.0000000e+00  0.0000000e+00  0.0000000e+00  0.0000000e+00  0.0000000e+00  0.0000000e+00  0.0000000e+00
  1.6531750e-08  1.8286910e-03 -1.0115370e-03  7.5993440e-05 -3.6767640e-05  1.8612080e-04  7.5471860e-05  1.8612410e-04  1.6425880e-03 -1.8973810e-03  4.4623480e-04 -2.4320500e-03  6.5500470e-04  2.1838520e-09  3.1551860e-09  1.7049960e-09 -5.8356870e-10 -1.3172110e-09 -1.1345350e-09 -1.3508210e-09  1.7995320e-11 -1.0481320e-09  3.2768790e-10 -3.0077140e-10 -1.3044790e-10 -0.0000000e+00 -0.0000000e+00 -0.0000000e+00 -0.0000000e+00 -0.0000000e+00 -0.0000000e+00  0.0000000e+00 -0.0000000e+00 -0.0000000e+00 -0.0000000e+00 -0.0000000e+00 -0.0000000e+00 -0.0000000e+00 -0.0000000e+00 -0.0000000e+00 -0.0000000e+00 -0.0000000e+00 -0.0000000e+00 -0.0000000e+00 -0.0000000e+00 -0.0000000e+00 -0.0000000e+00 -0.0000000e+00 -0.0000000e+00 -1.9275770e-03 -1.0467630e-03  6.6319660e-05  7.8897830e-04 -6.7698410e-04 -9.3947640e-05  2.0509950e-21  1.4338610e-03  1.8753760e-03 -1.7778430e-04 -1.6438200e-03 -1.9161430e-03  3.8791740e-09 -3.7894190e-10 -5.6393820e-10 -2.4103170e-09  2.1915820e-09  9.6004930e-10  9.0618820e-10  8.2101680e-10 -1.3295670e-09 -7.1497980e-10 -1.8208400e-10 -1.2291920e-09  0.0000000e+00  0.0000000e+00  0.0000000e+00  0.0000000e+00  0.0000000e+00  0.0000000e+00  0.0000000e+00  0.0000000e+00  0.0000000e+00  0.0000000e+00  0.0000000e+00  0.0000000e+00  0.0000000e+00  0.0000000e+00  0.0000000e+00  0.0000000e+00  0.0000000e+00  0.0000000e+00  0.0000000e+00  0.0000000e+00  0.0000000e+00  0.0000000e+00  0.0000000e+00  0.0000000e+00
 -1.6042610e-08  7.9807830e-04  1.7647320e-04  1.2780210e-03  1.9895250e-06  1.1082830e-04 -9.8265900e-05 -1.4235740e-03  5.7754700e-05 -1.1414090e-03 -1.4865540e-03 -9.7958370e-04  5.2336480e-04 -8.8191660e-10  2.6679130e-09 -7.3079200e-10 -1.2507260e-09 -5.7315050e-10 -1.0128150e-10 -3.2964970e-10  3.2785110e-10 -7.6542390e-10  8.5707450e-10  7.5833570e-10 -9.1204610e-10 -0.0000000e+00 -0.0000000e+00 -0.0000000e+00 -0.0000000e+00 -0.0000000e+00 -0.0000000e+00 -0.0000000e+00  0.0000000e+00 -0.0000000e+00 -0.0000000e+00 -0.0000000e+00 -0.0000000e+00 -0.0000000e+00 -0.0000000e+00 -0.0000000e+00 -0.0000000e+00 -0.0000000e+00 -0.0000000e+00 -0.0000000e+00 -0.0000000e+00 -0.0000000e+00 -0.0000000e+00 -0.0000000e+00 -0.0000000e+00 -8.3741070e-04  1.7737870e-04  1.3422470e-03  3.6624650e-04  1.1608410e-05 -6.6266660e-04 -1.4338610e-03 -1.9286090e-19  9.3643360e-04  1.4369990e-03 -5.2659780e-05 -1.1415550e-03 -4.5126880e-10 -2.3198950e-10 -1.5735990e-09  4.1209900e-10  1.9367400e-09 -1.3894650e-09  9.3137860e-10 -6.0490720e-10 -1.6106860e-10  3.1733280e-10 -4.8938440e-10 -8.5756790e-10  0.0000000e+00  0.0000000e+00  0.0000000e+00  0.0000000e+00  0.0000000e+00  0.0000000e+00  0.0000000e+00  0.0000000e+00  0.0000000e+00  0.0000000e+00  0.0000000e+00  0.0000000e+00  0.0000000e+00  0.0000000e+00  0.0000000e+00  0.0000000e+00  0.0000000e+00  0.0000000e+00  0.0000000e+00  0.0000000e+00  0.0000000e+00  0.0000000e+00  0.0000000e+00  0.0000000e+00
  8.5313210e-09 -1.5046840e-04  8.9143310e-04  1.6219180e-03  2.6614350e-05  2.3402200e-05 -1.7781280e-04 -1.9834760e-03 -9.9721150e-04 -2.5372000e-04 -2.2357240e-03  3.0711860e-04  2.5674560e-04 -6.7273880e-10  2.9583070e-09 -8.0981850e-10 -1.3366760e-09  3.8745470e-10  2.9554760e-10  4.5731470e-10  9.0104550e-11 -1.3966460e-10  2.3378950e-09  2.2754540e-10 -9.7923310e-10 -0.0000000e+00 -0.0000000e+00 -0.0000000e+00 -0.0000000e+00 -0.0000000e+00 -0.0000000e+00 -0.0000000e+00 -0.0000000e+00  0.0000000e+00 -0.0000000e+00 -0.0000000e+00 -0.0000000e+00 -0.0000000e+00 -0.0000000e+00 -0.0000000e+00 -0.0000000e+00 -0.0000000e+00 -0.0000000e+00 -0.0000000e+00 -0.0000000e+00 -0.0000000e+00 -0.0000000e+00 -0.0000000e+00 -0.0000000e+00  1.6360600e-04  9.1562270e-04  1.7122380e-03 -3.6249130e-05  4.5731180e-04 -8.0536010e-04 -1.8753760e-03 -9.3643360e-04  5.8000910e-19  1.9955880e-03  1.0046800e-03 -2.4165770e-04 -1.0212460e-09 -7.4317570e-10 -1.5863110e-09  5.0322220e-10  3.0947300e-09 -1.2117140e-09  8.3415460e-10 -1.1957810e-09 -1.0129270e-09  6.7208160e-10 -6.4870510e-11 -6.7860660e-10  0.0000000e+00  0.0000000e+00  0.0000000e+00  0.0000000e+00  0.0000000e+00  0.0000000e+00  0.0000000e+00  0.0000000e+00  0.0000000e+00  0.0000000e+00  0.0000000e+00  0.0000000e+00  0.0000000e+00  0.0000000e+00  0.0000000e+00  0.0000000e+00  0.0000000e+00  0.0000000e+00  0.0000000e+00  0.0000000e+00  0.0000000e+00  0.0000000e+00  0.0000000e+00  0.0000000e+00
  2.5206660e-03  2.4053440e-04 -1.2350830e-04  2.9220080e-05  2.0232720e-04 -1.1072880e-03 -3.5088460e-04 -4.7587020e-06 -7.8491920e-04  9.6993370e-04 -2.0978170e-04  2.0418680e-03 -5.7560010e-04  2.8367300e-09  1.4396490e-09  2.7155490e-09  5.3010030e-10  2.0553580e-10  1.9711440e-10  1.2450980e-09  7.8803450e-10  1.0088330e-09  8.4433550e-10 -5.4962810e-10  8.6245060e-10 -0.0000000e+00 -0.0000000e+00 -0.0000000e+00 -0.0000000e+00 -0.0000000e+00 -0.0000000e+00 -0.0000000e+00 -0.0000000e+00 -0.0000000e+00  0.0000000e+00 -0.0000000e+00 -0.0000000e+00 -0.0000000e+00 -0.0000000e+00 -0.0000000e+00 -0.0000000e+00 -0.0000000e+00 -0.0000000e+00 -0.0000000e+00 -0.0000000e+00 -0.0000000e+00 -0.0000000e+00 -0.0000000e+00 -0.0000000e+00 -2.1063400e-04 -1.0627280e-04  2.4100980e-05  4.4576680e-06 -3.6131670e-06 -9.4070470e-07  1.7778430e-04 -1.4369990e-03 -1.9955880e-03  9.4277080e-20  7.5010170e-04  9.3510590e-04 -4.7231280e-10  9.9473900e-10 -1.0766470e-10 -2.5341600e-09  2.5826780e-09  3.3027750e-09  2.8316770e-11  5.0552070e-10 -7.3896330e-10  3.3563430e-10 -2.4215490e-10 -3.0016520e-10  0.0000000e+00  0.0000000e+00  0.0000000e+00  0.0000000e+00  0.0000000e+00  0.0000000e+00  0.0000000e+00  0.0000000e+00  0.0000000e+00  0.0000000e+00  0.0000000e+00  0.0000000e+00  0.0000000e+00  0.0000000e+00  0.0000000e+00  0.0000000e+00  0.0000000e+00  0.0000000e+00  0.0000000e+00  0.0000000e+00  0.0000000e+00  0.0000000e+00  0.0000000e+00  0.0000000e+00
 -4.1969860e-03  1.0557550e-04  2.9816220e-05  1.8209640e-04 -2.0091120e-05 -6.6467410e-04  6.3811440e-04  7.7805000e-04 -2.7912450e-06  5.8814390e-04  1.3730030e-03  8.2486360e-04 -4.5958740e-04  3.0634740e-09  1.2054180e-10  1.7727650e-09  7.9005620e-10  8.0651060e-10 -9.9982660e-10  5.1857410e-10  2.4960590e-10  4.6248040e-10 -1.1353920e-09 -7.4714960e-10  1.5604190e-09 -0.0000000e+00 -0.0000000e+00 -0.0000000e+00 -0.0000000e+00 -0.0000000e+00 -0.0000000e+00 -0.0000000e+00 -0.0000000e+00 -0.0000000e+00 -0.0000000e+00  0.0000000e+00 -0.0000000e+00 -0.0000000e+00 -0.0000000e+00 -0.0000000e+00 -0.0000000e+00 -0.0000000e+00 -0.0000000e+00 -0.0000000e+00 -0.0000000e+00 -0.0000000e+00 -0.0000000e+00 -0.0000000e+00 -0.0000000e+00 -9.2017310e-05  2.5013140e-05  1.5896380e-04  2.0833330e-06  2.0021650e-07 -4.0305140e-06  1.6438200e-03  5.2659780e-05 -1.0046800e-03 -7.5010170e-04 -2.1163200e-19  5.6161170e-04 -3.5140790e-11  3.0139520e-10 -1.8352750e-09 -2.4972700e-09  7.8001570e-10  2.2442390e-09 -2.5688720e-10  7.1284560e-10 -2.7742690e-10 -6.9283970e-11  7.9197220e-11 -1.0728550e-10  0.0000000e+00  0.0000000e+00  0.0000000e+00  0.0000000e+00  0.0000000e+00  0.0000000e+00  0.0000000e+00  0.0000000e+00  0.0000000e+00  0.0000000e+00  0.0000000e+00  0.0000000e+00  0.0000000e+00  0.0000000e+00  0.0000000e+00  0.0000000e+00  0.0000000e+00  0.0000000e+00  0.0000000e+00  0.0000000e+00  0.0000000e+00  0.0000000e+00  0.0000000e+00  0.0000000e+00
  3.3666310e-03 -4.8484900e-05  1.2965010e-04  2.0513720e-04 -1.7653240e-04  4.3721860e-07  1.0582120e-03  9.7351040e-04  5.8420050e-04  6.9999810e-06  1.8687100e-03 -5.0047480e-04 -1.4197910e-04 -8.3343800e-13 -2.2729090e-09  2.4181570e-10  6.4844440e-10  6.6253510e-10  7.8382690e-11 -2.1808650e-10 -4.6454960e-10 -2.5651850e-10 -7.0874230e-10 -7.3221040e-10  1.1198960e-09 -0.0000000e+00 -0.0000000e+00 -0.0000000e+00 -0.0000000e+00 -0.0000000e+00 -0.0000000e+00 -0.0000000e+00 -0.0000000e+00 -0.0000000e+00 -0.0000000e+00 -0.0000000e+00  0.0000000e+00 -0.0000000e+00 -0.0000000e+00 -0.0000000e+00 -0.0000000e+00 -0.0000000e+00 -0.0000000e+00 -0.0000000e+00 -0.0000000e+00 -0.0000000e+00 -0.0000000e+00 -0.0000000e+00 -0.0000000e+00  4.3000450e-05  1.1075800e-04  1.8013210e-04 -7.4125750e-07  2.9533550e-06 -4.3184410e-06  1.9161430e-03  1.1415550e-03  2.4165770e-04 -9.3510590e-04 -5.6161170e-04 -3.9602040e-20  2.2654430e-09 -5.7391900e-11 -8.9911240e-10  3.2795130e-10 -2.5635420e-09  4.6890960e-10 -1.5839190e-10  3.4706480e-10  4.1131820e-10 -4.0494210e-10  3.9292320e-10  3.2015740e-10  0.0000000e+00  0.0000000e+00  0.0000000e+00  0.0000000e+00  0.0000000e+00  0.0000000e+00  0.0000000e+00  0.0000000e+00  0.0000000e+00  0.0000000e+00  0.0000000e+00  0.0000000e+00  0.0000000e+00  0.0000000e+00  0.0000000e+00  0.0000000e+00  0.0000000e+00  0.0000000e+00  0.0000000e+00  0.0000000e+00  0.0000000e+00  0.0000000e+00  0.0000000e+00  0.0000000e+00
  1.7547270e-10  6.6541810e-10  1.1878750e-09  1.9448920e-09  3.5614190e-10  1.0735630e-09 -5.9808790e-10 -3.1187330e-09 -4.8266330e-10 -3.1429630e-09 -2.1325550e-09 -1.7997500e-09  4.0634330e-10 -1.1655200e-03 -8.7716330e-04  3.1879970e-03 -5.4810280e-06  2.7981280e-04 -1.0021460e-04  2.9408250e-04  1.4136340e-05 -8.6027800e-05 -8.0349030e-04 -8.2076960e-04  1.1974470e-03 -0.0000000e+00 -0.0000000e+00 -0.0000000e+00 -0.0000000e+00 -0.0000000e+00 -0.0000000e+00 -0.0000000e+00 -0.0000000e+00 -0.0000000e+00 -0.0000000e+00 -0.0000000e+00 -0.0000000e+00  0.0000000e+00 -0.0000000e+00 -0.0000000e+00 -0.0000000e+00 -0.0000000e+00 -0.0000000e+00 -0.0000000e+00 -0.0000000e+00 -0.0000000e+00 -0.0000000e+00 -0.0000000e+00 -0.0000000e+00 -3.6576630e-10  8.1070860e-10  1.2601490e-09  2.9572540e-10  5.1735680e-11 -1.4576460e-09 -3.8791740e-09  4.5126880e-10  1.0212460e-09  4.7231280e-10  3.5140790e-11 -2.2654430e-09 -1.6288410e-19 -8.6989540e-04 -1.8361430e-03  8.9681930e-04 -1.0679290e-03  3.1844360e-03  1.7909600e-04  8.8044630e-04  2.5432310e-04 -4.9503810e-04 -3.2696230e-05  1.1491610e-04  0.0000000e+00  0.0000000e+00  0.0000000e+00  0.0000000e+00  0.0000000e+00  0.0000000e+00  0.0000000e+00  0.0000000e+00  0.0000000e+00  0.0000000e+00  0.0000000e+00  0.0000000e+00  0.0000000e+00  0.0000000e+00  0.0000000e+00  0.0000000e+00  0.0000000e+00  0.0000000e+00  0.0000000e+00  0.0000000e+00  0.0000000e+00  0.0000000e+00  0.0000000e+00  0.0000000e+00
 -1.8861320e-09  5.1736830e-10 -2.1392840e-09 -3.2481770e-09 -8.4596620e-11 -1.8146340e-10  6.9596800e-10  1.8749100e-09  1.3501770e-09 -3.2080560e-10  3.3672870e-11 -7.6209600e-10  3.3333880e-10  1.2422230e-03  1.0522720e-03  1.0809920e-04  1.4440840e-05 -2.5044050e-06  1.3756380e-04 -1.2642700e-05  2.1336800e-05  1.4057870e-04  6.8210590e-04 -3.3040990e-04 -1.4780400e-04 -0.0000000e+00 -0.0000000e+00 -0.0000000e+00 -0.0000000e+00 -0.0000000e+00 -0.0000000e+00 -0.0000000e+00 -0.0000000e+00 -0.0000000e+00 -0.0000000e+00 -0.0000000e+00 -0.0000000e+00 -0.0000000e+00  0.0000000e+00 -0.0000000e+00 -0.0000000e+00 -0.0000000e+00 -0.0000000e+00 -0.0000000e+00 -0.0000000e+00 -0.0000000e+00 -0.0000000e+00 -0.0000000e+00 -0.0000000e+00 -4.1935060e-10 -2.0128280e-09 -3.1048970e-09  6.9634410e-10 -3.0713190e-10 -2.5179350e-10  3.7894190e-10  2.3198950e-10  7.4317570e-10 -9.9473900e-10 -3.0139520e-10  5.7391900e-11  8.6989540e-04 -9.9017890e-20  3.7063430e-04 -1.0649640e-03  1.2151800e-03  8.1795160e-05  4.4326150e-05 -4.8185030e-05 -4.2960510e-04  2.9892470e-05  4.1680630e-05 -2.3138150e-04  0.0000000e+00  0.0000000e+00  0.0000000e+00  0.0000000e+00  0.0000000e+00  0.0000000e+00  0.0000000e+00  0.0000000e+00  0.0000000e+00  0.0000000e+00  0.0000000e+00  0.0000000e+00  0.0000000e+00  0.0000000e+00  0.0000000e+00  0.0000000e+00  0.0000000e+00  0.0000000e+00  0.0000000e+00  0.0000000e+00  0.0000000e+00  0.0000000e+00  0.0000000e+00  0.0000000e+00
 -2.5519760e-11 -2.6545470e-09  1.7846140e-09 -5.3600340e-10 -6.9217410e-11  1.6135410e-09  9.6775460e-10  6.1227130e-10  2.2858980e-10 -3.7343670e-10  1.1594880e-09 -1.6720170e-09  7.8192860e-11  2.1254370e-03  1.8473720e-03  1.5864680e-03  2.8146770e-05  1.1392970e-04  2.4767130e-04  9.8610010e-05  5.1067890e-05  2.6007490e-04  1.0974210e-03 -1.0471200e-03  1.9821560e-04 -0.0000000e+00 -0.0000000e+00 -0.0000000e+00 -0.0000000e+00 -0.0000000e+00 -0.0000000e+00 -0.0000000e+00 -0.0000000e+00 -0.0000000e+00 -0.0000000e+00 -0.0000000e+00 -0.0000000e+00 -0.0000000e+00 -0.0000000e+00  0.0000000e+00 -0.0000000e+00 -0.0000000e+00 -0.0000000e+00 -0.0000000e+00 -0.0000000e+00 -0.0000000e+00 -0.0000000e+00 -0.0000000e+00 -0.0000000e+00  3.1505590e-09  1.9152080e-09 -3.6902990e-10  1.9755350e-10 -3.6649950e-10  6.5380400e-10  5.6393820e-10  1.5735990e-09  1.5863110e-09  1.0766470e-10  1.8352750e-09  8.9911240e-10  1.8361430e-03 -3.7063430e-04  2.9041750e-19 -1.8657810e-03  2.1099350e-03  1.5294330e-03  1.6986870e-04  2.7341970e-04 -7.9843630e-04 -1.4782060e-04  7.4063810e-05 -4.3942820e-04  0.0000000e+00  0.0000000e+00  0.0000000e+00  0.0000000e+00  0.0000000e+00  0.0000000e+00  0.0000000e+00  0.0000000e+00  0.0000000e+00  0.0000000e+00  0.0000000e+00  0.0000000e+00  0.0000000e+00  0.0000000e+00  0.0000000e+00  0.0000000e+00  0.0000000e+00  0.0000000e+00  0.0000000e+00  0.0000000e+00  0.0000000e+00  0.0000000e+00  0.0000000e+00  0.0000000e+00
 -2.7140720e-09 -2.1388390e-09  1.2692790e-09  1.0741080e-09 -3.3828260e-10 -1.0538780e-09  3.1226580e-10 -7.7688810e-11 -1.8401470e-09  1.5136580e-09  1.3806120e-09  2.4819260e-09 -1.3609650e-09 -4.3652720e-05  3.2785660e-06  1.1984740e-03 -1.8826150e-05 -7.8181850e-04 -4.3985070e-05 -4.0428620e-04 -4.5796390e-05 -4.6145260e-05  2.8428340e-04  1.3637800e-03 -1.3314700e-03 -0.0000000e+00 -0.0000000e+00 -0.0000000e+00 -0.0000000e+00 -0.0000000e+00 -0.0000000e+00 -0.0000000e+00 -0.0000000e+00 -0.0000000e+00 -0.0000000e+00 -0.0000000e+00 -0.0000000e+00 -0.0000000e+00 -0.0000000e+00 -0.0000000e+00  0.0000000e+00 -0.0000000e+00 -0.0000000e+00 -0.0000000e+00 -0.0000000e+00 -0.0000000e+00 -0.0000000e+00 -0.0000000e+00 -0.0000000e+00  1.5875080e-09  1.4962990e-09  1.2914410e-09  3.4719690e-11 -3.9671390e-11 -1.6190330e-10  2.4103170e-09 -4.1209900e-10 -5.0322220e-10  2.5341600e-09  2.4972700e-09 -3.2795130e-10 -8.9681930e-04  1.0649640e-03  1.8657810e-03 -1.9976890e-19 -1.5221990e-05  1.1098290e-03 -1.3470730e-04 -5.2272960e-04  6.6873870e-05 -6.5857680e-04  3.3751840e-06 -1.1203070e-04  0.0000000e+00  0.0000000e+00  0.0000000e+00  0.0000000e+00  0.0000000e+00  0.0000000e+00  0.0000000e+00  0.0000000e+00  0.0000000e+00  0.0000000e+00  0.0000000e+00  0.0000000e+00  0.0000000e+00  0.0000000e+00  0.0000000e+00  0.0000000e+00  0.0000000e+00  0.0000000e+00  0.0000000e+00  0.0000000e+00  0.0000000e+00  0.0000000e+00  0.0000000e+00  0.0000000e+00
 -1.9862420e-09  9.0011270e-10  1.9239570e-10  4.1452700e-10  2.1651520e-10  9.0866060e-11 -2.5331760e-10 -1.7382500e-10  6.3900360e-11  4.8019250e-10 -1.8863730e-09  1.2443650e-09  1.1318880e-10  3.0790260e-05 -1.9851910e-05 -1.3691690e-03  2.3154010e-05  8.9180380e-04  6.6424170e-05  4.6055890e-04  5.3532130e-05  6.1058290e-05 -2.8890820e-04 -1.5733070e-03  1.5116050e-03 -0.0000000e+00 -0.0000000e+00 -0.0000000e+00 -0.0000000e+00 -0.0000000e+00 -0.0000000e+00 -0.0000000e+00 -0.0000000e+00 -0.0000000e+00 -0.0000000e+00 -0.0000000e+00 -0.0000000e+00 -0.0000000e+00 -0.0000000e+00 -0.0000000e+00 -0.0000000e+00  0.0000000e+00 -0.0000000e+00 -0.0000000e+00 -0.0000000e+00 -0.0000000e+00 -0.0000000e+00 -0.0000000e+00 -0.0000000e+00 -1.6000050e-10 -2.5385580e-11  1.9970640e-10 -1.1829670e-09  6.8468020e-10 -7.2347750e-11 -2.1915820e-09 -1.9367400e-09 -3.0947300e-09 -2.5826780e-09 -7.8001570e-10  2.5635420e-09  1.0679290e-03 -1.2151800e-03 -2.1099350e-03  1.5221990e-05 -2.3167490e-20 -1.2675400e-03  1.5485330e-04  5.9521010e-04 -8.7514370e-05  7.4971110e-04 -6.2985210e-06  1.4141630e-04  0.0000000e+00  0.0000000e+00  0.0000000e+00  0.0000000e+00  0.0000000e+00  0.0000000e+00  0.0000000e+00  0.0000000e+00  0.0000000e+00  0.0000000e+00  0.0000000e+00  0.0000000e+00  0.0000000e+00  0.0000000e+00  0.0000000e+00  0.0000000e+00  0.0000000e+00  0.0000000e+00  0.0000000e+00  0.0000000e+00  0.0000000e+00  0.0000000e+00  0.0000000e+00  0.0000000e+00
  4.4095720e-09 -1.8877020e-09  8.4302310e-10 -6.0184130e-10  3.5318390e-11 -1.1021280e-10 -2.6148800e-10 -2.2182750e-10 -8.0058470e-10  4.9582720e-10 -2.5091310e-09 -7.6696600e-13  6.0441250e-10  1.3903350e-03  1.1746520e-03  2.8643800e-05 -1.2276120e-04  8.1623600e-05 -1.1797630e-03  8.6152220e-05 -8.9466160e-05 -6.0901060e-04 -2.6075760e-03  1.1477740e-03  6.6257220e-04 -0.0000000e+00 -0.0000000e+00 -0.0000000e+00 -0.0000000e+00 -0.0000000e+00 -0.0000000e+00 -0.0000000e+00 -0.0000000e+00 -0.0000000e+00 -0.0000000e+00 -0.0000000e+00 -0.0000000e+00 -0.0000000e+00 -0.0000000e+00 -0.0000000e+00 -0.0000000e+00 -0.0000000e+00  0.0000000e+00 -0.0000000e+00 -0.0000000e+00 -0.0000000e+00 -0.0000000e+00 -0.0000000e+00 -0.0000000e+00  1.6793810e-09  8.2751220e-10 -1.0686160e-09  9.8971390e-11 -1.5069410e-10 -7.3811480e-10 -9.6004930e-10  1.3894650e-09  1.2117140e-09 -3.3027750e-09 -2.2442390e-09 -4.6890960e-10 -3.1844360e-03 -8.1795160e-05 -1.5294330e-03 -1.1098290e-03  1.2675400e-03 -1.7642440e-19 -7.3931920e-05  1.3176830e-04  8.1168610e-04  1.7859030e-04  1.7823870e-04 -9.8211640e-04  0.0000000e+00  0.0000000e+00  0.0000000e+00  0.0000000e+00  0.0000000e+00  0.0000000e+00  0.0000000e+00  0.0000000e+00  0.0000000e+00  0.0000000e+00  0.0000000e+00  0.0000000e+00  0.0000000e+00  0.0000000e+00  0.0000000e+00  0.0000000e+00  0.0000000e+00  0.0000000e+00  0.0000000e+00  0.0000000e+00  0.0000000e+00  0.0000000e+00  0.0000000e+00  0.0000000e+00
 -3.1956540e-10 -3.5941930e-10  4.2862560e-10 -4.1515150e-10  1.9323750e-10 -2.0731560e-11 -8.5152660e-11 -2.6345380e-10 -4.7391330e-10  1.4679960e-10 -1.0438250e-09  1.0222230e-09 -1.8643760e-10 -2.5853560e-04 -2.1440850e-04  1.1501100e-04 -3.6942090e-05  1.6781150e-04 -3.7970020e-04 -1.9226200e-04  4.0151250e-05  3.6429550e-04 -2.3896670e-04  3.4521530e-05  1.2048430e-04 -0.0000000e+00 -0.0000000e+00 -0.0000000e+00 -0.0000000e+00 -0.0000000e+00 -0.0000000e+00 -0.0000000e+00 -0.0000000e+00 -0.0000000e+00 -0.0000000e+00 -0.0000000e+00 -0.0000000e+00 -0.0000000e+00 -0.0000000e+00 -0.0000000e+00 -0.0000000e+00 -0.0000000e+00 -0.0000000e+00  0.0000000e+00 -0.0000000e+00 -0.0000000e+00 -0.0000000e+00 -0.0000000e+00 -0.0000000e+00  3.5817880e-10  4.1064020e-10 -4.5529890e-10 -2.5885020e-10  6.4841060e-10 -2.9876390e-10 -9.0618820e-10 -9.3137860e-10 -8.3415460e-10 -2.8316770e-11  2.5688720e-10  1.5839190e-10 -1.7909600e-04 -4.4326150e-05 -1.6986870e-04  1.3470730e-04 -1.5485330e-04  7.3931920e-05 -1.1755160e-19 -1.6219400e-04 -3.0022970e-04 -2.4701070e-04 -8.0668540e-05  4.2107930e-04  0.0000000e+00  0.0000000e+00  0.0000000e+00  0.0000000e+00  0.0000000e+00  0.0000000e+00  0.0000000e+00  0.0000000e+00  0.0000000e+00  0.0000000e+00  0.0000000e+00  0.0000000e+00  0.0000000e+00  0.0000000e+00  0.0000000e+00  0.0000000e+00  0.0000000e+00  0.0000000e+00  0.0000000e+00  0.0000000e+00  0.0000000e+00  0.0000000e+00  0.0000000e+00  0.0000000e+00
 -7.5616710e-10 -7.2710680e-10  2.7061510e-10  5.4290820e-10  1.7614450e-11 -1.4526900e-10 -3.1452450e-10 -1.5816390e-10 -7.7238340e-11 -5.6902270e-11 -2.9112140e-10 -1.9637280e-09  5.9540550e-10 -9.7851350e-04 -8.3389240e-04 -2.3462300e-04 -1.6257030e-04 -1.4720450e-04 -1.5184300e-03  3.8175220e-05  2.4464380e-04  1.5032400e-03 -8.5094580e-04  5.0049370e-04  1.0971030e-04 -0.0000000e+00 -0.0000000e+00 -0.0000000e+00 -0.0000000e+00 -0.0000000e+00 -0.0000000e+00 -0.0000000e+00 -0.0000000e+00 -0.0000000e+00 -0.0000000e+00 -0.0000000e+00 -0.0000000e+00 -0.0000000e+00 -0.0000000e+00 -0.0000000e+00 -0.0000000e+00 -0.0000000e+00 -0.0000000e+00 -0.0000000e+00  0.0000000e+00 -0.0000000e+00 -0.0000000e+00 -0.0000000e+00 -0.0000000e+00  7.0963920e-10  1.5518630e-10  4.7984180e-10  4.8659410e-10 -2.5358930e-10 -4.4058520e-10 -8.2101680e-10  6.0490720e-10  1.1957810e-09 -5.0552070e-10 -7.1284560e-10 -3.4706480e-10 -8.8044630e-04  4.8185030e-05 -2.7341970e-04  5.2272960e-04 -5.9521010e-04 -1.3176830e-04  1.6219400e-04  1.4211210e-19 -1.2456250e-03 -2.2341600e-05 -3.1787540e-04  1.7933370e-03  0.0000000e+00  0.0000000e+00  0.0000000e+00  0.0000000e+00  0.0000000e+00  0.0000000e+00  0.0000000e+00  0.0000000e+00  0.0000000e+00  0.0000000e+00  0.0000000e+00  0.0000000e+00  0.0000000e+00  0.0000000e+00  0.0000000e+00  0.0000000e+00  0.0000000e+00  0.0000000e+00  0.0000000e+00  0.0000000e+00  0.0000000e+00  0.0000000e+00  0.0000000e+00  0.0000000e+00
  1.9953480e-10 -5.8434760e-10 -5.7497970e-10  1.9657180e-10 -4.3733900e-10 -3.1855640e-10 -1.8389020e-10  2.5917100e-10 -1.6846310e-10  1.5399000e-10  8.2641620e-10 -1.1022370e-09  1.0883900e-09  1.7428380e-04  1.0300750e-04 -1.3175780e-03 -1.7213930e-05 -1.5612670e-03  1.0536900e-04  1.5471950e-03  1.4451910e-04 -1.5156020e-05  2.6007120e-04  6.6131150e-04 -7.2220830e-04 -0.0000000e+00 -0.0000000e+00 -0.0000000e+00 -0.0000000e+00 -0.0000000e+00 -0.0000000e+00 -0.0000000e+00 -0.0000000e+00 -0.0000000e+00 -0.0000000e+00 -0.0000000e+00 -0.0000000e+00 -0.0000000e+00 -0.0000000e+00 -0.0000000e+00 -0.0000000e+00 -0.0000000e+00 -0.0000000e+00 -0.0000000e+00 -0.0000000e+00  0.0000000e+00 -0.0000000e+00 -0.0000000e+00 -0.0000000e+00  6.9494930e-10 -5.4077370e-10  4.2262010e-10  1.7577270e-11 -6.2407480e-10  3.9181200e-10  1.3295670e-09  1.6106860e-10  1.0129270e-09  7.3896330e-10  2.7742690e-10 -4.1131820e-10 -2.5432310e-04  4.2960510e-04  7.9843630e-04 -6.6873870e-05  8.7514370e-05 -8.1168610e-04  3.0022970e-04  1.2456250e-03  6.7319410e-20  1.8556650e-03  3.1174390e-05  8.5730250e-05  0.0000000e+00  0.0000000e+00  0.0000000e+00  0.0000000e+00  0.0000000e+00  0.0000000e+00  0.0000000e+00  0.0000000e+00  0.0000000e+00  0.0000000e+00  0.0000000e+00  0.0000000e+00  0.0000000e+00  0.0000000e+00  0.0000000e+00  0.0000000e+00  0.0000000e+00  0.0000000e+00  0.0000000e+00  0.0000000e+00  0.0000000e+00  0.0000000e+00  0.0000000e+00  0.0000000e+00
  1.7579800e-09 -6.3442620e-10  2.2128680e-10 -4.4026740e-10 -3.0029010e-11  1.9048160e-11 -1.1084220e-10  7.0340520e-10  2.0950760e-10  2.0104670e-10  1.2747120e-09  4.8580950e-10 -3.8375640e-10 -8.2558480e-04 -7.0403350e-04 -2.1179180e-04 -1.4034380e-04 -1.4311990e-04 -1.3080240e-03 -1.8828070e-05 -8.1680460e-05 -4.9828140e-04  1.6298840e-03 -9.7748860e-04 -1.9419340e-04 -0.0000000e+00 -0.0000000e+00 -0.0000000e+00 -0.0000000e+00 -0.0000000e+00 -0.0000000e+00 -0.0000000e+00 -0.0000000e+00 -0.0000000e+00 -0.0000000e+00 -0.0000000e+00 -0.0000000e+00 -0.0000000e+00 -0.0000000e+00 -0.0000000e+00 -0.0000000e+00 -0.0000000e+00 -0.0000000e+00 -0.0000000e+00 -0.0000000e+00 -0.0000000e+00  0.0000000e+00 -0.0000000e+00 -0.0000000e+00  5.8175830e-10  6.8064710e-11 -4.1244800e-10 -2.2209080e-10 -3.1885810e-11  5.1846900e-10  7.1497980e-10 -3.1733280e-10 -6.7208160e-10 -3.3563430e-10  6.9283970e-11  4.0494210e-10  4.9503810e-04 -2.9892470e-05  1.4782060e-04  6.5857680e-04 -7.4971110e-04 -1.7859030e-04  2.4701070e-04  2.2341600e-05 -1.8556650e-03  2.9323920e-19  3.2021970e-05 -1.8096660e-04  0.0000000e+00  0.0000000e+00  0.0000000e+00  0.0000000e+00  0.0000000e+00  0.0000000e+00  0.0000000e+00  0.0000000e+00  0.0000000e+00  0.0000000e+00  0.0000000e+00  0.0000000e+00  0.0000000e+00  0.0000000e+00  0.0000000e+00  0.0000000e+00  0.0000000e+00  0.0000000e+00  0.0000000e+00  0.0000000e+00  0.0000000e+00  0.0000000e+00  0.0000000e+00  0.0000000e+00
  8.2196690e-12  3.0786090e-11  3.9351760e-10  7.3374440e-10  1.7443490e-10 -2.7526750e-11 -1.4586280e-10 -3.3064030e-10  8.8216470e-12 -4.6647300e-10  3.7884700e-10 -4.8958650e-10 -4.3349180e-11  1.1344790e-05  3.0755080e-06 -1.9416760e-04 -4.8993840e-06 -2.3270890e-04 -6.4298920e-06 -8.8074860e-05 -9.5688360e-06 -7.5102970e-06 -5.8163300e-05 -2.3394900e-04  2.3428760e-04 -0.0000000e+00 -0.0000000e+00 -0.0000000e+00 -0.0000000e+00 -0.0000000e+00 -0.0000000e+00 -0.0000000e+00 -0.0000000e+00 -0.0000000e+00 -0.0000000e+00 -0.0000000e+00 -0.0000000e+00 -0.0000000e+00 -0.0000000e+00 -0.0000000e+00 -0.0000000e+00 -0.0000000e+00 -0.0000000e+00 -0.0000000e+00 -0.0000000e+00 -0.0000000e+00 -0.0000000e+00  0.0000000e+00 -0.0000000e+00 -3.6721400e-11  3.8489860e-10  7.6736080e-10  1.8068880e-10 -3.4081770e-10  2.8139110e-10  1.8208400e-10  4.8938440e-10  6.4870510e-11  2.4215490e-10 -7.9197220e-11 -3.9292320e-10  3.2696230e-05 -4.1680630e-05 -7.4063810e-05 -3.3751840e-06  6.2985210e-06 -1.7823870e-04  8.0668540e-05  3.1787540e-04 -3.1174390e-05 -3.2021970e-05 -2.2593500e-19 -4.5210370e-06  0.0000000e+00  0.0000000e+00  0.0000000e+00  0.0000000e+00  0.0000000e+00  0.0000000e+00  0.0000000e+00  0.0000000e+00  0.0000000e+00  0.0000000e+00  0.0000000e+00  0.0000000e+00  0.0000000e+00  0.0000000e+00  0.0000000e+00  0.0000000e+00  0.0000000e+00  0.0000000e+00  0.0000000e+00  0.0000000e+00  0.0000000e+00  0.0000000e+00  0.0000000e+00  0.0000000e+00
  1.3377640e-10  2.0485620e-10 -6.6068360e-10  7.3588010e-11 -6.7699750e-10 -1.3225530e-10 -2.4514550e-11  2.6164270e-10  2.8154810e-10  9.9148930e-11  1.5987130e-09 -7.6656300e-10 -7.4518230e-10 -1.8063610e-04 -1.1674580e-04  1.0674670e-03  7.8708570e-06  1.2949760e-03 -1.4827240e-04  4.9510550e-04  4.2551030e-05 -2.7880910e-05  5.5875320e-04  1.1841890e-03 -1.3515190e-03 -0.0000000e+00 -0.0000000e+00 -0.0000000e+00 -0.0000000e+00 -0.0000000e+00 -0.0000000e+00 -0.0000000e+00 -0.0000000e+00 -0.0000000e+00 -0.0000000e+00 -0.0000000e+00 -0.0000000e+00 -0.0000000e+00 -0.0000000e+00 -0.0000000e+00 -0.0000000e+00 -0.0000000e+00 -0.0000000e+00 -0.0000000e+00 -0.0000000e+00 -0.0000000e+00 -0.0000000e+00 -0.0000000e+00  0.0000000e+00 -2.3895870e-10 -6.4365650e-10  6.3533730e-12 -1.6344970e-12 -7.2273570e-10  1.2900890e-10  1.2291920e-09  8.5756790e-10  6.7860660e-10  3.0016520e-10  1.0728550e-10 -3.2015740e-10 -1.1491610e-04  2.3138150e-04  4.3942820e-04  1.1203070e-04 -1.4141630e-04  9.8211640e-04 -4.2107930e-04 -1.7933370e-03 -8.5730250e-05  1.8096660e-04  4.5210370e-06  3.1403460e-20  0.0000000e+00  0.0000000e+00  0.0000000e+00  0.0000000e+00  0.0000000e+00  0.0000000e+00  0.0000000e+00  0.0000000e+00  0.0000000e+00  0.0000000e+00  0.0000000e+00  0.0000000e+00  0.0000000e+00  0.0000000e+00  0.0000000e+00  0.0000000e+00  0.0000000e+00  0.0000000e+00  0.0000000e+00  0.0000000e+00  0.0000000e+00  0.0000000e+00  0.0000000e+00  0.0000000e+00
  0.0000000e+00  0.0000000e+00  0.0000000e+00  0.0000000e+00  0.0000000e+00  0.0000000e+00  0.0000000e+00  0.0000000e+00  0.0000000e+00  0.0000000e+00  0.0000000e+00  0.0000000e+00  0.0000000e+00  0.0000000e+00  0.0000000e+00  0.0000000e+00  0.0000000e+00  0.0000000e+00  0.0000000e+00  0.0000000e+00  0.0000000e+00  0.0000000e+00  0.0000000e+00  0.0000000e+00  0.0000000e+00 -1.8940830e-19 -1.0740970e-03 -2.2317510e-03  9.2093150e-05  1.1982670e-03 -2.4373870e-03 -1.9275770e-03 -8.3741070e-04  1.6360600e-04 -2.1063400e-04 -9.2017310e-05  4.3000450e-05 -3.6576630e-10 -4.1935060e-10  3.1505590e-09  1.5875080e-09 -1.6000050e-10  1.6793810e-09  3.5817880e-10  7.0963920e-10  6.9494930e-10  5.8175830e-10 -3.6721400e-11 -2.3895870e-10  0.0000000e+00  0.0000000e+00  0.0000000e+00  0.0000000e+00  0.0000000e+00  0.0000000e+00  0.0000000e+00  0.0000000e+00  0.0000000e+00  0.0000000e+00  0.0000000e+00  0.0000000e+00  0.0000000e+00  0.0000000e+00  0.0000000e+00  0.0000000e+00  0.0000000e+00  0.0000000e+00  0.0000000e+00  0.0000000e+00  0.0000000e+00  0.0000000e+00  0.0000000e+00  0.0000000e+00  1.8940830e-19  1.0740970e-03  2.2317510e-03 -9.2093150e-05 -1.1982670e-03  2.4373870e-03  1.9275770e-03  8.3741070e-04 -1.6360600e-04  2.1063400e-04  9.2017310e-05 -4.3000450e-05  3.6576630e-10  4.1935060e-10 -3.1505590e-09 -1.5875080e-09  1.6000050e-10 -1.6793810e-09 -3.5817880e-10 -7.0963920e-10 -6.9494930e-10 -5.8175830e-10  3.6721400e-11  2.3895870e-10
  0.0000000e+00  0.0000000e+00  0.0000000e+00  0.0000000e+00  0.0000000e+00  0.0000000e+00  0.0000000e+00  0.0000000e+00  0.0000000e+00  0.0000000e+00  0.0000000e+00  0.0000000e+00  0.0000000e+00  0.0000000e+00  0.0000000e+00  0.0000000e+00  0.0000000e+00  0.0000000e+00  0.0000000e+00  0.0000000e+00  0.0000000e+00  0.0000000e+00  0.0000000e+00  0.0000000e+00  0.0000000e+00  1.0740970e-03 -3.2021690e-19 -1.2489030e-03  1.0641070e-03 -2.1940820e-04 -1.4443710e-03 -1.0467630e-03  1.7737870e-04  9.1562270e-04 -1.0627280e-04  2.5013140e-05  1.1075800e-04  8.1070860e-10 -2.0128280e-09  1.9152080e-09  1.4962990e-09 -2.5385580e-11  8.2751220e-10  4.1064020e-10  1.5518630e-10 -5.4077370e-10  6.8064710e-11  3.8489860e-10 -6.4365650e-10  0.0000000e+00  0.0000000e+00  0.0000000e+00  0.0000000e+00  0.0000000e+00  0.0000000e+00  0.0000000e+00  0.0000000e+00  0.0000000e+00  0.0000000e+00  0.0000000e+00  0.0000000e+00  0.0000000e+00  0.0000000e+00  0.0000000e+00  0.0000000e+00  0.0000000e+00  0.0000000e+00  0.0000000e+00  0.0000000e+00  0.0000000e+00  0.0000000e+00  0.0000000e+00  0.0000000e+00 -1.0740970e-03  3.2021690e-19  1.2489030e-03 -1.0641070e-03  2.1940820e-04  1.4443710e-03  1.0467630e-03 -1.7737870e-04 -9.1562270e-04  1.0627280e-04 -2.5013140e-05 -1.1075800e-04 -8.1070860e-10  2.0128280e-09 -1.9152080e-09 -1.4962990e-09  2.5385580e-11 -8.2751220e-10 -4.1064020e-10 -1.5518630e-10  5.4077370e-10 -6.8064710e-11 -3.8489860e-10  6.4365650e-10
  0.0000000e+00  0.0000000e+00  0.0000000e+00  0.0000000e+00  0.0000000e+00  0.0000000e+00  0.0000000e+00  0.0000000e+00  0.0000000e+00  0.0000000e+00  0.0000000e+00  0.0000000e+00  0.0000000e+00  0.0000000e+00  0.0000000e+00  0.0000000e+00  0.0000000e+00  0.0000000e+00  0.0000000e+00  0.0000000e+00  0.0000000e+00  0.0000000e+00  0.0000000e+00  0.0000000e+00  0.0000000e+00  2.2317510e-03  1.2489030e-03  6.2547620e-20  2.1039140e-03 -1.8491620e-03 -1.6704370e-04  6.6319660e-05  1.3422470e-03  1.7122380e-03  2.4100980e-05  1.5896380e-04  1.8013210e-04  1.2601490e-09 -3.1048970e-09 -3.6902990e-10  1.2914410e-09  1.9970640e-10 -1.0686160e-09 -4.5529890e-10  4.7984180e-10  4.2262010e-10 -4.1244800e-10  7.6736080e-10  6.3533730e-12  0.0000000e+00  0.0000000e+00  0.0000000e+00  0.0000000e+00  0.0000000e+00  0.0000000e+00  0.0000000e+00  0.0000000e+00  0.0000000e+00  0.0000000e+00  0.0000000e+00  0.0000000e+00  0.0000000e+00  0.0000000e+00  0.0000000e+00  0.0000000e+00  0.0000000e+00  0.0000000e+00  0.0000000e+00  0.0000000e+00  0.0000000e+00  0.0000000e+00  0.0000000e+00  0.0000000e+00 -2.2317510e-03 -1.2489030e-03 -6.2547620e-20 -2.1039140e-03  1.8491620e-03  1.6704370e-04 -6.6319660e-05 -1.3422470e-03 -1.7122380e-03 -2.4100980e-05 -1.5896380e-04 -1.8013210e-04 -1.2601490e-09  3.1048970e-09  3.6902990e-10 -1.2914410e-09 -1.9970640e-10  1.0686160e-09  4.5529890e-10 -4.7984180e-10 -4.2262010e-10  4.1244800e-10 -7.6736080e-10 -6.3533730e-12
  0.0000000e+00  0.0000000e+00  0.0000000e+00  0.0000000e+00  0.0000000e+00  0.0000000e+00  0.0000000e+00  0.0000000e+00  0.0000000e+00  0.0000000e+00  0.0000000e+00  0.0000000e+00  0.0000000e+00  0.0000000e+00  0.0000000e+00  0.0000000e+00  0.0000000e+00  0.0000000e+00  0.0000000e+00  0.0000000e+00  0.0000000e+00  0.0000000e+00  0.0000000e+00  0.0000000e+00  0.0000000e+00 -9.2093150e-05 -1.0641070e-03 -2.1039140e-03 -1.6436060e-19  4.5031740e-04 -8.5544350e-04  7.8897830e-04  3.6624650e-04 -3.6249130e-05  4.4576680e-06  2.0833330e-06 -7.4125750e-07  2.9572540e-10  6.9634410e-10  1.9755350e-10  3.4719690e-11 -1.1829670e-09  9.8971390e-11 -2.5885020e-10  4.8659410e-10  1.7577270e-11 -2.2209080e-10  1.8068880e-10 -1.6344970e-12  0.0000000e+00  0.0000000e+00  0.0000000e+00  0.0000000e+00  0.0000000e+00  0.0000000e+00  0.0000000e+00  0.0000000e+00  0.0000000e+00  0.0000000e+00  0.0000000e+00  0.0000000e+00  0.0000000e+00  0.0000000e+00  0.0000000e+00  0.0000000e+00  0.0000000e+00  0.0000000e+00  0.0000000e+00  0.0000000e+00  0.0000000e+00  0.0000000e+00  0.0000000e+00  0.0000000e+00  9.2093150e-05  1.0641070e-03  2.1039140e-03  1.6436060e-19 -4.5031740e-04  8.5544350e-04 -7.8897830e-04 -3.6624650e-04  3.6249130e-05 -4.4576680e-06 -2.0833330e-06  7.4125750e-07 -2.9572540e-10 -6.9634410e-10 -1.9755350e-10 -3.4719690e-11  1.1829670e-09 -9.8971390e-11  2.5885020e-10 -4.8659410e-10 -1.7577270e-11  2.2209080e-10 -1.8068880e-10  1.6344970e-12
  0.0000000e+00  0.0000000e+00  0.0000000e+00  0.0000000e+00  0.0000000e+00  0.0000000e+00  0.0000000e+00  0.0000000e+00  0.0000000e+00  0.0000000e+00  0.0000000e+00  0.0000000e+00  0.0000000e+00  0.0000000e+00  0.0000000e+00  0.0000000e+00  0.0000000e+00  0.0000000e+00  0.0000000e+00  0.0000000e+00  0.0000000e+00  0.0000000e+00  0.0000000e+00  0.0000000e+00  0.0000000e+00 -1.1982670e-03  2.1940820e-04  1.8491620e-03 -4.5031740e-04 -2.4272660e-19  7.8760730e-04 -6.7698410e-04  1.1608410e-05  4.5731180e-04 -3.6131670e-06  2.0021650e-07  2.9533550e-06  5.1735680e-11 -3.0713190e-10 -3.6649950e-10 -3.9671390e-11  6.8468020e-10 -1.5069410e-10  6.4841060e-10 -2.5358930e-10 -6.2407480e-10 -3.1885810e-11 -3.4081770e-10 -7.2273570e-10  0.0000000e+00  0.0000000e+00  0.0000000e+00  0.0000000e+00  0.0000000e+00  0.0000000e+00  0.0000000e+00  0.0000000e+00  0.0000000e+00  0.0000000e+00  0.0000000e+00  0.0000000e+00  0.0000000e+00  0.0000000e+00  0.0000000e+00  0.0000000e+00  0.0000000e+00  0.0000000e+00  0.0000000e+00  0.0000000e+00  0.0000000e+00  0.0000000e+00  0.0000000e+00  0.0000000e+00  1.1982670e-03 -2.1940820e-04 -1.8491620e-03  4.5031740e-04  2.4272660e-19 -7.8760730e-04  6.7698410e-04 -1.1608410e-05 -4.5731180e-04  3.6131670e-06 -2.0021650e-07 -2.9533550e-06 -5.1735680e-11  3.0713190e-10  3.6649950e-10  3.9671390e-11 -6.8468020e-10  1.5069410e-10 -6.4841060e-10  2.5358930e-10  6.2407480e-10  3.1885810e-11  3.4081770e-10  7.2273570e-10
  0.0000000e+00  0.0000000e+00  0.0000000e+00  0.0000000e+00  0.0000000e+00  0.0000000e+00  0.0000000e+00  0.0000000e+00  0.0000000e+00  0.0000000e+00  0.0000000e+00  0.0000000e+00  0.0000000e+00  0.0000000e+00  0.0000000e+00  0.0000000e+00  0.0000000e+00  0.0000000e+00  0.0000000e+00  0.0000000e+00  0.0000000e+00  0.0000000e+00  0.0000000e+00  0.0000000e+00  0.0000000e+00  2.4373870e-03  1.4443710e-03  1.6704370e-04  8.5544350e-04 -7.8760730e-04  2.3970600e-19 -9.3947640e-05 -6.6266660e-04 -8.0536010e-04 -9.4070470e-07 -4.0305140e-06 -4.3184410e-06 -1.4576460e-09 -2.5179350e-10  6.5380400e-10 -1.6190330e-10 -7.2347750e-11 -7.3811480e-10 -2.9876390e-10 -4.4058520e-10  3.9181200e-10  5.1846900e-10  2.8139110e-10  1.2900890e-10  0.0000000e+00  0.0000000e+00  0.0000000e+00  0.0000000e+00  0.0000000e+00  0.0000000e+00  0.0000000e+00  0.0000000e+00  0.0000000e+00  0.0000000e+00  0.0000000e+00  0.0000000e+00  0.0000000e+00  0.0000000e+00  0.0000000e+00  0.0000000e+00  0.0000000e+00  0.0000000e+00  0.0000000e+00  0.0000000e+00  0.0000000e+00  0.0000000e+00  0.0000000e+00  0.0000000e+00 -2.4373870e-03 -1.4443710e-03 -1.6704370e-04 -8.5544350e-04  7.8760730e-04 -2.3970600e-19  9.3947640e-05  6.6266660e-04  8.0536010e-04  9.4070470e-07  4.0305140e-06  4.3184410e-06  1.4576460e-09  2.5179350e-10 -6.5380400e-10  1.6190330e-10  7.2347750e-11  7.3811480e-10  2.9876390e-10  4.4058520e-10 -3.9181200e-10 -5.1846900e-10 -2.8139110e-10 -1.2900890e-10
  0.0000000e+00  0.0000000e+00  0.0000000e+00  0.0000000e+00  0.0000000e+00  0.0000000e+00  0.0000000e+00  0.0000000e+00  0.0000000e+00  0.0000000e+00  0.0000000e+00  0.0000000e+00  0.0000000e+00  0.0000000e+00  0.0000000e+00  0.0000000e+00  0.0000000e+00  0.0000000e+00  0.0000000e+00  0.0000000e+00  0.0000000e+00  0.0000000e+00  0.0000000e+00  0.0000000e+00  0.0000000e+00  1.9275770e-03  1.0467630e-03 -6.6319660e-05 -7.8897830e-04  6.7698410e-04  9.3947640e-05  2.0509950e-21 -1.4338610e-03 -1.8753760e-03  1.7778430e-04  1.6438200e-03  1.9161430e-03 -3.8791740e-09  3.7894190e-10  5.6393820e-10  2.4103170e-09 -2.1915820e-09 -9.6004930e-10 -9.0618820e-10 -8.2101680e-10  1.3295670e-09  7.1497980e-10  1.8208400e-10  1.2291920e-09  0.0000000e+00  0.0000000e+00  0.0000000e+00  0.0000000e+00  0.0000000e+00  0.0000000e+00  0.0000000e+00  0.0000000e+00  0.0000000e+00  0.0000000e+00  0.0000000e+00  0.0000000e+00  0.0000000e+00  0.0000000e+00  0.0000000e+00  0.0000000e+00  0.0000000e+00  0.0000000e+00  0.0000000e+00  0.0000000e+00  0.0000000e+00  0.0000000e+00  0.0000000e+00  0.0000000e+00 -1.9275770e-03 -1.0467630e-03  6.6319660e-05  7.8897830e-04 -6.7698410e-04 -9.3947640e-05 -2.0509950e-21  1.4338610e-03  1.8753760e-03 -1.7778430e-04 -1.6438200e-03 -1.9161430e-03  3.8791740e-09 -3.7894190e-10 -5.6393820e-10 -2.4103170e-09  2.1915820e-09  9.6004930e-10  9.0618820e-10  8.2101680e-10 -1.3295670e-09 -7.1497980e-10 -1.8208400e-10 -1.2291920e-09
  0.0000000e+00  0.0000000e+00  0.0000000e+00  0.0000000e+00  0.0000000e+00  0.0000000e+00  0.0000000e+00  0.0000000e+00  0.0000000e+00  0.0000000e+00  0.0000000e+00  0.0000000e+00  0.0000000e+00  0.0000000e+00  0.0000000e+00  0.0000000e+00  0.0000000e+00  0.0000000e+00  0.0000000e+00  0.0000000e+00  0.0000000e+00  0.0000000e+00  0.0000000e+00  0.0000000e+00  0.0000000e+00  8.3741070e-04 -1.7737870e-04 -1.3422470e-03 -3.6624650e-04 -1.1608410e-05  6.6266660e-04  1.4338610e-03 -1.9286090e-19 -9.3643360e-04 -1.4369990e-03  5.2659780e-05  1.1415550e-03  4.5126880e-10  2.3198950e-10  1.5735990e-09 -4.1209900e-10 -1.9367400e-09  1.3894650e-09 -9.3137860e-10  6.0490720e-10  1.6106860e-10 -3.1733280e-10  4.8938440e-10  8.5756790e-10  0.0000000e+00  0.0000000e+00  0.0000000e+00  0.0000000e+00  0.0000000e+00  0.0000000e+00  0.0000000e+00  0.0000000e+00  0.0000000e+00  0.0000000e+00  0.0000000e+00  0.0000000e+00  0.0000000e+00  0.0000000e+00  0.0000000e+00  0.0000000e+00  0.0000000e+00  0.0000000e+00  0.0000000e+00  0.0000000e+00  0.0000000e+00  0.0000000e+00  0.0000000e+00  0.0000000e+00 -8.3741070e-04  1.7737870e-04  1.3422470e-03  3.6624650e-04  1.1608410e-05 -6.6266660e-04 -1.4338610e-03  1.9286090e-19  9.3643360e-04  1.4369990e-03 -5.2659780e-05 -1.1415550e-03 -4.5126880e-10 -2.3198950e-10 -1.5735990e-09  4.1209900e-10  1.9367400e-09 -1.3894650e-09  9.3137860e-10 -6.0490720e-10 -1.6106860e-10  3.1733280e-10 -4.8938440e-10 -8.5756790e-10
  0.0000000e+00  0.0000000e+00  0.0000000e+00  0.0000000e+00  0.0000000e+00  0.0000000e+00  0.0000000e+00  0.0000000e+00  0.0000000e+00  0.0000000e+00  0.0000000e+00  0.0000000e+00  0.0000000e+00  0.0000000e+00  0.0000000e+00  0.0000000e+00  0.0000000e+00  0.0000000e+00  0.0000000e+00  0.0000000e+00  0.0000000e+00  0.0000000e+00  0.0000000e+00  0.0000000e+00  0.0000000e+00 -1.6360600e-04 -9.1562270e-04 -1.7122380e-03  3.6249130e-05 -4.5731180e-04  8.0536010e-04  1.8753760e-03  9.3643360e-04  5.8000910e-19 -1.9955880e-03 -1.0046800e-03  2.4165770e-04  1.0212460e-09  7.4317570e-10  1.5863110e-09 -5.0322220e-10 -3.0947300e-09  1.2117140e-09 -8.3415460e-10  1.1957810e-09  1.0129270e-09 -6.7208160e-10  6.4870510e-11  6.7860660e-10  0.0000000e+00  0.0000000e+00  0.0000000e+00  0.0000000e+00  0.0000000e+00  0.0000000e+00  0.0000000e+00  0.0000000e+00  0.0000000e+00  0.0000000e+00  0.0000000e+00  0.0000000e+00  0.0000000e+00  0.0000000e+00  0.0000000e+00  0.0000000e+00  0.0000000e+00  0.0000000e+00  0.0000000e+00  0.0000000e+00  0.0000000e+00  0.0000000e+00  0.0000000e+00  0.0000000e+00  1.6360600e-04  9.1562270e-04  1.7122380e-03 -3.6249130e-05  4.5731180e-04 -8.0536010e-04 -1.8753760e-03 -9.3643360e-04 -5.8000910e-19  1.9955880e-03  1.0046800e-03 -2.4165770e-04 -1.0212460e-09 -7.4317570e-10 -1.5863110e-09  5.0322220e-10  3.0947300e-09 -1.2117140e-09  8.3415460e-10 -1.1957810e-09 -1.0129270e-09  6.7208160e-10 -6.4870510e-11 -6.7860660e-10
  0.0000000e+00  0.0000000e+00  0.0000000e+00  0.0000000e+00  0.0000000e+00  0.0000000e+00  0.0000000e+00  0.0000000e+00  0.0000000e+00  0.0000000e+00  0.0000000e+00  0.0000000e+00  0.0000000e+00  0.0000000e+00  0.0000000e+00  0.0000000e+00  0.0000000e+00  0.0000000e+00  0.0000000e+00  0.0000000e+00  0.0000000e+00  0.0000000e+00  0.0000000e+00  0.0000000e+00  0.0000000e+00  2.1063400e-04  1.0627280e-04 -2.4100980e-05 -4.4576680e-06  3.6131670e-06  9.4070470e-07 -1.7778430e-04  1.4369990e-03  1.9955880e-03  9.4277080e-20 -7.5010170e-04 -9.3510590e-04  4.7231280e-10 -9.9473900e-10  1.0766470e-10  2.5341600e-09 -2.5826780e-09 -3.3027750e-09 -2.8316770e-11 -5.0552070e-10  7.3896330e-10 -3.3563430e-10  2.4215490e-10  3.0016520e-10  0.0000000e+00  0.0000000e+00  0.0000000e+00  0.0000000e+00  0.0000000e+00  0.0000000e+00  0.0000000e+00  0.0000000e+00  0.0000000e+00  0.0000000e+00  0.0000000e+00  0.0000000e+00  0.0000000e+00  0.0000000e+00  0.0000000e+00  0.0000000e+00  0.0000000e+00  0.0000000e+00  0.0000000e+00  0.0000000e+00  0.0000000e+00  0.0000000e+00  0.0000000e+00  0.0000000e+00 -2.1063400e-04 -1.0627280e-04  2.4100980e-05  4.4576680e-06 -3.6131670e-06 -9.4070470e-07  1.7778430e-04 -1.4369990e-03 -1.9955880e-03 -9.4277080e-20  7.5010170e-04  9.3510590e-04 -4.7231280e-10  9.9473900e-10 -1.0766470e-10 -2.5341600e-09  2.5826780e-09  3.3027750e-09  2.8316770e-11  5.0552070e-10 -7.3896330e-10  3.3563430e-10 -2.4215490e-10 -3.0016520e-10
  0.0000000e+00  0.0000000e+00  0.0000000e+00  0.0000000e+00  0.0000000e+00  0.0000000e+00  0.0000000e+00  0.0000000e+00  0.0000000e+00  0.0000000e+00  0.0000000e+00  0.0000000e+00  0.0000000e+00  0.0000000e+00  0.0000000e+00  0.0000000e+00  0.0000000e+00  0.0000000e+00  0.0000000e+00  0.0000000e+00  0.0000000e+00  0.0000000e+00  0.0000000e+00  0.0000000e+00  0.0000000e+00  9.2017310e-05 -2.5013140e-05 -1.5896380e-04 -2.0833330e-06 -2.0021650e-07  4.0305140e-06 -1.6438200e-03 -5.2659780e-05  1.0046800e-03  7.5010170e-04 -2.1163200e-19 -5.6161170e-04  3.5140790e-11 -3.0139520e-10  1.8352750e-09  2.4972700e-09 -7.8001570e-10 -2.2442390e-09  2.5688720e-10 -7.1284560e-10  2.7742690e-10  6.9283970e-11 -7.9197220e-11  1.0728550e-10  0.0000000e+00  0.0000000e+00  0.0000000e+00  0.0000000e+00  0.0000000e+00  0.0000000e+00  0.0000000e+00  0.0000000e+00  0.0000000e+00  0.0000000e+00  0.0000000e+00  0.0000000e+00  0.0000000e+00  0.0000000e+00  0.0000000e+00  0.0000000e+00  0.0000000e+00  0.0000000e+00  0.0000000e+00  0.0000000e+00  0.0000000e+00  0.0000000e+00  0.0000000e+00  0.0000000e+00 -9.2017310e-05  2.5013140e-05  1.5896380e-04  2.0833330e-06  2.0021650e-07 -4.0305140e-06  1.6438200e-03  5.2659780e-05 -1.0046800e-03 -7.5010170e-04  2.1163200e-19  5.6161170e-04 -3.5140790e-11  3.0139520e-10 -1.8352750e-09 -2.4972700e-09  7.8001570e-10  2.2442390e-09 -2.5688720e-10  7.1284560e-10 -2.7742690e-10 -6.9283970e-11  7.9197220e-11 -1.0728550e-10
  0.0000000e+00  0.0000000e+00  0.0000000e+00  0.0000000e+00  0.0000000e+00  0.0000000e+00  0.0000000e+00  0.0000000e+00  0.0000000e+00  0.0000000e+00  0.0000000e+00  0.0000000e+00  0.0000000e+00  0.0000000e+00  0.0000000e+00  0.0000000e+00  0.0000000e+00  0.0000000e+00  0.0000000e+00  0.0000000e+00  0.0000000e+00  0.0000000e+00  0.0000000e+00  0.0000000e+00  0.0000000e+00 -4.3000450e-05 -1.1075800e-04 -1.8013210e-04  7.4125750e-07 -2.9533550e-06  4.3184410e-06 -1.9161430e-03 -1.1415550e-03 -2.4165770e-04  9.3510590e-04  5.6161170e-04 -3.9602040e-20 -2.2654430e-09  5.7391900e-11  8.9911240e-10 -3.2795130e-10  2.5635420e-09 -4.6890960e-10  1.5839190e-10 -3.4706480e-10 -4.1131820e-10  4.0494210e-10 -3.9292320e-10 -3.2015740e-10  0.0000000e+00  0.0000000e+00  0.0000000e+00  0.0000000e+00  0.0000000e+00  0.0000000e+00  0.0000000e+00  0.0000000e+00  0.0000000e+00  0.0000000e+00  0.0000000e+00  0.0000000e+00  0.0000000e+00  0.0000000e+00  0.0000000e+00  0.0000000e+00  0.0000000e+00  0.0000000e+00  0.0000000e+00  0.0000000e+00  0.0000000e+00  0.0000000e+00  0.0000000e+00  0.0000000e+00  4.3000450e-05  1.1075800e-04  1.8013210e-04 -7.4125750e-07  2.9533550e-06 -4.3184410e-06  1.9161430e-03  1.1415550e-03  2.4165770e-04 -9.3510590e-04 -5.6161170e-04  3.9602040e-20  2.2654430e-09 -5.7391900e-11 -8.9911240e-10  3.2795130e-10 -2.5635420e-09  4.6890960e-10 -1.5839190e-10  3.4706480e-10  4.1131820e-10 -4.0494210e-10  3.9292320e-10  3.2015740e-10
  0.0000000e+00  0.0000000e+00  0.0000000e+00  0.0000000e+00  0.0000000e+00  0.0000000e+00  0.0000000e+00  0.0000000e+00  0.0000000e+00  0.0000000e+00  0.0000000e+00  0.0000000e+00  0.0000000e+00  0.0000000e+00  0.0000000e+00  0.0000000e+00  0.0000000e+00  0.0000000e+00  0.0000000e+00  0.0000000e+00  0.0000000e+00  0.0000000e+00  0.0000000e+00  0.0000000e+00  0.0000000e+00  3.6576630e-10 -8.1070860e-10 -1.2601490e-09 -2.9572540e-10 -5.1735680e-11  1.4576460e-09  3.8791740e-09 -4.5126880e-10 -1.0212460e-09 -4.7231280e-10 -3.5140790e-11  2.2654430e-09 -1.6288410e-19  8.6989540e-04  1.8361430e-03 -8.9681930e-04  1.0679290e-03 -3.1844360e-03 -1.7909600e-04 -8.8044630e-04 -2.5432310e-04  4.9503810e-04  3.2696230e-05 -1.1491610e-04  0.0000000e+00  0.0000000e+00  0.0000000e+00  0.0000000e+00  0.0000000e+00  0.0000000e+00  0.0000000e+00  0.0000000e+00  0.0000000e+00  0.0000000e+00  0.0000000e+00  0.0000000e+00  0.0000000e+00  0.0000000e+00  0.0000000e+00  0.0000000e+00  0.0000000e+00  0.0000000e+00  0.0000000e+00  0.0000000e+00  0.0000000e+00  0.0000000e+00  0.0000000e+00  0.0000000e+00 -3.6576630e-10  8.1070860e-10  1.2601490e-09  2.9572540e-10  5.1735680e-11 -1.4576460e-09 -3.8791740e-09  4.5126880e-10  1.0212460e-09  4.7231280e-10  3.5140790e-11 -2.2654430e-09  1.6288410e-19 -8.6989540e-04 -1.8361430e-03  8.9681930e-04 -1.0679290e-03  3.1844360e-03  1.7909600e-04  8.8044630e-04  2.5432310e-04 -4.9503810e-04 -3.2696230e-05  1.1491610e-04
  0.0000000e+00  0.0000000e+00  0.0000000e+00  0.0000000e+00  0.0000000e+00  0.0000000e+00  0.0000000e+00  0.0000000e+00  0.0000000e+00  0.0000000e+00  0.0000000e+00  0.0000000e+00  0.0000000e+00  0.0000000e+00  0.0000000e+00  0.0000000e+00  0.0000000e+00  0.0000000e+00  0.0000000e+00  0.0000000e+00  0.0000000e+00  0.0000000e+00  0.0000000e+00  0.0000000e+00  0.0000000e+00  4.1935060e-10  2.0128280e-09  3.1048970e-09 -6.9634410e-10  3.0713190e-10  2.5179350e-10 -3.7894190e-10 -2.3198950e-10 -7.4317570e-10  9.9473900e-10  3.0139520e-10 -5.7391900e-11 -8.6989540e-04 -9.9017890e-20 -3.7063430e-04  1.0649640e-03 -1.2151800e-03 -8.1795160e-05 -4.4326150e-05  4.8185030e-05  4.2960510e-04 -2.9892470e-05 -4.1680630e-05  2.3138150e-04  0.0000000e+00  0.0000000e+00  0.0000000e+00  0.0000000e+00  0.0000000e+00  0.0000000e+00  0.0000000e+00  0.0000000e+00  0.0000000e+00  0.0000000e+00  0.0000000e+00  0.0000000e+00  0.0000000e+00  0.0000000e+00  0.0000000e+00  0.0000000e+00  0.0000000e+00  0.0000000e+00  0.0000000e+00  0.0000000e+00  0.0000000e+00  0.0000000e+00  0.0000000e+00  0.0000000e+00 -4.1935060e-10 -2.0128280e-09 -3.1048970e-09  6.9634410e-10 -3.0713190e-10 -2.5179350e-10  3.7894190e-10  2.3198950e-10  7.4317570e-10 -9.9473900e-10 -3.0139520e-10  5.7391900e-11  8.6989540e-04  9.9017890e-20  3.7063430e-04 -1.0649640e-03  1.2151800e-03  8.1795160e-05  4.4326150e-05 -4.8185030e-05 -4.2960510e-04  2.9892470e-05  4.1680630e-05 -2.3138150e-04
  0.0000000e+00  0.0000000e+00  0.0000000e+00  0.0000000e+00  0.0000000e+00  0.0000000e+00  0.0000000e+00  0.0000000e+00  0.0000000e+00  0.0000000e+00  0.0000000e+00  0.0000000e+00  0.0000000e+00  0.0000000e+00  0.0000000e+00  0.0000000e+00  0.0000000e+00  0.0000000e+00  0.0000000e+00  0.0000000e+00  0.0000000e+00  0.0000000e+00  0.0000000e+00  0.0000000e+00  0.0000000e+00 -3.1505590e-09 -1.9152080e-09  3.6902990e-10 -1.9755350e-10  3.6649950e-10 -6.5380400e-10 -5.6393820e-10 -1.5735990e-09 -1.5863110e-09 -1.0766470e-10 -1.8352750e-09 -8.9911240e-10 -1.8361430e-03  3.7063430e-04  2.9041750e-19  1.8657810e-03 -2.1099350e-03 -1.5294330e-03 -1.6986870e-04 -2.7341970e-04  7.9843630e-04  1.4782060e-04 -7.4063810e-05  4.3942820e-04  0.0000000e+00  0.0000000e+00  0.0000000e+00  0.0000000e+00  0.0000000e+00  0.0000000e+00  0.0000000e+00  0.0000000e+00  0.0000000e+00  0.0000000e+00  0.0000000e+00  0.0000000e+00  0.0000000e+00  0.0000000e+00  0.0000000e+00  0.0000000e+00  0.0000000e+00  0.0000000e+00  0.0000000e+00  0.0000000e+00  0.0000000e+00  0.0000000e+00  0.0000000e+00  0.0000000e+00  3.1505590e-09  1.9152080e-09 -3.6902990e-10  1.9755350e-10 -3.6649950e-10  6.5380400e-10  5.6393820e-10  1.5735990e-09  1.5863110e-09  1.0766470e-10  1.8352750e-09  8.9911240e-10  1.8361430e-03 -3.7063430e-04 -2.9041750e-19 -1.8657810e-03  2.1099350e-03  1.5294330e-03  1.6986870e-04  2.7341970e-04 -7.9843630e-04 -1.4782060e-04  7.4063810e-05 -4.3942820e-04
  0.0000000e+00  0.0000000e+00  0.0000000e+00  0.0000000e+00  0.0000000e+00  0.0000000e+00  0.0000000e+00  0.0000000e+00  0.0000000e+00  0.0000000e+00  0.0000000e+00  0.0000000e+00  0.0000000e+00  0.0000000e+00  0.0000000e+00  0.0000000e+00  0.0000000e+00  0.0000000e+00  0.0000000e+00  0.0000000e+00  0.0000000e+00  0.0000000e+00  0.0000000e+00  0.0000000e+00  0.0000000e+00 -1.5875080e-09 -1.4962990e-09 -1.2914410e-09 -3.4719690e-11  3.9671390e-11  1.6190330e-10 -2.4103170e-09  4.1209900e-10  5.0322220e-10 -2.5341600e-09 -2.4972700e-09  3.2795130e-10  8.9681930e-04 -1.0649640e-03 -1.8657810e-03 -1.9976890e-19  1.5221990e-05 -1.1098290e-03  1.3470730e-04  5.2272960e-04 -6.6873870e-05  6.5857680e-04 -3.3751840e-06  1.1203070e-04  0.0000000e+00  0.0000000e+00  0.0000000e+00  0.0000000e+00  0.0000000e+00  0.0000000e+00  0.0000000e+00  0.0000000e+00  0.0000000e+00  0.0000000e+00  0.0000000e+00  0.0000000e+00  0.0000000e+00  0.0000000e+00  0.0000000e+00  0.0000000e+00  0.0000000e+00  0.0000000e+00  0.0000000e+00  0.0000000e+00  0.0000000e+00  0.0000000e+00  0.0000000e+00  0.0000000e+00  1.5875080e-09  1.4962990e-09  1.2914410e-09  3.4719690e-11 -3.9671390e-11 -1.6190330e-10  2.4103170e-09 -4.1209900e-10 -5.0322220e-10  2.5341600e-09  2.4972700e-09 -3.2795130e-10 -8.9681930e-04  1.0649640e-03  1.8657810e-03  1.9976890e-19 -1.5221990e-05  1.1098290e-03 -1.3470730e-04 -5.2272960e-04  6.6873870e-05 -6.5857680e-04  3.3751840e-06 -1.1203070e-04
  0.0000000e+00  0.0000000e+00  0.0000000e+00  0.0000000e+00  0.0000000e+00  0.0000000e+00  0.0000000e+00  0.0000000e+00  0.0000000e+00  0.0000000e+00  0.0000000e+00  0.0000000e+00  0.0000000e+00  0.0000000e+00  0.0000000e+00  0.0000000e+00  0.0000000e+00  0.0000000e+00  0.0000000e+00  0.0000000e+00  0.0000000e+00  0.0000000e+00  0.0000000e+00  0.0000000e+00  0.0000000e+00  1.6000050e-10  2.5385590e-11 -1.9970640e-10  1.1829670e-09 -6.8468020e-10  7.2347750e-11  2.1915820e-09  1.9367400e-09  3.0947300e-09  2.5826780e-09  7.8001570e-10 -2.5635420e-09 -1.0679290e-03  1.2151800e-03  2.1099350e-03 -1.5221990e-05 -2.3167490e-20  1.2675400e-03 -1.5485330e-04 -5.9521010e-04  8.7514370e-05 -7.4971110e-04  6.2985210e-06 -1.4141630e-04  0.0000000e+00  0.0000000e+00  0.0000000e+00  0.0000000e+00  0.0000000e+00  0.0000000e+00  0.0000000e+00  0.0000000e+00  0.0000000e+00  0.0000000e+00  0.0000000e+00  0.0000000e+00  0.0000000e+00  0.0000000e+00  0.0000000e+00  0.0000000e+00  0.0000000e+00  0.0000000e+00  0.0000000e+00  0.0000000e+00  0.0000000e+00  0.0000000e+00  0.0000000e+00  0.0000000e+00 -1.6000050e-10 -2.5385590e-11  1.9970640e-10 -1.1829670e-09  6.8468020e-10 -7.2347750e-11 -2.1915820e-09 -1.9367400e-09 -3.0947300e-09 -2.5826780e-09 -7.8001570e-10  2.5635420e-09  1.0679290e-03 -1.2151800e-03 -2.1099350e-03  1.5221990e-05  2.3167490e-20 -1.2675400e-03  1.5485330e-04  5.9521010e-04 -8.7514370e-05  7.4971110e-04 -6.2985210e-06  1.4141630e-04
  0.0000000e+00  0.0000000e+00  0.0000000e+00  0.0000000e+00  0.0000000e+00  0.0000000e+00  0.0000000e+00  0.0000000e+00  0.0000000e+00  0.0000000e+00  0.0000000e+00  0.0000000e+00  0.0000000e+00  0.0000000e+00  0.0000000e+00  0.0000000e+00  0.0000000e+00  0.0000000e+00  0.0000000e+00  0.0000000e+00  0.0000000e+00  0.0000000e+00  0.0000000e+00  0.0000000e+00  0.0000000e+00 -1.6793810e-09 -8.2751220e-10  1.0686160e-09 -9.8971390e-11  1.5069410e-10  7.3811480e-10  9.6004930e-10 -1.3894650e-09 -1.2117140e-09  3.3027750e-09  2.2442390e-09  4.6890960e-10  3.1844360e-03  8.1795160e-05  1.5294330e-03  1.1098290e-03 -1.2675400e-03 -1.7642440e-19  7.3931920e-05 -1.3176830e-04 -8.1168610e-04 -1.7859030e-04 -1.7823870e-04  9.8211640e-04  0.0000000e+00  0.0000000e+00  0.0000000e+00  0.0000000e+00  0.0000000e+00  0.0000000e+00  0.0000000e+00  0.0000000e+00  0.0000000e+00  0.0000000e+00  0.0000000e+00  0.0000000e+00  0.0000000e+00  0.0000000e+00  0.0000000e+00  0.0000000e+00  0.0000000e+00  0.0000000e+00  0.0000000e+00  0.0000000e+00  0.0000000e+00  0.0000000e+00  0.0000000e+00  0.0000000e+00  1.6793810e-09  8.2751220e-10 -1.0686160e-09  9.8971390e-11 -1.5069410e-10 -7.3811480e-10 -9.6004930e-10  1.3894650e-09  1.2117140e-09 -3.3027750e-09 -2.2442390e-09 -4.6890960e-10 -3.1844360e-03 -8.1795160e-05 -1.5294330e-03 -1.1098290e-03  1.2675400e-03  1.7642440e-19 -7.3931920e-05  1.3176830e-04  8.1168610e-04  1.7859030e-04  1.7823870e-04 -9.8211640e-04
  0.0000000e+00  0.0000000e+00  0.0000000e+00  0.0000000e+00  0.0000000e+00  0.0000000e+00  0.0000000e+00  0.0000000e+00  0.0000000e+00  0.0000000e+00  0.0000000e+00  0.0000000e+00  0.0000000e+00  0.0000000e+00  0.0000000e+00  0.0000000e+00  0.0000000e+00  0.0000000e+00  0.0000000e+00  0.0000000e+00  0.0000000e+00  0.0000000e+00  0.0000000e+00  0.0000000e+00  0.0000000e+00 -3.5817880e-10 -4.1064020e-10  4.5529890e-10  2.5885020e-10 -6.4841060e-10  2.9876390e-10  9.0618820e-10  9.3137860e-10  8.3415460e-10  2.8316770e-11 -2.5688720e-10 -1.5839190e-10  1.7909600e-04  4.4326150e-05  1.6986870e-04 -1.3470730e-04  1.5485330e-04 -7.3931920e-05 -1.1755160e-19  1.6219400e-04  3.0022970e-04  2.4701070e-04  8.0668540e-05 -4.2107930e-04  0.0000000e+00  0.0000000e+00  0.0000000e+00  0.0000000e+00  0.0000000e+00  0.0000000e+00  0.0000000e+00  0.0000000e+00  0.0000000e+00  0.0000000e+00  0.0000000e+00  0.0000000e+00  0.0000000e+00  0.0000000e+00  0.0000000e+00  0.0000000e+00  0.0000000e+00  0.0000000e+00  0.0000000e+00  0.0000000e+00  0.0000000e+00  0.0000000e+00  0.0000000e+00  0.0000000e+00  3.5817880e-10  4.1064020e-10 -4.5529890e-10 -2.5885020e-10  6.4841060e-10 -2.9876390e-10 -9.0618820e-10 -9.3137860e-10 -8.3415460e-10 -2.8316770e-11  2.5688720e-10  1.5839190e-10 -1.7909600e-04 -4.4326150e-05 -1.6986870e-04  1.3470730e-04 -1.5485330e-04  7.3931920e-05  1.1755160e-19 -1.6219400e-04 -3.0022970e-04 -2.4701070e-04 -8.0668540e-05  4.2107930e-04
  0.0000000e+00  0.0000000e+00  0.0000000e+00  0.0000000e+00  0.0000000e+00  0.0000000e+00  0.0000000e+00  0.0000000e+00  0.0000000e+00  0.0000000e+00  0.0000000e+00  0.0000000e+00  0.0000000e+00  0.0000000e+00  0.0000000e+00  0.0000000e+00  0.0000000e+00  0.0000000e+00  0.0000000e+00  0.0000000e+00  0.0000000e+00  0.0000000e+00  0.0000000e+00  0.0000000e+00  0.0000000e+00 -7.0963920e-10 -1.5518630e-10 -4.7984180e-10 -4.8659410e-10  2.5358930e-10  4.4058520e-10  8.2101680e-10 -6.0490720e-10 -1.1957810e-09  5.0552070e-10  7.1284560e-10  3.4706480e-10  8.8044630e-04 -4.8185030e-05  2.7341970e-04 -5.2272960e-04  5.9521010e-04  1.3176830e-04 -1.6219400e-04  1.4211210e-19  1.2456250e-03  2.2341600e-05  3.1787540e-04 -1.7933370e-03  0.0000000e+00  0.0000000e+00  0.0000000e+00  0.0000000e+00  0.0000000e+00  0.0000000e+00  0.0000000e+00  0.0000000e+00  0.0000000e+00  0.0000000e+00  0.0000000e+00  0.0000000e+00  0.0000000e+00  0.0000000e+00  0.0000000e+00  0.0000000e+00  0.0000000e+00  0.0000000e+00  0.0000000e+00  0.0000000e+00  0.0000000e+00  0.0000000e+00  0.0000000e+00  0.0000000e+00  7.0963920e-10  1.5518630e-10  4.7984180e-10  4.8659410e-10 -2.5358930e-10 -4.4058520e-10 -8.2101680e-10  6.0490720e-10  1.1957810e-09 -5.0552070e-10 -7.1284560e-10 -3.4706480e-10 -8.8044630e-04  4.8185030e-05 -2.7341970e-04  5.2272960e-04 -5.9521010e-04 -1.3176830e-04  1.6219400e-04 -1.4211210e-19 -1.2456250e-03 -2.2341600e-05 -3.1787540e-04  1.7933370e-03
  0.0000000e+00  0.0000000e+00  0.0000000e+00  0.0000000e+00  0.0000000e+00  0.0000000e+00  0.0000000e+00  0.0000000e+00  0.0000000e+00  0.0000000e+00  0.0000000e+00  0.0000000e+00  0.0000000e+00  0.0000000e+00  0.0000000e+00  0.0000000e+00  0.0000000e+00  0.0000000e+00  0.0000000e+00  0.0000000e+00  0.0000000e+00  0.0000000e+00  0.0000000e+00  0.0000000e+00  0.0000000e+00 -6.9494930e-10  5.4077370e-10 -4.2262010e-10 -1.7577270e-11  6.2407480e-10 -3.9181200e-10 -1.3295670e-09 -1.6106860e-10 -1.0129270e-09 -7.3896330e-10 -2.7742690e-10  4.1131820e-10  2.5432310e-04 -4.2960510e-04 -7.9843630e-04  6.6873870e-05 -8.7514370e-05  8.1168610e-04 -3.0022970e-04 -1.2456250e-03  6.7319410e-20 -1.8556650e-03 -3.1174390e-05 -8.5730250e-05  0.0000000e+00  0.0000000e+00  0.0000000e+00  0.0000000e+00  0.0000000e+00  0.0000000e+00  0.0000000e+00  0.0000000e+00  0.0000000e+00  0.0000000e+00  0.0000000e+00  0.0000000e+00  0.0000000e+00  0.0000000e+00  0.0000000e+00  0.0000000e+00  0.0000000e+00  0.0000000e+00  0.0000000e+00  0.0000000e+00  0.0000000e+00  0.0000000e+00  0.0000000e+00  0.0000000e+00  6.9494930e-10 -5.4077370e-10  4.2262010e-10  1.7577270e-11 -6.2407480e-10  3.9181200e-10  1.3295670e-09  1.6106860e-10  1.0129270e-09  7.3896330e-10  2.7742690e-10 -4.1131820e-10 -2.5432310e-04  4.2960510e-04  7.9843630e-04 -6.6873870e-05  8.7514370e-05 -8.1168610e-04  3.0022970e-04  1.2456250e-03 -6.7319410e-20  1.8556650e-03  3.1174390e-05  8.5730250e-05
  0.0000000e+00  0.0000000e+00  0.0000000e+00  0.0000000e+00  0.0000000e+00  0.0000000e+00  0.0000000e+00  0.0000000e+00  0.0000000e+00  0.0000000e+00  0.0000000e+00  0.0000000e+00  0.0000000e+00  0.0000000e+00  0.0000000e+00  0.0000000e+00  0.0000000e+00  0.0000000e+00  0.0000000e+00  0.0000000e+00  0.0000000e+00  0.0000000e+00  0.0000000e+00  0.0000000e+00  0.0000000e+00 -5.8175830e-10 -6.8064710e-11  4.1244800e-10  2.2209080e-10  3.1885810e-11 -5.1846900e-10 -7.1497980e-10  3.1733280e-10  6.7208160e-10  3.3563430e-10 -6.9283970e-11 -4.0494210e-10 -4.9503810e-04  2.9892470e-05 -1.4782060e-04 -6.5857680e-04  7.4971110e-04  1.7859030e-04 -2.4701070e-04 -2.2341600e-05  1.8556650e-03  2.9323920e-19 -3.2021970e-05  1.8096660e-04  0.0000000e+00  0.0000000e+00  0.0000000e+00  0.0000000e+00  0.0000000e+00  0.0000000e+00  0.0000000e+00  0.0000000e+00  0.0000000e+00  0.0000000e+00  0.0000000e+00  0.0000000e+00  0.0000000e+00  0.0000000e+00  0.0000000e+00  0.0000000e+00  0.0000000e+00  0.0000000e+00  0.0000000e+00  0.0000000e+00  0.0000000e+00  0.0000000e+00  0.0000000e+00  0.0000000e+00  5.8175830e-10  6.8064710e-11 -4.1244800e-10 -2.2209080e-10 -3.1885810e-11  5.1846900e-10  7.1497980e-10 -3.1733280e-10 -6.7208160e-10 -3.3563430e-10  6.9283970e-11  4.0494210e-10  4.9503810e-04 -2.9892470e-05  1.4782060e-04  6.5857680e-04 -7.4971110e-04 -1.7859030e-04  2.4701070e-04  2.2341600e-05 -1.8556650e-03 -2.9323920e-19  3.2021970e-05 -1.8096660e-04
  0.0000000e+00  0.0000000e+00  0.0000000e+00  0.0000000e+00  0.0000000e+00  0.0000000e+00  0.0000000e+00  0.0000000e+00  0.0000000e+00  0.0000000e+00  0.0000000e+00  0.0000000e+00  0.0000000e+00  0.0000000e+00  0.0000000e+00  0.0000000e+00  0.0000000e+00  0.0000000e+00  0.0000000e+00  0.0000000e+00  0.0000000e+00  0.0000000e+00  0.0000000e+00  0.0000000e+00  0.0000000e+00  3.6721400e-11 -3.8489860e-10 -7.6736080e-10 -1.8068880e-10  3.4081770e-10 -2.8139110e-10 -1.8208400e-10 -4.8938440e-10 -6.4870510e-11 -2.4215490e-10  7.9197220e-11  3.9292320e-10 -3.2696230e-05  4.1680630e-05  7.4063810e-05  3.3751840e-06 -6.2985210e-06  1.7823870e-04 -8.0668540e-05 -3.1787540e-04  3.1174390e-05  3.2021970e-05 -2.2593500e-19  4.5210370e-06  0.0000000e+00  0.0000000e+00  0.0000000e+00  0.0000000e+00  0.0000000e+00  0.0000000e+00  0.0000000e+00  0.0000000e+00  0.0000000e+00  0.0000000e+00  0.0000000e+00  0.0000000e+00  0.0000000e+00  0.0000000e+00  0.0000000e+00  0.0000000e+00  0.0000000e+00  0.0000000e+00  0.0000000e+00  0.0000000e+00  0.0000000e+00  0.0000000e+00  0.0000000e+00  0.0000000e+00 -3.6721400e-11  3.8489860e-10  7.6736080e-10  1.8068880e-10 -3.4081770e-10  2.8139110e-10  1.8208400e-10  4.8938440e-10  6.4870510e-11  2.4215490e-10 -7.9197220e-11 -3.9292320e-10  3.2696230e-05 -4.1680630e-05 -7.4063810e-05 -3.3751840e-06  6.2985210e-06 -1.7823870e-04  8.0668540e-05  3.1787540e-04 -3.1174390e-05 -3.2021970e-05  2.2593500e-19 -4.5210370e-06
  0.0000000e+00  0.0000000e+00  0.0000000e+00  0.0000000e+00  0.0000000e+00  0.0000000e+00  0.0000000e+00  0.0000000e+00  0.0000000e+00  0.0000000e+00  0.0000000e+00  0.0000000e+00  0.0000000e+00  0.0000000e+00  0.0000000e+00  0.0000000e+00  0.0000000e+00  0.0000000e+00  0.0000000e+00  0.0000000e+00  0.0000000e+00  0.0000000e+00  0.0000000e+00  0.0000000e+00  0.0000000e+00  2.3895870e-10  6.4365650e-10 -6.3533730e-12  1.6344970e-12  7.2273570e-10 -1.2900890e-10 -1.2291920e-09 -8.5756790e-10 -6.7860660e-10 -3.0016520e-10 -1.0728550e-10  3.2015740e-10  1.1491610e-04 -2.3138150e-04 -4.3942820e-04 -1.1203070e-04  1.4141630e-04 -9.8211640e-04  4.2107930e-04  1.7933370e-03  8.5730250e-05 -1.8096660e-04 -4.5210370e-06  3.1403460e-20  0.0000000e+00  0.0000000e+00  0.0000000e+00  0.0000000e+00  0.0000000e+00  0.0000000e+00  0.0000000e+00  0.0000000e+00  0.0000000e+00  0.0000000e+00  0.0000000e+00  0.0000000e+00  0.0000000e+00  0.0000000e+00  0.0000000e+00  0.0000000e+00  0.0000000e+00  0.0000000e+00  0.0000000e+00  0.0000000e+00  0.0000000e+00  0.0000000e+00  0.0000000e+00  0.0000000e+00 -2.3895870e-10 -6.4365650e-10  6.3533730e-12 -1.6344970e-12 -7.2273570e-10  1.2900890e-10  1.2291920e-09  8.5756790e-10  6.7860660e-10  3.0016520e-10  1.0728550e-10 -3.2015740e-10 -1.1491610e-04  2.3138150e-04  4.3942820e-04  1.1203070e-04 -1.4141630e-04  9.8211640e-04 -4.2107930e-04 -1.7933370e-03 -8.5730250e-05  1.8096660e-04  4.5210370e-06 -3.1403460e-20
  2.6245800e-03  6.4573050e-06  1.0946230e-03  2.2126500e-03  1.8728840e-04  3.1249110e-04 -1.3664990e-03 -2.5886620e-04 -1.1285110e-04 -5.4568580e-05  2.9196910e-03 -1.3376010e-04 -4.1492510e-04  3.3929370e-09 -1.5000940e-10 -2.2995380e-09  9.5463750e-10  1.3436180e-09 -1.1519120e-09 -7.9279840e-10  2.2883780e-11  4.3379320e-10 -9.9772040e-10 -2.7318160e-10  6.3781220e-10  0.0000000e+00  0.0000000e+00  0.0000000e+00  0.0000000e+00  0.0000000e+00  0.0000000e+00  0.0000000e+00  0.0000000e+00  0.0000000e+00  0.0000000e+00  0.0000000e+00  0.0000000e+00  0.0000000e+00  0.0000000e+00  0.0000000e+00  0.0000000e+00  0.0000000e+00  0.0000000e+00  0.0000000e+00  0.0000000e+00  0.0000000e+00  0.0000000e+00  0.0000000e+00  0.0000000e+00  1.8940830e-19 -1.0740970e-03 -2.2317510e-03  9.2093150e-05  1.1982670e-03 -2.4373870e-03 -1.9275770e-03 -8.3741070e-04  1.6360600e-04 -2.1063400e-04 -9.2017310e-05  4.3000450e-05 -3.6576630e-10 -4.1935060e-10  3.1505590e-09  1.5875080e-09 -1.6000050e-10  1.6793810e-09  3.5817880e-10  7.0963920e-10  6.9494930e-10  5.8175830e-10 -3.6721400e-11 -2.3895870e-10  0.0000000e+00  0.0000000e+00  0.0000000e+00  0.0000000e+00  0.0000000e+00  0.0000000e+00  0.0000000e+00  0.0000000e+00  0.0000000e+00  0.0000000e+00  0.0000000e+00  0.0000000e+00  0.0000000e+00  0.0000000e+00  0.0000000e+00  0.0000000e+00  0.0000000e+00  0.0000000e+00  0.0000000e+00  0.0000000e+00  0.0000000e+00  0.0000000e+00  0.0000000e+00  0.0000000e+00
 -4.6900580e-03  1.0692910e-03  4.8956120e-06  1.2458650e-03 -2.4005770e-05  8.0614590e-04 -4.8397150e-04 -1.3007250e-04  3.1405540e-05 -1.3670190e-04  1.3312680e-03  1.3131050e-03 -5.9853500e-04  2.0877960e-09 -8.1937580e-10 -1.6660240e-09  1.0033740e-09  2.9278840e-10 -5.3838290e-10  4.3948410e-11  6.2816440e-10  6.4267270e-10 -5.8176840e-10  8.2351740e-10  6.9468450e-10  0.0000000e+00  0.0000000e+00  0.0000000e+00  0.0000000e+00  0.0000000e+00  0.0000000e+00  0.0000000e+00  0.0000000e+00  0.0000000e+00  0.0000000e+00  0.0000000e+00  0.0000000e+00  0.0000000e+00  0.0000000e+00  0.0000000e+00  0.0000000e+00  0.0000000e+00  0.0000000e+00  0.0000000e+00  0.0000000e+00  0.0000000e+00  0.0000000e+00  0.0000000e+00  0.0000000e+00  1.0740970e-03  3.2021690e-19 -1.2489030e-03  1.0641070e-03 -2.1940820e-04 -1.4443710e-03 -1.0467630e-03  1.7737870e-04  9.1562270e-04 -1.0627280e-04  2.5013140e-05  1.1075800e-04  8.1070860e-10 -2.0128280e-09  1.9152080e-09  1.4962990e-09 -2.5385590e-11  8.2751220e-10  4.1064020e-10  1.5518630e-10 -5.4077370e-10  6.8064710e-11  3.8489860e-10 -6.4365650e-10  0.0000000e+00  0.0000000e+00  0.0000000e+00  0.0000000e+00  0.0000000e+00  0.0000000e+00  0.0000000e+00  0.0000000e+00  0.0000000e+00  0.0000000e+00  0.0000000e+00  0.0000000e+00  0.0000000e+00  0.0000000e+00  0.0000000e+00  0.0000000e+00  0.0000000e+00  0.0000000e+00  0.0000000e+00  0.0000000e+00  0.0000000e+00  0.0000000e+00  0.0000000e+00  0.0000000e+00
  2.2572380e-03  2.2142590e-03 -1.2625980e-03  1.5897620e-05 -2.6764900e-04  1.3116570e-03  5.8329970e-04  3.0731450e-05  1.9647000e-04 -2.2058760e-04 -6.2875310e-04  2.8838850e-03 -7.6117810e-04  4.8508590e-10 -1.4993740e-09 -9.1225490e-11  3.9233080e-10 -2.6304240e-10 -6.3939890e-10  9.9765520e-10  1.5852420e-09  8.6610410e-10  4.4102510e-10  2.1624270e-09  7.3506160e-10  0.0000000e+00  0.0000000e+00  0.0000000e+00  0.0000000e+00  0.0000000e+00  0.0000000e+00  0.0000000e+00  0.0000000e+00  0.0000000e+00  0.0000000e+00  0.0000000e+00  0.0000000e+00  0.0000000e+00  0.0000000e+00  0.0000000e+00  0.0000000e+00  0.0000000e+00  0.0000000e+00  0.0000000e+00  0.0000000e+00  0.0000000e+00  0.0000000e+00  0.0000000e+00  0.0000000e+00  2.2317510e-03  1.2489030e-03 -6.2547620e-20  2.1039140e-03 -1.8491620e-03 -1.6704370e-04  6.6319660e-05  1.3422470e-03  1.7122380e-03  2.4100980e-05  1.5896380e-04  1.8013210e-04  1.2601490e-09 -3.1048970e-09 -3.6902990e-10  1.2914410e-09  1.9970640e-10 -1.0686160e-09 -4.5529890e-10  4.7984180e-10  4.2262010e-10 -4.1244800e-10  7.6736080e-10  6.3533730e-12  0.0000000e+00  0.0000000e+00  0.0000000e+00  0.0000000e+00  0.0000000e+00  0.0000000e+00  0.0000000e+00  0.0000000e+00  0.0000000e+00  0.0000000e+00  0.0000000e+00  0.0000000e+00  0.0000000e+00  0.0000000e+00  0.0000000e+00  0.0000000e+00  0.0000000e+00  0.0000000e+00  0.0000000e+00  0.0000000e+00  0.0000000e+00  0.0000000e+00  0.0000000e+00  0.0000000e+00
  5.1984470e-08 -8.5364220e-05  1.0849530e-03  2.0870340e-03  1.7206270e-04  2.2053820e-04 -1.2035630e-03 -4.4437310e-05 -2.0744390e-05 -7.6698940e-06 -1.9844880e-04  1.7492130e-05  2.5699300e-05  5.5306250e-10  1.2484060e-09 -5.1606170e-10 -4.5163280e-10  6.7628220e-10  1.6373060e-11  1.6701420e-10  1.9380360e-10  1.4564810e-10  1.6142190e-10 -1.5951330e-10 -2.1963230e-10  0.0000000e+00  0.0000000e+00  0.0000000e+00  0.0000000e+00  0.0000000e+00  0.0000000e+00  0.0000000e+00  0.0000000e+00  0.0000000e+00  0.0000000e+00  0.0000000e+00  0.0000000e+00  0.0000000e+00  0.0000000e+00  0.0000000e+00  0.0000000e+00  0.0000000e+00  0.0000000e+00  0.0000000e+00  0.0000000e+00  0.0000000e+00  0.0000000e+00  0.0000000e+00  0.0000000e+00 -9.2093150e-05 -1.0641070e-03 -2.1039140e-03  1.6436060e-19  4.5031740e-04 -8.5544350e-04  7.8897830e-04  3.6624650e-04 -3.6249130e-05  4.4576680e-06  2.0833330e-06 -7.4125750e-07  2.9572540e-10  6.9634410e-10  1.9755350e-10  3.4719690e-11 -1.1829670e-09  9.8971390e-11 -2.5885020e-10  4.8659410e-10  1.7577270e-11 -2.2209080e-10  1.8068880e-10 -1.6344970e-12  0.0000000e+00  0.0000000e+00  0.0000000e+00  0.0000000e+00  0.0000000e+00  0.0000000e+00  0.0000000e+00  0.0000000e+00  0.0000000e+00  0.0000000e+00  0.0000000e+00  0.0000000e+00  0.0000000e+00  0.0000000e+00  0.0000000e+00  0.0000000e+00  0.0000000e+00  0.0000000e+00  0.0000000e+00  0.0000000e+00  0.0000000e+00  0.0000000e+00  0.0000000e+00  0.0000000e+00
  5.5670000e-08 -1.1952510e-03 -2.2925390e-04 -1.8434470e-03 -1.0526920e-05 -8.8336970e-04  7.5119170e-04  3.5860180e-05 -2.1699880e-06  2.9650670e-05  1.4870420e-04  1.0266570e-04 -5.3746580e-05 -2.9986600e-10 -9.0563110e-10  4.3673980e-10  5.2677310e-10 -1.2215180e-10  5.3834520e-10  1.5698200e-10 -4.2615070e-10  6.1667080e-10 -7.6318110e-10  7.6752160e-11 -1.5164250e-11  0.0000000e+00  0.0000000e+00  0.0000000e+00  0.0000000e+00  0.0000000e+00  0.0000000e+00  0.0000000e+00  0.0000000e+00  0.0000000e+00  0.0000000e+00  0.0000000e+00  0.0000000e+00  0.0000000e+00  0.0000000e+00  0.0000000e+00  0.0000000e+00  0.0000000e+00  0.0000000e+00  0.0000000e+00  0.0000000e+00  0.0000000e+00  0.0000000e+00  0.0000000e+00  0.0000000e+00 -1.1982670e-03  2.1940820e-04  1.8491620e-03 -4.5031740e-04  2.4272660e-19  7.8760730e-04 -6.7698410e-04  1.1608410e-05  4.5731180e-04 -3.6131670e-06  2.0021650e-07  2.9533550e-06  5.1735680e-11 -3.0713190e-10 -3.6649950e-10 -3.9671390e-11  6.8468020e-10 -1.5069410e-10  6.4841060e-10 -2.5358930e-10 -6.2407480e-10 -3.1885810e-11 -3.4081770e-10 -7.2273570e-10  0.0000000e+00  0.0000000e+00  0.0000000e+00  0.0000000e+00  0.0000000e+00  0.0000000e+00  0.0000000e+00  0.0000000e+00  0.0000000e+00  0.0000000e+00  0.0000000e+00  0.0000000e+00  0.0000000e+00  0.0000000e+00  0.0000000e+00  0.0000000e+00  0.0000000e+00  0.0000000e+00  0.0000000e+00  0.0000000e+00  0.0000000e+00  0.0000000e+00  0.0000000e+00  0.0000000e+00
  2.3754400e-08  2.4198890e-03 -1.4621270e-03 -1.4837740e-04 -2.8094790e-04  1.2923790e-03  6.7807140e-04  9.5927940e-06  4.0398450e-05 -4.2907280e-05  6.4650410e-05 -2.2565510e-04  5.7153590e-05 -4.5929100e-10  5.2344240e-11  7.8995100e-10  2.6301880e-10 -4.0876790e-10 -2.0783920e-10 -4.7558950e-10  3.8993240e-10 -6.0051940e-11  6.3725230e-10  3.6532540e-10  7.4752260e-10  0.0000000e+00  0.0000000e+00  0.0000000e+00  0.0000000e+00  0.0000000e+00  0.0000000e+00  0.0000000e+00  0.0000000e+00  0.0000000e+00  0.0000000e+00  0.0000000e+00  0.0000000e+00  0.0000000e+00  0.0000000e+00  0.0000000e+00  0.0000000e+00  0.0000000e+00  0.0000000e+00  0.0000000e+00  0.0000000e+00  0.0000000e+00  0.0000000e+00  0.0000000e+00  0.0000000e+00  2.4373870e-03  1.4443710e-03  1.6704370e-04  8.5544350e-04 -7.8760730e-04 -2.3970600e-19 -9.3947640e-05 -6.6266660e-04 -8.0536010e-04 -9.4070470e-07 -4.0305140e-06 -4.3184410e-06 -1.4576460e-09 -2.5179350e-10  6.5380400e-10 -1.6190330e-10 -7.2347750e-11 -7.3811480e-10 -2.9876390e-10 -4.4058520e-10  3.9181200e-10  5.1846900e-10  2.8139110e-10  1.2900890e-10  0.0000000e+00  0.0000000e+00  0.0000000e+00  0.0000000e+00  0.0000000e+00  0.0000000e+00  0.0000000e+00  0.0000000e+00  0.0000000e+00  0.0000000e+00  0.0000000e+00  0.0000000e+00  0.0000000e+00  0.0000000e+00  0.0000000e+00  0.0000000e+00  0.0000000e+00  0.0000000e+00  0.0000000e+00  0.0000000e+00  0.0000000e+00  0.0000000e+00  0.0000000e+00  0.0000000e+00
  1.6531750e-08  1.8286910e-03 -1.0115370e-03  7.5993440e-05 -3.6767640e-05  1.8612080e-04  7.5471860e-05  1.8612410e-04  1.6425880e-03 -1.8973810e-03  4.4623480e-04 -2.4320500e-03  6.5500470e-04  2.1838520e-09  3.1551860e-09  1.7049960e-09 -5.8356870e-10 -1.3172110e-09 -1.1345350e-09 -1.3508210e-09  1.7995320e-11 -1.0481320e-09  3.2768790e-10 -3.0077140e-10 -1.3044790e-10  0.0000000e+00  0.0000000e+00  0.0000000e+00  0.0000000e+00  0.0000000e+00  0.0000000e+00  0.0000000e+00  0.0000000e+00  0.0000000e+00  0.0000000e+00  0.0000000e+00  0.0000000e+00  0.0000000e+00  0.0000000e+00  0.0000000e+00  0.0000000e+00  0.0000000e+00  0.0000000e+00  0.0000000e+00  0.0000000e+00  0.0000000e+00  0.0000000e+00  0.0000000e+00  0.0000000e+00  1.9275770e-03  1.0467630e-03 -6.6319660e-05 -7.8897830e-04  6.7698410e-04  9.3947640e-05 -2.0509950e-21 -1.4338610e-03 -1.8753760e-03  1.7778430e-04  1.6438200e-03  1.9161430e-03 -3.8791740e-09  3.7894190e-10  5.6393820e-10  2.4103170e-09 -2.1915820e-09 -9.6004930e-10 -9.0618820e-10 -8.2101680e-10  1.3295670e-09  7.1497980e-10  1.8208400e-10  1.2291920e-09  0.0000000e+00  0.0000000e+00  0.0000000e+00  0.0000000e+00  0.0000000e+00  0.0000000e+00  0.0000000e+00  0.0000000e+00  0.0000000e+00  0.0000000e+00  0.0000000e+00  0.0000000e+00  0.0000000e+00  0.0000000e+00  0.0000000e+00  0.0000000e+00  0.0000000e+00  0.0000000e+00  0.0000000e+00  0.0000000e+00  0.0000000e+00  0.0000000e+00  0.0000000e+00  0.0000000e+00
 -1.6042610e-08  7.9807830e-04  1.7647320e-04  1.2780210e-03  1.9895250e-06  1.1082830e-04 -9.8265900e-05 -1.4235740e-03  5.7754700e-05 -1.1414090e-03 -1.4865540e-03 -9.7958370e-04  5.2336480e-04 -8.8191660e-10  2.6679130e-09 -7.3079200e-10 -1.2507260e-09 -5.7315050e-10 -1.0128150e-10 -3.2964970e-10  3.2785110e-10 -7.6542390e-10  8.5707450e-10  7.5833570e-10 -9.1204610e-10  0.0000000e+00  0.0000000e+00  0.0000000e+00  0.0000000e+00  0.0000000e+00  0.0000000e+00  0.0000000e+00  0.0000000e+00  0.0000000e+00  0.0000000e+00  0.0000000e+00  0.0000000e+00  0.0000000e+00  0.0000000e+00  0.0000000e+00  0.0000000e+00  0.0000000e+00  0.0000000e+00  0.0000000e+00  0.0000000e+00  0.0000000e+00  0.0000000e+00  0.0000000e+00  0.0000000e+00  8.3741070e-04 -1.7737870e-04 -1.3422470e-03 -3.6624650e-04 -1.1608410e-05  6.6266660e-04  1.4338610e-03  1.9286090e-19 -9.3643360e-04 -1.4369990e-03  5.2659780e-05  1.1415550e-03  4.5126880e-10  2.3198950e-10  1.5735990e-09 -4.1209900e-10 -1.9367400e-09  1.3894650e-09 -9.3137860e-10  6.0490720e-10  1.6106860e-10 -3.1733280e-10  4.8938440e-10  8.5756790e-10  0.0000000e+00  0.0000000e+00  0.0000000e+00  0.0000000e+00  0.0000000e+00  0.0000000e+00  0.0000000e+00  0.0000000e+00  0.0000000e+00  0.0000000e+00  0.0000000e+00  0.0000000e+00  0.0000000e+00  0.0000000e+00  0.0000000e+00  0.0000000e+00  0.0000000e+00  0.0000000e+00  0.0000000e+00  0.0000000e+00  0.0000000e+00  0.0000000e+00  0.0000000e+00  0.0000000e+00
  8.5313210e-09 -1.5046840e-04  8.9143310e-04  1.6219180e-03  2.6614350e-05  2.3402200e-05 -1.7781280e-04 -1.9834760e-03 -9.9721150e-04 -2.5372000e-04 -2.2357240e-03  3.0711860e-04  2.5674560e-04 -6.7273880e-10  2.9583070e-09 -8.0981850e-10 -1.3366760e-09  3.8745470e-10  2.9554760e-10  4.5731470e-10  9.0104550e-11 -1.3966460e-10  2.3378950e-09  2.2754540e-10 -9.7923310e-10  0.0000000e+00  0.0000000e+00  0.0000000e+00  0.0000000e+00  0.0000000e+00  0.0000000e+00  0.0000000e+00  0.0000000e+00  0.0000000e+00  0.0000000e+00  0.0000000e+00  0.0000000e+00  0.0000000e+00  0.0000000e+00  0.0000000e+00  0.0000000e+00  0.0000000e+00  0.0000000e+00  0.0000000e+00  0.0000000e+00  0.0000000e+00  0.0000000e+00  0.0000000e+00  0.0000000e+00 -1.6360600e-04 -9.1562270e-04 -1.7122380e-03  3.6249130e-05 -4.5731180e-04  8.0536010e-04  1.8753760e-03  9.3643360e-04 -5.8000910e-19 -1.9955880e-03 -1.0046800e-03  2.4165770e-04  1.0212460e-09  7.4317570e-10  1.5863110e-09 -5.0322220e-10 -3.0947300e-09  1.2117140e-09 -8.3415460e-10  1.1957810e-09  1.0129270e-09 -6.7208160e-10  6.4870510e-11  6.7860660e-10  0.0000000e+00  0.0000000e+00  0.0000000e+00  0.0000000e+00  0.0000000e+00  0.0000000e+00  0.0000000e+00  0.0000000e+00  0.0000000e+00  0.0000000e+00  0.0000000e+00  0.0000000e+00  0.0000000e+00  0.0000000e+00  0.0000000e+00  0.0000000e+00  0.0000000e+00  0.0000000e+00  0.0000000e+00  0.0000000e+00  0.0000000e+00  0.0000000e+00  0.0000000e+00  0.0000000e+00
  2.5206660e-03  2.4053440e-04 -1.2350830e-04  2.9220080e-05  2.0232720e-04 -1.1072880e-03 -3.5088460e-04 -4.7587020e-06 -7.8491920e-04  9.6993370e-04 -2.0978170e-04  2.0418680e-03 -5.7560010e-04  2.8367300e-09  1.4396490e-09  2.7155490e-09  5.3010030e-10  2.0553580e-10  1.9711440e-10  1.2450980e-09  7.8803450e-10  1.0088330e-09  8.4433550e-10 -5.4962810e-10  8.6245060e-10  0.0000000e+00  0.0000000e+00  0.0000000e+00  0.0000000e+00  0.0000000e+00  0.0000000e+00  0.0000000e+00  0.0000000e+00  0.0000000e+00  0.0000000e+00  0.0000000e+00  0.0000000e+00  0.0000000e+00  0.0000000e+00  0.0000000e+00  0.0000000e+00  0.0000000e+00  0.0000000e+00  0.0000000e+00  0.0000000e+00  0.0000000e+00  0.0000000e+00  0.0000000e+00  0.0000000e+00  2.1063400e-04  1.0627280e-04 -2.4100980e-05 -4.4576680e-06  3.6131670e-06  9.4070470e-07 -1.7778430e-04  1.4369990e-03  1.9955880e-03 -9.4277080e-20 -7.5010170e-04 -9.3510590e-04  4.7231280e-10 -9.9473900e-10  1.0766470e-10  2.5341600e-09 -2.5826780e-09 -3.3027750e-09 -2.8316770e-11 -5.0552070e-10  7.3896330e-10 -3.3563430e-10  2.4215490e-10  3.0016520e-10  0.0000000e+00  0.0000000e+00  0.0000000e+00  0.0000000e+00  0.0000000e+00  0.0000000e+00  0.0000000e+00  0.0000000e+00  0.0000000e+00  0.0000000e+00  0.0000000e+00  0.0000000e+00  0.0000000e+00  0.0000000e+00  0.0000000e+00  0.0000000e+00  0.0000000e+00  0.0000000e+00  0.0000000e+00  0.0000000e+00  0.0000000e+00  0.0000000e+00  0.0000000e+00  0.0000000e+00
 -4.1969860e-03  1.0557550e-04  2.9816220e-05  1.8209640e-04 -2.0091120e-05 -6.6467410e-04  6.3811440e-04  7.7805000e-04 -2.7912450e-06  5.8814390e-04  1.3730030e-03  8.2486360e-04 -4.5958740e-04  3.0634740e-09  1.2054180e-10  1.7727650e-09  7.9005620e-10  8.0651060e-10 -9.9982660e-10  5.1857410e-10  2.4960590e-10  4.6248040e-10 -1.1353920e-09 -7.4714960e-10  1.5604190e-09  0.0000000e+00  0.0000000e+00  0.0000000e+00  0.0000000e+00  0.0000000e+00  0.0000000e+00  0.0000000e+00  0.0000000e+00  0.0000000e+00  0.0000000e+00  0.0000000e+00  0.0000000e+00  0.0000000e+00  0.0000000e+00  0.0000000e+00  0.0000000e+00  0.0000000e+00  0.0000000e+00  0.0000000e+00  0.0000000e+00  0.0000000e+00  0.0000000e+00  0.0000000e+00  0.0000000e+00  9.2017310e-05 -2.5013140e-05 -1.5896380e-04 -2.0833330e-06 -2.0021650e-07  4.0305140e-06 -1.6438200e-03 -5.2659780e-05  1.0046800e-03  7.5010170e-04  2.1163200e-19 -5.6161170e-04  3.5140790e-11 -3.0139520e-10  1.8352750e-09  2.4972700e-09 -7.8001570e-10 -2.2442390e-09  2.5688720e-10 -7.1284560e-10  2.7742690e-10  6.9283970e-11 -7.9197220e-11  1.0728550e-10  0.0000000e+00  0.0000000e+00  0.0000000e+00  0.0000000e+00  0.0000000e+00  0.0000000e+00  0.0000000e+00  0.0000000e+00  0.0000000e+00  0.0000000e+00  0.0000000e+00  0.0000000e+00  0.0000000e+00  0.0000000e+00  0.0000000e+00  0.0000000e+00  0.0000000e+00  0.0000000e+00  0.0000000e+00  0.0000000e+00  0.0000000e+00  0.0000000e+00  0.0000000e+00  0.0000000e+00
  3.3666310e-03 -4.8484900e-05  1.2965010e-04  2.0513720e-04 -1.7653240e-04  4.3721860e-07  1.0582120e-03  9.7351040e-04  5.8420050e-04  6.9999810e-06  1.8687100e-03 -5.0047480e-04 -1.4197910e-04 -8.3343800e-13 -2.2729090e-09  2.4181570e-10  6.4844440e-10  6.6253510e-10  7.8382690e-11 -2.1808650e-10 -4.6454960e-10 -2.5651850e-10 -7.0874230e-10 -7.3221040e-10  1.1198960e-09  0.0000000e+00  0.0000000e+00  0.0000000e+00  0.0000000e+00  0.0000000e+00  0.0000000e+00  0.0000000e+00  0.0000000e+00  0.0000000e+00  0.0000000e+00  0.0000000e+00  0.0000000e+00  0.0000000e+00  0.0000000e+00  0.0000000e+00  0.0000000e+00  0.0000000e+00  0.0000000e+00  0.0000000e+00  0.0000000e+00  0.0000000e+00  0.0000000e+00  0.0000000e+00  0.0000000e+00 -4.3000450e-05 -1.1075800e-04 -1.8013210e-04  7.4125750e-07 -2.9533550e-06  4.3184410e-06 -1.9161430e-03 -1.1415550e-03 -2.4165770e-04  9.3510590e-04  5.6161170e-04  3.9602040e-20 -2.2654430e-09  5.7391900e-11  8.9911240e-10 -3.2795130e-10  2.5635420e-09 -4.6890960e-10  1.5839190e-10 -3.4706480e-10 -4.1131820e-10  4.0494210e-10 -3.9292320e-10 -3.2015740e-10  0.0000000e+00  0.0000000e+00  0.0000000e+00  0.0000000e+00  0.0000000e+00  0.0000000e+00  0.0000000e+00  0.0000000e+00  0.0000000e+00  0.0000000e+00  0.0000000e+00  0.0000000e+00  0.0000000e+00  0.0000000e+00  0.0000000e+00  0.0000000e+00  0.0000000e+00  0.0000000e+00  0.0000000e+00  0.0000000e+00  0.0000000e+00  0.0000000e+00  0.0000000e+00  0.0000000e+00
  1.7547270e-10  6.6541810e-10  1.1878750e-09  1.9448920e-09  3.5614190e-10  1.0735630e-09 -5.9808790e-10 -3.1187330e-09 -4.8266330e-10 -3.1429630e-09 -2.1325550e-09 -1.7997500e-09  4.0634330e-10 -1.1655200e-03 -8.7716330e-04  3.1879970e-03 -5.4810280e-06  2.7981280e-04 -1.0021460e-04  2.9408250e-04  1.4136340e-05 -8.6027800e-05 -8.0349030e-04 -8.2076960e-04  1.1974470e-03  0.0000000e+00  0.0000000e+00  0.0000000e+00  0.0000000e+00  0.0000000e+00  0.0000000e+00  0.0000000e+00  0.0000000e+00  0.0000000e+00  0.0000000e+00  0.0000000e+00  0.0000000e+00  0.0000000e+00  0.0000000e+00  0.0000000e+00  0.0000000e+00  0.0000000e+00  0.0000000e+00  0.0000000e+00  0.0000000e+00  0.0000000e+00  0.0000000e+00  0.0000000e+00  0.0000000e+00  3.6576630e-10 -8.1070860e-10 -1.2601490e-09 -2.9572540e-10 -5.1735680e-11  1.4576460e-09  3.8791740e-09 -4.5126880e-10 -1.0212460e-09 -4.7231280e-10 -3.5140790e-11  2.2654430e-09  1.6288410e-19  8.6989540e-04  1.8361430e-03 -8.9681930e-04  1.0679290e-03 -3.1844360e-03 -1.7909600e-04 -8.8044630e-04 -2.5432310e-04  4.9503810e-04  3.2696230e-05 -1.1491610e-04  0.0000000e+00  0.0000000e+00  0.0000000e+00  0.0000000e+00  0.0000000e+00  0.0000000e+00  0.0000000e+00  0.0000000e+00  0.0000000e+00  0.0000000e+00  0.0000000e+00  0.0000000e+00  0.0000000e+00  0.0000000e+00  0.0000000e+00  0.0000000e+00  0.0000000e+00  0.0000000e+00  0.0000000e+00  0.0000000e+00  0.0000000e+00  0.0000000e+00  0.0000000e+00  0.0000000e+00
 -1.8861320e-09  5.1736830e-10 -2.1392840e-09 -3.2481770e-09 -8.4596620e-11 -1.8146340e-10  6.9596800e-10  1.8749100e-09  1.3501770e-09 -3.2080560e-10  3.3672870e-11 -7.6209600e-10  3.3333880e-10  1.2422230e-03  1.0522720e-03  1.0809920e-04  1.4440840e-05 -2.5044050e-06  1.3756380e-04 -1.2642700e-05  2.1336800e-05  1.4057870e-04  6.8210590e-04 -3.3040990e-04 -1.4780400e-04  0.0000000e+00  0.0000000e+00  0.0000000e+00  0.0000000e+00  0.0000000e+00  0.0000000e+00  0.0000000e+00  0.0000000e+00  0.0000000e+00  0.0000000e+00  0.0000000e+00  0.0000000e+00  0.0000000e+00  0.0000000e+00  0.0000000e+00  0.0000000e+00  0.0000000e+00  0.0000000e+00  0.0000000e+00  0.0000000e+00  0.0000000e+00  0.0000000e+00  0.0000000e+00  0.0000000e+00  4.1935060e-10  2.0128280e-09  3.1048970e-09 -6.9634410e-10  3.0713190e-10  2.5179350e-10 -3.7894190e-10 -2.3198950e-10 -7.4317570e-10  9.9473900e-10  3.0139520e-10 -5.7391900e-11 -8.6989540e-04  9.9017890e-20 -3.7063430e-04  1.0649640e-03 -1.2151800e-03 -8.1795160e-05 -4.4326150e-05  4.8185030e-05  4.2960510e-04 -2.9892470e-05 -4.1680630e-05  2.3138150e-04  0.0000000e+00  0.0000000e+00  0.0000000e+00  0.0000000e+00  0.0000000e+00  0.0000000e+00  0.0000000e+00  0.0000000e+00  0.0000000e+00  0.0000000e+00  0.0000000e+00  0.0000000e+00  0.0000000e+00  0.0000000e+00  0.0000000e+00  0.0000000e+00  0.0000000e+00  0.0000000e+00  0.0000000e+00  0.0000000e+00  0.0000000e+00  0.0000000e+00  0.0000000e+00  0.0000000e+00
 -2.5519760e-11 -2.6545470e-09  1.7846140e-09 -5.3600340e-10 -6.9217410e-11  1.6135410e-09  9.6775460e-10  6.1227130e-10  2.2858980e-10 -3.7343670e-10  1.1594880e-09 -1.6720170e-09  7.8192860e-11  2.1254370e-03  1.8473720e-03  1.5864680e-03  2.8146770e-05  1.1392970e-04  2.4767130e-04  9.8610010e-05  5.1067890e-05  2.6007490e-04  1.0974210e-03 -1.0471200e-03  1.9821560e-04  0.0000000e+00  0.0000000e+00  0.0000000e+00  0.0000000e+00  0.0000000e+00  0.0000000e+00  0.0000000e+00  0.0000000e+00  0.0000000e+00  0.0000000e+00  0.0000000e+00  0.0000000e+00  0.0000000e+00  0.0000000e+00  0.0000000e+00  0.0000000e+00  0.0000000e+00  0.0000000e+00  0.0000000e+00  0.0000000e+00  0.0000000e+00  0.0000000e+00  0.0000000e+00  0.0000000e+00 -3.1505590e-09 -1.9152080e-09  3.6902990e-10 -1.9755350e-10  3.6649950e-10 -6.5380400e-10 -5.6393820e-10 -1.5735990e-09 -1.5863110e-09 -1.0766470e-10 -1.8352750e-09 -8.9911240e-10 -1.8361430e-03  3.7063430e-04 -2.9041750e-19  1.8657810e-03 -2.1099350e-03 -1.5294330e-03 -1.6986870e-04 -2.7341970e-04  7.9843630e-04  1.4782060e-04 -7.4063810e-05  4.3942820e-04  0.0000000e+00  0.0000000e+00  0.0000000e+00  0.0000000e+00  0.0000000e+00  0.0000000e+00  0.0000000e+00  0.0000000e+00  0.0000000e+00  0.0000000e+00  0.0000000e+00  0.0000000e+00  0.0000000e+00  0.0000000e+00  0.0000000e+00  0.0000000e+00  0.0000000e+00  0.0000000e+00  0.0000000e+00  0.0000000e+00  0.0000000e+00  0.0000000e+00  0.0000000e+00  0.0000000e+00
 -2.7140720e-09 -2.1388390e-09  1.2692790e-09  1.0741080e-09 -3.3828260e-10 -1.0538780e-09  3.1226580e-10 -7.7688810e-11 -1.8401470e-09  1.5136580e-09  1.3806120e-09  2.4819260e-09 -1.3609650e-09 -4.3652720e-05  3.2785660e-06  1.1984740e-03 -1.8826150e-05 -7.8181850e-04 -4.3985070e-05 -4.0428620e-04 -4.5796390e-05 -4.6145260e-05  2.8428340e-04  1.3637800e-03 -1.3314700e-03  0.0000000e+00  0.0000000e+00  0.0000000e+00  0.0000000e+00  0.0000000e+00  0.0000000e+00  0.0000000e+00  0.0000000e+00  0.0000000e+00  0.0000000e+00  0.0000000e+00  0.0000000e+00  0.0000000e+00  0.0000000e+00  0.0000000e+00  0.0000000e+00  0.0000000e+00  0.0000000e+00  0.0000000e+00  0.0000000e+00  0.0000000e+00  0.0000000e+00  0.0000000e+00  0.0000000e+00 -1.5875080e-09 -1.4962990e-09 -1.2914410e-09 -3.4719690e-11  3.9671390e-11  1.6190330e-10 -2.4103170e-09  4.1209900e-10  5.0322220e-10 -2.5341600e-09 -2.4972700e-09  3.2795130e-10  8.9681930e-04 -1.0649640e-03 -1.8657810e-03  1.9976890e-19  1.5221990e-05 -1.1098290e-03  1.3470730e-04  5.2272960e-04 -6.6873870e-05  6.5857680e-04 -3.3751840e-06  1.1203070e-04  0.0000000e+00  0.0000000e+00  0.0000000e+00  0.0000000e+00  0.0000000e+00  0.0000000e+00  0.0000000e+00  0.0000000e+00  0.0000000e+00  0.0000000e+00  0.0000000e+00  0.0000000e+00  0.0000000e+00  0.0000000e+00  0.0000000e+00  0.0000000e+00  0.0000000e+00  0.0000000e+00  0.0000000e+00  0.0000000e+00  0.0000000e+00  0.0000000e+00  0.0000000e+00  0.0000000e+00
 -1.9862420e-09  9.0011270e-10  1.9239570e-10  4.1452700e-10  2.1651520e-10  9.0866060e-11 -2.5331760e-10 -1.7382500e-10  6.3900360e-11  4.8019250e-10 -1.8863730e-09  1.2443650e-09  1.1318880e-10  3.0790260e-05 -1.9851910e-05 -1.3691690e-03  2.3154010e-05  8.9180380e-04  6.6424170e-05  4.6055890e-04  5.3532130e-05  6.1058290e-05 -2.8890820e-04 -1.5733070e-03  1.5116050e-03  0.0000000e+00  0.0000000e+00  0.0000000e+00  0.0000000e+00  0.0000000e+00  0.0000000e+00  0.0000000e+00  0.0000000e+00  0.0000000e+00  0.0000000e+00  0.0000000e+00  0.0000000e+00  0.0000000e+00  0.0000000e+00  0.0000000e+00  0.0000000e+00  0.0000000e+00  0.0000000e+00  0.0000000e+00  0.0000000e+00  0.0000000e+00  0.0000000e+00  0.0000000e+00  0.0000000e+00  1.6000050e-10  2.5385580e-11 -1.9970640e-10  1.1829670e-09 -6.8468020e-10  7.2347750e-11  2.1915820e-09  1.9367400e-09  3.0947300e-09  2.5826780e-09  7.8001570e-10 -2.5635420e-09 -1.0679290e-03  1.2151800e-03  2.1099350e-03 -1.5221990e-05  2.3167490e-20  1.2675400e-03 -1.5485330e-04 -5.9521010e-04  8.7514370e-05 -7.4971110e-04  6.2985210e-06 -1.4141630e-04  0.0000000e+00  0.0000000e+00  0.0000000e+00  0.0000000e+00  0.0000000e+00  0.0000000e+00  0.0000000e+00  0.0000000e+00  0.0000000e+00  0.0000000e+00  0.0000000e+00  0.0000000e+00  0.0000000e+00  0.0000000e+00  0.0000000e+00  0.0000000e+00  0.0000000e+00  0.0000000e+00  0.0000000e+00  0.0000000e+00  0.0000000e+00  0.0000000e+00  0.0000000e+00  0.0000000e+00
  4.4095720e-09 -1.8877020e-09  8.4302310e-10 -6.0184130e-10  3.5318390e-11 -1.1021280e-10 -2.6148800e-10 -2.2182750e-10 -8.0058470e-10  4.9582720e-10 -2.5091310e-09 -7.6696600e-13  6.0441250e-10  1.3903350e-03  1.1746520e-03  2.8643800e-05 -1.2276120e-04  8.1623600e-05 -1.1797630e-03  8.6152220e-05 -8.9466160e-05 -6.0901060e-04 -2.6075760e-03  1.1477740e-03  6.6257220e-04  0.0000000e+00  0.0000000e+00  0.0000000e+00  0.0000000e+00  0.0000000e+00  0.0000000e+00  0.0000000e+00  0.0000000e+00  0.0000000e+00  0.0000000e+00  0.0000000e+00  0.0000000e+00  0.0000000e+00  0.0000000e+00  0.0000000e+00  0.0000000e+00  0.0000000e+00  0.0000000e+00  0.0000000e+00  0.0000000e+00  0.0000000e+00  0.0000000e+00  0.0000000e+00  0.0000000e+00 -1.6793810e-09 -8.2751220e-10  1.0686160e-09 -9.8971390e-11  1.5069410e-10  7.3811480e-10  9.6004930e-10 -1.3894650e-09 -1.2117140e-09  3.3027750e-09  2.2442390e-09  4.6890960e-10  3.1844360e-03  8.1795160e-05  1.5294330e-03  1.1098290e-03 -1.2675400e-03  1.7642440e-19  7.3931920e-05 -1.3176830e-04 -8.1168610e-04 -1.7859030e-04 -1.7823870e-04  9.8211640e-04  0.0000000e+00  0.0000000e+00  0.0000000e+00  0.0000000e+00  0.0000000e+00  0.0000000e+00  0.0000000e+00  0.0000000e+00  0.0000000e+00  0.0000000e+00  0.0000000e+00  0.0000000e+00  0.0000000e+00  0.0000000e+00  0.0000000e+00  0.0000000e+00  0.0000000e+00  0.0000000e+00  0.0000000e+00  0.0000000e+00  0.0000000e+00  0.0000000e+00  0.0000000e+00  0.0000000e+00
 -3.1956540e-10 -3.5941930e-10  4.2862560e-10 -4.1515150e-10  1.9323750e-10 -2.0731560e-11 -8.5152660e-11 -2.6345380e-10 -4.7391330e-10  1.4679960e-10 -1.0438250e-09  1.0222230e-09 -1.8643760e-10 -2.5853560e-04 -2.1440850e-04  1.1501100e-04 -3.6942090e-05  1.6781150e-04 -3.7970020e-04 -1.9226200e-04  4.0151250e-05  3.6429550e-04 -2.3896670e-04  3.4521530e-05  1.2048430e-04  0.0000000e+00  0.0000000e+00  0.0000000e+00  0.0000000e+00  0.0000000e+00  0.0000000e+00  0.0000000e+00  0.0000000e+00  0.0000000e+00  0.0000000e+00  0.0000000e+00  0.0000000e+00  0.0000000e+00  0.0000000e+00  0.0000000e+00  0.0000000e+00  0.0000000e+00  0.0000000e+00  0.0000000e+00  0.0000000e+00  0.0000000e+00  0.0000000e+00  0.0000000e+00  0.0000000e+00 -3.5817880e-10 -4.1064020e-10  4.5529890e-10  2.5885020e-10 -6.4841060e-10  2.9876390e-10  9.0618820e-10  9.3137860e-10  8.3415460e-10  2.8316770e-11 -2.5688720e-10 -1.5839190e-10  1.7909600e-04  4.4326150e-05  1.6986870e-04 -1.3470730e-04  1.5485330e-04 -7.3931920e-05  1.1755160e-19  1.6219400e-04  3.0022970e-04  2.4701070e-04  8.0668540e-05 -4.2107930e-04  0.0000000e+00  0.0000000e+00  0.0000000e+00  0.0000000e+00  0.0000000e+00  0.0000000e+00  0.0000000e+00  0.0000000e+00  0.0000000e+00  0.0000000e+00  0.0000000e+00  0.0000000e+00  0.0000000e+00  0.0000000e+00  0.0000000e+00  0.0000000e+00  0.0000000e+00  0.0000000e+00  0.0000000e+00  0.0000000e+00  0.0000000e+00  0.0000000e+00  0.0000000e+00  0.0000000e+00
 -7.5616710e-10 -7.2710680e-10  2.7061510e-10  5.4290820e-10  1.7614450e-11 -1.4526900e-10 -3.1452450e-10 -1.5816390e-10 -7.7238340e-11 -5.6902270e-11 -2.9112140e-10 -1.9637280e-09  5.9540550e-10 -9.7851350e-04 -8.3389240e-04 -2.3462300e-04 -1.6257030e-04 -1.4720450e-04 -1.5184300e-03  3.8175220e-05  2.4464380e-04  1.5032400e-03 -8.5094580e-04  5.0049370e-04  1.0971030e-04  0.0000000e+00  0.0000000e+00  0.0000000e+00  0.0000000e+00  0.0000000e+00  0.0000000e+00  0.0000000e+00  0.0000000e+00  0.0000000e+00  0.0000000e+00  0.0000000e+00  0.0000000e+00  0.0000000e+00  0.0000000e+00  0.0000000e+00  0.0000000e+00  0.0000000e+00  0.0000000e+00  0.0000000e+00  0.0000000e+00  0.0000000e+00  0.0000000e+00  0.0000000e+00  0.0000000e+00 -7.0963920e-10 -1.5518630e-10 -4.7984180e-10 -4.8659410e-10  2.5358930e-10  4.4058520e-10  8.2101680e-10 -6.0490720e-10 -1.1957810e-09  5.0552070e-10  7.1284560e-10  3.4706480e-10  8.8044630e-04 -4.8185030e-05  2.7341970e-04 -5.2272960e-04  5.9521010e-04  1.3176830e-04 -1.6219400e-04 -1.4211210e-19  1.2456250e-03  2.2341600e-05  3.1787540e-04 -1.7933370e-03  0.0000000e+00  0.0000000e+00  0.0000000e+00  0.0000000e+00  0.0000000e+00  0.0000000e+00  0.0000000e+00  0.0000000e+00  0.0000000e+00  0.0000000e+00  0.0000000e+00  0.0000000e+00  0.0000000e+00  0.0000000e+00  0.0000000e+00  0.0000000e+00  0.0000000e+00  0.0000000e+00  0.0000000e+00  0.0000000e+00  0.0000000e+00  0.0000000e+00  0.0000000e+00  0.0000000e+00
  1.9953480e-10 -5.8434760e-10 -5.7497970e-10  1.9657180e-10 -4.3733900e-10 -3.1855640e-10 -1.8389020e-10  2.5917100e-10 -1.6846310e-10  1.5399000e-10  8.2641620e-10 -1.1022370e-09  1.0883900e-09  1.7428380e-04  1.0300750e-04 -1.3175780e-03 -1.7213930e-05 -1.5612670e-03  1.0536900e-04  1.5471950e-03  1.4451910e-04 -1.5156020e-05  2.6007120e-04  6.6131150e-04 -7.2220830e-04  0.0000000e+00  0.0000000e+00  0.0000000e+00  0.0000000e+00  0.0000000e+00  0.0000000e+00  0.0000000e+00  0.0000000e+00  0.0000000e+00  0.0000000e+00  0.0000000e+00  0.0000000e+00  0.0000000e+00  0.0000000e+00  0.0000000e+00  0.0000000e+00  0.0000000e+00  0.0000000e+00  0.0000000e+00  0.0000000e+00  0.0000000e+00  0.0000000e+00  0.0000000e+00  0.0000000e+00 -6.9494930e-10  5.4077370e-10 -4.2262010e-10 -1.7577270e-11  6.2407480e-10 -3.9181200e-10 -1.3295670e-09 -1.6106860e-10 -1.0129270e-09 -7.3896330e-10 -2.7742690e-10  4.1131820e-10  2.5432310e-04 -4.2960510e-04 -7.9843630e-04  6.6873870e-05 -8.7514370e-05  8.1168610e-04 -3.0022970e-04 -1.2456250e-03 -6.7319410e-20 -1.8556650e-03 -3.1174390e-05 -8.5730250e-05  0.0000000e+00  0.0000000e+00  0.0000000e+00  0.0000000e+00  0.0000000e+00  0.0000000e+00  0.0000000e+00  0.0000000e+00  0.0000000e+00  0.0000000e+00  0.0000000e+00  0.0000000e+00  0.0000000e+00  0.0000000e+00  0.0000000e+00  0.0000000e+00  0.0000000e+00  0.0000000e+00  0.0000000e+00  0.0000000e+00  0.0000000e+00  0.0000000e+00  0.0000000e+00  0.0000000e+00
  1.7579800e-09 -6.3442620e-10  2.2128680e-10 -4.4026740e-10 -3.0029010e-11  1.9048160e-11 -1.1084220e-10  7.0340520e-10  2.0950760e-10  2.0104670e-10  1.2747120e-09  4.8580950e-10 -3.8375640e-10 -8.2558480e-04 -7.0403350e-04 -2.1179180e-04 -1.4034380e-04 -1.4311990e-04 -1.3080240e-03 -1.8828070e-05 -8.1680460e-05 -4.9828140e-04  1.6298840e-03 -9.7748860e-04 -1.9419340e-04  0.0000000e+00  0.0000000e+00  0.0000000e+00  0.0000000e+00  0.0000000e+00  0.0000000e+00  0.0000000e+00  0.0000000e+00  0.0000000e+00  0.0000000e+00  0.0000000e+00  0.0000000e+00  0.0000000e+00  0.0000000e+00  0.0000000e+00  0.0000000e+00  0.0000000e+00  0.0000000e+00  0.0000000e+00  0.0000000e+00  0.0000000e+00  0.0000000e+00  0.0000000e+00  0.0000000e+00 -5.8175830e-10 -6.8064710e-11  4.1244800e-10  2.2209080e-10  3.1885810e-11 -5.1846900e-10 -7.1497980e-10  3.1733280e-10  6.7208160e-10  3.3563430e-10 -6.9283970e-11 -4.0494210e-10 -4.9503810e-04  2.9892470e-05 -1.4782060e-04 -6.5857680e-04  7.4971110e-04  1.7859030e-04 -2.4701070e-04 -2.2341600e-05  1.8556650e-03 -2.9323920e-19 -3.2021970e-05  1.8096660e-04  0.0000000e+00  0.0000000e+00  0.0000000e+00  0.0000000e+00  0.0000000e+00  0.0000000e+00  0.0000000e+00  0.0000000e+00  0.0000000e+00  0.0000000e+00  0.0000000e+00  0.0000000e+00  0.0000000e+00  0.0000000e+00  0.0000000e+00  0.0000000e+00  0.0000000e+00  0.0000000e+00  0.0000000e+00  0.0000000e+00  0.0000000e+00  0.0000000e+00  0.0000000e+00  0.0000000e+00
  8.2196690e-12  3.0786090e-11  3.9351760e-10  7.3374440e-10  1.7443490e-10 -2.7526750e-11 -1.4586280e-10 -3.3064030e-10  8.8216470e-12 -4.6647300e-10  3.7884700e-10 -4.8958650e-10 -4.3349180e-11  1.1344790e-05  3.0755080e-06 -1.9416760e-04 -4.8993840e-06 -2.3270890e-04 -6.4298920e-06 -8.8074860e-05 -9.5688360e-06 -7.5102970e-06 -5.8163300e-05 -2.3394900e-04  2.3428760e-04  0.0000000e+00  0.0000000e+00  0.0000000e+00  0.0000000e+00  0.0000000e+00  0.0000000e+00  0.0000000e+00  0.0000000e+00  0.0000000e+00  0.0000000e+00  0.0000000e+00  0.0000000e+00  0.0000000e+00  0.0000000e+00  0.0000000e+00  0.0000000e+00  0.0000000e+00  0.0000000e+00  0.0000000e+00  0.0000000e+00  0.0000000e+00  0.0000000e+00  0.0000000e+00  0.0000000e+00  3.6721400e-11 -3.8489860e-10 -7.6736080e-10 -1.8068880e-10  3.4081770e-10 -2.8139110e-10 -1.8208400e-10 -4.8938440e-10 -6.4870510e-11 -2.4215490e-10  7.9197220e-11  3.9292320e-10 -3.2696230e-05  4.1680630e-05  7.4063810e-05  3.3751840e-06 -6.2985210e-06  1.7823870e-04 -8.0668540e-05 -3.1787540e-04  3.1174390e-05  3.2021970e-05  2.2593500e-19  4.5210370e-06  0.0000000e+00  0.0000000e+00  0.0000000e+00  0.0000000e+00  0.0000000e+00  0.0000000e+00  0.0000000e+00  0.0000000e+00  0.0000000e+00  0.0000000e+00  0.0000000e+00  0.0000000e+00  0.0000000e+00  0.0000000e+00  0.0000000e+00  0.0000000e+00  0.0000000e+00  0.0000000e+00  0.0000000e+00  0.0000000e+00  0.0000000e+00  0.0000000e+00  0.0000000e+00  0.0000000e+00
  1.3377640e-10  2.0485620e-10 -6.6068360e-10  7.3588010e-11 -6.7699750e-10 -1.3225530e-10 -2.4514550e-11  2.6164270e-10  2.8154810e-10  9.9148930e-11  1.5987130e-09 -7.6656300e-10 -7.4518230e-10 -1.8063610e-04 -1.1674580e-04  1.0674670e-03  7.8708570e-06  1.2949760e-03 -1.4827240e-04  4.9510550e-04  4.2551030e-05 -2.7880910e-05  5.5875320e-04  1.1841890e-03 -1.3515190e-03  0.0000000e+00  0.0000000e+00  0.0000000e+00  0.0000000e+00  0.0000000e+00  0.0000000e+00  0.0000000e+00  0.0000000e+00  0.0000000e+00  0.0000000e+00  0.0000000e+00  0.0000000e+00  0.0000000e+00  0.0000000e+00  0.0000000e+00  0.0000000e+00  0.0000000e+00  0.0000000e+00  0.0000000e+00  0.0000000e+00  0.0000000e+00  0.0000000e+00  0.0000000e+00  0.0000000e+00  2.3895870e-10  6.4365650e-10 -6.3533730e-12  1.6344970e-12  7.2273570e-10 -1.2900890e-10 -1.2291920e-09 -8.5756790e-10 -6.7860660e-10 -3.0016520e-10 -1.0728550e-10  3.2015740e-10  1.1491610e-04 -2.3138150e-04 -4.3942820e-04 -1.1203070e-04  1.4141630e-04 -9.8211640e-04  4.2107930e-04  1.7933370e-03  8.5730250e-05 -1.8096660e-04 -4.5210370e-06 -3.1403460e-20  0.0000000e+00  0.0000000e+00  0.0000000e+00  0.0000000e+00  0.0000000e+00  0.0000000e+00  0.0000000e+00  0.0000000e+00  0.0000000e+00  0.0000000e+00  0.0000000e+00  0.0000000e+00  0.0000000e+00  0.0000000e+00  0.0000000e+00  0.0000000e+00  0.0000000e+00  0.0000000e+00  0.0000000e+00  0.0000000e+00  0.0000000e+00  0.0000000e+00  0.0000000e+00  0.0000000e+00
SOC I
  0.0000000e+00  0.0000000e+00  0.0000000e+00  0.0000000e+00  0.0000000e+00  0.0000000e+00  0.0000000e+00  0.0000000e+00  0.0000000e+00  0.0000000e+00  0.0000000e+00  0.0000000e+00  0.0000000e+00  0.0000000e+00  0.0000000e+00  0.0000000e+00  0.0000000e+00  0.0000000e+00  0.0000000e+00  0.0000000e+00  0.0000000e+00  0.0000000e+00  0.0000000e+00  0.0000000e+00  0.0000000e+00 -4.0876250e-03 -2.9225420e-04  4.1456120e-03 -7.2480310e-08 -3.3586890e-08  9.9255620e-08  1.5497730e-08 -1.0315390e-08 -2.1281620e-08  3.7475190e-03 -1.2981640e-03 -4.4241980e-03  2.9197610e-09  1.8525130e-09 -1.1838180e-08 -8.1662980e-10  7.5241600e-10 -1.5125640e-09  2.3679310e-09 -9.2551990e-10 -1.2583650e-09  7.3191330e-10 -1.9946360e-09 -2.0431150e-10 -4.5569860e-03 -4.8781420e-03 -4.8371450e-03 -2.8365240e-08  7.6306290e-08 -1.0691760e-07 -5.4134000e-09 -2.3927830e-08 -2.0537420e-08 -5.4598510e-03 -5.6573360e-03 -2.9647760e-03  1.3032270e-08  3.0298460e-09  1.1604240e-08 -2.9194090e-09 -3.9426280e-09  5.0380530e-09  1.0405990e-09  1.6891660e-09  4.8497620e-10 -3.0823970e-10 -1.9258310e-09 -1.0730190e-09  4.0876250e-03  2.9225420e-04 -4.1456120e-03  7.2480310e-08  3.3586890e-08 -9.9255620e-08 -1.5497730e-08  1.0315390e-08  2.1281620e-08 -3.7475190e-03  1.2981640e-03  4.4241980e-03 -2.9197610e-09 -1.8525130e-09  1.1838180e-08  8.1662980e-10 -7.5241600e-10  1.5125640e-09 -2.3679310e-09  9.2551990e-10  1.2583650e-09 -7.3191330e-10  1.9946360e-09  2.0431150e-10
  0.0000000e+00  0.0000000e+00  0.0000000e+00  0.0000000e+00  0.0000000e+00  0.0000000e+00  0.0000000e+00  0.0000000e+00  0.0000000e+00  0.0000000e+00  0.0000000e+00  0.0000000e+00  0.0000000e+00  0.0000000e+00  0.0000000e+00  0.0000000e+00  0.0000000e+00  0.0000000e+00  0.0000000e+00  0.0000000e+00  0.0000000e+00  0.0000000e+00  0.0000000e+00  0.0000000e+00  0.0000000e+00  1.5746480e-05  1.9680620e-03  1.5427160e-04 -1.6804620e-03 -1.6478280e-04 -1.3596110e-03 -1.0872260e-03  2.4358950e-04 -1.1572020e-03  1.9324580e-05  2.0880750e-04 -4.4898400e-05 -1.9652610e-09  1.1164510e-09  2.7465790e-09  1.3632550e-09  5.7036750e-10 -2.7815110e-10 -4.7241980e-10 -2.7146450e-10  8.5284660e-10  9.2742810e-11 -3.6358050e-10  2.3220070e-10 -2.0798840e-05 -2.2920580e-03  2.3311010e-03 -6.6369430e-04 -2.4184420e-03 -2.5686970e-03 -1.8352840e-03  1.9094630e-03 -2.4919360e-04  2.4858580e-04 -2.5245080e-04  2.3921290e-05  8.4130920e-10 -1.4392200e-09  3.8655510e-10 -1.0075000e-09  2.1732870e-09  1.3659210e-09  6.1228160e-10  1.4120220e-09 -2.3231930e-10  1.0260600e-09  1.4087210e-10 -9.7650800e-10 -1.5746480e-05 -1.9680620e-03 -1.5427160e-04  1.6804620e-03  1.6478280e-04  1.3596110e-03  1.0872260e-03 -2.4358950e-04  1.1572020e-03 -1.9324580e-05 -2.0880750e-04  4.4898400e-05  1.9652610e-09 -1.1164510e-09 -2.7465790e-09 -1.3632550e-09 -5.7036750e-10  2.7815110e-10  4.7241980e-10  2.7146450e-10 -8.5284660e-10 -9.2742810e-11  3.6358050e-10 -2.3220070e-10
  0.0000000e+00  0.0000000e+00  0.0000000e+00  0.0000000e+00  0.0000000e+00  0.0000000e+00  0.0000000e+00  0.0000000e+00  0.0000000e+00  0.0000000e+00  0.0000000e+00  0.0000000e+00  0.0000000e+00  0.0000000e+00  0.0000000e+00  0.0000000e+00  0.0000000e+00  0.0000000e+00  0.0000000e+00  0.0000000e+00  0.0000000e+00  0.0000000e+00  0.0000000e+00  0.0000000e+00  0.0000000e+00  1.9675400e-03 -3.6895790e-05  1.9374630e-03  6.0066390e-05  2.9590350e-03 -6.6078530e-04 -6.0200020e-04 -2.1646550e-03 -3.7203840e-05  2.3222970e-04  3.3293380e-05  1.8694740e-04 -2.5969760e-09  1.6868670e-09 -6.7546630e-10 -1.0231690e-10 -7.6559100e-10 -1.1136260e-09  1.1067300e-10 -2.0725700e-09  7.6192570e-10  9.5889790e-10  5.3789990e-10  9.4041370e-10 -2.2689250e-03 -4.9737300e-06  2.1425680e-03  2.2826350e-03 -4.7942590e-04 -2.5104180e-03 -1.7108350e-03  3.4835620e-04  1.8437690e-03  2.0474520e-04 -5.9511650e-05 -2.6351430e-04  2.1261860e-09 -4.6290720e-09 -5.3082840e-10  3.1259500e-09  1.8885570e-09  1.0171070e-09  8.4969810e-10  9.8901660e-10 -1.7289920e-09 -1.1024800e-09 -6.0256440e-10 -1.3198330e-09 -1.9675400e-03  3.6895790e-05 -1.9374630e-03 -6.0066390e-05 -2.9590350e-03  6.6078530e-04  6.0200020e-04  2.1646550e-03  3.7203840e-05 -2.3222970e-04 -3.3293380e-05 -1.8694740e-04  2.5969760e-09 -1.6868670e-09  6.7546630e-10  1.0231690e-10  7.6559100e-10  1.1136260e-09 -1.1067300e-10  2.0725700e-09 -7.6192570e-10 -9.5889790e-10 -5.3789990e-10 -9.4041370e-10
  0.0000000e+00  0.0000000e+00  0.0000000e+00  0.0000000e+00  0.0000000e+00  0.0000000e+00  0.0000000e+00  0.0000000e+00  0.0000000e+00  0.0000000e+00  0.0000000e+00  0.0000000e+00  0.0000000e+00  0.0000000e+00  0.0000000e+00  0.0000000e+00  0.0000000e+00  0.0000000e+00  0.0000000e+00  0.0000000e+00  0.0000000e+00  0.0000000e+00  0.0000000e+00  0.0000000e+00  0.0000000e+00  1.1725150e-04 -1.9365110e-03 -2.0906370e-05  1.6554440e-03  3.6154150e-04  1.2915160e-03  1.0278060e-03 -3.8539400e-04  1.1346720e-03 -3.3187480e-06 -2.0292830e-04  5.6731520e-05  2.1881600e-09  2.7159020e-09 -2.6463200e-09 -6.6599560e-10 -4.1030140e-11  3.2528450e-10  1.0070820e-09 -1.1745350e-09  3.8732310e-10 -7.2010500e-10  6.1156870e-10  2.7401490e-11  2.3384980e-03 -2.1637440e-03 -2.0992800e-05 -3.0004610e-03 -1.7902160e-03  1.7848550e-04  4.1460550e-05  1.4448030e-03 -2.1520940e-03  2.2428320e-05 -1.7702590e-04  2.9650440e-04 -6.3224530e-10 -2.1204110e-09  4.3385300e-09 -1.8852910e-09 -7.3031410e-10  3.4862680e-10 -1.5931590e-09  8.1321180e-10 -4.2504670e-10  1.7842160e-09  9.1681680e-10 -3.5458650e-11 -1.1725150e-04  1.9365110e-03  2.0906370e-05 -1.6554440e-03 -3.6154150e-04 -1.2915160e-03 -1.0278060e-03  3.8539400e-04 -1.1346720e-03  3.3187480e-06  2.0292830e-04 -5.6731520e-05 -2.1881600e-09 -2.7159020e-09  2.6463200e-09  6.6599560e-10  4.1030140e-11 -3.2528450e-10 -1.0070820e-09  1.1745350e-09 -3.8732310e-10  7.2010500e-10 -6.1156870e-10 -2.7401490e-11
  0.0000000e+00  0.0000000e+00  0.0000000e+00  0.0000000e+00  0.0000000e+00  0.0000000e+00  0.0000000e+00  0.0000000e+00  0.0000000e+00  0.0000000e+00  0.0000000e+00  0.0000000e+00  0.0000000e+00  0.0000000e+00  0.0000000e+00  0.0000000e+00  0.0000000e+00  0.0000000e+00  0.0000000e+00  0.0000000e+00  0.0000000e+00  0.0000000e+00  0.0000000e+00  0.0000000e+00  0.0000000e+00 -1.0008740e-03 -6.5914220e-04 -1.0333610e-03  5.0250390e-04 -1.3198590e-03  7.3544210e-04  1.1573740e-04  1.7235570e-04  7.1147060e-05  9.3949380e-04  6.7157100e-04  5.9874290e-04 -6.6781720e-10 -5.9806810e-10 -1.8151220e-09 -1.7890780e-10 -5.4769810e-10  7.0389420e-11 -6.1452970e-10  9.5175900e-10 -4.1868190e-10 -6.5180200e-10  3.1835500e-10 -3.0821330e-10 -1.4935730e-03 -1.8688480e-04  1.5955610e-03  1.3266650e-03 -4.6640480e-04 -1.7011900e-03 -2.1675560e-04  6.5094360e-05  2.0321030e-04 -1.1696720e-03  4.4921460e-04  1.2968460e-03 -8.5892160e-10 -9.0739700e-10  1.4730370e-09  1.1494630e-09  3.4961590e-10 -9.5392220e-11  4.6729020e-10  6.9001120e-10 -3.8686840e-10 -7.0751610e-10 -3.4861600e-10 -4.3535880e-10  1.0008740e-03  6.5914220e-04  1.0333610e-03 -5.0250390e-04  1.3198590e-03 -7.3544210e-04 -1.1573740e-04 -1.7235570e-04 -7.1147060e-05 -9.3949380e-04 -6.7157100e-04 -5.9874290e-04  6.6781720e-10  5.9806810e-10  1.8151220e-09  1.7890780e-10  5.4769810e-10 -7.0389420e-11  6.1452970e-10 -9.5175900e-10  4.1868190e-10  6.5180200e-10 -3.1835500e-10  3.0821330e-10
  0.0000000e+00  0.0000000e+00  0.0000000e+00  0.0000000e+00  0.0000000e+00  0.0000000e+00  0.0000000e+00  0.0000000e+00  0.0000000e+00  0.0000000e+00  0.0000000e+00  0.0000000e+00  0.0000000e+00  0.0000000e+00  0.0000000e+00  0.0000000e+00  0.0000000e+00  0.0000000e+00  0.0000000e+00  0.0000000e+00  0.0000000e+00  0.0000000e+00  0.0000000e+00  0.0000000e+00  0.0000000e+00  1.9188230e-04 -6.6079640e-04  1.4261670e-04  5.1966060e-04  3.2209920e-04  3.5530900e-04  5.1585850e-05 -5.0815070e-05  6.5210890e-05 -1.2730860e-04  5.0237300e-04 -2.5524520e-04  1.8539450e-10  3.2619370e-10 -1.2486040e-09 -9.2464540e-11 -3.2069450e-10 -4.3928520e-11  4.4760140e-10 -5.7318730e-11 -1.9018980e-10 -2.5752510e-10  1.1837780e-10 -4.8862160e-11 -1.1033630e-03  1.6007380e-03 -5.7484400e-04  1.4559900e-03  1.3336400e-03  5.1296640e-04  7.5114400e-05 -1.9834850e-04  1.8450500e-04  5.5248850e-04 -1.1145140e-03  1.1092480e-03 -5.0377680e-10  1.0396910e-10 -1.5657480e-10  2.8071400e-10 -4.9434870e-10  1.6440620e-10  6.2043940e-10 -2.0294060e-10  3.8504870e-10 -5.6459430e-10 -6.8389230e-11 -3.7979680e-10 -1.9188230e-04  6.6079640e-04 -1.4261670e-04 -5.1966060e-04 -3.2209920e-04 -3.5530900e-04 -5.1585850e-05  5.0815070e-05 -6.5210890e-05  1.2730860e-04 -5.0237300e-04  2.5524520e-04 -1.8539450e-10 -3.2619370e-10  1.2486040e-09  9.2464540e-11  3.2069450e-10  4.3928520e-11 -4.4760140e-10  5.7318730e-11  1.9018980e-10  2.5752510e-10 -1.1837780e-10  4.8862160e-11
  0.0000000e+00  0.0000000e+00  0.0000000e+00  0.0000000e+00  0.0000000e+00  0.0000000e+00  0.0000000e+00  0.0000000e+00  0.0000000e+00  0.0000000e+00  0.0000000e+00  0.0000000e+00  0.0000000e+00  0.0000000e+00  0.0000000e+00  0.0000000e+00  0.0000000e+00  0.0000000e+00  0.0000000e+00  0.0000000e+00  0.0000000e+00  0.0000000e+00  0.0000000e+00  0.0000000e+00  0.0000000e+00  4.8624050e-04 -1.2771060e-03  3.8941490e-04  1.0058710e-03  7.8135390e-04  6.4982000e-04  9.3472080e-05 -1.1978920e-04  1.2543410e-04 -3.4928950e-04  9.5443950e-04 -5.7592070e-04  1.5138310e-11  7.3662620e-10 -8.4314450e-10 -1.3280060e-10 -2.1158360e-10  1.5488990e-10  2.0806140e-10 -3.2849200e-10  2.7303470e-11 -3.1877260e-10  6.2768030e-10  1.9510070e-10  1.8909880e-04 -8.1415420e-04  6.4291150e-04 -3.9728820e-04 -7.4956380e-04 -6.3732250e-04 -8.5894740e-05  1.1049100e-04 -4.2295740e-05 -5.3448210e-04  6.4006150e-04 -2.3706730e-04  2.3940330e-10  9.3819280e-10 -1.5537010e-10  3.1083590e-10  4.3926630e-10  1.1423160e-11  8.4690910e-10  2.1659280e-10  5.7396300e-10  1.8263740e-10  9.4332840e-10 -1.2514320e-09 -4.8624050e-04  1.2771060e-03 -3.8941490e-04 -1.0058710e-03 -7.8135390e-04 -6.4982000e-04 -9.3472080e-05  1.1978920e-04 -1.2543410e-04  3.4928950e-04 -9.5443950e-04  5.7592070e-04 -1.5138310e-11 -7.3662620e-10  8.4314450e-10  1.3280060e-10  2.1158360e-10 -1.5488990e-10 -2.0806140e-10  3.2849200e-10 -2.7303470e-11  3.1877260e-10 -6.2768030e-10 -1.9510070e-10
  0.0000000e+00  0.0000000e+00  0.0000000e+00  0.0000000e+00  0.0000000e+00  0.0000000e+00  0.0000000e+00  0.0000000e+00  0.0000000e+00  0.0000000e+00  0.0000000e+00  0.0000000e+00  0.0000000e+00  0.0000000e+00  0.0000000e+00  0.0000000e+00  0.0000000e+00  0.0000000e+00  0.0000000e+00  0.0000000e+00  0.0000000e+00  0.0000000e+00  0.0000000e+00  0.0000000e+00  0.0000000e+00 -1.8544270e-05  2.5018680e-04 -6.4578800e-07 -3.8717130e-05 -9.3786980e-06 -2.9981980e-05 -1.3604640e-03  5.5279000e-04 -1.5131210e-03 -1.0256370e-06 -1.0299920e-03  3.0135800e-04 -7.8715390e-10 -1.2132890e-09  3.1483030e-09 -7.1382070e-10 -7.7425910e-10  6.6588320e-10 -3.9703330e-10  9.0162710e-10  3.1823560e-10  8.2348320e-10 -6.3453980e-10  1.4104380e-10 -2.6490690e-04  2.2012850e-04  2.7571880e-05  6.0162280e-05  3.1934170e-05 -8.6839270e-06 -2.5334190e-04 -1.4760200e-03  2.4882760e-03 -5.8091810e-06 -6.8170690e-04  1.3115140e-03 -1.2115710e-10 -6.0560280e-10 -6.3251760e-10  3.8525800e-10 -1.1483030e-09  1.3021670e-09  4.9879270e-10 -5.6789360e-10 -2.7410750e-10 -5.0281450e-10 -1.0261920e-10 -2.7478810e-10  1.8544270e-05 -2.5018680e-04  6.4578800e-07  3.8717130e-05  9.3786980e-06  2.9981980e-05  1.3604640e-03 -5.5279000e-04  1.5131210e-03  1.0256370e-06  1.0299920e-03 -3.0135800e-04  7.8715390e-10  1.2132890e-09 -3.1483030e-09  7.1382070e-10  7.7425910e-10 -6.6588320e-10  3.9703330e-10 -9.0162710e-10 -3.1823560e-10 -8.2348320e-10  6.3453980e-10 -1.4104380e-10
  0.0000000e+00  0.0000000e+00  0.0000000e+00  0.0000000e+00  0.0000000e+00  0.0000000e+00  0.0000000e+00  0.0000000e+00  0.0000000e+00  0.0000000e+00  0.0000000e+00  0.0000000e+00  0.0000000e+00  0.0000000e+00  0.0000000e+00  0.0000000e+00  0.0000000e+00  0.0000000e+00  0.0000000e+00  0.0000000e+00  0.0000000e+00  0.0000000e+00  0.0000000e+00  0.0000000e+00  0.0000000e+00 -2.2319870e-04  4.0610550e-05 -2.1721340e-04 -6.8649620e-06 -6.1385040e-05  9.0280760e-06  4.9845400e-04  2.5861880e-03 -1.7755610e-04  1.0246950e-03 -3.3722570e-06  8.6895550e-04  6.6247220e-10 -3.2862800e-09 -8.4845630e-10 -4.1034090e-10  6.3934330e-10 -2.1932320e-10 -2.0722670e-10  1.0977200e-09 -3.9724600e-10 -2.4226730e-10  3.0148250e-10 -2.1473240e-10  2.7041530e-04 -6.5248420e-05 -1.8895370e-04 -5.2796320e-05 -2.2078740e-06  4.0911230e-05  1.5662280e-03  1.3683130e-04 -2.3488220e-03  6.8189680e-04  5.7061210e-06 -1.2666370e-03 -1.2743720e-09  2.2951000e-09 -2.4656690e-09 -2.1279140e-09 -2.2209070e-09 -2.0216150e-09  1.8775450e-10 -1.0716510e-09 -4.4223630e-10  2.9830770e-10  1.1840240e-10  6.6318230e-10  2.2319870e-04 -4.0610550e-05  2.1721340e-04  6.8649620e-06  6.1385040e-05 -9.0280760e-06 -4.9845400e-04 -2.5861880e-03  1.7755610e-04 -1.0246950e-03  3.3722570e-06 -8.6895550e-04 -6.6247220e-10  3.2862800e-09  8.4845630e-10  4.1034090e-10 -6.3934330e-10  2.1932320e-10  2.0722670e-10 -1.0977200e-09  3.9724600e-10  2.4226730e-10 -3.0148250e-10  2.1473240e-10
  0.0000000e+00  0.0000000e+00  0.0000000e+00  0.0000000e+00  0.0000000e+00  0.0000000e+00  0.0000000e+00  0.0000000e+00  0.0000000e+00  0.0000000e+00  0.0000000e+00  0.0000000e+00  0.0000000e+00  0.0000000e+00  0.0000000e+00  0.0000000e+00  0.0000000e+00  0.0000000e+00  0.0000000e+00  0.0000000e+00  0.0000000e+00  0.0000000e+00  0.0000000e+00  0.0000000e+00  0.0000000e+00 -5.0768350e-05 -1.9812010e-04 -6.4026310e-05  3.0491210e-05 -1.0368260e-05  2.7876840e-05  1.2911370e-03  3.0432970e-04  1.2184450e-03  3.0545470e-04  8.6433080e-04  5.1173290e-06  6.7829960e-10 -8.7964300e-10 -2.5698320e-09 -3.5189440e-10  2.8771670e-10 -1.0848520e-09 -3.6567020e-10 -1.2012390e-10 -8.4340310e-10 -1.0159160e-10  4.2072080e-10  2.0126700e-11  2.8213860e-05  2.8658880e-04 -3.1559860e-04  1.0355020e-05  5.5701630e-05  6.3245180e-05  2.5693610e-03 -2.5062490e-03  1.0674750e-04  1.3148940e-03 -1.2693000e-03  6.0176020e-07  8.1302510e-10  3.0850310e-09 -4.2047540e-09 -8.8286840e-10 -3.5203790e-10 -9.3439790e-10 -7.4970620e-10 -2.3957960e-09  7.7017910e-11 -2.2233230e-10 -7.0422730e-10  9.9469590e-10  5.0768350e-05  1.9812010e-04  6.4026310e-05 -3.0491210e-05  1.0368260e-05 -2.7876840e-05 -1.2911370e-03 -3.0432970e-04 -1.2184450e-03 -3.0545470e-04 -8.6433080e-04 -5.1173290e-06 -6.7829960e-10  8.7964300e-10  2.5698320e-09  3.5189440e-10 -2.8771670e-10  1.0848520e-09  3.6567020e-10  1.2012390e-10  8.4340310e-10  1.0159160e-10 -4.2072080e-10 -2.0126700e-11
  0.0000000e+00  0.0000000e+00  0.0000000e+00  0.0000000e+00  0.0000000e+00  0.0000000e+00  0.0000000e+00  0.0000000e+00  0.0000000e+00  0.0000000e+00  0.0000000e+00  0.0000000e+00  0.0000000e+00  0.0000000e+00  0.0000000e+00  0.0000000e+00  0.0000000e+00  0.0000000e+00  0.0000000e+00  0.0000000e+00  0.0000000e+00  0.0000000e+00  0.0000000e+00  0.0000000e+00  0.0000000e+00 -1.4230120e-03  1.7718810e-03 -1.2781950e-03  1.0945730e-04  1.6466590e-04  5.1581670e-05  5.3629140e-04 -1.8380280e-03  1.0216950e-03 -9.9955070e-04  1.0542450e-03 -1.1560110e-03  2.0664970e-09  3.0834690e-09 -5.2942990e-09  8.2840560e-10 -6.2911280e-10  1.4587680e-09  1.7803080e-09 -1.5730180e-10 -1.6674590e-10 -1.4320990e-09  1.1816980e-09 -4.3737530e-10 -1.7784020e-03  2.2783430e-03 -6.2225430e-04 -1.7641380e-04 -1.4479670e-04 -4.0484070e-05 -4.8167850e-04  1.6623600e-03 -1.7493320e-03 -5.5838760e-04  1.3385330e-03 -1.5258550e-03 -5.6161650e-09 -3.1360140e-09  1.0333700e-09 -3.8920700e-10 -2.6221300e-09 -2.2206250e-09 -1.7095580e-09  2.1171870e-09  2.5604070e-09 -4.4770520e-10  1.5079020e-09  2.4388580e-09  1.4230120e-03 -1.7718810e-03  1.2781950e-03 -1.0945730e-04 -1.6466590e-04 -5.1581670e-05 -5.3629140e-04  1.8380280e-03 -1.0216950e-03  9.9955070e-04 -1.0542450e-03  1.1560110e-03 -2.0664970e-09 -3.0834690e-09  5.2942990e-09 -8.2840560e-10  6.2911280e-10 -1.4587680e-09 -1.7803080e-09  1.5730180e-10  1.6674590e-10  1.4320990e-09 -1.1816980e-09  4.3737530e-10
  0.0000000e+00  0.0000000e+00  0.0000000e+00  0.0000000e+00  0.0000000e+00  0.0000000e+00  0.0000000e+00  0.0000000e+00  0.0000000e+00  0.0000000e+00  0.0000000e+00  0.0000000e+00  0.0000000e+00  0.0000000e+00  0.0000000e+00  0.0000000e+00  0.0000000e+00  0.0000000e+00  0.0000000e+00  0.0000000e+00  0.0000000e+00  0.0000000e+00  0.0000000e+00  0.0000000e+00  0.0000000e+00  4.1996090e-04 -2.2250480e-03  2.5722840e-04 -1.3605210e-04 -6.0204900e-05 -9.8829470e-05 -1.1157110e-03  7.7320990e-04 -1.3248610e-03  1.9606690e-04 -1.4931950e-03  6.0421970e-04  9.6866420e-10  3.5118680e-10  1.0223260e-09 -2.7505400e-09 -3.2387690e-09  4.2495470e-09  1.4790430e-09 -2.4824350e-10  7.0988140e-10 -1.5736760e-10  2.0654520e-09 -6.0071430e-11 -2.4509250e-03  2.6591720e-03 -3.7273940e-04 -2.3287460e-04 -1.6340480e-04 -1.7669510e-05 -2.7341510e-04  1.8819870e-03 -2.3537640e-03 -4.3031600e-04  1.4983470e-03 -2.0666620e-03 -3.4889030e-09  2.9578380e-09 -2.3210170e-09  2.2324430e-09  3.3693770e-09 -2.8113440e-09  2.1263070e-09  1.4064470e-09  1.2119170e-09 -3.9645270e-10 -1.8121460e-09 -8.7853790e-11 -4.1996090e-04  2.2250480e-03 -2.5722840e-04  1.3605210e-04  6.0204900e-05  9.8829470e-05  1.1157110e-03 -7.7320990e-04  1.3248610e-03 -1.9606690e-04  1.4931950e-03 -6.0421970e-04 -9.6866420e-10 -3.5118680e-10 -1.0223260e-09  2.7505400e-09  3.2387690e-09 -4.2495470e-09 -1.4790430e-09  2.4824350e-10 -7.0988140e-10  1.5736760e-10 -2.0654520e-09  6.0071430e-11
  0.0000000e+00  0.0000000e+00  0.0000000e+00  0.0000000e+00  0.0000000e+00  0.0000000e+00  0.0000000e+00  0.0000000e+00  0.0000000e+00  0.0000000e+00  0.0000000e+00  0.0000000e+00  0.0000000e+00  0.0000000e+00  0.0000000e+00  0.0000000e+00  0.0000000e+00  0.0000000e+00  0.0000000e+00  0.0000000e+00  0.0000000e+00  0.0000000e+00  0.0000000e+00  0.0000000e+00  0.0000000e+00 -1.8315040e-03 -1.6770680e-03 -1.9241130e-03 -1.0034900e-04  1.8494830e-04 -1.2800670e-04 -1.5358890e-03 -1.8290900e-03 -1.0643640e-03 -1.5164860e-03 -1.3915220e-03 -8.7623150e-04  5.7464960e-10  1.6549500e-09  6.1303610e-09  1.8835480e-09 -7.3852840e-10  1.9916650e-09 -1.3674730e-10  1.0759080e-10  5.8476660e-10 -6.4344320e-12 -2.0024800e-10  3.5085220e-10 -2.4517800e-03 -1.3943510e-03  3.7159420e-03 -1.4650430e-04  1.4139350e-04  3.0384970e-04  3.0190650e-03 -1.5667550e-03 -1.8730930e-03  2.4304670e-03 -1.4222340e-03 -1.7619810e-03  2.9889410e-09  5.0148630e-09 -8.9856780e-09 -4.3600150e-09  4.3826440e-10 -2.8862810e-09  3.1469950e-10 -2.6937930e-09 -1.2891880e-09  6.3344120e-10 -4.3661630e-11 -3.0869060e-10  1.8315040e-03  1.6770680e-03  1.9241130e-03  1.0034900e-04 -1.8494830e-04  1.2800670e-04  1.5358890e-03  1.8290900e-03  1.0643640e-03  1.5164860e-03  1.3915220e-03  8.7623150e-04 -5.7464960e-10 -1.6549500e-09 -6.1303610e-09 -1.8835480e-09  7.3852840e-10 -1.9916650e-09  1.3674730e-10 -1.0759080e-10 -5.8476660e-10  6.4344320e-12  2.0024800e-10 -3.5085220e-10
  0.0000000e+00  0.0000000e+00  0.0000000e+00  0.0000000e+00  0.0000000e+00  0.0000000e+00  0.0000000e+00  0.0000000e+00  0.0000000e+00  0.0000000e+00  0.0000000e+00  0.0000000e+00  0.0000000e+00  0.0000000e+00  0.0000000e+00  0.0000000e+00  0.0000000e+00  0.0000000e+00  0.0000000e+00  0.0000000e+00  0.0000000e+00  0.0000000e+00  0.0000000e+00  0.0000000e+00  0.0000000e+00 -2.4767620e-09  1.2000300e-09 -6.5826480e-10  1.6006380e-09 -3.5139890e-10  6.4299170e-10  2.0542620e-09 -8.0908590e-10  4.8513310e-09  2.4784780e-09  1.4177450e-09 -2.9496810e-09 -7.9161330e-04  7.6245040e-04  2.0442520e-03  6.9329020e-05  1.8906150e-04 -1.1683800e-03 -3.2654020e-04 -8.1137100e-04  2.9465750e-05  7.1215580e-04 -9.3913890e-05  5.1883260e-05  1.0076270e-09  4.5611110e-09 -2.6993350e-09 -8.7205400e-10  1.8151400e-10  4.4154670e-10 -4.8679600e-09  2.3210660e-09 -4.2888340e-09  2.7898200e-10  4.9479280e-09  3.3182570e-09  3.7107050e-03  3.3528160e-03 -4.2204660e-04  3.7891500e-04  2.5308880e-03  1.5423710e-04  1.5251670e-03 -4.3337940e-04 -1.0329320e-03  1.2454500e-04 -9.9098630e-04 -1.1948750e-03  2.4767620e-09 -1.2000300e-09  6.5826480e-10 -1.6006380e-09  3.5139890e-10 -6.4299170e-10 -2.0542620e-09  8.0908590e-10 -4.8513310e-09 -2.4784780e-09 -1.4177450e-09  2.9496810e-09  7.9161330e-04 -7.6245040e-04 -2.0442520e-03 -6.9329020e-05 -1.8906150e-04  1.1683800e-03  3.2654020e-04  8.1137100e-04 -2.9465750e-05 -7.1215580e-04  9.3913890e-05 -5.1883260e-05
  0.0000000e+00  0.0000000e+00  0.0000000e+00  0.0000000e+00  0.0000000e+00  0.0000000e+00  0.0000000e+00  0.0000000e+00  0.0000000e+00  0.0000000e+00  0.0000000e+00  0.0000000e+00  0.0000000e+00  0.0000000e+00  0.0000000e+00  0.0000000e+00  0.0000000e+00  0.0000000e+00  0.0000000e+00  0.0000000e+00  0.0000000e+00  0.0000000e+00  0.0000000e+00  0.0000000e+00  0.0000000e+00  1.1811700e-09  1.4053510e-09 -4.7511690e-10 -8.2819120e-10  1.8844660e-09  3.8245090e-10  4.9452410e-10 -3.0066250e-09 -2.9671220e-09 -3.6915080e-09  4.2609070e-10  1.4377260e-09  8.4062330e-04 -1.3842600e-03 -2.1936720e-03  1.2583350e-04 -4.1874530e-05  1.3865440e-03  1.9005030e-04  1.0085600e-03 -6.0523870e-05 -8.3948110e-04 -5.4040910e-05 -9.0706720e-05  2.5334610e-09 -4.3901910e-09  6.9676660e-10 -1.8062710e-10 -1.7822020e-09 -5.8701850e-10  7.5675670e-11  5.1110120e-09  4.0735880e-09 -5.2035260e-09 -7.2450220e-09  1.9374900e-09 -3.0002840e-03  2.9409820e-03 -2.7750240e-03  2.5392950e-03 -3.8168380e-04 -1.4682120e-04  1.0208210e-03 -1.6813690e-04  1.5917660e-03 -8.8218760e-05 -1.2011740e-03  9.9517740e-04 -1.1811700e-09 -1.4053510e-09  4.7511690e-10  8.2819120e-10 -1.8844660e-09 -3.8245090e-10 -4.9452410e-10  3.0066250e-09  2.9671220e-09  3.6915080e-09 -4.2609070e-10 -1.4377260e-09 -8.4062330e-04  1.3842600e-03  2.1936720e-03 -1.2583350e-04  4.1874530e-05 -1.3865440e-03 -1.9005030e-04 -1.0085600e-03  6.0523870e-05  8.3948110e-04  5.4040910e-05  9.0706720e-05
  0.0000000e+00  0.0000000e+00  0.0000000e+00  0.0000000e+00  0.0000000e+00  0.0000000e+00  0.0000000e+00  0.0000000e+00  0.0000000e+00  0.0000000e+00  0.0000000e+00  0.0000000e+00  0.0000000e+00  0.0000000e+00  0.0000000e+00  0.0000000e+00  0.0000000e+00  0.0000000e+00  0.0000000e+00  0.0000000e+00  0.0000000e+00  0.0000000e+00  0.0000000e+00  0.0000000e+00  0.0000000e+00 -8.1192020e-11  1.4779300e-09 -1.2524030e-09 -5.7446020e-10 -1.8017960e-09 -1.1540660e-09 -4.7659290e-09  3.6756990e-09  7.6553770e-10 -1.2654900e-09  2.7591190e-10  3.3568430e-09  6.0716980e-04  3.1937400e-03 -1.4176650e-03 -1.3647470e-03 -1.1898470e-03 -6.2764240e-05  1.2810230e-03 -3.4406590e-04  1.6966090e-04  1.1026530e-06  1.0832010e-03  1.9438100e-04  1.6737680e-09 -2.7186900e-09  1.1438090e-09  5.3031390e-10  1.2380540e-09  1.2888450e-09  2.7151520e-09 -3.9306980e-09  1.5868200e-09  1.7622150e-09 -2.6003930e-09  1.8057050e-09  2.0851550e-04  4.3683930e-04 -1.6069280e-04  1.4637130e-04  2.1538710e-04  7.6955500e-06  1.8479030e-04 -4.7150260e-05 -2.4784210e-05  7.5473110e-06 -1.4370510e-04 -6.5866150e-05  8.1192020e-11 -1.4779300e-09  1.2524030e-09  5.7446020e-10  1.8017960e-09  1.1540660e-09  4.7659290e-09 -3.6756990e-09 -7.6553770e-10  1.2654900e-09 -2.7591190e-10 -3.3568430e-09 -6.0716980e-04 -3.1937400e-03  1.4176650e-03  1.3647470e-03  1.1898470e-03  6.2764240e-05 -1.2810230e-03  3.4406590e-04 -1.6966090e-04 -1.1026530e-06 -1.0832010e-03 -1.9438100e-04
  0.0000000e+00  0.0000000e+00  0.0000000e+00  0.0000000e+00  0.0000000e+00  0.0000000e+00  0.0000000e+00  0.0000000e+00  0.0000000e+00  0.0000000e+00  0.0000000e+00  0.0000000e+00  0.0000000e+00  0.0000000e+00  0.0000000e+00  0.0000000e+00  0.0000000e+00  0.0000000e+00  0.0000000e+00  0.0000000e+00  0.0000000e+00  0.0000000e+00  0.0000000e+00  0.0000000e+00  0.0000000e+00  3.8282500e-10  3.4791850e-10 -8.4145320e-10 -7.9769230e-10 -1.7860030e-10 -3.8205120e-10 -2.3638470e-10 -1.1981780e-09 -1.6331790e-10 -7.2252040e-10 -7.8997910e-10  1.3775170e-10  9.4965950e-05 -1.4192310e-04 -2.4726670e-04 -7.0835470e-05  6.7280110e-05 -1.1783590e-03  3.5190670e-04  1.5263750e-03 -8.4486710e-05 -1.3093560e-03 -3.1530360e-05 -1.3201660e-04 -3.0950010e-10  2.3294830e-09 -1.2785800e-10 -1.3092610e-10  3.1399110e-10  5.8207310e-10 -2.6472570e-10  6.5260560e-10 -1.5362090e-09 -1.1256300e-10  3.3092960e-10 -1.1647950e-09  3.8737290e-04 -4.6051840e-05  1.7433110e-04  1.2313680e-03 -1.1365550e-03 -1.3592520e-04  1.7483750e-05 -1.2326320e-04 -2.2270150e-03  1.7119740e-04  5.2055220e-04 -1.7897070e-03 -3.8282500e-10 -3.4791850e-10  8.4145320e-10  7.9769230e-10  1.7860030e-10  3.8205120e-10  2.3638470e-10  1.1981780e-09  1.6331790e-10  7.2252040e-10  7.8997910e-10 -1.3775170e-10 -9.4965950e-05  1.4192310e-04  2.4726670e-04  7.0835470e-05 -6.7280110e-05  1.1783590e-03 -3.5190670e-04 -1.5263750e-03  8.4486710e-05  1.3093560e-03  3.1530360e-05  1.3201660e-04
  0.0000000e+00  0.0000000e+00  0.0000000e+00  0.0000000e+00  0.0000000e+00  0.0000000e+00  0.0000000e+00  0.0000000e+00  0.0000000e+00  0.0000000e+00  0.0000000e+00  0.0000000e+00  0.0000000e+00  0.0000000e+00  0.0000000e+00  0.0000000e+00  0.0000000e+00  0.0000000e+00  0.0000000e+00  0.0000000e+00  0.0000000e+00  0.0000000e+00  0.0000000e+00  0.0000000e+00  0.0000000e+00 -1.3854020e-09 -1.7749840e-09 -1.2774050e-09  1.1636000e-09  2.1957820e-10  1.3114890e-10 -7.5374130e-10 -1.5370140e-09  7.7972680e-10 -8.4962530e-10  4.9072730e-11 -1.2505160e-09 -5.5951930e-05 -2.6607460e-04  1.3176180e-04 -8.9324750e-04 -7.8445680e-04  1.0628560e-05 -1.5278060e-03  3.3902560e-04 -1.9657670e-04  5.6287860e-05 -1.3025280e-03 -2.2817950e-04 -1.5260040e-09  3.1712500e-10  1.2633710e-09 -1.1905090e-09 -2.2625400e-11  8.7372790e-10  2.0609310e-09  8.2877140e-10 -3.8189240e-09  8.6085870e-10  6.4321200e-10 -2.6493480e-09 -8.2207910e-06 -5.0806590e-06 -3.5893540e-07 -2.6668290e-06  3.7828790e-05  2.6965770e-06 -3.3771150e-05  1.0299120e-05  3.6033220e-05 -3.8200170e-06  1.9203750e-05  3.7520680e-05  1.3854020e-09  1.7749840e-09  1.2774050e-09 -1.1636000e-09 -2.1957820e-10 -1.3114890e-10  7.5374130e-10  1.5370140e-09 -7.7972680e-10  8.4962530e-10 -4.9072730e-11  1.2505160e-09  5.5951930e-05  2.6607460e-04 -1.3176180e-04  8.9324750e-04  7.8445680e-04 -1.0628560e-05  1.5278060e-03 -3.3902560e-04  1.9657670e-04 -5.6287860e-05  1.3025280e-03  2.2817950e-04
  0.0000000e+00  0.0000000e+00  0.0000000e+00  0.0000000e+00  0.0000000e+00  0.0000000e+00  0.0000000e+00  0.0000000e+00  0.0000000e+00  0.0000000e+00  0.0000000e+00  0.0000000e+00  0.0000000e+00  0.0000000e+00  0.0000000e+00  0.0000000e+00  0.0000000e+00  0.0000000e+00  0.0000000e+00  0.0000000e+00  0.0000000e+00  0.0000000e+00  0.0000000e+00  0.0000000e+00  0.0000000e+00  5.2587270e-10 -2.0430870e-11 -1.3036920e-10 -7.3825710e-11 -3.0116630e-10  1.2276650e-10 -1.4480940e-10  1.3134330e-09 -2.5933740e-10  4.9552510e-10 -5.9834280e-11  6.2401380e-10 -9.2583390e-06  1.8625950e-05  2.4296150e-05  1.9738240e-05  3.6615450e-06  1.2423780e-04 -1.6186170e-05 -1.6577420e-04  1.1615120e-05  1.3743870e-04  2.1206130e-05  1.7067200e-05 -9.8896450e-13  2.2962520e-10 -2.5453020e-10  6.8116030e-10  7.2124870e-10  9.6958330e-10  8.5743260e-10 -1.5671510e-09  2.3590290e-10 -4.8204950e-10 -2.1223160e-09 -4.7345390e-10 -1.1790070e-04 -3.7712710e-04  1.6260880e-04  1.1422090e-03  1.2333240e-03  2.9582580e-05 -2.1650640e-03  5.3438000e-04 -4.7154320e-05 -6.4301550e-05  1.7979800e-03  5.1631050e-04 -5.2587270e-10  2.0430870e-11  1.3036920e-10  7.3825710e-11  3.0116630e-10 -1.2276650e-10  1.4480940e-10 -1.3134330e-09  2.5933740e-10 -4.9552510e-10  5.9834280e-11 -6.2401380e-10  9.2583390e-06 -1.8625950e-05 -2.4296150e-05 -1.9738240e-05 -3.6615450e-06 -1.2423780e-04  1.6186170e-05  1.6577420e-04 -1.1615120e-05 -1.3743870e-04 -2.1206130e-05 -1.7067200e-05
  0.0000000e+00  0.0000000e+00  0.0000000e+00  0.0000000e+00  0.0000000e+00  0.0000000e+00  0.0000000e+00  0.0000000e+00  0.0000000e+00  0.0000000e+00  0.0000000e+00  0.0000000e+00  0.0000000e+00  0.0000000e+00  0.0000000e+00  0.0000000e+00  0.0000000e+00  0.0000000e+00  0.0000000e+00  0.0000000e+00  0.0000000e+00  0.0000000e+00  0.0000000e+00  0.0000000e+00  0.0000000e+00  5.3351360e-10 -1.0063470e-09  8.3345780e-10  7.2748210e-10 -3.6643640e-10  6.3009430e-10  4.8111580e-10  2.1008240e-09  4.7363390e-10  8.7433880e-10 -4.1699320e-10  6.4158520e-10  6.4906550e-05  2.6220990e-04 -1.5469760e-04  4.6206200e-04  4.1092260e-04 -5.2253660e-05 -1.5368180e-03  2.2017620e-04 -1.8796030e-04 -5.9314300e-05  4.9420790e-04  8.2913920e-05  1.4943110e-09  1.7760010e-09 -2.9311840e-09 -2.2113850e-10  1.0226620e-09  1.4830960e-09 -1.5709840e-10  1.4541170e-10 -5.3224310e-10 -8.9162740e-10  2.9741150e-10  5.9759140e-10 -4.2820620e-05 -2.1754380e-05 -4.4696520e-06 -1.6220390e-05  9.4514810e-05  7.2028920e-06  1.4450790e-04 -4.5934800e-05 -1.8905260e-04 -7.3142970e-06  2.8393580e-05  7.2498280e-05 -5.3351360e-10  1.0063470e-09 -8.3345780e-10 -7.2748210e-10  3.6643640e-10 -6.3009430e-10 -4.8111580e-10 -2.1008240e-09 -4.7363390e-10 -8.7433880e-10  4.1699320e-10 -6.4158520e-10 -6.4906550e-05 -2.6220990e-04  1.5469760e-04 -4.6206200e-04 -4.1092260e-04  5.2253660e-05  1.5368180e-03 -2.2017620e-04  1.8796030e-04  5.9314300e-05 -4.9420790e-04 -8.2913920e-05
  0.0000000e+00  0.0000000e+00  0.0000000e+00  0.0000000e+00  0.0000000e+00  0.0000000e+00  0.0000000e+00  0.0000000e+00  0.0000000e+00  0.0000000e+00  0.0000000e+00  0.0000000e+00  0.0000000e+00  0.0000000e+00  0.0000000e+00  0.0000000e+00  0.0000000e+00  0.0000000e+00  0.0000000e+00  0.0000000e+00  0.0000000e+00  0.0000000e+00  0.0000000e+00  0.0000000e+00  0.0000000e+00  2.5246010e-10 -4.9222650e-12  7.1232420e-10 -2.1634490e-10  2.2071890e-10 -1.1457030e-11  9.9001840e-10  3.7513780e-10 -5.0237030e-10  1.3950330e-09 -3.8324520e-10  2.5213770e-10 -9.2138200e-05  1.6828820e-04  2.4111540e-04  7.6265260e-05 -5.6818280e-08  6.0951260e-04  2.1739750e-04  1.5294300e-03 -9.9604090e-05  4.9324360e-04  5.4093570e-05  5.7298940e-05  4.5647530e-11  1.8836000e-10  3.4192050e-10 -3.5549430e-10 -3.3029750e-10 -5.7305250e-10  4.1467060e-10  1.5962880e-09 -4.3012570e-10  5.3466660e-10  9.4006330e-10 -6.0738090e-10  4.1547300e-04  5.3584870e-05  1.3019260e-04  4.6677840e-04 -7.3597210e-04 -7.2286160e-05 -5.6528310e-04  2.5315860e-04  2.1150460e-03  6.9143130e-05  1.5996170e-05 -7.0757860e-04 -2.5246010e-10  4.9222650e-12 -7.1232420e-10  2.1634490e-10 -2.2071890e-10  1.1457030e-11 -9.9001840e-10 -3.7513780e-10  5.0237030e-10 -1.3950330e-09  3.8324520e-10 -2.5213770e-10  9.2138200e-05 -1.6828820e-04 -2.4111540e-04 -7.6265260e-05  5.6818280e-08 -6.0951260e-04 -2.1739750e-04 -1.5294300e-03  9.9604090e-05 -4.9324360e-04 -5.4093570e-05 -5.7298940e-05
  0.0000000e+00  0.0000000e+00  0.0000000e+00  0.0000000e+00  0.0000000e+00  0.0000000e+00  0.0000000e+00  0.0000000e+00  0.0000000e+00  0.0000000e+00  0.0000000e+00  0.0000000e+00  0.0000000e+00  0.0000000e+00  0.0000000e+00  0.0000000e+00  0.0000000e+00  0.0000000e+00  0.0000000e+00  0.0000000e+00  0.0000000e+00  0.0000000e+00  0.0000000e+00  0.0000000e+00  0.0000000e+00  2.1147740e-10 -1.2152070e-09  1.8608260e-11  2.7857520e-10  8.2755920e-11  5.9378380e-10  1.0975600e-10  1.9545200e-10 -3.8131660e-10  2.1682870e-11 -2.8433680e-10  6.8434360e-12  1.8018780e-05 -1.0906320e-05 -4.6275940e-05  1.4893850e-05  2.3756380e-05 -9.7398960e-05 -1.2248060e-04 -2.2410330e-04  4.5610190e-06 -7.9802400e-05  2.0183560e-05 -4.0808240e-06 -7.5154960e-10  1.7210100e-09 -4.0823030e-10 -1.5014740e-10  9.7603270e-10 -4.0314500e-10 -9.6426870e-10  1.1453380e-09 -4.3370870e-10 -8.6997920e-10  6.4927000e-10 -1.0302580e-09  1.3394470e-05  3.8777500e-04 -2.0866010e-04 -7.4350500e-04 -4.6746130e-04  3.5640360e-06 -2.0695970e-03  4.8008190e-04 -6.2039660e-04  6.6829700e-06 -7.1403200e-04 -1.2434630e-05 -2.1147740e-10  1.2152070e-09 -1.8608260e-11 -2.7857520e-10 -8.2755920e-11 -5.9378380e-10 -1.0975600e-10 -1.9545200e-10  3.8131660e-10 -2.1682870e-11  2.8433680e-10 -6.8434360e-12 -1.8018780e-05  1.0906320e-05  4.6275940e-05 -1.4893850e-05 -2.3756380e-05  9.7398960e-05  1.2248060e-04  2.2410330e-04 -4.5610190e-06  7.9802400e-05 -2.0183560e-05  4.0808240e-06
  0.0000000e+00  0.0000000e+00  0.0000000e+00  0.0000000e+00  0.0000000e+00  0.0000000e+00  0.0000000e+00  0.0000000e+00  0.0000000e+00  0.0000000e+00  0.0000000e+00  0.0000000e+00  0.0000000e+00  0.0000000e+00  0.0000000e+00  0.0000000e+00  0.0000000e+00  0.0000000e+00  0.0000000e+00  0.0000000e+00  0.0000000e+00  0.0000000e+00  0.0000000e+00  0.0000000e+00  0.0000000e+00 -1.1571330e-10 -3.1944130e-10 -1.9775330e-09 -1.3020260e-10 -5.5196180e-10 -2.3213550e-10 -1.8507410e-09  1.4155320e-10 -1.1024920e-09 -1.7184130e-09 -1.3644470e-09  7.9914580e-10  2.9611530e-04 -1.6305490e-05 -7.5398720e-04  4.0493340e-04  4.9255840e-04 -1.2521480e-03  3.1394450e-04  3.7696160e-04  4.2764170e-06  8.3048300e-04 -3.9103620e-04  1.0018640e-05 -2.1954900e-10 -9.4553340e-10  1.7838510e-09 -4.2755650e-10 -2.5078820e-10  1.3846940e-09  4.5730510e-09 -6.8987640e-10 -2.4717530e-09  2.0420390e-09 -1.1509390e-09 -2.2018860e-09  5.8226190e-04 -1.8748710e-03  1.2575890e-03  3.9023990e-03  1.0525980e-03 -1.1405580e-04 -1.1533800e-03  2.4454300e-04 -7.7645370e-04 -5.1991430e-05 -2.5382820e-03  7.2969940e-04  1.1571330e-10  3.1944130e-10  1.9775330e-09  1.3020260e-10  5.5196180e-10  2.3213550e-10  1.8507410e-09 -1.4155320e-10  1.1024920e-09  1.7184130e-09  1.3644470e-09 -7.9914580e-10 -2.9611530e-04  1.6305490e-05  7.5398720e-04 -4.0493340e-04 -4.9255840e-04  1.2521480e-03 -3.1394450e-04 -3.7696160e-04 -4.2764170e-06 -8.3048300e-04  3.9103620e-04 -1.0018640e-05
  0.0000000e+00  0.0000000e+00  0.0000000e+00  0.0000000e+00  0.0000000e+00  0.0000000e+00  0.0000000e+00  0.0000000e+00  0.0000000e+00  0.0000000e+00  0.0000000e+00  0.0000000e+00  0.0000000e+00  0.0000000e+00  0.0000000e+00  0.0000000e+00  0.0000000e+00  0.0000000e+00  0.0000000e+00  0.0000000e+00  0.0000000e+00  0.0000000e+00  0.0000000e+00  0.0000000e+00  0.0000000e+00  2.0063740e-09 -2.4052440e-09 -1.4901230e-09 -6.5025220e-11  2.0013960e-10  2.9643890e-11 -2.3282380e-09  7.3300830e-10 -1.6160570e-09 -2.1104900e-09 -3.1087560e-09  2.6427060e-09  5.1845370e-04  5.6566310e-04 -1.2964900e-03  1.4092510e-03  1.4202480e-03 -1.6803540e-03  8.0993560e-04  4.1594750e-04  5.6038970e-05  1.1397700e-03 -1.2652620e-03 -1.1692340e-04 -1.4696740e-09  2.6176050e-09  2.1188090e-09  1.0236000e-09 -1.4154150e-09 -4.5131580e-10 -2.0752790e-09  1.4109380e-09 -5.9210070e-10  9.9156130e-10  2.4194710e-09  1.1045000e-10  1.4855900e-03  9.3326260e-04  5.6565190e-05  1.8418140e-04 -3.0310610e-03 -2.1506880e-04  7.1861320e-04 -2.1837280e-04 -7.5204430e-04 -1.7875290e-04  9.1949350e-04  1.7544060e-03 -2.0063740e-09  2.4052440e-09  1.4901230e-09  6.5025220e-11 -2.0013960e-10 -2.9643890e-11  2.3282380e-09 -7.3300830e-10  1.6160570e-09  2.1104900e-09  3.1087560e-09 -2.6427060e-09 -5.1845370e-04 -5.6566310e-04  1.2964900e-03 -1.4092510e-03 -1.4202480e-03  1.6803540e-03 -8.0993560e-04 -4.1594750e-04 -5.6038970e-05 -1.1397700e-03  1.2652620e-03  1.1692340e-04
  0.0000000e+00  0.0000000e+00  0.0000000e+00  0.0000000e+00  0.0000000e+00  0.0000000e+00  0.0000000e+00  0.0000000e+00  0.0000000e+00  0.0000000e+00  0.0000000e+00  0.0000000e+00  0.0000000e+00  0.0000000e+00  0.0000000e+00  0.0000000e+00  0.0000000e+00  0.0000000e+00  0.0000000e+00  0.0000000e+00  0.0000000e+00  0.0000000e+00  0.0000000e+00  0.0000000e+00  0.0000000e+00 -6.6867380e-10  1.9837190e-10 -1.2142800e-09  4.8781550e-10 -2.4287860e-10 -9.2791330e-10 -1.5292720e-09 -1.8280430e-09  4.8179210e-10 -1.4367110e-09 -1.4621200e-10 -1.5596870e-12  1.5732180e-04 -1.5886850e-03 -4.6341530e-04 -1.6468980e-03 -1.2216620e-03 -2.0266010e-03 -5.2526700e-04  8.4923360e-04 -1.2683050e-04  1.2769080e-03  1.3361610e-03  3.6288030e-04  1.9397730e-09  3.3815960e-10  1.3223270e-09 -8.0863770e-10 -2.0517600e-09  7.5342170e-10 -6.4736620e-10  1.2342660e-09 -1.2397900e-09  1.4453390e-09  1.5907180e-09  7.3028350e-10  1.6013430e-03  3.3467640e-04  4.3110570e-04  1.3460720e-03 -2.5959520e-03 -2.4073820e-04  3.4467210e-04 -1.3648130e-04 -9.5496080e-04 -1.8727000e-04  1.2270580e-04  1.9037170e-03  6.6867380e-10 -1.9837190e-10  1.2142800e-09 -4.8781550e-10  2.4287860e-10  9.2791330e-10  1.5292720e-09  1.8280430e-09 -4.8179210e-10  1.4367110e-09  1.4621200e-10  1.5596870e-12 -1.5732180e-04  1.5886850e-03  4.6341530e-04  1.6468980e-03  1.2216620e-03  2.0266010e-03  5.2526700e-04 -8.4923360e-04  1.2683050e-04 -1.2769080e-03 -1.3361610e-03 -3.6288030e-04
  4.0876250e-03 -1.5746480e-05 -1.9675400e-03 -1.1725150e-04  1.0008740e-03 -1.9188230e-04 -4.8624050e-04  1.8544270e-05  2.2319870e-04  5.0768350e-05  1.4230120e-03 -4.1996090e-04  1.8315040e-03  2.4767620e-09 -1.1811700e-09  8.1192020e-11 -3.8282500e-10  1.3854020e-09 -5.2587270e-10 -5.3351360e-10 -2.5246010e-10 -2.1147740e-10  1.1571330e-10 -2.0063740e-09  6.6867380e-10  0.0000000e+00 -2.3018910e-03  2.3214230e-03 -6.8697160e-04 -2.4223210e-03 -2.5544040e-03 -1.9113020e-03  2.0023430e-03 -2.7951130e-04  2.1536820e-04 -2.1990390e-04  2.2988170e-05  1.6564830e-10 -1.3285680e-09  1.9111350e-10 -1.5579940e-09  1.9275080e-09  1.4021430e-09  5.5781310e-10  1.5156350e-09  1.2480830e-10  1.0467990e-09  2.2975200e-10 -8.2697320e-10 -1.2028260e-19 -1.9727330e-03 -1.3907410e-04  1.6832210e-03  1.8870340e-04  1.3561620e-03  1.1346290e-03 -2.7347740e-04  1.2127150e-03 -1.5206950e-05 -1.8165160e-04  4.0417920e-05  1.8607930e-09 -1.5888480e-09 -2.5548860e-09 -1.9768560e-09 -1.0356760e-09 -3.0771340e-10  2.4613710e-10  7.2304460e-12 -8.7772620e-10 -7.7806320e-11  5.1843540e-10 -2.0123600e-10  0.0000000e+00  0.0000000e+00  0.0000000e+00  0.0000000e+00  0.0000000e+00  0.0000000e+00  0.0000000e+00  0.0000000e+00  0.0000000e+00  0.0000000e+00  0.0000000e+00  0.0000000e+00  0.0000000e+00  0.0000000e+00  0.0000000e+00  0.0000000e+00  0.0000000e+00  0.0000000e+00  0.0000000e+00  0.0000000e+00  0.0000000e+00  0.0000000e+00  0.0000000e+00  0.0000000e+00
  2.9225420e-04 -1.9680620e-03  3.6895790e-05  1.9365110e-03  6.5914220e-04  6.6079640e-04  1.2771060e-03 -2.5018680e-04 -4.0610550e-05  1.9812010e-04 -1.7718810e-03  2.2250480e-03  1.6770680e-03 -1.2000300e-09 -1.4053510e-09 -1.4779300e-09 -3.4791850e-10  1.7749840e-09  2.0430870e-11  1.0063470e-09  4.9222650e-12  1.2152070e-09  3.1944130e-10  2.4052440e-09 -1.9837190e-10  2.3018910e-03  0.0000000e+00 -2.1686090e-03 -2.3152830e-03  4.8064710e-04  2.5390560e-03  1.8111520e-03 -3.6523470e-04 -1.9570250e-03 -1.8007960e-04  5.2001440e-05  2.3242260e-04 -2.0430370e-09  4.5675380e-09  6.2105860e-10 -3.5834790e-09 -2.1117520e-09 -1.1025240e-09 -1.0610750e-09 -1.0187490e-09  1.5421400e-09  1.1144900e-09  6.6148050e-10  1.3399740e-09  1.9727330e-03 -9.1668780e-19  1.9451840e-03  2.8590110e-05  2.9607300e-03 -6.8740020e-04 -6.5259750e-04 -2.2648770e-03 -6.1777910e-05  2.0266080e-04  3.2410430e-05  1.6216020e-04 -2.6186540e-09  1.7786680e-09 -7.4942120e-10  1.9841890e-10 -5.7205210e-10 -1.0369610e-09  1.5939220e-10 -2.0258910e-09  7.8452590e-10  8.8335860e-10  2.8855660e-10  8.9778880e-10  0.0000000e+00  0.0000000e+00  0.0000000e+00  0.0000000e+00  0.0000000e+00  0.0000000e+00  0.0000000e+00  0.0000000e+00  0.0000000e+00  0.0000000e+00  0.0000000e+00  0.0000000e+00  0.0000000e+00  0.0000000e+00  0.0000000e+00  0.0000000e+00  0.0000000e+00  0.0000000e+00  0.0000000e+00  0.0000000e+00  0.0000000e+00  0.0000000e+00  0.0000000e+00  0.0000000e+00
 -4.1456120e-03 -1.5427160e-04 -1.9374630e-03  2.0906370e-05  1.0333610e-03 -1.4261670e-04 -3.8941490e-04  6.4578800e-07  2.1721340e-04  6.4026310e-05  1.2781950e-03 -2.5722840e-04  1.9241130e-03  6.5826480e-10  4.7511690e-10  1.2524030e-09  8.4145320e-10  1.2774050e-09  1.3036920e-10 -8.3345780e-10 -7.1232420e-10 -1.8608260e-11  1.9775330e-09  1.4901230e-09  1.2142800e-09 -2.3214230e-03  2.1686090e-03  0.0000000e+00  2.9821030e-03  1.7973160e-03 -1.5411070e-04 -2.5905860e-05 -1.5180270e-03  2.2369240e-03 -2.1290250e-05  1.5472690e-04 -2.5604950e-04  1.0852680e-09  2.3977870e-09 -4.3513160e-09  1.6100000e-09 -3.6818330e-10 -3.6814900e-10  1.4978540e-09 -8.2840790e-10  3.3901260e-10 -1.8186890e-09 -6.9031220e-10  1.2943210e-10  1.3907410e-04 -1.9451840e-03  2.8518990e-19  1.6617070e-03  3.9478920e-04  1.2887440e-03  1.0727440e-03 -4.2931500e-04  1.1913870e-03 -7.0565520e-07 -1.7682440e-04  5.1285420e-05  2.1069550e-09  2.9265710e-09 -2.5351990e-09 -7.2858340e-11  4.3202680e-10  8.0024870e-10  7.9315680e-10 -1.1386720e-09  3.4411980e-10 -7.5670510e-10  4.4539790e-10 -8.1120930e-12  0.0000000e+00  0.0000000e+00  0.0000000e+00  0.0000000e+00  0.0000000e+00  0.0000000e+00  0.0000000e+00  0.0000000e+00  0.0000000e+00  0.0000000e+00  0.0000000e+00  0.0000000e+00  0.0000000e+00  0.0000000e+00  0.0000000e+00  0.0000000e+00  0.0000000e+00  0.0000000e+00  0.0000000e+00  0.0000000e+00  0.0000000e+00  0.0000000e+00  0.0000000e+00  0.0000000e+00
  7.2480310e-08  1.6804620e-03 -6.0066390e-05 -1.6554440e-03 -5.0250390e-04 -5.1966060e-04 -1.0058710e-03  3.8717130e-05  6.8649620e-06 -3.0491210e-05 -1.0945730e-04  1.3605210e-04  1.0034900e-04 -1.6006380e-09  8.2819120e-10  5.7446020e-10  7.9769230e-10 -1.1636000e-09  7.3825710e-11 -7.2748210e-10  2.1634490e-10 -2.7857520e-10  1.3020260e-10  6.5025220e-11 -4.8781550e-10  6.8697160e-04  2.3152830e-03 -2.9821030e-03  0.0000000e+00  9.6330620e-04  1.2422690e-03 -1.0679210e-03  9.2052800e-04  1.3133130e-04  6.0540460e-06 -5.3018180e-06 -1.0365440e-06 -6.9353980e-10 -6.9841580e-10  2.4483970e-09  1.0583430e-09 -2.6677510e-10  5.9699220e-10  2.3803430e-10  8.8004840e-10  7.6316720e-10 -1.9311000e-10  1.7035390e-10 -1.7162820e-10 -1.6832210e-03 -2.8590110e-05 -1.6617070e-03  3.8989700e-19 -9.4227420e-04  2.2633770e-04 -2.4851540e-04 -8.3611730e-04 -3.0445390e-05  3.8719840e-06  6.7852230e-07  3.0804770e-06 -1.1463040e-10  9.5636790e-10  6.6833310e-10  1.5947200e-09  4.3253790e-10  3.4200120e-10 -5.3361770e-10  7.9455250e-10 -7.3135080e-11 -5.1254140e-10 -5.8031900e-10 -8.2118280e-11  0.0000000e+00  0.0000000e+00  0.0000000e+00  0.0000000e+00  0.0000000e+00  0.0000000e+00  0.0000000e+00  0.0000000e+00  0.0000000e+00  0.0000000e+00  0.0000000e+00  0.0000000e+00  0.0000000e+00  0.0000000e+00  0.0000000e+00  0.0000000e+00  0.0000000e+00  0.0000000e+00  0.0000000e+00  0.0000000e+00  0.0000000e+00  0.0000000e+00  0.0000000e+00  0.0000000e+00
  3.3586890e-08  1.6478280e-04 -2.9590350e-03 -3.6154150e-04  1.3198590e-03 -3.2209920e-04 -7.8135390e-04  9.3786980e-06  6.1385040e-05  1.0368260e-05 -1.6466590e-04  6.0204900e-05 -1.8494830e-04  3.5139890e-10 -1.8844660e-09  1.8017960e-09  1.7860030e-10 -2.1957820e-10  3.0116630e-10  3.6643640e-10 -2.2071890e-10 -8.2755920e-11  5.5196180e-10 -2.0013960e-10  2.4287860e-10  2.4223210e-03 -4.8064710e-04 -1.7973160e-03 -9.6330620e-04  0.0000000e+00  7.9848610e-04 -6.5335920e-04 -1.4601610e-05  9.1822060e-04  3.2393380e-06 -2.0172590e-07 -5.5812190e-06  6.2830410e-11 -2.0435850e-09  2.3067680e-09 -1.9894110e-10 -1.2289360e-09  1.4566640e-09 -1.4767840e-09  2.7029380e-11  1.8533720e-10  4.4390940e-10  3.3557890e-10  1.2429490e-09 -1.8870340e-04 -2.9607300e-03 -3.9478920e-04  9.4227420e-04 -2.0151990e-19  7.8454670e-04 -7.6534570e-04  8.4075810e-05 -7.9166950e-04  9.4394770e-07  6.1653410e-06 -1.0078340e-06  3.4843520e-11  3.8676670e-10  8.1851320e-10 -5.6983940e-10 -1.5608870e-09  1.7433580e-09  1.3668870e-10  2.9433290e-10  1.4929860e-10 -1.3050980e-10  5.8187160e-10  3.4753760e-11  0.0000000e+00  0.0000000e+00  0.0000000e+00  0.0000000e+00  0.0000000e+00  0.0000000e+00  0.0000000e+00  0.0000000e+00  0.0000000e+00  0.0000000e+00  0.0000000e+00  0.0000000e+00  0.0000000e+00  0.0000000e+00  0.0000000e+00  0.0000000e+00  0.0000000e+00  0.0000000e+00  0.0000000e+00  0.0000000e+00  0.0000000e+00  0.0000000e+00  0.0000000e+00  0.0000000e+00
 -9.9255620e-08  1.3596110e-03  6.6078530e-04 -1.2915160e-03 -7.3544210e-04 -3.5530900e-04 -6.4982000e-04  2.9981980e-05 -9.0280760e-06 -2.7876840e-05 -5.1581670e-05  9.8829470e-05  1.2800670e-04 -6.4299170e-10 -3.8245090e-10  1.1540660e-09  3.8205120e-10 -1.3114890e-10 -1.2276650e-10 -6.3009430e-10  1.1457030e-11 -5.9378380e-10  2.3213550e-10 -2.9643890e-11  9.2791330e-10  2.5544040e-03 -2.5390560e-03  1.5411070e-04 -1.2422690e-03 -7.9848610e-04  0.0000000e+00  4.2678590e-05 -7.8193340e-04  1.0753190e-03 -8.4504330e-07  4.1403330e-06 -6.3432250e-06  2.0505790e-09  7.8829580e-10 -2.5791600e-10 -3.3898140e-11 -2.9370860e-10  1.5187800e-09  5.3385500e-11 -8.3540160e-10  6.1084370e-12  7.4709820e-10  6.8227260e-10 -6.3365890e-10 -1.3561620e-03  6.8740020e-04 -1.2887440e-03 -2.2633770e-04 -7.8454670e-04 -2.4849820e-21 -2.3066960e-05 -7.1639040e-04  1.6483280e-04  2.9985390e-06 -9.1734480e-07  2.8090670e-06  3.4736860e-10  8.5127900e-10 -9.7812970e-10  4.7610950e-10 -6.2550070e-10  9.1209600e-10  2.7315900e-10  2.4577780e-10 -2.4063140e-10 -6.2903650e-10  8.2979410e-11 -5.1910060e-10  0.0000000e+00  0.0000000e+00  0.0000000e+00  0.0000000e+00  0.0000000e+00  0.0000000e+00  0.0000000e+00  0.0000000e+00  0.0000000e+00  0.0000000e+00  0.0000000e+00  0.0000000e+00  0.0000000e+00  0.0000000e+00  0.0000000e+00  0.0000000e+00  0.0000000e+00  0.0000000e+00  0.0000000e+00  0.0000000e+00  0.0000000e+00  0.0000000e+00  0.0000000e+00  0.0000000e+00
 -1.5497730e-08  1.0872260e-03  6.0200020e-04 -1.0278060e-03 -1.1573740e-04 -5.1585850e-05 -9.3472080e-05  1.3604640e-03 -4.9845400e-04 -1.2911370e-03 -5.3629140e-04  1.1157110e-03  1.5358890e-03 -2.0542620e-09 -4.9452410e-10  4.7659290e-09  2.3638470e-10  7.5374130e-10  1.4480940e-10 -4.8111580e-10 -9.9001840e-10 -1.0975600e-10  1.8507410e-09  2.3282380e-09  1.5292720e-09  1.9113020e-03 -1.8111520e-03  2.5905860e-05  1.0679210e-03  6.5335920e-04 -4.2678590e-05  0.0000000e+00 -1.6081840e-03  2.3321050e-03  2.4345480e-04 -1.5861690e-03  2.5783580e-03  4.9091160e-09 -9.5854180e-10  2.3690910e-09  3.9944000e-09 -1.3548480e-09  2.6314790e-09  3.0950590e-10 -1.5543200e-09 -2.1060690e-09 -1.0340900e-10 -1.2875890e-09 -4.5262520e-10 -1.1346290e-03  6.5259750e-04 -1.0727440e-03  2.4851540e-04  7.6534570e-04  2.3066960e-05 -2.6187150e-19 -1.7609340e-03  4.6218380e-04 -1.3624170e-03  5.0641280e-04 -1.3026290e-03  1.3743900e-09  4.5188610e-09 -9.5834660e-10  1.5490610e-09 -4.5498170e-10  4.2540570e-09  1.6865800e-09 -1.3361150e-09  2.7136750e-10 -1.3634980e-09  9.8631950e-10 -2.5022080e-10  0.0000000e+00  0.0000000e+00  0.0000000e+00  0.0000000e+00  0.0000000e+00  0.0000000e+00  0.0000000e+00  0.0000000e+00  0.0000000e+00  0.0000000e+00  0.0000000e+00  0.0000000e+00  0.0000000e+00  0.0000000e+00  0.0000000e+00  0.0000000e+00  0.0000000e+00  0.0000000e+00  0.0000000e+00  0.0000000e+00  0.0000000e+00  0.0000000e+00  0.0000000e+00  0.0000000e+00
  1.0315390e-08 -2.4358950e-04  2.1646550e-03  3.8539400e-04 -1.7235570e-04  5.0815070e-05  1.1978920e-04 -5.5279000e-04 -2.5861880e-03 -3.0432970e-04  1.8380280e-03 -7.7320990e-04  1.8290900e-03  8.0908590e-10  3.0066250e-09 -3.6756990e-09  1.1981780e-09  1.5370140e-09 -1.3134330e-09 -2.1008240e-09 -3.7513780e-10 -1.9545200e-10 -1.4155320e-10 -7.3300830e-10  1.8280430e-09 -2.0023430e-03  3.6523470e-04  1.5180270e-03 -9.2052800e-04  1.4601610e-05  7.8193340e-04  1.6081840e-03  0.0000000e+00 -2.2080070e-03  1.4960840e-03 -1.2624700e-04 -2.5142330e-03 -4.5080230e-10  2.9575230e-09 -6.1763180e-09 -8.8770840e-10  5.9723710e-09 -2.7665810e-09  4.2361560e-10 -9.1756690e-10 -3.8800360e-10  4.9876900e-10 -1.9370640e-09 -4.2958110e-10  2.7347740e-04  2.2648770e-03  4.2931500e-04  8.3611730e-04 -8.4075810e-05  7.1639040e-04  1.7609340e-03 -1.8174670e-19  1.7707360e-03  5.5638750e-04  2.6024280e-03 -2.9232950e-04 -2.6878720e-10 -3.7161220e-10 -7.2847300e-09  1.2864070e-09  2.6420720e-09 -4.8947940e-09 -3.9622180e-10  4.0758080e-10 -9.8109330e-10 -6.5544730e-10 -4.4141740e-10 -2.8283470e-10  0.0000000e+00  0.0000000e+00  0.0000000e+00  0.0000000e+00  0.0000000e+00  0.0000000e+00  0.0000000e+00  0.0000000e+00  0.0000000e+00  0.0000000e+00  0.0000000e+00  0.0000000e+00  0.0000000e+00  0.0000000e+00  0.0000000e+00  0.0000000e+00  0.0000000e+00  0.0000000e+00  0.0000000e+00  0.0000000e+00  0.0000000e+00  0.0000000e+00  0.0000000e+00  0.0000000e+00
  2.1281620e-08  1.1572020e-03  3.7203840e-05 -1.1346720e-03 -7.1147060e-05 -6.5210890e-05 -1.2543410e-04  1.5131210e-03  1.7755610e-04 -1.2184450e-03 -1.0216950e-03  1.3248610e-03  1.0643640e-03 -4.8513310e-09  2.9671220e-09 -7.6553770e-10  1.6331790e-10 -7.7972680e-10  2.5933740e-10 -4.7363390e-10  5.0237030e-10  3.8131660e-10  1.1024920e-09  1.6160570e-09 -4.8179210e-10  2.7951130e-04  1.9570250e-03 -2.2369240e-03 -1.3133130e-04 -9.1822060e-04 -1.0753190e-03 -2.3321050e-03  2.2080070e-03  0.0000000e+00 -2.5037960e-03  2.3608530e-03  1.0597160e-04 -3.4802980e-09 -3.4337410e-09  6.5496790e-09  4.4963140e-09  2.6759390e-09  4.2658600e-10  2.5959490e-10  3.0929080e-09  7.8154170e-10 -6.8518780e-10 -7.2164750e-10 -3.0970740e-10 -1.2127150e-03  6.1777910e-05 -1.1913870e-03  3.0445390e-05  7.9166950e-04 -1.6483280e-04 -4.6218380e-04 -1.7707360e-03  2.8207940e-19 -1.5160290e-03 -1.7381550e-04 -1.2331500e-03  9.1324170e-10  3.1225680e-09  2.1319610e-09  4.2605030e-09  2.4476950e-09 -7.7776230e-10  5.5872730e-10 -6.6835360e-11  1.8518200e-10 -8.2767880e-11 -1.5541450e-09  2.5265190e-10  0.0000000e+00  0.0000000e+00  0.0000000e+00  0.0000000e+00  0.0000000e+00  0.0000000e+00  0.0000000e+00  0.0000000e+00  0.0000000e+00  0.0000000e+00  0.0000000e+00  0.0000000e+00  0.0000000e+00  0.0000000e+00  0.0000000e+00  0.0000000e+00  0.0000000e+00  0.0000000e+00  0.0000000e+00  0.0000000e+00  0.0000000e+00  0.0000000e+00  0.0000000e+00  0.0000000e+00
 -3.7475190e-03 -1.9324580e-05 -2.3222970e-04  3.3187480e-06 -9.3949380e-04  1.2730860e-04  3.4928950e-04  1.0256370e-06 -1.0246950e-03 -3.0545470e-04  9.9955070e-04 -1.9606690e-04  1.5164860e-03 -2.4784780e-09  3.6915080e-09  1.2654900e-09  7.2252040e-10  8.4962530e-10 -4.9552510e-10 -8.7433880e-10 -1.3950330e-09 -2.1682870e-11  1.7184130e-09  2.1104900e-09  1.4367110e-09 -2.1536820e-04  1.8007960e-04  2.1290250e-05 -6.0540460e-06 -3.2393380e-06  8.4504330e-07 -2.4345480e-04 -1.4960840e-03  2.5037960e-03  0.0000000e+00 -6.6054620e-04  1.2604380e-03  1.2093850e-09  1.8035570e-09 -1.4839550e-09 -1.6260180e-09 -5.6333600e-09  1.1131470e-09  1.6330820e-09 -8.7936070e-10 -5.7844200e-10 -5.2631520e-10  4.0277140e-10  1.4531580e-10  1.5206950e-05 -2.0266080e-04  7.0565520e-07 -3.8719840e-06 -9.4394770e-07 -2.9985390e-06  1.3624170e-03 -5.5638750e-04  1.5160290e-03  1.1468050e-19  9.8571520e-04 -2.8923480e-04  8.9552720e-10  3.8020940e-09 -3.2773350e-09  3.6584160e-09  3.2325640e-09  6.9545850e-10  1.2706910e-09 -1.4517560e-09 -2.0090120e-10 -9.5326860e-10  1.4927300e-10 -2.4162530e-10  0.0000000e+00  0.0000000e+00  0.0000000e+00  0.0000000e+00  0.0000000e+00  0.0000000e+00  0.0000000e+00  0.0000000e+00  0.0000000e+00  0.0000000e+00  0.0000000e+00  0.0000000e+00  0.0000000e+00  0.0000000e+00  0.0000000e+00  0.0000000e+00  0.0000000e+00  0.0000000e+00  0.0000000e+00  0.0000000e+00  0.0000000e+00  0.0000000e+00  0.0000000e+00  0.0000000e+00
  1.2981640e-03 -2.0880750e-04 -3.3293380e-05  2.0292830e-04 -6.7157100e-04 -5.0237300e-04 -9.5443950e-04  1.0299920e-03  3.3722570e-06 -8.6433080e-04 -1.0542450e-03  1.4931950e-03  1.3915220e-03 -1.4177450e-09 -4.2609070e-10 -2.7591190e-10  7.8997910e-10 -4.9072730e-11  5.9834280e-11  4.1699320e-10  3.8324520e-10  2.8433680e-10  1.3644470e-09  3.1087560e-09  1.4621200e-10  2.1990390e-04 -5.2001440e-05 -1.5472690e-04  5.3018180e-06  2.0172590e-07 -4.1403330e-06  1.5861690e-03  1.2624700e-04 -2.3608530e-03  6.6054620e-04  0.0000000e+00 -1.2164300e-03 -2.2358020e-09  4.0768390e-09 -3.7921870e-09 -5.3149590e-09 -5.7321340e-09 -2.1118790e-09  1.1722230e-09 -1.3107340e-09 -2.4107720e-10  2.3025320e-10  7.8485240e-10  9.6891630e-10  1.8165160e-04 -3.2410430e-05  1.7682440e-04 -6.7852230e-07 -6.1653410e-06  9.1734480e-07 -5.0641280e-04 -2.6024280e-03  1.7381550e-04 -9.8571520e-04  3.7322760e-20 -8.3494780e-04 -7.4468570e-10  4.8653430e-09  9.8430220e-10  7.5978120e-10 -2.9942890e-10 -2.4863840e-10  4.2152890e-10 -1.3643310e-09  4.5061520e-10  5.2445300e-10 -2.6815600e-10  2.4143890e-10  0.0000000e+00  0.0000000e+00  0.0000000e+00  0.0000000e+00  0.0000000e+00  0.0000000e+00  0.0000000e+00  0.0000000e+00  0.0000000e+00  0.0000000e+00  0.0000000e+00  0.0000000e+00  0.0000000e+00  0.0000000e+00  0.0000000e+00  0.0000000e+00  0.0000000e+00  0.0000000e+00  0.0000000e+00  0.0000000e+00  0.0000000e+00  0.0000000e+00  0.0000000e+00  0.0000000e+00
  4.4241980e-03  4.4898400e-05 -1.8694740e-04 -5.6731520e-05 -5.9874290e-04  2.5524520e-04  5.7592070e-04 -3.0135800e-04 -8.6895550e-04 -5.1173290e-06  1.1560110e-03 -6.0421970e-04  8.7623150e-04  2.9496810e-09 -1.4377260e-09 -3.3568430e-09 -1.3775170e-10  1.2505160e-09 -6.2401380e-10 -6.4158520e-10 -2.5213770e-10 -6.8434360e-12 -7.9914580e-10 -2.6427060e-09  1.5596870e-12 -2.2988170e-05 -2.3242260e-04  2.5604950e-04  1.0365440e-06  5.5812190e-06  6.3432250e-06 -2.5783580e-03  2.5142330e-03 -1.0597160e-04 -1.2604380e-03  1.2164300e-03  0.0000000e+00 -2.9769640e-09 -2.2916580e-09  2.8864340e-09 -3.0269730e-09  1.8673960e-09  1.2244740e-09  9.5075240e-10  2.3632640e-09  6.9036800e-10  2.6458720e-10  1.1670120e-09 -1.5722150e-09 -4.0417920e-05 -1.6216020e-04 -5.1285420e-05 -3.0804770e-06  1.0078340e-06 -2.8090670e-06  1.3026290e-03  2.9232950e-04  1.2331500e-03  2.8923480e-04  8.3494780e-04  2.6389260e-19  8.9419350e-10 -3.1339540e-09 -3.0659370e-09 -2.2998460e-09 -1.1118680e-09 -3.8604180e-09 -9.0579670e-10  4.3176640e-10 -9.1511150e-10  4.1514640e-10  6.9840310e-10  1.3102580e-10  0.0000000e+00  0.0000000e+00  0.0000000e+00  0.0000000e+00  0.0000000e+00  0.0000000e+00  0.0000000e+00  0.0000000e+00  0.0000000e+00  0.0000000e+00  0.0000000e+00  0.0000000e+00  0.0000000e+00  0.0000000e+00  0.0000000e+00  0.0000000e+00  0.0000000e+00  0.0000000e+00  0.0000000e+00  0.0000000e+00  0.0000000e+00  0.0000000e+00  0.0000000e+00  0.0000000e+00
 -2.9197610e-09  1.9652610e-09  2.5969760e-09 -2.1881600e-09  6.6781720e-10 -1.8539450e-10 -1.5138310e-11  7.8715390e-10 -6.6247220e-10 -6.7829960e-10 -2.0664970e-09 -9.6866420e-10 -5.7464960e-10  7.9161330e-04 -8.4062330e-04 -6.0716980e-04 -9.4965950e-05  5.5951930e-05  9.2583390e-06 -6.4906550e-05  9.2138200e-05 -1.8018780e-05 -2.9611530e-04 -5.1845370e-04 -1.5732180e-04 -1.6564830e-10  2.0430370e-09 -1.0852680e-09  6.9353980e-10 -6.2830410e-11 -2.0505790e-09 -4.9091160e-09  4.5080230e-10  3.4802980e-09 -1.2093850e-09  2.2358020e-09  2.9769640e-09  0.0000000e+00  2.4240560e-03 -1.3365440e-03 -4.0881060e-03 -2.3914620e-03  3.1765460e-05  1.1783340e-03 -2.7108010e-04  3.9553290e-04 -4.3245410e-06  6.9371700e-04 -1.0069290e-05 -1.8607930e-09  2.6186540e-09 -2.1069550e-09  1.1463040e-10 -3.4843520e-11 -3.4736860e-10 -1.3743900e-09  2.6878720e-10 -9.1324170e-10 -8.9552720e-10  7.4468570e-10 -8.9419350e-10  1.1807450e-21 -7.5545490e-04 -3.0045710e-05 -8.7834640e-04 -6.9971780e-04 -6.4217190e-04 -2.5114040e-04  2.3550820e-04 -4.6851220e-05  8.8391740e-05  1.6329550e-04  3.7818290e-05  0.0000000e+00  0.0000000e+00  0.0000000e+00  0.0000000e+00  0.0000000e+00  0.0000000e+00  0.0000000e+00  0.0000000e+00  0.0000000e+00  0.0000000e+00  0.0000000e+00  0.0000000e+00  0.0000000e+00  0.0000000e+00  0.0000000e+00  0.0000000e+00  0.0000000e+00  0.0000000e+00  0.0000000e+00  0.0000000e+00  0.0000000e+00  0.0000000e+00  0.0000000e+00  0.0000000e+00
 -1.8525130e-09 -1.1164510e-09 -1.6868670e-09 -2.7159020e-09  5.9806810e-10 -3.2619370e-10 -7.3662620e-10  1.2132890e-09  3.2862800e-09  8.7964300e-10 -3.0834690e-09 -3.5118680e-10 -1.6549500e-09 -7.6245040e-04  1.3842600e-03 -3.1937400e-03  1.4192310e-04  2.6607460e-04 -1.8625950e-05 -2.6220990e-04 -1.6828820e-04  1.0906320e-05  1.6305490e-05 -5.6566310e-04  1.5886850e-03  1.3285680e-09 -4.5675380e-09 -2.3977870e-09  6.9841580e-10  2.0435850e-09 -7.8829580e-10  9.5854180e-10 -2.9575230e-09  3.4337410e-09 -1.8035570e-09 -4.0768390e-09  2.2916580e-09 -2.4240560e-03  0.0000000e+00 -9.3193460e-04 -2.8646960e-03  3.3771340e-03  3.6618610e-04 -1.4973430e-04  1.0015140e-04  1.1798740e-03  6.1816710e-05  1.0389920e-04 -6.3959230e-04  1.5888480e-09 -1.7786680e-09 -2.9265710e-09 -9.5636790e-10 -3.8676670e-10 -8.5127900e-10 -4.5188610e-09  3.7161220e-10 -3.1225680e-09 -3.8020940e-09 -4.8653430e-09  3.1339540e-09  7.5545490e-04  9.5504850e-19 -1.9219450e-03  1.0675850e-03  1.2782810e-03 -3.1162900e-03  6.2174440e-04  7.1698180e-04  1.0858110e-05  4.6383010e-04 -2.2967600e-04  3.5652230e-06  0.0000000e+00  0.0000000e+00  0.0000000e+00  0.0000000e+00  0.0000000e+00  0.0000000e+00  0.0000000e+00  0.0000000e+00  0.0000000e+00  0.0000000e+00  0.0000000e+00  0.0000000e+00  0.0000000e+00  0.0000000e+00  0.0000000e+00  0.0000000e+00  0.0000000e+00  0.0000000e+00  0.0000000e+00  0.0000000e+00  0.0000000e+00  0.0000000e+00  0.0000000e+00  0.0000000e+00
  1.1838180e-08 -2.7465790e-09  6.7546630e-10  2.6463200e-09  1.8151220e-09  1.2486040e-09  8.4314450e-10 -3.1483030e-09  8.4845630e-10  2.5698320e-09  5.2942990e-09 -1.0223260e-09 -6.1303610e-09 -2.0442520e-03  2.1936720e-03  1.4176650e-03  2.4726670e-04 -1.3176180e-04 -2.4296150e-05  1.5469760e-04 -2.4111540e-04  4.6275940e-05  7.5398720e-04  1.2964900e-03  4.6341530e-04 -1.9111350e-10 -6.2105860e-10  4.3513160e-09 -2.4483970e-09 -2.3067680e-09  2.5791590e-10 -2.3690910e-09  6.1763180e-09 -6.5496790e-09  1.4839550e-09  3.7921870e-09 -2.8864340e-09  1.3365440e-03  9.3193460e-04  0.0000000e+00  7.8311060e-06 -2.7814280e-03 -1.8969190e-04  5.3558150e-04 -1.5943960e-04 -4.9848050e-04 -3.5744380e-05  2.0942050e-04  3.4878170e-04  2.5548860e-09  7.4942120e-10  2.5351990e-09 -6.6833310e-10 -8.1851320e-10  9.7812970e-10  9.5834660e-10  7.2847300e-09 -2.1319610e-09  3.2773350e-09 -9.8430220e-10  3.0659370e-09  3.0045710e-05  1.9219450e-03  7.9854760e-19  2.2770270e-03  1.8309610e-03  1.5097980e-03  6.6366770e-04 -5.7063820e-04  1.1962680e-04 -2.0642550e-04 -4.2458310e-04 -9.6069780e-05  0.0000000e+00  0.0000000e+00  0.0000000e+00  0.0000000e+00  0.0000000e+00  0.0000000e+00  0.0000000e+00  0.0000000e+00  0.0000000e+00  0.0000000e+00  0.0000000e+00  0.0000000e+00  0.0000000e+00  0.0000000e+00  0.0000000e+00  0.0000000e+00  0.0000000e+00  0.0000000e+00  0.0000000e+00  0.0000000e+00  0.0000000e+00  0.0000000e+00  0.0000000e+00  0.0000000e+00
  8.1662980e-10 -1.3632550e-09  1.0231690e-10  6.6599560e-10  1.7890780e-10  9.2464540e-11  1.3280060e-10  7.1382070e-10  4.1034090e-10  3.5189440e-10 -8.2840560e-10  2.7505400e-09 -1.8835480e-09 -6.9329020e-05 -1.2583350e-04  1.3647470e-03  7.0835470e-05  8.9324750e-04 -1.9738240e-05 -4.6206200e-04 -7.6265260e-05 -1.4893850e-05 -4.0493340e-04 -1.4092510e-03  1.6468980e-03  1.5579940e-09  3.5834790e-09 -1.6100000e-09 -1.0583430e-09  1.9894110e-10  3.3898140e-11 -3.9944000e-09  8.8770840e-10 -4.4963140e-09  1.6260180e-09  5.3149590e-09  3.0269730e-09  4.0881060e-03  2.8646960e-03 -7.8311060e-06  0.0000000e+00  2.3744640e-03  1.6160180e-04  8.3633180e-04 -2.4874460e-04 -7.7396760e-04  1.2518780e-04 -7.3801210e-04 -1.2213590e-03  1.9768560e-09 -1.9841890e-10  7.2858340e-11 -1.5947200e-09  5.6983940e-10 -4.7610950e-10 -1.5490610e-09 -1.2864070e-09 -4.2605030e-09 -3.6584160e-09 -7.5978120e-10  2.2998460e-09  8.7834640e-04 -1.0675850e-03 -2.2770270e-03  1.2812630e-19 -1.3861070e-04  1.2624490e-03  1.8707990e-04  5.9299260e-04 -2.7232990e-05 -7.6044820e-04  4.1521560e-05 -6.5948290e-05  0.0000000e+00  0.0000000e+00  0.0000000e+00  0.0000000e+00  0.0000000e+00  0.0000000e+00  0.0000000e+00  0.0000000e+00  0.0000000e+00  0.0000000e+00  0.0000000e+00  0.0000000e+00  0.0000000e+00  0.0000000e+00  0.0000000e+00  0.0000000e+00  0.0000000e+00  0.0000000e+00  0.0000000e+00  0.0000000e+00  0.0000000e+00  0.0000000e+00  0.0000000e+00  0.0000000e+00
 -7.5241600e-10 -5.7036750e-10  7.6559100e-10  4.1030140e-11  5.4769810e-10  3.2069450e-10  2.1158360e-10  7.7425910e-10 -6.3934330e-10 -2.8771670e-10  6.2911280e-10  3.2387690e-09  7.3852840e-10 -1.8906150e-04  4.1874530e-05  1.1898470e-03 -6.7280110e-05  7.8445680e-04 -3.6615450e-06 -4.1092260e-04  5.6818280e-08 -2.3756380e-05 -4.9255840e-04 -1.4202480e-03  1.2216620e-03 -1.9275080e-09  2.1117520e-09  3.6818330e-10  2.6677510e-10  1.2289360e-09  2.9370860e-10  1.3548480e-09 -5.9723710e-09 -2.6759390e-09  5.6333600e-09  5.7321340e-09 -1.8673960e-09  2.3914620e-03 -3.3771340e-03  2.7814280e-03 -2.3744640e-03  0.0000000e+00  1.1298530e-04 -7.5948130e-04  1.4175740e-04 -8.7190830e-04  6.2912650e-05  1.2238740e-03 -7.3850050e-04  1.0356760e-09  5.7205210e-10 -4.3202680e-10 -4.3253790e-10  1.5608870e-09  6.2550070e-10  4.5498170e-10 -2.6420720e-09 -2.4476950e-09 -3.2325640e-09  2.9942890e-10  1.1118680e-09  6.9971780e-04 -1.2782810e-03 -1.8309610e-03  1.3861070e-04  2.1190820e-19  1.1070370e-03  7.6710660e-05  5.4020580e-04 -3.5186160e-05 -6.6310390e-04 -7.2790950e-05 -7.7055320e-05  0.0000000e+00  0.0000000e+00  0.0000000e+00  0.0000000e+00  0.0000000e+00  0.0000000e+00  0.0000000e+00  0.0000000e+00  0.0000000e+00  0.0000000e+00  0.0000000e+00  0.0000000e+00  0.0000000e+00  0.0000000e+00  0.0000000e+00  0.0000000e+00  0.0000000e+00  0.0000000e+00  0.0000000e+00  0.0000000e+00  0.0000000e+00  0.0000000e+00  0.0000000e+00  0.0000000e+00
  1.5125640e-09  2.7815110e-10  1.1136260e-09 -3.2528450e-10 -7.0389420e-11  4.3928520e-11 -1.5488990e-10 -6.6588320e-10  2.1932320e-10  1.0848520e-09 -1.4587680e-09 -4.2495470e-09 -1.9916650e-09  1.1683800e-03 -1.3865440e-03  6.2764240e-05  1.1783590e-03 -1.0628560e-05 -1.2423780e-04  5.2253660e-05 -6.0951260e-04  9.7398960e-05  1.2521480e-03  1.6803540e-03  2.0266010e-03 -1.4021430e-09  1.1025240e-09  3.6814900e-10 -5.9699220e-10 -1.4566640e-09 -1.5187800e-09 -2.6314790e-09  2.7665810e-09 -4.2658600e-10 -1.1131470e-09  2.1118790e-09 -1.2244740e-09 -3.1765460e-05 -3.6618610e-04  1.8969190e-04 -1.6160180e-04 -1.1298530e-04  0.0000000e+00 -9.1471800e-05  2.1479560e-05 -2.2509440e-05 -1.6750030e-06  1.1843240e-04  7.8549700e-06  3.0771340e-10  1.0369610e-09 -8.0024870e-10 -3.4200120e-10 -1.7433580e-09 -9.1209600e-10 -4.2540570e-09  4.8947940e-09  7.7776230e-10 -6.9545850e-10  2.4863840e-10  3.8604180e-09  6.4217190e-04  3.1162900e-03 -1.5097980e-03 -1.2624490e-03 -1.1070370e-03  2.7229380e-19  7.9537050e-04 -1.8404280e-04  1.0294580e-04 -3.3962230e-05  9.9476200e-04  1.7513300e-04  0.0000000e+00  0.0000000e+00  0.0000000e+00  0.0000000e+00  0.0000000e+00  0.0000000e+00  0.0000000e+00  0.0000000e+00  0.0000000e+00  0.0000000e+00  0.0000000e+00  0.0000000e+00  0.0000000e+00  0.0000000e+00  0.0000000e+00  0.0000000e+00  0.0000000e+00  0.0000000e+00  0.0000000e+00  0.0000000e+00  0.0000000e+00  0.0000000e+00  0.0000000e+00  0.0000000e+00
 -2.3679310e-09  4.7241980e-10 -1.1067300e-10 -1.0070820e-09  6.1452970e-10 -4.4760140e-10 -2.0806140e-10  3.9703330e-10  2.0722670e-10  3.6567020e-10 -1.7803080e-09 -1.4790430e-09  1.3674730e-10  3.2654020e-04 -1.9005030e-04 -1.2810230e-03 -3.5190670e-04  1.5278060e-03  1.6186170e-05  1.5368180e-03 -2.1739750e-04  1.2248060e-04 -3.1394450e-04 -8.0993560e-04  5.2526700e-04 -5.5781310e-10  1.0610750e-09 -1.4978540e-09 -2.3803430e-10  1.4767840e-09 -5.3385500e-11 -3.0950590e-10 -4.2361560e-10 -2.5959490e-10 -1.6330820e-09 -1.1722230e-09 -9.5075240e-10 -1.1783340e-03  1.4973430e-04 -5.3558150e-04 -8.3633180e-04  7.5948130e-04  9.1471800e-05  0.0000000e+00 -9.4566220e-05 -1.7704070e-03  2.3441360e-04  7.3490010e-04 -2.4523490e-03 -2.4613710e-10 -1.5939220e-10 -7.9315680e-10  5.3361770e-10 -1.3668870e-10 -2.7315900e-10 -1.6865800e-09  3.9622180e-10 -5.5872730e-10 -1.2706910e-09 -4.2152890e-10  9.0579670e-10  2.5114040e-04 -6.2174440e-04 -6.6366770e-04 -1.8707990e-04 -7.6710660e-05 -7.9537050e-04 -1.5786850e-19 -1.2795470e-03  1.0347040e-04  1.7864790e-03  4.5688810e-04  2.5435440e-04  0.0000000e+00  0.0000000e+00  0.0000000e+00  0.0000000e+00  0.0000000e+00  0.0000000e+00  0.0000000e+00  0.0000000e+00  0.0000000e+00  0.0000000e+00  0.0000000e+00  0.0000000e+00  0.0000000e+00  0.0000000e+00  0.0000000e+00  0.0000000e+00  0.0000000e+00  0.0000000e+00  0.0000000e+00  0.0000000e+00  0.0000000e+00  0.0000000e+00  0.0000000e+00  0.0000000e+00
  9.2551990e-10  2.7146450e-10  2.0725700e-09  1.1745350e-09 -9.5175900e-10  5.7318730e-11  3.2849200e-10 -9.0162710e-10 -1.0977200e-09  1.2012390e-10  1.5730180e-10  2.4824350e-10 -1.0759080e-10  8.1137100e-04 -1.0085600e-03  3.4406590e-04 -1.5263750e-03 -3.3902560e-04  1.6577420e-04 -2.2017620e-04 -1.5294300e-03  2.2410330e-04 -3.7696160e-04 -4.1594750e-04 -8.4923360e-04 -1.5156350e-09  1.0187490e-09  8.2840790e-10 -8.8004840e-10 -2.7029380e-11  8.3540160e-10  1.5543200e-09  9.1756690e-10 -3.0929080e-09  8.7936070e-10  1.3107340e-09 -2.3632640e-09  2.7108010e-04 -1.0015140e-04  1.5943960e-04  2.4874460e-04 -1.4175740e-04 -2.1479560e-05  9.4566220e-05  0.0000000e+00  4.3902850e-04 -5.3003760e-05 -3.1706910e-04  5.6632380e-04 -7.2304460e-12  2.0258910e-09  1.1386720e-09 -7.9455250e-10 -2.9433290e-10 -2.4577780e-10  1.3361150e-09 -4.0758080e-10  6.6835360e-11  1.4517560e-09  1.3643310e-09 -4.3176640e-10 -2.3550820e-04 -7.1698180e-04  5.7063820e-04 -5.9299260e-04 -5.4020580e-04  1.8404280e-04  1.2795470e-03  9.0942450e-20  1.4167160e-04 -4.7788420e-04  1.7836190e-03  2.7377600e-04  0.0000000e+00  0.0000000e+00  0.0000000e+00  0.0000000e+00  0.0000000e+00  0.0000000e+00  0.0000000e+00  0.0000000e+00  0.0000000e+00  0.0000000e+00  0.0000000e+00  0.0000000e+00  0.0000000e+00  0.0000000e+00  0.0000000e+00  0.0000000e+00  0.0000000e+00  0.0000000e+00  0.0000000e+00  0.0000000e+00  0.0000000e+00  0.0000000e+00  0.0000000e+00  0.0000000e+00
  1.2583650e-09 -8.5284660e-10 -7.6192570e-10 -3.8732310e-10  4.1868190e-10  1.9018980e-10 -2.7303470e-11 -3.1823560e-10  3.9724600e-10  8.4340310e-10  1.6674590e-10 -7.0988140e-10 -5.8476660e-10 -2.9465750e-05  6.0523870e-05 -1.6966090e-04  8.4486710e-05  1.9657670e-04 -1.1615120e-05  1.8796030e-04  9.9604090e-05 -4.5610190e-06 -4.2764170e-06 -5.6038970e-05  1.2683050e-04 -1.2480830e-10 -1.5421400e-09 -3.3901260e-10 -7.6316720e-10 -1.8533720e-10 -6.1084370e-12  2.1060690e-09  3.8800360e-10 -7.8154170e-10  5.7844200e-10  2.4107720e-10 -6.9036800e-10 -3.9553290e-04 -1.1798740e-03  4.9848050e-04  7.7396760e-04  8.7190830e-04  2.2509440e-05  1.7704070e-03 -4.3902850e-04  0.0000000e+00  9.5960450e-05 -2.5245340e-03 -7.8295000e-04  8.7772620e-10 -7.8452590e-10 -3.4411980e-10  7.3135080e-11 -1.4929860e-10  2.4063140e-10 -2.7136750e-10  9.8109330e-10 -1.8518200e-10  2.0090120e-10 -4.5061520e-10  9.1511150e-10  4.6851220e-05 -1.0858110e-05 -1.1962680e-04  2.7232990e-05  3.5186160e-05 -1.0294580e-04 -1.0347040e-04 -1.4167160e-04 -2.2980590e-20  2.3644540e-04 -9.3660540e-05  6.0217630e-06  0.0000000e+00  0.0000000e+00  0.0000000e+00  0.0000000e+00  0.0000000e+00  0.0000000e+00  0.0000000e+00  0.0000000e+00  0.0000000e+00  0.0000000e+00  0.0000000e+00  0.0000000e+00  0.0000000e+00  0.0000000e+00  0.0000000e+00  0.0000000e+00  0.0000000e+00  0.0000000e+00  0.0000000e+00  0.0000000e+00  0.0000000e+00  0.0000000e+00  0.0000000e+00  0.0000000e+00
 -7.3191330e-10 -9.2742810e-11 -9.5889790e-10  7.2010500e-10  6.5180200e-10  2.5752510e-10  3.1877260e-10 -8.2348320e-10  2.4226730e-10  1.0159160e-10  1.4320990e-09  1.5736760e-10  6.4344320e-12 -7.1215580e-04  8.3948110e-04 -1.1026530e-06  1.3093560e-03 -5.6287860e-05 -1.3743870e-04  5.9314300e-05 -4.9324360e-04  7.9802400e-05 -8.3048300e-04 -1.1397700e-03 -1.2769080e-03 -1.0467990e-09 -1.1144900e-09  1.8186890e-09  1.9311000e-10 -4.4390940e-10 -7.4709820e-10  1.0340900e-10 -4.9876900e-10  6.8518780e-10  5.2631520e-10 -2.3025320e-10 -2.6458720e-10  4.3245410e-06 -6.1816710e-05  3.5744380e-05 -1.2518780e-04 -6.2912650e-05  1.6750030e-06 -2.3441360e-04  5.3003760e-05 -9.5960450e-05  0.0000000e+00 -2.5319980e-05  1.9808570e-06  7.7806320e-11 -8.8335860e-10  7.5670510e-10  5.1254140e-10  1.3050980e-10  6.2903650e-10  1.3634980e-09  6.5544730e-10  8.2767880e-11  9.5326860e-10 -5.2445300e-10 -4.1514640e-10 -8.8391740e-05 -4.6383010e-04  2.0642550e-04  7.6044820e-04  6.6310390e-04  3.3962230e-05 -1.7864790e-03  4.7788420e-04 -2.3644540e-04  1.5777340e-19  1.8014800e-04  3.2308940e-05  0.0000000e+00  0.0000000e+00  0.0000000e+00  0.0000000e+00  0.0000000e+00  0.0000000e+00  0.0000000e+00  0.0000000e+00  0.0000000e+00  0.0000000e+00  0.0000000e+00  0.0000000e+00  0.0000000e+00  0.0000000e+00  0.0000000e+00  0.0000000e+00  0.0000000e+00  0.0000000e+00  0.0000000e+00  0.0000000e+00  0.0000000e+00  0.0000000e+00  0.0000000e+00  0.0000000e+00
  1.9946360e-09  3.6358050e-10 -5.3789990e-10 -6.1156870e-10 -3.1835500e-10 -1.1837780e-10 -6.2768030e-10  6.3453980e-10 -3.0148250e-10 -4.2072080e-10 -1.1816980e-09 -2.0654520e-09  2.0024800e-10  9.3913890e-05  5.4040910e-05 -1.0832010e-03  3.1530360e-05  1.3025280e-03 -2.1206130e-05 -4.9420790e-04 -5.4093570e-05 -2.0183560e-05  3.9103620e-04  1.2652620e-03 -1.3361610e-03 -2.2975200e-10 -6.6148050e-10  6.9031220e-10 -1.7035390e-10 -3.3557890e-10 -6.8227260e-10  1.2875890e-09  1.9370640e-09  7.2164750e-10 -4.0277140e-10 -7.8485240e-10 -1.1670120e-09 -6.9371700e-04 -1.0389920e-04 -2.0942050e-04  7.3801210e-04 -1.2238740e-03 -1.1843240e-04 -7.3490010e-04  3.1706910e-04  2.5245340e-03  2.5319980e-05  0.0000000e+00 -2.5875420e-04 -5.1843540e-10 -2.8855660e-10 -4.4539790e-10  5.8031900e-10 -5.8187160e-10 -8.2979410e-11 -9.8631950e-10  4.4141740e-10  1.5541450e-09 -1.4927300e-10  2.6815600e-10 -6.9840310e-10 -1.6329550e-04  2.2967600e-04  4.2458310e-04 -4.1521560e-05  7.2790950e-05 -9.9476200e-04 -4.5688810e-04 -1.7836190e-03  9.3660540e-05 -1.8014800e-04 -3.5584040e-19 -1.7390450e-05  0.0000000e+00  0.0000000e+00  0.0000000e+00  0.0000000e+00  0.0000000e+00  0.0000000e+00  0.0000000e+00  0.0000000e+00  0.0000000e+00  0.0000000e+00  0.0000000e+00  0.0000000e+00  0.0000000e+00  0.0000000e+00  0.0000000e+00  0.0000000e+00  0.0000000e+00  0.0000000e+00  0.0000000e+00  0.0000000e+00  0.0000000e+00  0.0000000e+00  0.0000000e+00  0.0000000e+00
  2.0431150e-10 -2.3220070e-10 -9.4041370e-10 -2.7401490e-11  3.0821330e-10  4.8862160e-11 -1.9510070e-10 -1.4104380e-10  2.1473240e-10 -2.0126700e-11  4.3737530e-10  6.0071430e-11 -3.5085220e-10 -5.1883260e-05  9.0706720e-05 -1.9438100e-04  1.3201660e-04  2.2817950e-04 -1.7067200e-05 -8.2913920e-05 -5.7298940e-05  4.0808240e-06 -1.0018640e-05  1.1692340e-04 -3.6288030e-04  8.2697320e-10 -1.3399740e-09 -1.2943210e-10  1.7162820e-10 -1.2429490e-09  6.3365890e-10  4.5262520e-10  4.2958110e-10  3.0970740e-10 -1.4531580e-10 -9.6891630e-10  1.5722150e-09  1.0069290e-05  6.3959230e-04 -3.4878170e-04  1.2213590e-03  7.3850050e-04 -7.8549700e-06  2.4523490e-03 -5.6632380e-04  7.8295000e-04 -1.9808570e-06  2.5875420e-04  0.0000000e+00  2.0123600e-10 -8.9778880e-10  8.1120930e-12  8.2118280e-11 -3.4753760e-11  5.1910060e-10  2.5022080e-10  2.8283470e-10 -2.5265190e-10  2.4162530e-10 -2.4143890e-10 -1.3102580e-10 -3.7818290e-05 -3.5652230e-06  9.6069780e-05  6.5948290e-05  7.7055320e-05 -1.7513300e-04 -2.5435440e-04 -2.7377600e-04 -6.0217630e-06 -3.2308940e-05  1.7390450e-05 -7.6627260e-21  0.0000000e+00  0.0000000e+00  0.0000000e+00  0.0000000e+00  0.0000000e+00  0.0000000e+00  0.0000000e+00  0.0000000e+00  0.0000000e+00  0.0000000e+00  0.0000000e+00  0.0000000e+00  0.0000000e+00  0.0000000e+00  0.0000000e+00  0.0000000e+00  0.0000000e+00  0.0000000e+00  0.0000000e+00  0.0000000e+00  0.0000000e+00  0.0000000e+00  0.0000000e+00  0.0000000e+00
  4.5569860e-03  2.0798840e-05  2.2689250e-03 -2.3384980e-03  1.4935730e-03  1.1033630e-03 -1.8909880e-04  2.6490690e-04 -2.7041530e-04 -2.8213860e-05  1.7784020e-03  2.4509250e-03  2.4517800e-03 -1.0076270e-09 -2.5334610e-09 -1.6737680e-09  3.0950010e-10  1.5260040e-09  9.8896450e-13 -1.4943110e-09 -4.5647530e-11  7.5154960e-10  2.1954900e-10  1.4696740e-09 -1.9397730e-09  1.2028260e-19 -1.9727330e-03 -1.3907410e-04  1.6832210e-03  1.8870340e-04  1.3561620e-03  1.1346290e-03 -2.7347740e-04  1.2127150e-03 -1.5206950e-05 -1.8165160e-04  4.0417920e-05  1.8607930e-09 -1.5888480e-09 -2.5548860e-09 -1.9768560e-09 -1.0356760e-09 -3.0771340e-10  2.4613710e-10  7.2304460e-12 -8.7772620e-10 -7.7806320e-11  5.1843540e-10 -2.0123600e-10  0.0000000e+00  0.0000000e+00  0.0000000e+00  0.0000000e+00  0.0000000e+00  0.0000000e+00  0.0000000e+00  0.0000000e+00  0.0000000e+00  0.0000000e+00  0.0000000e+00  0.0000000e+00  0.0000000e+00  0.0000000e+00  0.0000000e+00  0.0000000e+00  0.0000000e+00  0.0000000e+00  0.0000000e+00  0.0000000e+00  0.0000000e+00  0.0000000e+00  0.0000000e+00  0.0000000e+00  1.2028260e-19 -1.9727330e-03 -1.3907410e-04  1.6832210e-03  1.8870340e-04  1.3561620e-03  1.1346290e-03 -2.7347740e-04  1.2127150e-03 -1.5206950e-05 -1.8165160e-04  4.0417920e-05  1.8607930e-09 -1.5888480e-09 -2.5548860e-09 -1.9768560e-09 -1.0356760e-09 -3.0771340e-10  2.4613710e-10  7.2304460e-12 -8.7772620e-10 -7.7806320e-11  5.1843540e-10 -2.0123600e-10
  4.8781420e-03  2.2920580e-03  4.9737300e-06  2.1637440e-03  1.8688480e-04 -1.6007380e-03  8.1415420e-04 -2.2012850e-04  6.5248420e-05 -2.8658880e-04 -2.2783430e-03 -2.6591720e-03  1.3943510e-03 -4.5611110e-09  4.3901910e-09  2.7186900e-09 -2.3294830e-09 -3.1712500e-10 -2.2962520e-10 -1.7760010e-09 -1.8836000e-10 -1.7210100e-09  9.4553340e-10 -2.6176050e-09 -3.3815960e-10  1.9727330e-03  9.1668780e-19  1.9451840e-03  2.8590110e-05  2.9607300e-03 -6.8740020e-04 -6.5259750e-04 -2.2648770e-03 -6.1777910e-05  2.0266080e-04  3.2410430e-05  1.6216020e-04 -2.6186540e-09  1.7786680e-09 -7.4942120e-10  1.9841890e-10 -5.7205210e-10 -1.0369610e-09  1.5939220e-10 -2.0258910e-09  7.8452590e-10  8.8335860e-10  2.8855660e-10  8.9778880e-10  0.0000000e+00  0.0000000e+00  0.0000000e+00  0.0000000e+00  0.0000000e+00  0.0000000e+00  0.0000000e+00  0.0000000e+00  0.0000000e+00  0.0000000e+00  0.0000000e+00  0.0000000e+00  0.0000000e+00  0.0000000e+00  0.0000000e+00  0.0000000e+00  0.0000000e+00  0.0000000e+00  0.0000000e+00  0.0000000e+00  0.0000000e+00  0.0000000e+00  0.0000000e+00  0.0000000e+00  1.9727330e-03  9.1668780e-19  1.9451840e-03  2.8590110e-05  2.9607300e-03 -6.8740020e-04 -6.5259750e-04 -2.2648770e-03 -6.1777910e-05  2.0266080e-04  3.2410430e-05  1.6216020e-04 -2.6186540e-09  1.7786680e-09 -7.4942120e-10  1.9841890e-10 -5.7205210e-10 -1.0369610e-09  1.5939220e-10 -2.0258910e-09  7.8452590e-10  8.8335860e-10  2.8855660e-10  8.9778880e-10
  4.8371450e-03 -2.3311010e-03 -2.1425680e-03  2.0992800e-05 -1.5955610e-03  5.7484400e-04 -6.4291150e-04 -2.7571880e-05  1.8895370e-04  3.1559860e-04  6.2225430e-04  3.7273940e-04 -3.7159420e-03  2.6993350e-09 -6.9676660e-10 -1.1438090e-09  1.2785800e-10 -1.2633710e-09  2.5453020e-10  2.9311840e-09 -3.4192050e-10  4.0823030e-10 -1.7838510e-09 -2.1188090e-09 -1.3223270e-09  1.3907410e-04 -1.9451840e-03 -2.8518990e-19  1.6617070e-03  3.9478920e-04  1.2887440e-03  1.0727440e-03 -4.2931500e-04  1.1913870e-03 -7.0565520e-07 -1.7682440e-04  5.1285420e-05  2.1069550e-09  2.9265710e-09 -2.5351990e-09 -7.2858340e-11  4.3202680e-10  8.0024870e-10  7.9315680e-10 -1.1386720e-09  3.4411980e-10 -7.5670510e-10  4.4539790e-10 -8.1120930e-12  0.0000000e+00  0.0000000e+00  0.0000000e+00  0.0000000e+00  0.0000000e+00  0.0000000e+00  0.0000000e+00  0.0000000e+00  0.0000000e+00  0.0000000e+00  0.0000000e+00  0.0000000e+00  0.0000000e+00  0.0000000e+00  0.0000000e+00  0.0000000e+00  0.0000000e+00  0.0000000e+00  0.0000000e+00  0.0000000e+00  0.0000000e+00  0.0000000e+00  0.0000000e+00  0.0000000e+00  1.3907410e-04 -1.9451840e-03 -2.8518990e-19  1.6617070e-03  3.9478920e-04  1.2887440e-03  1.0727440e-03 -4.2931500e-04  1.1913870e-03 -7.0565520e-07 -1.7682440e-04  5.1285420e-05  2.1069550e-09  2.9265710e-09 -2.5351990e-09 -7.2858340e-11  4.3202680e-10  8.0024870e-10  7.9315680e-10 -1.1386720e-09  3.4411980e-10 -7.5670510e-10  4.4539790e-10 -8.1120930e-12
  2.8365240e-08  6.6369430e-04 -2.2826350e-03  3.0004610e-03 -1.3266650e-03 -1.4559900e-03  3.9728820e-04 -6.0162280e-05  5.2796320e-05 -1.0355020e-05  1.7641380e-04  2.3287460e-04  1.4650430e-04  8.7205400e-10  1.8062710e-10 -5.3031390e-10  1.3092610e-10  1.1905090e-09 -6.8116030e-10  2.2113850e-10  3.5549430e-10  1.5014740e-10  4.2755650e-10 -1.0236000e-09  8.0863770e-10 -1.6832210e-03 -2.8590110e-05 -1.6617070e-03 -3.8989700e-19 -9.4227420e-04  2.2633770e-04 -2.4851540e-04 -8.3611730e-04 -3.0445390e-05  3.8719840e-06  6.7852230e-07  3.0804770e-06 -1.1463040e-10  9.5636790e-10  6.6833310e-10  1.5947200e-09  4.3253790e-10  3.4200120e-10 -5.3361770e-10  7.9455250e-10 -7.3135080e-11 -5.1254140e-10 -5.8031900e-10 -8.2118280e-11  0.0000000e+00  0.0000000e+00  0.0000000e+00  0.0000000e+00  0.0000000e+00  0.0000000e+00  0.0000000e+00  0.0000000e+00  0.0000000e+00  0.0000000e+00  0.0000000e+00  0.0000000e+00  0.0000000e+00  0.0000000e+00  0.0000000e+00  0.0000000e+00  0.0000000e+00  0.0000000e+00  0.0000000e+00  0.0000000e+00  0.0000000e+00  0.0000000e+00  0.0000000e+00  0.0000000e+00 -1.6832210e-03 -2.8590110e-05 -1.6617070e-03 -3.8989700e-19 -9.4227420e-04  2.2633770e-04 -2.4851540e-04 -8.3611730e-04 -3.0445390e-05  3.8719840e-06  6.7852230e-07  3.0804770e-06 -1.1463040e-10  9.5636790e-10  6.6833310e-10  1.5947200e-09  4.3253790e-10  3.4200120e-10 -5.3361770e-10  7.9455250e-10 -7.3135080e-11 -5.1254140e-10 -5.8031900e-10 -8.2118280e-11
 -7.6306290e-08  2.4184420e-03  4.7942590e-04  1.7902160e-03  4.6640480e-04 -1.3336400e-03  7.4956380e-04 -3.1934170e-05  2.2078740e-06 -5.5701630e-05  1.4479670e-04  1.6340480e-04 -1.4139350e-04 -1.8151400e-10  1.7822020e-09 -1.2380540e-09 -3.1399110e-10  2.2625400e-11 -7.2124870e-10 -1.0226620e-09  3.3029750e-10 -9.7603270e-10  2.5078820e-10  1.4154150e-09  2.0517600e-09 -1.8870340e-04 -2.9607300e-03 -3.9478920e-04  9.4227420e-04  2.0151990e-19  7.8454670e-04 -7.6534570e-04  8.4075810e-05 -7.9166950e-04  9.4394770e-07  6.1653410e-06 -1.0078340e-06  3.4843520e-11  3.8676670e-10  8.1851320e-10 -5.6983940e-10 -1.5608870e-09  1.7433580e-09  1.3668870e-10  2.9433290e-10  1.4929860e-10 -1.3050980e-10  5.8187160e-10  3.4753760e-11  0.0000000e+00  0.0000000e+00  0.0000000e+00  0.0000000e+00  0.0000000e+00  0.0000000e+00  0.0000000e+00  0.0000000e+00  0.0000000e+00  0.0000000e+00  0.0000000e+00  0.0000000e+00  0.0000000e+00  0.0000000e+00  0.0000000e+00  0.0000000e+00  0.0000000e+00  0.0000000e+00  0.0000000e+00  0.0000000e+00  0.0000000e+00  0.0000000e+00  0.0000000e+00  0.0000000e+00 -1.8870340e-04 -2.9607300e-03 -3.9478920e-04  9.4227420e-04  2.0151990e-19  7.8454670e-04 -7.6534570e-04  8.4075810e-05 -7.9166950e-04  9.4394770e-07  6.1653410e-06 -1.0078340e-06  3.4843520e-11  3.8676670e-10  8.1851320e-10 -5.6983940e-10 -1.5608870e-09  1.7433580e-09  1.3668870e-10  2.9433290e-10  1.4929860e-10 -1.3050980e-10  5.8187160e-10  3.4753760e-11
  1.0691760e-07  2.5686970e-03  2.5104180e-03 -1.7848550e-04  1.7011900e-03 -5.1296640e-04  6.3732250e-04  8.6839270e-06 -4.0911230e-05 -6.3245180e-05  4.0484070e-05  1.7669510e-05 -3.0384970e-04 -4.4154670e-10  5.8701850e-10 -1.2888450e-09 -5.8207310e-10 -8.7372790e-10 -9.6958330e-10 -1.4830960e-09  5.7305250e-10  4.0314500e-10 -1.3846940e-09  4.5131580e-10 -7.5342170e-10 -1.3561620e-03  6.8740020e-04 -1.2887440e-03 -2.2633770e-04 -7.8454670e-04  2.4849820e-21 -2.3066960e-05 -7.1639040e-04  1.6483280e-04  2.9985390e-06 -9.1734480e-07  2.8090670e-06  3.4736860e-10  8.5127900e-10 -9.7812970e-10  4.7610950e-10 -6.2550070e-10  9.1209600e-10  2.7315900e-10  2.4577780e-10 -2.4063140e-10 -6.2903650e-10  8.2979410e-11 -5.1910060e-10  0.0000000e+00  0.0000000e+00  0.0000000e+00  0.0000000e+00  0.0000000e+00  0.0000000e+00  0.0000000e+00  0.0000000e+00  0.0000000e+00  0.0000000e+00  0.0000000e+00  0.0000000e+00  0.0000000e+00  0.0000000e+00  0.0000000e+00  0.0000000e+00  0.0000000e+00  0.0000000e+00  0.0000000e+00  0.0000000e+00  0.0000000e+00  0.0000000e+00  0.0000000e+00  0.0000000e+00 -1.3561620e-03  6.8740020e-04 -1.2887440e-03 -2.2633770e-04 -7.8454670e-04  2.4849820e-21 -2.3066960e-05 -7.1639040e-04  1.6483280e-04  2.9985390e-06 -9.1734480e-07  2.8090670e-06  3.4736860e-10  8.5127900e-10 -9.7812970e-10  4.7610950e-10 -6.2550070e-10  9.1209600e-10  2.7315900e-10  2.4577780e-10 -2.4063140e-10 -6.2903650e-10  8.2979410e-11 -5.1910060e-10
  5.4134000e-09  1.8352840e-03  1.7108350e-03 -4.1460550e-05  2.1675560e-04 -7.5114400e-05  8.5894740e-05  2.5334190e-04 -1.5662280e-03 -2.5693610e-03  4.8167850e-04  2.7341510e-04 -3.0190650e-03  4.8679600e-09 -7.5675670e-11 -2.7151520e-09  2.6472570e-10 -2.0609310e-09 -8.5743260e-10  1.5709840e-10 -4.1467060e-10  9.6426870e-10 -4.5730510e-09  2.0752790e-09  6.4736620e-10 -1.1346290e-03  6.5259750e-04 -1.0727440e-03  2.4851540e-04  7.6534570e-04  2.3066960e-05  2.6187150e-19 -1.7609340e-03  4.6218380e-04 -1.3624170e-03  5.0641280e-04 -1.3026290e-03  1.3743900e-09  4.5188610e-09 -9.5834660e-10  1.5490610e-09 -4.5498170e-10  4.2540570e-09  1.6865800e-09 -1.3361150e-09  2.7136750e-10 -1.3634980e-09  9.8631950e-10 -2.5022080e-10  0.0000000e+00  0.0000000e+00  0.0000000e+00  0.0000000e+00  0.0000000e+00  0.0000000e+00  0.0000000e+00  0.0000000e+00  0.0000000e+00  0.0000000e+00  0.0000000e+00  0.0000000e+00  0.0000000e+00  0.0000000e+00  0.0000000e+00  0.0000000e+00  0.0000000e+00  0.0000000e+00  0.0000000e+00  0.0000000e+00  0.0000000e+00  0.0000000e+00  0.0000000e+00  0.0000000e+00 -1.1346290e-03  6.5259750e-04 -1.0727440e-03  2.4851540e-04  7.6534570e-04  2.3066960e-05  2.6187150e-19 -1.7609340e-03  4.6218380e-04 -1.3624170e-03  5.0641280e-04 -1.3026290e-03  1.3743900e-09  4.5188610e-09 -9.5834660e-10  1.5490610e-09 -4.5498170e-10  4.2540570e-09  1.6865800e-09 -1.3361150e-09  2.7136750e-10 -1.3634980e-09  9.8631950e-10 -2.5022080e-10
  2.3927830e-08 -1.9094630e-03 -3.4835620e-04 -1.4448030e-03 -6.5094360e-05  1.9834850e-04 -1.1049100e-04  1.4760200e-03 -1.3683130e-04  2.5062490e-03 -1.6623600e-03 -1.8819870e-03  1.5667550e-03 -2.3210660e-09 -5.1110120e-09  3.9306980e-09 -6.5260560e-10 -8.2877140e-10  1.5671510e-09 -1.4541170e-10 -1.5962880e-09 -1.1453380e-09  6.8987640e-10 -1.4109380e-09 -1.2342660e-09  2.7347740e-04  2.2648770e-03  4.2931500e-04  8.3611730e-04 -8.4075810e-05  7.1639040e-04  1.7609340e-03  1.8174670e-19  1.7707360e-03  5.5638750e-04  2.6024280e-03 -2.9232950e-04 -2.6878720e-10 -3.7161220e-10 -7.2847300e-09  1.2864070e-09  2.6420720e-09 -4.8947940e-09 -3.9622180e-10  4.0758080e-10 -9.8109330e-10 -6.5544730e-10 -4.4141740e-10 -2.8283470e-10  0.0000000e+00  0.0000000e+00  0.0000000e+00  0.0000000e+00  0.0000000e+00  0.0000000e+00  0.0000000e+00  0.0000000e+00  0.0000000e+00  0.0000000e+00  0.0000000e+00  0.0000000e+00  0.0000000e+00  0.0000000e+00  0.0000000e+00  0.0000000e+00  0.0000000e+00  0.0000000e+00  0.0000000e+00  0.0000000e+00  0.0000000e+00  0.0000000e+00  0.0000000e+00  0.0000000e+00  2.7347740e-04  2.2648770e-03  4.2931500e-04  8.3611730e-04 -8.4075810e-05  7.1639040e-04  1.7609340e-03  1.8174670e-19  1.7707360e-03  5.5638750e-04  2.6024280e-03 -2.9232950e-04 -2.6878720e-10 -3.7161220e-10 -7.2847300e-09  1.2864070e-09  2.6420720e-09 -4.8947940e-09 -3.9622180e-10  4.0758080e-10 -9.8109330e-10 -6.5544730e-10 -4.4141740e-10 -2.8283470e-10
  2.0537420e-08  2.4919360e-04 -1.8437690e-03  2.1520940e-03 -2.0321030e-04 -1.8450500e-04  4.2295740e-05 -2.4882760e-03  2.3488220e-03 -1.0674750e-04  1.7493320e-03  2.3537640e-03  1.8730930e-03  4.2888340e-09 -4.0735880e-09 -1.5868200e-09  1.5362090e-09  3.8189240e-09 -2.3590290e-10  5.3224310e-10  4.3012570e-10  4.3370870e-10  2.4717530e-09  5.9210070e-10  1.2397900e-09 -1.2127150e-03  6.1777910e-05 -1.1913870e-03  3.0445390e-05  7.9166950e-04 -1.6483280e-04 -4.6218380e-04 -1.7707360e-03 -2.8207940e-19 -1.5160290e-03 -1.7381550e-04 -1.2331500e-03  9.1324170e-10  3.1225680e-09  2.1319610e-09  4.2605030e-09  2.4476950e-09 -7.7776230e-10  5.5872730e-10 -6.6835360e-11  1.8518200e-10 -8.2767880e-11 -1.5541450e-09  2.5265190e-10  0.0000000e+00  0.0000000e+00  0.0000000e+00  0.0000000e+00  0.0000000e+00  0.0000000e+00  0.0000000e+00  0.0000000e+00  0.0000000e+00  0.0000000e+00  0.0000000e+00  0.0000000e+00  0.0000000e+00  0.0000000e+00  0.0000000e+00  0.0000000e+00  0.0000000e+00  0.0000000e+00  0.0000000e+00  0.0000000e+00  0.0000000e+00  0.0000000e+00  0.0000000e+00  0.0000000e+00 -1.2127150e-03  6.1777910e-05 -1.1913870e-03  3.0445390e-05  7.9166950e-04 -1.6483280e-04 -4.6218380e-04 -1.7707360e-03 -2.8207940e-19 -1.5160290e-03 -1.7381550e-04 -1.2331500e-03  9.1324170e-10  3.1225680e-09  2.1319610e-09  4.2605030e-09  2.4476950e-09 -7.7776230e-10  5.5872730e-10 -6.6835360e-11  1.8518200e-10 -8.2767880e-11 -1.5541450e-09  2.5265190e-10
  5.4598510e-03 -2.4858580e-04 -2.0474520e-04 -2.2428320e-05  1.1696720e-03 -5.5248850e-04  5.3448210e-04  5.8091810e-06 -6.8189680e-04 -1.3148940e-03  5.5838760e-04  4.3031600e-04 -2.4304670e-03 -2.7898200e-10  5.2035260e-09 -1.7622150e-09  1.1256300e-10 -8.6085870e-10  4.8204950e-10  8.9162740e-10 -5.3466660e-10  8.6997920e-10 -2.0420390e-09 -9.9156130e-10 -1.4453390e-09  1.5206950e-05 -2.0266080e-04  7.0565520e-07 -3.8719840e-06 -9.4394770e-07 -2.9985390e-06  1.3624170e-03 -5.5638750e-04  1.5160290e-03 -1.1468050e-19  9.8571520e-04 -2.8923480e-04  8.9552720e-10  3.8020940e-09 -3.2773350e-09  3.6584160e-09  3.2325640e-09  6.9545850e-10  1.2706910e-09 -1.4517560e-09 -2.0090120e-10 -9.5326860e-10  1.4927300e-10 -2.4162530e-10  0.0000000e+00  0.0000000e+00  0.0000000e+00  0.0000000e+00  0.0000000e+00  0.0000000e+00  0.0000000e+00  0.0000000e+00  0.0000000e+00  0.0000000e+00  0.0000000e+00  0.0000000e+00  0.0000000e+00  0.0000000e+00  0.0000000e+00  0.0000000e+00  0.0000000e+00  0.0000000e+00  0.0000000e+00  0.0000000e+00  0.0000000e+00  0.0000000e+00  0.0000000e+00  0.0000000e+00  1.5206950e-05 -2.0266080e-04  7.0565520e-07 -3.8719840e-06 -9.4394770e-07 -2.9985390e-06  1.3624170e-03 -5.5638750e-04  1.5160290e-03 -1.1468050e-19  9.8571520e-04 -2.8923480e-04  8.9552720e-10  3.8020940e-09 -3.2773350e-09  3.6584160e-09  3.2325640e-09  6.9545850e-10  1.2706910e-09 -1.4517560e-09 -2.0090120e-10 -9.5326860e-10  1.4927300e-10 -2.4162530e-10
  5.6573360e-03  2.5245080e-04  5.9511650e-05  1.7702590e-04 -4.4921460e-04  1.1145140e-03 -6.4006150e-04  6.8170690e-04 -5.7061210e-06  1.2693000e-03 -1.3385330e-03 -1.4983470e-03  1.4222340e-03 -4.9479280e-09  7.2450220e-09  2.6003930e-09 -3.3092960e-10 -6.4321200e-10  2.1223160e-09 -2.9741150e-10 -9.4006330e-10 -6.4927000e-10  1.1509390e-09 -2.4194710e-09 -1.5907180e-09  1.8165160e-04 -3.2410430e-05  1.7682440e-04 -6.7852230e-07 -6.1653410e-06  9.1734480e-07 -5.0641280e-04 -2.6024280e-03  1.7381550e-04 -9.8571520e-04 -3.7322760e-20 -8.3494780e-04 -7.4468570e-10  4.8653430e-09  9.8430220e-10  7.5978120e-10 -2.9942890e-10 -2.4863840e-10  4.2152890e-10 -1.3643310e-09  4.5061520e-10  5.2445300e-10 -2.6815600e-10  2.4143890e-10  0.0000000e+00  0.0000000e+00  0.0000000e+00  0.0000000e+00  0.0000000e+00  0.0000000e+00  0.0000000e+00  0.0000000e+00  0.0000000e+00  0.0000000e+00  0.0000000e+00  0.0000000e+00  0.0000000e+00  0.0000000e+00  0.0000000e+00  0.0000000e+00  0.0000000e+00  0.0000000e+00  0.0000000e+00  0.0000000e+00  0.0000000e+00  0.0000000e+00  0.0000000e+00  0.0000000e+00  1.8165160e-04 -3.2410430e-05  1.7682440e-04 -6.7852230e-07 -6.1653410e-06  9.1734480e-07 -5.0641280e-04 -2.6024280e-03  1.7381550e-04 -9.8571520e-04 -3.7322760e-20 -8.3494780e-04 -7.4468570e-10  4.8653430e-09  9.8430220e-10  7.5978120e-10 -2.9942890e-10 -2.4863840e-10  4.2152890e-10 -1.3643310e-09  4.5061520e-10  5.2445300e-10 -2.6815600e-10  2.4143890e-10
  2.9647760e-03 -2.3921290e-05  2.6351430e-04 -2.9650440e-04 -1.2968460e-03 -1.1092480e-03  2.3706730e-04 -1.3115140e-03  1.2666370e-03 -6.0176020e-07  1.5258550e-03  2.0666620e-03  1.7619810e-03 -3.3182570e-09 -1.9374900e-09 -1.8057050e-09  1.1647950e-09  2.6493480e-09  4.7345390e-10 -5.9759140e-10  6.0738090e-10  1.0302580e-09  2.2018860e-09 -1.1045000e-10 -7.3028350e-10 -4.0417920e-05 -1.6216020e-04 -5.1285420e-05 -3.0804770e-06  1.0078340e-06 -2.8090670e-06  1.3026290e-03  2.9232950e-04  1.2331500e-03  2.8923480e-04  8.3494780e-04 -2.6389260e-19  8.9419350e-10 -3.1339540e-09 -3.0659370e-09 -2.2998460e-09 -1.1118680e-09 -3.8604180e-09 -9.0579670e-10  4.3176640e-10 -9.1511150e-10  4.1514640e-10  6.9840310e-10  1.3102580e-10  0.0000000e+00  0.0000000e+00  0.0000000e+00  0.0000000e+00  0.0000000e+00  0.0000000e+00  0.0000000e+00  0.0000000e+00  0.0000000e+00  0.0000000e+00  0.0000000e+00  0.0000000e+00  0.0000000e+00  0.0000000e+00  0.0000000e+00  0.0000000e+00  0.0000000e+00  0.0000000e+00  0.0000000e+00  0.0000000e+00  0.0000000e+00  0.0000000e+00  0.0000000e+00  0.0000000e+00 -4.0417920e-05 -1.6216020e-04 -5.1285420e-05 -3.0804770e-06  1.0078340e-06 -2.8090670e-06  1.3026290e-03  2.9232950e-04  1.2331500e-03  2.8923480e-04  8.3494780e-04 -2.6389260e-19  8.9419350e-10 -3.1339540e-09 -3.0659370e-09 -2.2998460e-09 -1.1118680e-09 -3.8604180e-09 -9.0579670e-10  4.3176640e-10 -9.1511150e-10  4.1514640e-10  6.9840310e-10  1.3102580e-10
 -1.3032270e-08 -8.4130920e-10 -2.1261860e-09  6.3224530e-10  8.5892160e-10  5.0377680e-10 -2.3940330e-10  1.2115710e-10  1.2743720e-09 -8.1302510e-10  5.6161650e-09  3.4889030e-09 -2.9889410e-09 -3.7107050e-03  3.0002840e-03 -2.0851550e-04 -3.8737290e-04  8.2207910e-06  1.1790070e-04  4.2820620e-05 -4.1547300e-04 -1.3394470e-05 -5.8226190e-04 -1.4855900e-03 -1.6013430e-03 -1.8607930e-09  2.6186540e-09 -2.1069550e-09  1.1463040e-10 -3.4843520e-11 -3.4736860e-10 -1.3743900e-09  2.6878720e-10 -9.1324170e-10 -8.9552720e-10  7.4468570e-10 -8.9419350e-10 -1.1807450e-21 -7.5545490e-04 -3.0045710e-05 -8.7834640e-04 -6.9971780e-04 -6.4217190e-04 -2.5114040e-04  2.3550820e-04 -4.6851220e-05  8.8391740e-05  1.6329550e-04  3.7818290e-05  0.0000000e+00  0.0000000e+00  0.0000000e+00  0.0000000e+00  0.0000000e+00  0.0000000e+00  0.0000000e+00  0.0000000e+00  0.0000000e+00  0.0000000e+00  0.0000000e+00  0.0000000e+00  0.0000000e+00  0.0000000e+00  0.0000000e+00  0.0000000e+00  0.0000000e+00  0.0000000e+00  0.0000000e+00  0.0000000e+00  0.0000000e+00  0.0000000e+00  0.0000000e+00  0.0000000e+00 -1.8607930e-09  2.6186540e-09 -2.1069550e-09  1.1463040e-10 -3.4843520e-11 -3.4736860e-10 -1.3743900e-09  2.6878720e-10 -9.1324170e-10 -8.9552720e-10  7.4468570e-10 -8.9419350e-10 -1.1807450e-21 -7.5545490e-04 -3.0045710e-05 -8.7834640e-04 -6.9971780e-04 -6.4217190e-04 -2.5114040e-04  2.3550820e-04 -4.6851220e-05  8.8391740e-05  1.6329550e-04  3.7818290e-05
 -3.0298460e-09  1.4392200e-09  4.6290720e-09  2.1204110e-09  9.0739700e-10 -1.0396910e-10 -9.3819280e-10  6.0560280e-10 -2.2951000e-09 -3.0850310e-09  3.1360140e-09 -2.9578380e-09 -5.0148630e-09 -3.3528160e-03 -2.9409820e-03 -4.3683930e-04  4.6051840e-05  5.0806590e-06  3.7712710e-04  2.1754380e-05 -5.3584870e-05 -3.8777500e-04  1.8748710e-03 -9.3326260e-04 -3.3467640e-04  1.5888480e-09 -1.7786680e-09 -2.9265710e-09 -9.5636790e-10 -3.8676670e-10 -8.5127900e-10 -4.5188610e-09  3.7161220e-10 -3.1225680e-09 -3.8020940e-09 -4.8653430e-09  3.1339540e-09  7.5545490e-04 -9.5504850e-19 -1.9219450e-03  1.0675850e-03  1.2782810e-03 -3.1162900e-03  6.2174440e-04  7.1698180e-04  1.0858110e-05  4.6383010e-04 -2.2967600e-04  3.5652230e-06  0.0000000e+00  0.0000000e+00  0.0000000e+00  0.0000000e+00  0.0000000e+00  0.0000000e+00  0.0000000e+00  0.0000000e+00  0.0000000e+00  0.0000000e+00  0.0000000e+00  0.0000000e+00  0.0000000e+00  0.0000000e+00  0.0000000e+00  0.0000000e+00  0.0000000e+00  0.0000000e+00  0.0000000e+00  0.0000000e+00  0.0000000e+00  0.0000000e+00  0.0000000e+00  0.0000000e+00  1.5888480e-09 -1.7786680e-09 -2.9265710e-09 -9.5636790e-10 -3.8676670e-10 -8.5127900e-10 -4.5188610e-09  3.7161220e-10 -3.1225680e-09 -3.8020940e-09 -4.8653430e-09  3.1339540e-09  7.5545490e-04 -9.5504850e-19 -1.9219450e-03  1.0675850e-03  1.2782810e-03 -3.1162900e-03  6.2174440e-04  7.1698180e-04  1.0858110e-05  4.6383010e-04 -2.2967600e-04  3.5652230e-06
 -1.1604240e-08 -3.8655510e-10  5.3082840e-10 -4.3385300e-09 -1.4730370e-09  1.5657480e-10  1.5537010e-10  6.3251760e-10  2.4656690e-09  4.2047540e-09 -1.0333700e-09  2.3210170e-09  8.9856780e-09  4.2204660e-04  2.7750240e-03  1.6069280e-04 -1.7433110e-04  3.5893540e-07 -1.6260880e-04  4.4696520e-06 -1.3019260e-04  2.0866010e-04 -1.2575890e-03 -5.6565190e-05 -4.3110570e-04  2.5548860e-09  7.4942120e-10  2.5351990e-09 -6.6833310e-10 -8.1851320e-10  9.7812970e-10  9.5834660e-10  7.2847300e-09 -2.1319610e-09  3.2773350e-09 -9.8430220e-10  3.0659370e-09  3.0045710e-05  1.9219450e-03 -7.9854760e-19  2.2770270e-03  1.8309610e-03  1.5097980e-03  6.6366770e-04 -5.7063820e-04  1.1962680e-04 -2.0642550e-04 -4.2458310e-04 -9.6069780e-05  0.0000000e+00  0.0000000e+00  0.0000000e+00  0.0000000e+00  0.0000000e+00  0.0000000e+00  0.0000000e+00  0.0000000e+00  0.0000000e+00  0.0000000e+00  0.0000000e+00  0.0000000e+00  0.0000000e+00  0.0000000e+00  0.0000000e+00  0.0000000e+00  0.0000000e+00  0.0000000e+00  0.0000000e+00  0.0000000e+00  0.0000000e+00  0.0000000e+00  0.0000000e+00  0.0000000e+00  2.5548860e-09  7.4942120e-10  2.5351990e-09 -6.6833310e-10 -8.1851320e-10  9.7812970e-10  9.5834660e-10  7.2847300e-09 -2.1319610e-09  3.2773350e-09 -9.8430220e-10  3.0659370e-09  3.0045710e-05  1.9219450e-03 -7.9854760e-19  2.2770270e-03  1.8309610e-03  1.5097980e-03  6.6366770e-04 -5.7063820e-04  1.1962680e-04 -2.0642550e-04 -4.2458310e-04 -9.6069780e-05
  2.9194090e-09  1.0075000e-09 -3.1259500e-09  1.8852910e-09 -1.1494630e-09 -2.8071400e-10 -3.1083590e-10 -3.8525800e-10  2.1279140e-09  8.8286840e-10  3.8920700e-10 -2.2324430e-09  4.3600150e-09 -3.7891500e-04 -2.5392950e-03 -1.4637130e-04 -1.2313680e-03  2.6668290e-06 -1.1422090e-03  1.6220390e-05 -4.6677840e-04  7.4350500e-04 -3.9023990e-03 -1.8418140e-04 -1.3460720e-03  1.9768560e-09 -1.9841890e-10  7.2858340e-11 -1.5947200e-09  5.6983940e-10 -4.7610950e-10 -1.5490610e-09 -1.2864070e-09 -4.2605030e-09 -3.6584160e-09 -7.5978120e-10  2.2998460e-09  8.7834640e-04 -1.0675850e-03 -2.2770270e-03 -1.2812630e-19 -1.3861070e-04  1.2624490e-03  1.8707990e-04  5.9299260e-04 -2.7232990e-05 -7.6044820e-04  4.1521560e-05 -6.5948290e-05  0.0000000e+00  0.0000000e+00  0.0000000e+00  0.0000000e+00  0.0000000e+00  0.0000000e+00  0.0000000e+00  0.0000000e+00  0.0000000e+00  0.0000000e+00  0.0000000e+00  0.0000000e+00  0.0000000e+00  0.0000000e+00  0.0000000e+00  0.0000000e+00  0.0000000e+00  0.0000000e+00  0.0000000e+00  0.0000000e+00  0.0000000e+00  0.0000000e+00  0.0000000e+00  0.0000000e+00  1.9768560e-09 -1.9841890e-10  7.2858340e-11 -1.5947200e-09  5.6983940e-10 -4.7610950e-10 -1.5490610e-09 -1.2864070e-09 -4.2605030e-09 -3.6584160e-09 -7.5978120e-10  2.2998460e-09  8.7834640e-04 -1.0675850e-03 -2.2770270e-03 -1.2812630e-19 -1.3861070e-04  1.2624490e-03  1.8707990e-04  5.9299260e-04 -2.7232990e-05 -7.6044820e-04  4.1521560e-05 -6.5948290e-05
  3.9426280e-09 -2.1732870e-09 -1.8885570e-09  7.3031410e-10 -3.4961590e-10  4.9434870e-10 -4.3926630e-10  1.1483030e-09  2.2209070e-09  3.5203790e-10  2.6221300e-09 -3.3693770e-09 -4.3826440e-10 -2.5308880e-03  3.8168380e-04 -2.1538710e-04  1.1365550e-03 -3.7828790e-05 -1.2333240e-03 -9.4514810e-05  7.3597210e-04  4.6746130e-04 -1.0525980e-03  3.0310610e-03  2.5959520e-03  1.0356760e-09  5.7205210e-10 -4.3202680e-10 -4.3253790e-10  1.5608870e-09  6.2550070e-10  4.5498170e-10 -2.6420720e-09 -2.4476950e-09 -3.2325640e-09  2.9942890e-10  1.1118680e-09  6.9971780e-04 -1.2782810e-03 -1.8309610e-03  1.3861070e-04 -2.1190820e-19  1.1070370e-03  7.6710660e-05  5.4020580e-04 -3.5186160e-05 -6.6310390e-04 -7.2790950e-05 -7.7055320e-05  0.0000000e+00  0.0000000e+00  0.0000000e+00  0.0000000e+00  0.0000000e+00  0.0000000e+00  0.0000000e+00  0.0000000e+00  0.0000000e+00  0.0000000e+00  0.0000000e+00  0.0000000e+00  0.0000000e+00  0.0000000e+00  0.0000000e+00  0.0000000e+00  0.0000000e+00  0.0000000e+00  0.0000000e+00  0.0000000e+00  0.0000000e+00  0.0000000e+00  0.0000000e+00  0.0000000e+00  1.0356760e-09  5.7205210e-10 -4.3202680e-10 -4.3253790e-10  1.5608870e-09  6.2550070e-10  4.5498170e-10 -2.6420720e-09 -2.4476950e-09 -3.2325640e-09  2.9942890e-10  1.1118680e-09  6.9971780e-04 -1.2782810e-03 -1.8309610e-03  1.3861070e-04 -2.1190820e-19  1.1070370e-03  7.6710660e-05  5.4020580e-04 -3.5186160e-05 -6.6310390e-04 -7.2790950e-05 -7.7055320e-05
 -5.0380530e-09 -1.3659210e-09 -1.0171070e-09 -3.4862680e-10  9.5392220e-11 -1.6440620e-10 -1.1423160e-11 -1.3021670e-09  2.0216150e-09  9.3439790e-10  2.2206250e-09  2.8113440e-09  2.8862810e-09 -1.5423710e-04  1.4682120e-04 -7.6955500e-06  1.3592520e-04 -2.6965770e-06 -2.9582580e-05 -7.2028920e-06  7.2286160e-05 -3.5640360e-06  1.1405580e-04  2.1506880e-04  2.4073820e-04  3.0771340e-10  1.0369610e-09 -8.0024870e-10 -3.4200120e-10 -1.7433580e-09 -9.1209600e-10 -4.2540570e-09  4.8947940e-09  7.7776230e-10 -6.9545850e-10  2.4863840e-10  3.8604180e-09  6.4217190e-04  3.1162900e-03 -1.5097980e-03 -1.2624490e-03 -1.1070370e-03 -2.7229380e-19  7.9537050e-04 -1.8404280e-04  1.0294580e-04 -3.3962230e-05  9.9476200e-04  1.7513300e-04  0.0000000e+00  0.0000000e+00  0.0000000e+00  0.0000000e+00  0.0000000e+00  0.0000000e+00  0.0000000e+00  0.0000000e+00  0.0000000e+00  0.0000000e+00  0.0000000e+00  0.0000000e+00  0.0000000e+00  0.0000000e+00  0.0000000e+00  0.0000000e+00  0.0000000e+00  0.0000000e+00  0.0000000e+00  0.0000000e+00  0.0000000e+00  0.0000000e+00  0.0000000e+00  0.0000000e+00  3.0771340e-10  1.0369610e-09 -8.0024870e-10 -3.4200120e-10 -1.7433580e-09 -9.1209600e-10 -4.2540570e-09  4.8947940e-09  7.7776230e-10 -6.9545850e-10  2.4863840e-10  3.8604180e-09  6.4217190e-04  3.1162900e-03 -1.5097980e-03 -1.2624490e-03 -1.1070370e-03 -2.7229380e-19  7.9537050e-04 -1.8404280e-04  1.0294580e-04 -3.3962230e-05  9.9476200e-04  1.7513300e-04
 -1.0405990e-09 -6.1228160e-10 -8.4969810e-10  1.5931590e-09 -4.6729020e-10 -6.2043940e-10 -8.4690910e-10 -4.9879270e-10 -1.8775450e-10  7.4970620e-10  1.7095580e-09 -2.1263070e-09 -3.1469950e-10 -1.5251670e-03 -1.0208210e-03 -1.8479030e-04 -1.7483750e-05  3.3771150e-05  2.1650640e-03 -1.4450790e-04  5.6528310e-04  2.0695970e-03  1.1533800e-03 -7.1861320e-04 -3.4467210e-04 -2.4613710e-10 -1.5939220e-10 -7.9315680e-10  5.3361770e-10 -1.3668870e-10 -2.7315900e-10 -1.6865800e-09  3.9622180e-10 -5.5872730e-10 -1.2706910e-09 -4.2152890e-10  9.0579670e-10  2.5114040e-04 -6.2174440e-04 -6.6366770e-04 -1.8707990e-04 -7.6710660e-05 -7.9537050e-04  1.5786850e-19 -1.2795470e-03  1.0347040e-04  1.7864790e-03  4.5688810e-04  2.5435440e-04  0.0000000e+00  0.0000000e+00  0.0000000e+00  0.0000000e+00  0.0000000e+00  0.0000000e+00  0.0000000e+00  0.0000000e+00  0.0000000e+00  0.0000000e+00  0.0000000e+00  0.0000000e+00  0.0000000e+00  0.0000000e+00  0.0000000e+00  0.0000000e+00  0.0000000e+00  0.0000000e+00  0.0000000e+00  0.0000000e+00  0.0000000e+00  0.0000000e+00  0.0000000e+00  0.0000000e+00 -2.4613710e-10 -1.5939220e-10 -7.9315680e-10  5.3361770e-10 -1.3668870e-10 -2.7315900e-10 -1.6865800e-09  3.9622180e-10 -5.5872730e-10 -1.2706910e-09 -4.2152890e-10  9.0579670e-10  2.5114040e-04 -6.2174440e-04 -6.6366770e-04 -1.8707990e-04 -7.6710660e-05 -7.9537050e-04  1.5786850e-19 -1.2795470e-03  1.0347040e-04  1.7864790e-03  4.5688810e-04  2.5435440e-04
 -1.6891660e-09 -1.4120220e-09 -9.8901660e-10 -8.1321180e-10 -6.9001120e-10  2.0294060e-10 -2.1659280e-10  5.6789360e-10  1.0716510e-09  2.3957960e-09 -2.1171870e-09 -1.4064470e-09  2.6937930e-09  4.3337940e-04  1.6813690e-04  4.7150260e-05  1.2326320e-04 -1.0299120e-05 -5.3438000e-04  4.5934800e-05 -2.5315860e-04 -4.8008190e-04 -2.4454300e-04  2.1837280e-04  1.3648130e-04 -7.2304460e-12  2.0258910e-09  1.1386720e-09 -7.9455250e-10 -2.9433290e-10 -2.4577780e-10  1.3361150e-09 -4.0758080e-10  6.6835360e-11  1.4517560e-09  1.3643310e-09 -4.3176640e-10 -2.3550820e-04 -7.1698180e-04  5.7063820e-04 -5.9299260e-04 -5.4020580e-04  1.8404280e-04  1.2795470e-03 -9.0942450e-20  1.4167160e-04 -4.7788420e-04  1.7836190e-03  2.7377600e-04  0.0000000e+00  0.0000000e+00  0.0000000e+00  0.0000000e+00  0.0000000e+00  0.0000000e+00  0.0000000e+00  0.0000000e+00  0.0000000e+00  0.0000000e+00  0.0000000e+00  0.0000000e+00  0.0000000e+00  0.0000000e+00  0.0000000e+00  0.0000000e+00  0.0000000e+00  0.0000000e+00  0.0000000e+00  0.0000000e+00  0.0000000e+00  0.0000000e+00  0.0000000e+00  0.0000000e+00 -7.2304460e-12  2.0258910e-09  1.1386720e-09 -7.9455250e-10 -2.9433290e-10 -2.4577780e-10  1.3361150e-09 -4.0758080e-10  6.6835360e-11  1.4517560e-09  1.3643310e-09 -4.3176640e-10 -2.3550820e-04 -7.1698180e-04  5.7063820e-04 -5.9299260e-04 -5.4020580e-04  1.8404280e-04  1.2795470e-03 -9.0942450e-20  1.4167160e-04 -4.7788420e-04  1.7836190e-03  2.7377600e-04
 -4.8497620e-10  2.3231930e-10  1.7289920e-09  4.2504670e-10  3.8686840e-10 -3.8504870e-10 -5.7396300e-10  2.7410750e-10  4.4223630e-10 -7.7017910e-11 -2.5604070e-09 -1.2119170e-09  1.2891880e-09  1.0329320e-03 -1.5917660e-03  2.4784210e-05  2.2270150e-03 -3.6033220e-05  4.7154320e-05  1.8905260e-04 -2.1150460e-03  6.2039660e-04  7.7645370e-04  7.5204430e-04  9.5496080e-04  8.7772620e-10 -7.8452590e-10 -3.4411980e-10  7.3135080e-11 -1.4929860e-10  2.4063140e-10 -2.7136750e-10  9.8109330e-10 -1.8518200e-10  2.0090120e-10 -4.5061520e-10  9.1511150e-10  4.6851220e-05 -1.0858110e-05 -1.1962680e-04  2.7232990e-05  3.5186160e-05 -1.0294580e-04 -1.0347040e-04 -1.4167160e-04  2.2980590e-20  2.3644540e-04 -9.3660540e-05  6.0217630e-06  0.0000000e+00  0.0000000e+00  0.0000000e+00  0.0000000e+00  0.0000000e+00  0.0000000e+00  0.0000000e+00  0.0000000e+00  0.0000000e+00  0.0000000e+00  0.0000000e+00  0.0000000e+00  0.0000000e+00  0.0000000e+00  0.0000000e+00  0.0000000e+00  0.0000000e+00  0.0000000e+00  0.0000000e+00  0.0000000e+00  0.0000000e+00  0.0000000e+00  0.0000000e+00  0.0000000e+00  8.7772620e-10 -7.8452590e-10 -3.4411980e-10  7.3135080e-11 -1.4929860e-10  2.4063140e-10 -2.7136750e-10  9.8109330e-10 -1.8518200e-10  2.0090120e-10 -4.5061520e-10  9.1511150e-10  4.6851220e-05 -1.0858110e-05 -1.1962680e-04  2.7232990e-05  3.5186160e-05 -1.0294580e-04 -1.0347040e-04 -1.4167160e-04  2.2980590e-20  2.3644540e-04 -9.3660540e-05  6.0217630e-06
  3.0823970e-10 -1.0260600e-09  1.1024800e-09 -1.7842160e-09  7.0751610e-10  5.6459430e-10 -1.8263740e-10  5.0281450e-10 -2.9830770e-10  2.2233230e-10  4.4770520e-10  3.9645270e-10 -6.3344120e-10 -1.2454500e-04  8.8218760e-05 -7.5473110e-06 -1.7119740e-04  3.8200170e-06  6.4301550e-05  7.3142970e-06 -6.9143130e-05 -6.6829700e-06  5.1991430e-05  1.7875290e-04  1.8727000e-04  7.7806320e-11 -8.8335860e-10  7.5670510e-10  5.1254140e-10  1.3050980e-10  6.2903650e-10  1.3634980e-09  6.5544730e-10  8.2767880e-11  9.5326860e-10 -5.2445300e-10 -4.1514640e-10 -8.8391740e-05 -4.6383010e-04  2.0642550e-04  7.6044820e-04  6.6310390e-04  3.3962230e-05 -1.7864790e-03  4.7788420e-04 -2.3644540e-04 -1.5777340e-19  1.8014800e-04  3.2308940e-05  0.0000000e+00  0.0000000e+00  0.0000000e+00  0.0000000e+00  0.0000000e+00  0.0000000e+00  0.0000000e+00  0.0000000e+00  0.0000000e+00  0.0000000e+00  0.0000000e+00  0.0000000e+00  0.0000000e+00  0.0000000e+00  0.0000000e+00  0.0000000e+00  0.0000000e+00  0.0000000e+00  0.0000000e+00  0.0000000e+00  0.0000000e+00  0.0000000e+00  0.0000000e+00  0.0000000e+00  7.7806320e-11 -8.8335860e-10  7.5670510e-10  5.1254140e-10  1.3050980e-10  6.2903650e-10  1.3634980e-09  6.5544730e-10  8.2767880e-11  9.5326860e-10 -5.2445300e-10 -4.1514640e-10 -8.8391740e-05 -4.6383010e-04  2.0642550e-04  7.6044820e-04  6.6310390e-04  3.3962230e-05 -1.7864790e-03  4.7788420e-04 -2.3644540e-04 -1.5777340e-19  1.8014800e-04  3.2308940e-05
  1.9258310e-09 -1.4087210e-10  6.0256440e-10 -9.1681680e-10  3.4861600e-10  6.8389230e-11 -9.4332840e-10  1.0261920e-10 -1.1840240e-10  7.0422730e-10 -1.5079020e-09  1.8121460e-09  4.3661630e-11  9.9098630e-04  1.2011740e-03  1.4370510e-04 -5.2055220e-04 -1.9203750e-05 -1.7979800e-03 -2.8393580e-05 -1.5996170e-05  7.1403200e-04  2.5382820e-03 -9.1949350e-04 -1.2270580e-04 -5.1843540e-10 -2.8855660e-10 -4.4539790e-10  5.8031900e-10 -5.8187160e-10 -8.2979410e-11 -9.8631950e-10  4.4141740e-10  1.5541450e-09 -1.4927300e-10  2.6815600e-10 -6.9840310e-10 -1.6329550e-04  2.2967600e-04  4.2458310e-04 -4.1521560e-05  7.2790950e-05 -9.9476200e-04 -4.5688810e-04 -1.7836190e-03  9.3660540e-05 -1.8014800e-04  3.5584040e-19 -1.7390450e-05  0.0000000e+00  0.0000000e+00  0.0000000e+00  0.0000000e+00  0.0000000e+00  0.0000000e+00  0.0000000e+00  0.0000000e+00  0.0000000e+00  0.0000000e+00  0.0000000e+00  0.0000000e+00  0.0000000e+00  0.0000000e+00  0.0000000e+00  0.0000000e+00  0.0000000e+00  0.0000000e+00  0.0000000e+00  0.0000000e+00  0.0000000e+00  0.0000000e+00  0.0000000e+00  0.0000000e+00 -5.1843540e-10 -2.8855660e-10 -4.4539790e-10  5.8031900e-10 -5.8187160e-10 -8.2979410e-11 -9.8631950e-10  4.4141740e-10  1.5541450e-09 -1.4927300e-10  2.6815600e-10 -6.9840310e-10 -1.6329550e-04  2.2967600e-04  4.2458310e-04 -4.1521560e-05  7.2790950e-05 -9.9476200e-04 -4.5688810e-04 -1.7836190e-03  9.3660540e-05 -1.8014800e-04  3.5584040e-19 -1.7390450e-05
  1.0730190e-09  9.7650800e-10  1.3198330e-09  3.5458650e-11  4.3535880e-10  3.7979680e-10  1.2514320e-09  2.7478810e-10 -6.6318230e-10 -9.9469590e-10 -2.4388580e-09  8.7853790e-11  3.0869060e-10  1.1948750e-03 -9.9517740e-04  6.5866150e-05  1.7897070e-03 -3.7520680e-05 -5.1631050e-04 -7.2498280e-05  7.0757860e-04  1.2434630e-05 -7.2969940e-04 -1.7544060e-03 -1.9037170e-03  2.0123600e-10 -8.9778880e-10  8.1120930e-12  8.2118280e-11 -3.4753760e-11  5.1910060e-10  2.5022080e-10  2.8283470e-10 -2.5265190e-10  2.4162530e-10 -2.4143890e-10 -1.3102580e-10 -3.7818290e-05 -3.5652230e-06  9.6069780e-05  6.5948290e-05  7.7055320e-05 -1.7513300e-04 -2.5435440e-04 -2.7377600e-04 -6.0217630e-06 -3.2308940e-05  1.7390450e-05  7.6627260e-21  0.0000000e+00  0.0000000e+00  0.0000000e+00  0.0000000e+00  0.0000000e+00  0.0000000e+00  0.0000000e+00  0.0000000e+00  0.0000000e+00  0.0000000e+00  0.0000000e+00  0.0000000e+00  0.0000000e+00  0.0000000e+00  0.0000000e+00  0.0000000e+00  0.0000000e+00  0.0000000e+00  0.0000000e+00  0.0000000e+00  0.0000000e+00  0.0000000e+00  0.0000000e+00  0.0000000e+00  2.0123600e-10 -8.9778880e-10  8.1120930e-12  8.2118280e-11 -3.4753760e-11  5.1910060e-10  2.5022080e-10  2.8283470e-10 -2.5265190e-10  2.4162530e-10 -2.4143890e-10 -1.3102580e-10 -3.7818290e-05 -3.5652230e-06  9.6069780e-05  6.5948290e-05  7.7055320e-05 -1.7513300e-04 -2.5435440e-04 -2.7377600e-04 -6.0217630e-06 -3.2308940e-05  1.7390450e-05  7.6627260e-21
 -4.0876250e-03  1.5746480e-05  1.9675400e-03  1.1725150e-04 -1.0008740e-03  1.9188230e-04  4.8624050e-04 -1.8544270e-05 -2.2319870e-04 -5.0768350e-05 -1.4230120e-03  4.1996090e-04 -1.8315040e-03 -2.4767620e-09  1.1811700e-09 -8.1192020e-11  3.8282500e-10 -1.3854020e-09  5.2587270e-10  5.3351360e-10  2.5246010e-10  2.1147740e-10 -1.1571330e-10  2.0063740e-09 -6.6867380e-10  0.0000000e+00  0.0000000e+00  0.0000000e+00  0.0000000e+00  0.0000000e+00  0.0000000e+00  0.0000000e+00  0.0000000e+00  0.0000000e+00  0.0000000e+00  0.0000000e+00  0.0000000e+00  0.0000000e+00  0.0000000e+00  0.0000000e+00  0.0000000e+00  0.0000000e+00  0.0000000e+00  0.0000000e+00  0.0000000e+00  0.0000000e+00  0.0000000e+00  0.0000000e+00  0.0000000e+00 -1.2028260e-19 -1.9727330e-03 -1.3907410e-04  1.6832210e-03  1.8870340e-04  1.3561620e-03  1.1346290e-03 -2.7347740e-04  1.2127150e-03 -1.5206950e-05 -1.8165160e-04  4.0417920e-05  1.8607930e-09 -1.5888480e-09 -2.5548860e-09 -1.9768560e-09 -1.0356760e-09 -3.0771340e-10  2.4613710e-10  7.2304460e-12 -8.7772620e-10 -7.7806320e-11  5.1843540e-10 -2.0123600e-10  0.0000000e+00  2.3018910e-03 -2.3214230e-03  6.8697160e-04  2.4223210e-03  2.5544040e-03  1.9113020e-03 -2.0023430e-03  2.7951130e-04 -2.1536820e-04  2.1990390e-04 -2.2988170e-05 -1.6564830e-10  1.3285680e-09 -1.9111350e-10  1.5579940e-09 -1.9275080e-09 -1.4021430e-09 -5.5781310e-10 -1.5156350e-09 -1.2480830e-10 -1.0467990e-09 -2.2975200e-10  8.2697320e-10
 -2.9225420e-04  1.9680620e-03 -3.6895790e-05 -1.9365110e-03 -6.5914220e-04 -6.6079640e-04 -1.2771060e-03  2.5018680e-04  4.0610550e-05 -1.9812010e-04  1.7718810e-03 -2.2250480e-03 -1.6770680e-03  1.2000300e-09  1.4053510e-09  1.4779300e-09  3.4791850e-10 -1.7749840e-09 -2.0430870e-11 -1.0063470e-09 -4.9222650e-12 -1.2152070e-09 -3.1944130e-10 -2.4052440e-09  1.9837190e-10  0.0000000e+00  0.0000000e+00  0.0000000e+00  0.0000000e+00  0.0000000e+00  0.0000000e+00  0.0000000e+00  0.0000000e+00  0.0000000e+00  0.0000000e+00  0.0000000e+00  0.0000000e+00  0.0000000e+00  0.0000000e+00  0.0000000e+00  0.0000000e+00  0.0000000e+00  0.0000000e+00  0.0000000e+00  0.0000000e+00  0.0000000e+00  0.0000000e+00  0.0000000e+00  0.0000000e+00  1.9727330e-03 -9.1668780e-19  1.9451840e-03  2.8590110e-05  2.9607300e-03 -6.8740020e-04 -6.5259750e-04 -2.2648770e-03 -6.1777910e-05  2.0266080e-04  3.2410430e-05  1.6216020e-04 -2.6186540e-09  1.7786680e-09 -7.4942120e-10  1.9841890e-10 -5.7205210e-10 -1.0369610e-09  1.5939220e-10 -2.0258910e-09  7.8452590e-10  8.8335860e-10  2.8855660e-10  8.9778880e-10 -2.3018910e-03  0.0000000e+00  2.1686090e-03  2.3152830e-03 -4.8064710e-04 -2.5390560e-03 -1.8111520e-03  3.6523470e-04  1.9570250e-03  1.8007960e-04 -5.2001440e-05 -2.3242260e-04  2.0430370e-09 -4.5675380e-09 -6.2105860e-10  3.5834790e-09  2.1117520e-09  1.1025240e-09  1.0610750e-09  1.0187490e-09 -1.5421400e-09 -1.1144900e-09 -6.6148050e-10 -1.3399740e-09
  4.1456120e-03  1.5427160e-04  1.9374630e-03 -2.0906370e-05 -1.0333610e-03  1.4261670e-04  3.8941490e-04 -6.4578800e-07 -2.1721340e-04 -6.4026310e-05 -1.2781950e-03  2.5722840e-04 -1.9241130e-03 -6.5826480e-10 -4.7511690e-10 -1.2524030e-09 -8.4145320e-10 -1.2774050e-09 -1.3036920e-10  8.3345780e-10  7.1232420e-10  1.8608260e-11 -1.9775330e-09 -1.4901230e-09 -1.2142800e-09  0.0000000e+00  0.0000000e+00  0.0000000e+00  0.0000000e+00  0.0000000e+00  0.0000000e+00  0.0000000e+00  0.0000000e+00  0.0000000e+00  0.0000000e+00  0.0000000e+00  0.0000000e+00  0.0000000e+00  0.0000000e+00  0.0000000e+00  0.0000000e+00  0.0000000e+00  0.0000000e+00  0.0000000e+00  0.0000000e+00  0.0000000e+00  0.0000000e+00  0.0000000e+00  0.0000000e+00  1.3907410e-04 -1.9451840e-03  2.8518990e-19  1.6617070e-03  3.9478920e-04  1.2887440e-03  1.0727440e-03 -4.2931500e-04  1.1913870e-03 -7.0565520e-07 -1.7682440e-04  5.1285420e-05  2.1069550e-09  2.9265710e-09 -2.5351990e-09 -7.2858340e-11  4.3202680e-10  8.0024870e-10  7.9315680e-10 -1.1386720e-09  3.4411980e-10 -7.5670510e-10  4.4539790e-10 -8.1120930e-12  2.3214230e-03 -2.1686090e-03  0.0000000e+00 -2.9821030e-03 -1.7973160e-03  1.5411070e-04  2.5905860e-05  1.5180270e-03 -2.2369240e-03  2.1290250e-05 -1.5472690e-04  2.5604950e-04 -1.0852680e-09 -2.3977870e-09  4.3513160e-09 -1.6100000e-09  3.6818330e-10  3.6814900e-10 -1.4978540e-09  8.2840790e-10 -3.3901260e-10  1.8186890e-09  6.9031220e-10 -1.2943210e-10
 -7.2480310e-08 -1.6804620e-03  6.0066390e-05  1.6554440e-03  5.0250390e-04  5.1966060e-04  1.0058710e-03 -3.8717130e-05 -6.8649620e-06  3.0491210e-05  1.0945730e-04 -1.3605210e-04 -1.0034900e-04  1.6006380e-09 -8.2819120e-10 -5.7446020e-10 -7.9769230e-10  1.1636000e-09 -7.3825710e-11  7.2748210e-10 -2.1634490e-10  2.7857520e-10 -1.3020260e-10 -6.5025220e-11  4.8781550e-10  0.0000000e+00  0.0000000e+00  0.0000000e+00  0.0000000e+00  0.0000000e+00  0.0000000e+00  0.0000000e+00  0.0000000e+00  0.0000000e+00  0.0000000e+00  0.0000000e+00  0.0000000e+00  0.0000000e+00  0.0000000e+00  0.0000000e+00  0.0000000e+00  0.0000000e+00  0.0000000e+00  0.0000000e+00  0.0000000e+00  0.0000000e+00  0.0000000e+00  0.0000000e+00  0.0000000e+00 -1.6832210e-03 -2.8590110e-05 -1.6617070e-03  3.8989700e-19 -9.4227420e-04  2.2633770e-04 -2.4851540e-04 -8.3611730e-04 -3.0445390e-05  3.8719840e-06  6.7852230e-07  3.0804770e-06 -1.1463040e-10  9.5636790e-10  6.6833310e-10  1.5947200e-09  4.3253790e-10  3.4200120e-10 -5.3361770e-10  7.9455250e-10 -7.3135080e-11 -5.1254140e-10 -5.8031900e-10 -8.2118280e-11 -6.8697160e-04 -2.3152830e-03  2.9821030e-03  0.0000000e+00 -9.6330620e-04 -1.2422690e-03  1.0679210e-03 -9.2052800e-04 -1.3133130e-04 -6.0540460e-06  5.3018180e-06  1.0365440e-06  6.9353980e-10  6.9841580e-10 -2.4483970e-09 -1.0583430e-09  2.6677510e-10 -5.9699220e-10 -2.3803430e-10 -8.8004840e-10 -7.6316720e-10  1.9311000e-10 -1.7035390e-10  1.7162820e-10
 -3.3586890e-08 -1.6478280e-04  2.9590350e-03  3.6154150e-04 -1.3198590e-03  3.2209920e-04  7.8135390e-04 -9.3786980e-06 -6.1385040e-05 -1.0368260e-05  1.6466590e-04 -6.0204900e-05  1.8494830e-04 -3.5139890e-10  1.8844660e-09 -1.8017960e-09 -1.7860030e-10  2.1957820e-10 -3.0116630e-10 -3.6643640e-10  2.2071890e-10  8.2755920e-11 -5.5196180e-10  2.0013960e-10 -2.4287860e-10  0.0000000e+00  0.0000000e+00  0.0000000e+00  0.0000000e+00  0.0000000e+00  0.0000000e+00  0.0000000e+00  0.0000000e+00  0.0000000e+00  0.0000000e+00  0.0000000e+00  0.0000000e+00  0.0000000e+00  0.0000000e+00  0.0000000e+00  0.0000000e+00  0.0000000e+00  0.0000000e+00  0.0000000e+00  0.0000000e+00  0.0000000e+00  0.0000000e+00  0.0000000e+00  0.0000000e+00 -1.8870340e-04 -2.9607300e-03 -3.9478920e-04  9.4227420e-04 -2.0151990e-19  7.8454670e-04 -7.6534570e-04  8.4075810e-05 -7.9166950e-04  9.4394770e-07  6.1653410e-06 -1.0078340e-06  3.4843520e-11  3.8676670e-10  8.1851320e-10 -5.6983940e-10 -1.5608870e-09  1.7433580e-09  1.3668870e-10  2.9433290e-10  1.4929860e-10 -1.3050980e-10  5.8187160e-10  3.4753760e-11 -2.4223210e-03  4.8064710e-04  1.7973160e-03  9.6330620e-04  0.0000000e+00 -7.9848610e-04  6.5335920e-04  1.4601610e-05 -9.1822060e-04 -3.2393380e-06  2.0172590e-07  5.5812190e-06 -6.2830410e-11  2.0435850e-09 -2.3067680e-09  1.9894110e-10  1.2289360e-09 -1.4566640e-09  1.4767840e-09 -2.7029380e-11 -1.8533720e-10 -4.4390940e-10 -3.3557890e-10 -1.2429490e-09
  9.9255620e-08 -1.3596110e-03 -6.6078530e-04  1.2915160e-03  7.3544210e-04  3.5530900e-04  6.4982000e-04 -2.9981980e-05  9.0280760e-06  2.7876840e-05  5.1581670e-05 -9.8829470e-05 -1.2800670e-04  6.4299170e-10  3.8245090e-10 -1.1540660e-09 -3.8205120e-10  1.3114890e-10  1.2276650e-10  6.3009430e-10 -1.1457030e-11  5.9378380e-10 -2.3213550e-10  2.9643890e-11 -9.2791330e-10  0.0000000e+00  0.0000000e+00  0.0000000e+00  0.0000000e+00  0.0000000e+00  0.0000000e+00  0.0000000e+00  0.0000000e+00  0.0000000e+00  0.0000000e+00  0.0000000e+00  0.0000000e+00  0.0000000e+00  0.0000000e+00  0.0000000e+00  0.0000000e+00  0.0000000e+00  0.0000000e+00  0.0000000e+00  0.0000000e+00  0.0000000e+00  0.0000000e+00  0.0000000e+00  0.0000000e+00 -1.3561620e-03  6.8740020e-04 -1.2887440e-03 -2.2633770e-04 -7.8454670e-04 -2.4849820e-21 -2.3066960e-05 -7.1639040e-04  1.6483280e-04  2.9985390e-06 -9.1734480e-07  2.8090670e-06  3.4736860e-10  8.5127900e-10 -9.7812970e-10  4.7610950e-10 -6.2550070e-10  9.1209600e-10  2.7315900e-10  2.4577780e-10 -2.4063140e-10 -6.2903650e-10  8.2979410e-11 -5.1910060e-10 -2.5544040e-03  2.5390560e-03 -1.5411070e-04  1.2422690e-03  7.9848610e-04  0.0000000e+00 -4.2678590e-05  7.8193340e-04 -1.0753190e-03  8.4504330e-07 -4.1403330e-06  6.3432250e-06 -2.0505790e-09 -7.8829580e-10  2.5791600e-10  3.3898140e-11  2.9370860e-10 -1.5187800e-09 -5.3385500e-11  8.3540160e-10 -6.1084370e-12 -7.4709820e-10 -6.8227260e-10  6.3365890e-10
  1.5497730e-08 -1.0872260e-03 -6.0200020e-04  1.0278060e-03  1.1573740e-04  5.1585850e-05  9.3472080e-05 -1.3604640e-03  4.9845400e-04  1.2911370e-03  5.3629140e-04 -1.1157110e-03 -1.5358890e-03  2.0542620e-09  4.9452410e-10 -4.7659290e-09 -2.3638470e-10 -7.5374130e-10 -1.4480940e-10  4.8111580e-10  9.9001840e-10  1.0975600e-10 -1.8507410e-09 -2.3282380e-09 -1.5292720e-09  0.0000000e+00  0.0000000e+00  0.0000000e+00  0.0000000e+00  0.0000000e+00  0.0000000e+00  0.0000000e+00  0.0000000e+00  0.0000000e+00  0.0000000e+00  0.0000000e+00  0.0000000e+00  0.0000000e+00  0.0000000e+00  0.0000000e+00  0.0000000e+00  0.0000000e+00  0.0000000e+00  0.0000000e+00  0.0000000e+00  0.0000000e+00  0.0000000e+00  0.0000000e+00  0.0000000e+00 -1.1346290e-03  6.5259750e-04 -1.0727440e-03  2.4851540e-04  7.6534570e-04  2.3066960e-05 -2.6187150e-19 -1.7609340e-03  4.6218380e-04 -1.3624170e-03  5.0641280e-04 -1.3026290e-03  1.3743900e-09  4.5188610e-09 -9.5834660e-10  1.5490610e-09 -4.5498170e-10  4.2540570e-09  1.6865800e-09 -1.3361150e-09  2.7136750e-10 -1.3634980e-09  9.8631950e-10 -2.5022080e-10 -1.9113020e-03  1.8111520e-03 -2.5905860e-05 -1.0679210e-03 -6.5335920e-04  4.2678590e-05  0.0000000e+00  1.6081840e-03 -2.3321050e-03 -2.4345480e-04  1.5861690e-03 -2.5783580e-03 -4.9091160e-09  9.5854180e-10 -2.3690910e-09 -3.9944000e-09  1.3548480e-09 -2.6314790e-09 -3.0950590e-10  1.5543200e-09  2.1060690e-09  1.0340900e-10  1.2875890e-09  4.5262520e-10
 -1.0315390e-08  2.4358950e-04 -2.1646550e-03 -3.8539400e-04  1.7235570e-04 -5.0815070e-05 -1.1978920e-04  5.5279000e-04  2.5861880e-03  3.0432970e-04 -1.8380280e-03  7.7320990e-04 -1.8290900e-03 -8.0908590e-10 -3.0066250e-09  3.6756990e-09 -1.1981780e-09 -1.5370140e-09  1.3134330e-09  2.1008240e-09  3.7513780e-10  1.9545200e-10  1.4155320e-10  7.3300830e-10 -1.8280430e-09  0.0000000e+00  0.0000000e+00  0.0000000e+00  0.0000000e+00  0.0000000e+00  0.0000000e+00  0.0000000e+00  0.0000000e+00  0.0000000e+00  0.0000000e+00  0.0000000e+00  0.0000000e+00  0.0000000e+00  0.0000000e+00  0.0000000e+00  0.0000000e+00  0.0000000e+00  0.0000000e+00  0.0000000e+00  0.0000000e+00  0.0000000e+00  0.0000000e+00  0.0000000e+00  0.0000000e+00  2.7347740e-04  2.2648770e-03  4.2931500e-04  8.3611730e-04 -8.4075810e-05  7.1639040e-04  1.7609340e-03 -1.8174670e-19  1.7707360e-03  5.5638750e-04  2.6024280e-03 -2.9232950e-04 -2.6878720e-10 -3.7161220e-10 -7.2847300e-09  1.2864070e-09  2.6420720e-09 -4.8947940e-09 -3.9622180e-10  4.0758080e-10 -9.8109330e-10 -6.5544730e-10 -4.4141740e-10 -2.8283470e-10  2.0023430e-03 -3.6523470e-04 -1.5180270e-03  9.2052800e-04 -1.4601610e-05 -7.8193340e-04 -1.6081840e-03  0.0000000e+00  2.2080070e-03 -1.4960840e-03  1.2624700e-04  2.5142330e-03  4.5080230e-10 -2.9575230e-09  6.1763180e-09  8.8770840e-10 -5.9723710e-09  2.7665810e-09 -4.2361560e-10  9.1756690e-10  3.8800360e-10 -4.9876900e-10  1.9370640e-09  4.2958110e-10
 -2.1281620e-08 -1.1572020e-03 -3.7203840e-05  1.1346720e-03  7.1147060e-05  6.5210890e-05  1.2543410e-04 -1.5131210e-03 -1.7755610e-04  1.2184450e-03  1.0216950e-03 -1.3248610e-03 -1.0643640e-03  4.8513310e-09 -2.9671220e-09  7.6553770e-10 -1.6331790e-10  7.7972680e-10 -2.5933740e-10  4.7363390e-10 -5.0237030e-10 -3.8131660e-10 -1.1024920e-09 -1.6160570e-09  4.8179210e-10  0.0000000e+00  0.0000000e+00  0.0000000e+00  0.0000000e+00  0.0000000e+00  0.0000000e+00  0.0000000e+00  0.0000000e+00  0.0000000e+00  0.0000000e+00  0.0000000e+00  0.0000000e+00  0.0000000e+00  0.0000000e+00  0.0000000e+00  0.0000000e+00  0.0000000e+00  0.0000000e+00  0.0000000e+00  0.0000000e+00  0.0000000e+00  0.0000000e+00  0.0000000e+00  0.0000000e+00 -1.2127150e-03  6.1777910e-05 -1.1913870e-03  3.0445390e-05  7.9166950e-04 -1.6483280e-04 -4.6218380e-04 -1.7707360e-03  2.8207940e-19 -1.5160290e-03 -1.7381550e-04 -1.2331500e-03  9.1324170e-10  3.1225680e-09  2.1319610e-09  4.2605030e-09  2.4476950e-09 -7.7776230e-10  5.5872730e-10 -6.6835360e-11  1.8518200e-10 -8.2767880e-11 -1.5541450e-09  2.5265190e-10 -2.7951130e-04 -1.9570250e-03  2.2369240e-03  1.3133130e-04  9.1822060e-04  1.0753190e-03  2.3321050e-03 -2.2080070e-03  0.0000000e+00  2.5037960e-03 -2.3608530e-03 -1.0597160e-04  3.4802980e-09  3.4337410e-09 -6.5496790e-09 -4.4963140e-09 -2.6759390e-09 -4.2658600e-10 -2.5959490e-10 -3.0929080e-09 -7.8154170e-10  6.8518780e-10  7.2164750e-10  3.0970740e-10
  3.7475190e-03  1.9324580e-05  2.3222970e-04 -3.3187480e-06  9.3949380e-04 -1.2730860e-04 -3.4928950e-04 -1.0256370e-06  1.0246950e-03  3.0545470e-04 -9.9955070e-04  1.9606690e-04 -1.5164860e-03  2.4784780e-09 -3.6915080e-09 -1.2654900e-09 -7.2252040e-10 -8.4962530e-10  4.9552510e-10  8.7433880e-10  1.3950330e-09  2.1682870e-11 -1.7184130e-09 -2.1104900e-09 -1.4367110e-09  0.0000000e+00  0.0000000e+00  0.0000000e+00  0.0000000e+00  0.0000000e+00  0.0000000e+00  0.0000000e+00  0.0000000e+00  0.0000000e+00  0.0000000e+00  0.0000000e+00  0.0000000e+00  0.0000000e+00  0.0000000e+00  0.0000000e+00  0.0000000e+00  0.0000000e+00  0.0000000e+00  0.0000000e+00  0.0000000e+00  0.0000000e+00  0.0000000e+00  0.0000000e+00  0.0000000e+00  1.5206950e-05 -2.0266080e-04  7.0565520e-07 -3.8719840e-06 -9.4394770e-07 -2.9985390e-06  1.3624170e-03 -5.5638750e-04  1.5160290e-03  1.1468050e-19  9.8571520e-04 -2.8923480e-04  8.9552720e-10  3.8020940e-09 -3.2773350e-09  3.6584160e-09  3.2325640e-09  6.9545850e-10  1.2706910e-09 -1.4517560e-09 -2.0090120e-10 -9.5326860e-10  1.4927300e-10 -2.4162530e-10  2.1536820e-04 -1.8007960e-04 -2.1290250e-05  6.0540460e-06  3.2393380e-06 -8.4504330e-07  2.4345480e-04  1.4960840e-03 -2.5037960e-03  0.0000000e+00  6.6054620e-04 -1.2604380e-03 -1.2093850e-09 -1.8035570e-09  1.4839550e-09  1.6260180e-09  5.6333600e-09 -1.1131470e-09 -1.6330820e-09  8.7936070e-10  5.7844200e-10  5.2631520e-10 -4.0277140e-10 -1.4531580e-10
 -1.2981640e-03  2.0880750e-04  3.3293380e-05 -2.0292830e-04  6.7157100e-04  5.0237300e-04  9.5443950e-04 -1.0299920e-03 -3.3722570e-06  8.6433080e-04  1.0542450e-03 -1.4931950e-03 -1.3915220e-03  1.4177450e-09  4.2609070e-10  2.7591190e-10 -7.8997910e-10  4.9072730e-11 -5.9834280e-11 -4.1699320e-10 -3.8324520e-10 -2.8433680e-10 -1.3644470e-09 -3.1087560e-09 -1.4621200e-10  0.0000000e+00  0.0000000e+00  0.0000000e+00  0.0000000e+00  0.0000000e+00  0.0000000e+00  0.0000000e+00  0.0000000e+00  0.0000000e+00  0.0000000e+00  0.0000000e+00  0.0000000e+00  0.0000000e+00  0.0000000e+00  0.0000000e+00  0.0000000e+00  0.0000000e+00  0.0000000e+00  0.0000000e+00  0.0000000e+00  0.0000000e+00  0.0000000e+00  0.0000000e+00  0.0000000e+00  1.8165160e-04 -3.2410430e-05  1.7682440e-04 -6.7852230e-07 -6.1653410e-06  9.1734480e-07 -5.0641280e-04 -2.6024280e-03  1.7381550e-04 -9.8571520e-04  3.7322760e-20 -8.3494780e-04 -7.4468570e-10  4.8653430e-09  9.8430220e-10  7.5978120e-10 -2.9942890e-10 -2.4863840e-10  4.2152890e-10 -1.3643310e-09  4.5061520e-10  5.2445300e-10 -2.6815600e-10  2.4143890e-10 -2.1990390e-04  5.2001440e-05  1.5472690e-04 -5.3018180e-06 -2.0172590e-07  4.1403330e-06 -1.5861690e-03 -1.2624700e-04  2.3608530e-03 -6.6054620e-04  0.0000000e+00  1.2164300e-03  2.2358020e-09 -4.0768390e-09  3.7921870e-09  5.3149590e-09  5.7321340e-09  2.1118790e-09 -1.1722230e-09  1.3107340e-09  2.4107720e-10 -2.3025320e-10 -7.8485240e-10 -9.6891630e-10
 -4.4241980e-03 -4.4898400e-05  1.8694740e-04  5.6731520e-05  5.9874290e-04 -2.5524520e-04 -5.7592070e-04  3.0135800e-04  8.6895550e-04  5.1173290e-06 -1.1560110e-03  6.0421970e-04 -8.7623150e-04 -2.9496810e-09  1.4377260e-09  3.3568430e-09  1.3775170e-10 -1.2505160e-09  6.2401380e-10  6.4158520e-10  2.5213770e-10  6.8434360e-12  7.9914580e-10  2.6427060e-09 -1.5596870e-12  0.0000000e+00  0.0000000e+00  0.0000000e+00  0.0000000e+00  0.0000000e+00  0.0000000e+00  0.0000000e+00  0.0000000e+00  0.0000000e+00  0.0000000e+00  0.0000000e+00  0.0000000e+00  0.0000000e+00  0.0000000e+00  0.0000000e+00  0.0000000e+00  0.0000000e+00  0.0000000e+00  0.0000000e+00  0.0000000e+00  0.0000000e+00  0.0000000e+00  0.0000000e+00  0.0000000e+00 -4.0417920e-05 -1.6216020e-04 -5.1285420e-05 -3.0804770e-06  1.0078340e-06 -2.8090670e-06  1.3026290e-03  2.9232950e-04  1.2331500e-03  2.8923480e-04  8.3494780e-04  2.6389260e-19  8.9419350e-10 -3.1339540e-09 -3.0659370e-09 -2.2998460e-09 -1.1118680e-09 -3.8604180e-09 -9.0579670e-10  4.3176640e-10 -9.1511150e-10  4.1514640e-10  6.9840310e-10  1.3102580e-10  2.2988170e-05  2.3242260e-04 -2.5604950e-04 -1.0365440e-06 -5.5812190e-06 -6.3432250e-06  2.5783580e-03 -2.5142330e-03  1.0597160e-04  1.2604380e-03 -1.2164300e-03  0.0000000e+00  2.9769640e-09  2.2916580e-09 -2.8864340e-09  3.0269730e-09 -1.8673960e-09 -1.2244740e-09 -9.5075240e-10 -2.3632640e-09 -6.9036800e-10 -2.6458720e-10 -1.1670120e-09  1.5722150e-09
  2.9197610e-09 -1.9652610e-09 -2.5969760e-09  2.1881600e-09 -6.6781720e-10  1.8539450e-10  1.5138310e-11 -7.8715390e-10  6.6247220e-10  6.7829960e-10  2.0664970e-09  9.6866420e-10  5.7464960e-10 -7.9161330e-04  8.4062330e-04  6.0716980e-04  9.4965950e-05 -5.5951930e-05 -9.2583390e-06  6.4906550e-05 -9.2138200e-05  1.8018780e-05  2.9611530e-04  5.1845370e-04  1.5732180e-04  0.0000000e+00  0.0000000e+00  0.0000000e+00  0.0000000e+00  0.0000000e+00  0.0000000e+00  0.0000000e+00  0.0000000e+00  0.0000000e+00  0.0000000e+00  0.0000000e+00  0.0000000e+00  0.0000000e+00  0.0000000e+00  0.0000000e+00  0.0000000e+00  0.0000000e+00  0.0000000e+00  0.0000000e+00  0.0000000e+00  0.0000000e+00  0.0000000e+00  0.0000000e+00  0.0000000e+00 -1.8607930e-09  2.6186540e-09 -2.1069550e-09  1.1463040e-10 -3.4843520e-11 -3.4736860e-10 -1.3743900e-09  2.6878720e-10 -9.1324170e-10 -8.9552720e-10  7.4468570e-10 -8.9419350e-10  1.1807450e-21 -7.5545490e-04 -3.0045710e-05 -8.7834640e-04 -6.9971780e-04 -6.4217190e-04 -2.5114040e-04  2.3550820e-04 -4.6851220e-05  8.8391740e-05  1.6329550e-04  3.7818290e-05  1.6564830e-10 -2.0430370e-09  1.0852680e-09 -6.9353980e-10  6.2830410e-11  2.0505790e-09  4.9091160e-09 -4.5080230e-10 -3.4802980e-09  1.2093850e-09 -2.2358020e-09 -2.9769640e-09  0.0000000e+00 -2.4240560e-03  1.3365440e-03  4.0881060e-03  2.3914620e-03 -3.1765460e-05 -1.1783340e-03  2.7108010e-04 -3.9553290e-04  4.3245410e-06 -6.9371700e-04  1.0069290e-05
  1.8525130e-09  1.1164510e-09  1.6868670e-09  2.7159020e-09 -5.9806810e-10  3.2619370e-10  7.3662620e-10 -1.2132890e-09 -3.2862800e-09 -8.7964300e-10  3.0834690e-09  3.5118680e-10  1.6549500e-09  7.6245040e-04 -1.3842600e-03  3.1937400e-03 -1.4192310e-04 -2.6607460e-04  1.8625950e-05  2.6220990e-04  1.6828820e-04 -1.0906320e-05 -1.6305490e-05  5.6566310e-04 -1.5886850e-03  0.0000000e+00  0.0000000e+00  0.0000000e+00  0.0000000e+00  0.0000000e+00  0.0000000e+00  0.0000000e+00  0.0000000e+00  0.0000000e+00  0.0000000e+00  0.0000000e+00  0.0000000e+00  0.0000000e+00  0.0000000e+00  0.0000000e+00  0.0000000e+00  0.0000000e+00  0.0000000e+00  0.0000000e+00  0.0000000e+00  0.0000000e+00  0.0000000e+00  0.0000000e+00  0.0000000e+00  1.5888480e-09 -1.7786680e-09 -2.9265710e-09 -9.5636790e-10 -3.8676670e-10 -8.5127900e-10 -4.5188610e-09  3.7161220e-10 -3.1225680e-09 -3.8020940e-09 -4.8653430e-09  3.1339540e-09  7.5545490e-04  9.5504850e-19 -1.9219450e-03  1.0675850e-03  1.2782810e-03 -3.1162900e-03  6.2174440e-04  7.1698180e-04  1.0858110e-05  4.6383010e-04 -2.2967600e-04  3.5652230e-06 -1.3285680e-09  4.5675380e-09  2.3977870e-09 -6.9841580e-10 -2.0435850e-09  7.8829580e-10 -9.5854180e-10  2.9575230e-09 -3.4337410e-09  1.8035570e-09  4.0768390e-09 -2.2916580e-09  2.4240560e-03  0.0000000e+00  9.3193460e-04  2.8646960e-03 -3.3771340e-03 -3.6618610e-04  1.4973430e-04 -1.0015140e-04 -1.1798740e-03 -6.1816710e-05 -1.0389920e-04  6.3959230e-04
[truncated: 14,561 more chars]
