# Supplementary material for: Parametrization of Linear Vibronic Coupling Models for Degenerate Electronic States
Source: J Phys Chem A. 2025 Mar 4;129(10):2655–66. doi: 10.1021/acs.jpca.4c07472 (PMC11912485; doi:10.1021/acs.jpca.4c07472)
Supplement: Supplementary file 2 — jp4c07472_si_002.zip [file jp4c07472_si_002.zip › SI/PtBr_good/V0.txt]

Geometry
Pt  78.0   0.00000000   0.00000000   0.00000000  194.96477400
Br  35.0   0.00000000   0.00000000   4.76708311  78.91833800 
Br  35.0  -4.76708311   0.00000000  -0.00000000  78.91833800 
Br  35.0   0.00000000   4.76708311   0.00000000  78.91833800 
Br  35.0  -0.00000000   0.00000000  -4.76708311  78.91833800 
Br  35.0   4.76708311   0.00000000   0.00000000  78.91833800 
Br  35.0   0.00000000  -4.76708311  -0.00000000  78.91833800 
Frequencies
  0.0000000000  0.0000000000  0.0000000000  0.0000000000  0.0000000000  0.0000000000  0.0003099700  0.0003099700  0.0003099700  0.0003880187  0.0003880187  0.0003880187  0.0004661057  0.0004661057  0.0004661057  0.0007999250  0.0007999250  0.0008687045  0.0009820615  0.0009820615  0.0009820615
Mass-weighted normal modes
  0.0000000000  0.0000000000  0.0000000000  0.0000000000  0.0000000000  0.0000000000  0.0000000000  0.0000000000  0.0000000000  0.0000000000  0.0000000000  0.0000000000 -0.3936829513  0.0000000000  0.0000000000  0.0000000000  0.0000000000  0.0000000000  0.7484592751  0.0000000000  0.0000000000
  0.0000000000  0.0000000000  0.0000000000  0.0000000000  0.0000000000  0.0000000000  0.0000000000  0.0000000000  0.0000000000  0.0000000000  0.0000000000  0.0000000000  0.0000000000 -0.3936829513  0.0000000000  0.0000000000  0.0000000000  0.0000000000  0.0000000000  0.7484592751  0.0000000000
  0.0000000000  0.0000000000  0.0000000000  0.0000000000  0.0000000000  0.0000000000  0.0000000000  0.0000000000  0.0000000000  0.0000000000  0.0000000000  0.0000000000  0.0000000000  0.0000000000 -0.3936829513  0.0000000000  0.0000000000  0.0000000000  0.0000000000  0.0000000000  0.7484592751
  0.0000000000  0.0000000000  0.0000000000  0.0000000000  0.0000000000  0.0000000000  0.5000000000  0.0000000000  0.0000000000  0.0000000000  0.5000000000  0.0000000000  0.3573164219  0.0000000000  0.0000000000  0.0000000000  0.0000000000  0.0000000000 -0.0600866099  0.0000000000  0.0000000000
  0.0000000000  0.0000000000  0.0000000000  0.0000000000  0.0000000000  0.0000000000  0.0000000000 -0.5000000000  0.0000000000  0.5000000000  0.0000000000  0.0000000000  0.0000000000  0.3573164219  0.0000000000  0.0000000000  0.0000000000  0.0000000000  0.0000000000 -0.0600866099  0.0000000000
  0.0000000000  0.0000000000  0.0000000000  0.0000000000  0.0000000000  0.0000000000  0.0000000000  0.0000000000  0.0000000000  0.0000000000  0.0000000000  0.0000000000  0.0000000000  0.0000000000 -0.4088481580  0.5773502692  0.0000000000  0.4082482905  0.0000000000  0.0000000000 -0.4611762736
  0.0000000000  0.0000000000  0.0000000000  0.0000000000  0.0000000000  0.0000000000  0.0000000000  0.0000000000  0.0000000000  0.0000000000  0.0000000000  0.0000000000 -0.4088481580  0.0000000000  0.0000000000  0.2886751346 -0.5000000000 -0.4082482905 -0.4611762736  0.0000000000  0.0000000000
  0.0000000000  0.0000000000  0.0000000000  0.0000000000  0.0000000000  0.0000000000  0.0000000000  0.5000000000  0.0000000000  0.0000000000  0.0000000000 -0.5000000000  0.0000000000  0.3573164219  0.0000000000  0.0000000000  0.0000000000  0.0000000000  0.0000000000 -0.0600866099  0.0000000000
  0.0000000000  0.0000000000  0.0000000000  0.0000000000  0.0000000000  0.0000000000  0.0000000000  0.0000000000 -0.5000000000  0.0000000000 -0.5000000000  0.0000000000  0.0000000000  0.0000000000  0.3573164219  0.0000000000  0.0000000000  0.0000000000  0.0000000000  0.0000000000 -0.0600866099
  0.0000000000  0.0000000000  0.0000000000  0.0000000000  0.0000000000  0.0000000000 -0.5000000000  0.0000000000  0.0000000000  0.0000000000  0.0000000000  0.5000000000  0.3573164219  0.0000000000  0.0000000000  0.0000000000  0.0000000000  0.0000000000 -0.0600866099  0.0000000000  0.0000000000
  0.0000000000  0.0000000000  0.0000000000  0.0000000000  0.0000000000  0.0000000000  0.0000000000  0.0000000000  0.0000000000  0.0000000000  0.0000000000  0.0000000000  0.0000000000 -0.4088481580  0.0000000000 -0.2886751346 -0.5000000000  0.4082482905  0.0000000000 -0.4611762736  0.0000000000
  0.0000000000  0.0000000000  0.0000000000  0.0000000000  0.0000000000  0.0000000000  0.0000000000  0.0000000000  0.5000000000  0.5000000000  0.0000000000  0.0000000000  0.0000000000  0.0000000000  0.3573164219  0.0000000000  0.0000000000  0.0000000000  0.0000000000  0.0000000000 -0.0600866099
  0.0000000000  0.0000000000  0.0000000000  0.0000000000  0.0000000000  0.0000000000  0.5000000000  0.0000000000  0.0000000000  0.0000000000 -0.5000000000  0.0000000000  0.3573164219  0.0000000000  0.0000000000  0.0000000000  0.0000000000  0.0000000000 -0.0600866099  0.0000000000  0.0000000000
  0.0000000000  0.0000000000  0.0000000000  0.0000000000  0.0000000000  0.0000000000  0.0000000000 -0.5000000000  0.0000000000 -0.5000000000  0.0000000000  0.0000000000  0.0000000000  0.3573164219  0.0000000000  0.0000000000  0.0000000000  0.0000000000  0.0000000000 -0.0600866099  0.0000000000
  0.0000000000  0.0000000000  0.0000000000  0.0000000000  0.0000000000  0.0000000000  0.0000000000  0.0000000000  0.0000000000  0.0000000000  0.0000000000  0.0000000000  0.0000000000  0.0000000000 -0.4088481580 -0.5773502692 -0.0000000000 -0.4082482905  0.0000000000  0.0000000000 -0.4611762736
  0.0000000000  0.0000000000  0.0000000000  0.0000000000  0.0000000000  0.0000000000  0.0000000000  0.0000000000  0.0000000000  0.0000000000  0.0000000000  0.0000000000 -0.4088481580  0.0000000000  0.0000000000 -0.2886751346  0.5000000000  0.4082482905 -0.4611762736  0.0000000000  0.0000000000
  0.0000000000  0.0000000000  0.0000000000  0.0000000000  0.0000000000  0.0000000000  0.0000000000  0.5000000000  0.0000000000  0.0000000000  0.0000000000  0.5000000000  0.0000000000  0.3573164219  0.0000000000  0.0000000000  0.0000000000  0.0000000000  0.0000000000 -0.0600866099  0.0000000000
  0.0000000000  0.0000000000  0.0000000000  0.0000000000  0.0000000000  0.0000000000  0.0000000000  0.0000000000 -0.5000000000  0.0000000000  0.5000000000  0.0000000000  0.0000000000  0.0000000000  0.3573164219  0.0000000000  0.0000000000  0.0000000000  0.0000000000  0.0000000000 -0.0600866099
  0.0000000000  0.0000000000  0.0000000000  0.0000000000  0.0000000000  0.0000000000 -0.5000000000  0.0000000000  0.0000000000  0.0000000000  0.0000000000 -0.5000000000  0.3573164219  0.0000000000  0.0000000000  0.0000000000  0.0000000000  0.0000000000 -0.0600866099  0.0000000000  0.0000000000
  0.0000000000  0.0000000000  0.0000000000  0.0000000000  0.0000000000  0.0000000000  0.0000000000  0.0000000000  0.0000000000  0.0000000000  0.0000000000  0.0000000000  0.0000000000 -0.4088481580  0.0000000000  0.2886751346  0.5000000000 -0.4082482905  0.0000000000 -0.4611762736  0.0000000000
  0.0000000000  0.0000000000  0.0000000000  0.0000000000  0.0000000000  0.0000000000  0.0000000000  0.0000000000  0.5000000000 -0.5000000000  0.0000000000  0.0000000000  0.0000000000  0.0000000000  0.3573164219  0.0000000000  0.0000000000  0.0000000000  0.0000000000  0.0000000000 -0.0600866099
