# Supplementary material for: Parametrization of Linear Vibronic Coupling Models for Degenerate Electronic States
Source: J Phys Chem A. 2025 Mar 4;129(10):2655–66. doi: 10.1021/acs.jpca.4c07472 (PMC11912485; doi:10.1021/acs.jpca.4c07472)
Supplement: Supplementary file 2 — jp4c07472_si_002.zip [file jp4c07472_si_002.zip › SI/PtBr_poor/LVC.template]

/global/mai/Dilara/LVC_PtBr6/DSPL_RESULTS_wrong/V0.txt
25 0 24
charge -2 -1 -2
epsilon
49
  1   1  0.0000000000
  1   2  0.0910250000
  1   3  0.0910250000
  1   4  0.0910250000
  1   5  0.0918590000
  1   6  0.0918590000
  1   7  0.0918590000
  1   8  0.0942930000
  1   9  0.0942930000
  1  10  0.0942930000
  1  11  0.1009770000
  1  12  0.1009770000
  1  13  0.1009770000
  1  14  0.1086220000
  1  15  0.1086220000
  1  16  0.1086220000
  1  17  0.1146650000
  1  18  0.1146650000
  1  19  0.1146650000
  1  20  0.1162670000
  1  21  0.1162670000
  1  22  0.1162670000
  1  23  0.1208560000
  1  24  0.1208560000
  1  25  0.1208560000
  3   1  0.0795810000
  3   2  0.0795810000
  3   3  0.0795810000
  3   4  0.0804360000
  3   5  0.0804360000
  3   6  0.0804360000
  3   7  0.0897680000
  3   8  0.0897680000
  3   9  0.0897680000
  3  10  0.0924640000
  3  11  0.0924640000
  3  12  0.0924640000
  3  13  0.0964450000
  3  14  0.0964450000
  3  15  0.0964450000
  3  16  0.1011630000
  3  17  0.1011630000
  3  18  0.1011630000
  3  19  0.1078820000
  3  20  0.1078820000
  3  21  0.1078820000
  3  22  0.1154500000
  3  23  0.1154500000
  3  24  0.1154500000
kappa
253
  1   1    11 -3.95599e-05
  1   1    12  7.06285e-05
  1   1    16  1.19563e-03
  1   1    17 -1.98195e-03
  1   1    18 -3.77025e-03
  1   2    10  4.39036e-05
  1   2    11 -6.73581e-05
  1   2    12  5.60559e-05
  1   2    16 -6.34144e-05
  1   2    17  3.17959e-04
  1   2    18 -3.01553e-03
  1   3    10 -8.41660e-05
  1   3    16  5.81624e-05
  1   3    17 -7.14994e-04
  1   3    18 -3.01554e-03
  1   4    10  4.01597e-05
  1   4    11  7.23530e-05
  1   4    12 -4.94176e-05
  1   4    17  3.97033e-04
  1   4    18 -3.01554e-03
  1   5    16 -9.53074e-04
  1   5    17 -1.79805e-03
  1   5    18 -2.89380e-03
  1   6    16 -4.97473e-04
  1   6    17  1.48109e-03
  1   6    18 -2.89380e-03
  1   7    16  1.45064e-03
  1   7    17  3.16938e-04
  1   7    18 -2.89380e-03
  1   8    11  1.38233e-05
  1   8    16 -4.31102e-04
  1   8    17 -5.76622e-04
  1   8    18 -2.88509e-03
  1   9    10 -1.60520e-05
  1   9    16 -5.74859e-04
  1   9    17  1.21815e-03
  1   9    18 -2.88508e-03
  1  10    12  1.43352e-05
  1  10    16  1.00615e-03
  1  10    17 -6.41560e-04
  1  10    18 -2.88509e-03
  1  11    10  3.84869e-05
  1  11    11 -1.60258e-04
  1  11    12  3.05189e-05
  1  11    16 -1.70018e-03
  1  11    17 -1.31071e-03
  1  11    18 -3.06488e-03
  1  12    10 -5.97645e-05
  1  12    11  1.53353e-04
  1  12    12  6.88096e-05
  1  12    16 -3.95532e-04
  1  12    17 -1.63750e-03
  1  12    18 -3.06486e-03
  1  13    10  2.12851e-05
  1  13    12 -9.93796e-05
  1  13    16  2.09583e-03
  1  13    17  2.94815e-03
  1  13    18 -3.06489e-03
  1  14    10  3.24242e-05
  1  14    11  3.81673e-05
  1  14    12 -2.69532e-04
  1  14    16 -1.22260e-03
  1  14    17  3.47869e-04
  1  14    18 -3.65222e-03
  1  15    10 -1.83599e-05
  1  15    11  1.55256e-05
  1  15    12  2.70846e-04
  1  15    16 -1.24674e-03
  1  15    17 -3.67317e-04
  1  15    18 -3.65223e-03
  1  16    10 -1.40031e-05
  1  16    11 -5.36798e-05
  1  16    16  2.46947e-03
  1  16    17  1.93675e-05
  1  16    18 -3.65223e-03
  1  17    10 -1.14871e-05
  1  17    12  7.29852e-05
  1  17    16 -1.35007e-03
  1  17    17 -2.28814e-03
  1  17    18 -3.87266e-03
  1  18    10  1.25913e-05
  1  18    16  2.70039e-03
  1  18    18 -3.87267e-03
  1  19    11  1.07160e-05
  1  19    12 -7.28222e-05
  1  19    16 -1.35024e-03
  1  19    17  2.28845e-03
  1  19    18 -3.87267e-03
  1  20    10 -6.18232e-05
  1  20    11 -3.76773e-05
  1  20    16 -3.25451e-03
  1  20    17  1.57133e-05
  1  20    18 -3.79957e-03
  1  21    10  6.61465e-05
  1  21    11  1.02347e-05
  1  21    12  9.99243e-05
  1  21    16  1.60625e-03
  1  21    17  2.70675e-03
  1  21    18 -3.79957e-03
  1  22    11  2.73543e-05
  1  22    12 -1.03460e-04
  1  22    16  1.64841e-03
  1  22    17 -2.72248e-03
  1  22    18 -3.79954e-03
  1  23    11  1.82202e-05
  1  23    12  3.73646e-05
  1  23    16  1.15861e-03
  1  23    17 -1.35080e-03
  1  23    18 -3.70213e-03
  1  24    10  3.89347e-05
  1  24    11 -3.00196e-05
  1  24    12 -2.58491e-05
  1  24    16 -5.01826e-04
  1  24    17  3.17901e-04
  1  24    18 -3.70213e-03
  1  25    10 -4.79087e-05
  1  25    11  1.17911e-05
  1  25    12 -1.15314e-05
  1  25    16 -6.56684e-04
  1  25    17  1.03282e-03
  1  25    18 -3.70213e-03
  3   1    10  4.60619e-05
  3   1    11 -7.18573e-05
  3   1    12  5.84606e-05
  3   1    16 -6.48448e-05
  3   1    17  3.89916e-04
  3   1    18 -3.02117e-03
  3   2    10 -8.82428e-05
  3   2    16  3.93001e-05
  3   2    17 -8.69940e-04
  3   2    18 -3.02118e-03
  3   3    10  4.20772e-05
  3   3    11  7.72750e-05
  3   3    12 -5.10571e-05
  3   3    16  2.56227e-05
  3   3    17  4.79982e-04
  3   3    18 -3.02117e-03
  3   4    10  3.17741e-05
  3   4    11  3.16584e-05
  3   4    12 -4.42116e-05
  3   4    16 -1.10623e-04
  3   4    18 -2.91236e-03
  3   5    10 -5.37637e-05
  3   5    11  1.41805e-05
  3   5    12  1.38105e-05
  3   5    16  1.40802e-04
  3   5    17 -2.18081e-04
  3   5    18 -2.91235e-03
  3   6    10  2.19059e-05
  3   6    11 -4.59048e-05
  3   6    12  3.02980e-05
  3   6    16 -3.00196e-05
  3   6    17  2.19608e-04
  3   6    18 -2.91235e-03
  3   7    10  4.67962e-05
  3   7    11 -8.85429e-05
  3   7    12  5.30426e-05
  3   7    16 -1.43984e-04
  3   7    17 -6.53259e-04
  3   7    18 -2.98183e-03
  3   8    10 -9.90645e-05
  3   8    11  2.43867e-05
  3   8    12  2.77217e-05
  3   8    16 -2.85102e-04
  3   8    17  9.55491e-04
  3   8    18 -2.98184e-03
  3   9    10  5.22162e-05
  3   9    11  6.41264e-05
  3   9    12 -8.09242e-05
  3   9    16  4.29317e-04
  3   9    17 -3.02265e-04
  3   9    18 -2.98181e-03
  3  10    10 -1.33698e-05
  3  10    11 -1.98921e-05
  3  10    12  1.29139e-05
  3  10    16 -4.17908e-04
  3  10    17 -5.91577e-04
  3  10    18 -2.88000e-03
  3  11    10  2.30776e-05
  3  11    16 -5.64321e-04
  3  11    17  1.22569e-03
  3  11    18 -2.87999e-03
  3  12    11  1.27201e-05
  3  12    12 -2.04764e-05
  3  12    16  9.82334e-04
  3  12    17 -6.34186e-04
  3  12    18 -2.87999e-03
  3  13    10  1.29418e-04
  3  13    11  6.71170e-04
  3  13    12 -3.77538e-04
  3  13    16  9.97116e-04
  3  13    17 -2.07310e-03
  3  13    18 -3.64223e-03
  3  14    10 -9.19567e-04
  3  14    11  1.50938e-05
  3  14    12  2.92590e-05
  3  14    16  5.34022e-04
  3  14    17  1.96482e-03
  3  14    18 -3.64222e-03
  3  15    10  7.90065e-04
  3  15    11 -6.86265e-04
  3  15    12  3.48168e-04
  3  15    16 -1.53104e-03
  3  15    17  1.08236e-04
  3  15    18 -3.64223e-03
  3  16    10 -2.51257e-05
  3  16    11 -2.19318e-05
  3  16    12  3.47341e-04
  3  16    16 -9.72255e-04
  3  16    17 -2.27588e-04
  3  16    18 -3.68979e-03
  3  17    10  3.14255e-05
  3  17    11 -3.57267e-05
  3  17    12 -3.46891e-04
  3  17    16 -9.65362e-04
  3  17    17  2.16240e-04
  3  17    18 -3.68981e-03
  3  18    11  5.76270e-05
  3  18    16  1.93776e-03
  3  18    17  1.12937e-05
  3  18    18 -3.68983e-03
  3  19    10 -4.67484e-04
  3  19    11 -5.32177e-05
  3  19    12  2.13298e-04
  3  19    16 -5.87372e-04
  3  19    17 -1.13007e-03
  3  19    18 -3.79659e-03
  3  20    10  4.54349e-04
  3  20    11  1.56568e-04
  3  20    12  3.75445e-05
  3  20    16  1.29236e-03
  3  20    17 -5.86330e-05
  3  20    18 -3.79660e-03
  3  21    10  1.30890e-05
  3  21    11 -1.03484e-04
  3  21    12 -2.50891e-04
  3  21    16 -7.04871e-04
  3  21    17  1.18868e-03
  3  21    18 -3.79660e-03
  3  22    10 -1.01737e-05
  3  22    11  3.89376e-05
  3  22    16 -2.42592e-03
  3  22    17 -1.77751e-05
  3  22    18 -3.77029e-03
  3  23    12 -7.15600e-05
  3  23    16  1.23046e-03
  3  23    17  1.99968e-03
  3  23    18 -3.77028e-03
  3  24    11 -3.95599e-05
  3  24    12  7.06285e-05
  3  24    16  1.19563e-03
  3  24    17 -1.98195e-03
  3  24    18 -3.77025e-03
lambda
6067
  1   2   3   8 -3.00498e-05
  1   2   3  10  1.44815e-04
  1   2   3  11  6.44603e-05
  1   2   3  12  4.13058e-05
  1   2   3  14 -1.14613e-05
  1   2   3  16 -6.66636e-04
  1   2   3  17 -4.23777e-04
  1   2   3  21  3.14422e-05
  1   2   4   7 -2.22948e-05
  1   2   4  10  2.31498e-05
  1   2   4  11 -1.76031e-05
  1   2   4  13  1.13780e-05
  1   2   4  14 -1.44297e-05
  1   2   4  16 -6.29339e-04
  1   2   4  17  7.70268e-04
  1   2   4  18 -1.71783e-05
  1   2   4  19 -1.11560e-05
  1   2   4  21  1.55977e-05
  1   2   5   7 -1.01681e-04
  1   2   5   8 -3.01731e-05
  1   2   5   9 -1.09997e-04
  1   2   5  10 -1.42857e-05
  1   2   5  11 -1.71428e-05
  1   2   5  12  5.58592e-05
  1   2   5  13 -3.53083e-05
  1   2   5  14  7.28188e-05
  1   2   5  15 -9.62740e-05
  1   2   5  16  2.09413e-04
  1   2   5  17 -4.48934e-05
  1   2   5  18 -2.14884e-04
  1   2   5  19 -2.57778e-05
  1   2   5  20  3.39759e-05
  1   2   5  21  2.68073e-05
  1   2   6   7  1.68541e-05
  1   2   6   8 -4.11003e-05
  1   2   6   9 -1.22919e-05
  1   2   6  10 -1.72039e-04
  1   2   6  11 -2.62759e-05
  1   2   6  12 -1.43276e-05
  1   2   6  13 -1.24722e-05
  1   2   6  14  6.29767e-05
  1   2   6  15 -2.05693e-05
  1   2   6  16 -2.03236e-04
  1   2   6  17 -2.00465e-04
  1   2   6  18 -2.09004e-05
  1   2   6  19 -3.16130e-05
  1   2   6  20 -1.06402e-04
  1   2   7   7 -1.82629e-05
  1   2   7   8  1.84848e-04
  1   2   7  10  1.38759e-04
  1   2   7  11  2.22931e-05
  1   2   7  13  3.67754e-05
  1   2   7  14  4.73516e-05
  1   2   7  15  5.12995e-05
  1   2   7  16  1.14078e-04
  1   2   7  17 -1.22624e-05
  1   2   7  18  1.30409e-04
  1   2   7  19  3.49150e-05
  1   2   7  20  6.23221e-05
  1   2   8   7  8.66424e-05
  1   2   8   8  5.80289e-04
  1   2   8   9  2.73319e-04
  1   2   8  10  1.10807e-04
  1   2   8  12  5.92975e-05
  1   2   8  13 -4.92408e-04
  1   2   8  14 -4.05586e-04
  1   2   8  15  4.70178e-04
  1   2   8  16  1.00718e-03
  1   2   8  17 -1.25464e-03
  1   2   8  18 -1.26444e-05
  1   2   8  19  8.93565e-05
  1   2   8  20  8.43400e-05
  1   2   8  21 -2.32552e-04
  1   2   9   7  6.80507e-04
  1   2   9   8  5.10174e-04
  1   2   9   9 -3.68560e-04
  1   2   9  10  9.17637e-05
  1   2   9  11 -6.57322e-05
  1   2   9  12  1.09748e-04
  1   2   9  13 -2.18485e-04
  1   2   9  14 -6.45818e-04
  1   2   9  15 -1.89600e-04
  1   2   9  16  1.16815e-03
  1   2   9  17  9.43880e-04
  1   2   9  18 -1.97360e-04
  1   2   9  19 -2.03234e-04
  1   2   9  20  1.75211e-04
  1   2   9  21  2.12883e-04
  1   2  10   7  4.58084e-05
  1   2  10   8 -2.31768e-04
  1   2  10   9 -4.39214e-05
  1   2  10  10  3.74486e-05
  1   2  10  11  5.56930e-05
  1   2  10  13 -1.42269e-04
  1   2  10  14 -9.12911e-05
  1   2  10  15 -1.22042e-04
  1   2  10  16  3.45218e-04
  1   2  10  17 -5.29111e-04
  1   2  10  18 -5.30307e-05
  1   2  10  19 -1.25617e-04
  1   2  10  20 -9.22649e-05
  1   2  10  21  1.33405e-05
  1   2  11   7 -2.20356e-04
  1   2  11   8 -1.40842e-03
  1   2  11   9 -4.29523e-04
  1   2  11  10  4.37479e-03
  1   2  11  11  1.47889e-03
  1   2  11  12 -3.14402e-04
  1   2  11  13 -3.20613e-04
  1   2  11  15  2.54778e-04
  1   2  11  16  4.16015e-04
  1   2  11  17  1.48359e-04
  1   2  11  18  1.60897e-04
  1   2  11  19 -7.73041e-05
  1   2  11  21  7.52107e-04
  1   2  12   7 -1.20850e-03
  1   2  12   8  2.58782e-04
  1   2  12   9 -4.02117e-05
  1   2  12  10  1.76502e-03
  1   2  12  11  2.71096e-04
  1   2  12  12 -3.97063e-05
  1   2  12  13  6.28435e-04
  1   2  12  14 -3.78827e-04
  1   2  12  15  2.80232e-04
  1   2  12  16  4.48969e-04
  1   2  12  17  1.12898e-03
  1   2  12  18 -1.33575e-03
  1   2  12  19 -4.10040e-04
  1   2  12  20 -1.47825e-04
  1   2  12  21  9.14437e-04
  1   2  13   7  8.00870e-04
  1   2  13   8 -4.46599e-04
  1   2  13   9  6.70078e-05
  1   2  13  10  6.08044e-04
  1   2  13  11  4.42634e-04
  1   2  13  13 -1.29989e-05
  1   2  13  14  2.46831e-04
  1   2  13  15  6.01617e-04
  1   2  13  16 -7.75578e-04
  1   2  13  17  2.51223e-04
  1   2  13  18  1.55229e-04
  1   2  13  19 -7.20643e-04
  1   2  13  20 -2.44197e-04
  1   2  13  21  1.11310e-03
  1   2  14   7 -9.94140e-04
  1   2  14   8  1.51668e-03
  1   2  14   9  2.41175e-03
  1   2  14  13  1.25520e-03
  1   2  14  14  1.13426e-03
  1   2  14  15  2.90948e-04
  1   2  14  19 -1.06894e-03
  1   2  14  20 -9.83992e-04
  1   2  14  21 -2.68682e-04
  1   2  15   7  1.30238e-03
  1   2  15   8  1.15232e-03
  1   2  15   9 -7.03292e-04
  1   2  15  13 -1.26092e-03
  1   2  15  14  1.06044e-03
  1   2  15  15 -2.62316e-03
  1   2  15  19  1.05379e-03
  1   2  15  20 -9.04474e-04
  1   2  15  21  2.23717e-03
  1   2  16   7 -1.44490e-03
  1   2  16   8 -1.96209e-03
  1   2  16   9  1.74193e-04
  1   2  16  13 -1.38249e-03
  1   2  16  14  2.26433e-03
  1   2  16  15 -7.85808e-05
  1   2  16  19  1.16817e-03
  1   2  16  20 -1.92489e-03
  1   2  16  21  5.79462e-05
  1   2  17   7 -1.11572e-03
  1   2  17   8 -5.61905e-05
  1   2  17   9 -1.24414e-03
  1   2  17  13  9.72311e-04
  1   2  17  14 -1.25559e-04
  1   2  17  15 -1.26534e-03
  1   2  17  19 -7.32761e-04
  1   2  17  20  6.89943e-05
  1   2  17  21  9.38377e-04
  1   2  18   7 -7.86652e-04
  1   2  18   8  1.27539e-03
  1   2  18   9  3.44694e-05
  1   2  18  13 -9.26966e-04
  1   2  18  14 -1.20310e-03
  1   2  18  15  4.50353e-05
  1   2  18  19  7.13203e-04
  1   2  18  20  9.09139e-04
  1   2  18  21 -4.17495e-05
  1   2  19   7  3.00878e-05
  1   2  19   8 -1.08917e-03
  1   2  19   9  1.04367e-03
  1   2  19  13 -5.18438e-05
  1   2  19  14 -1.04013e-03
  1   2  19  15 -6.37993e-04
  1   2  19  19  5.44444e-05
  1   2  19  20  7.66803e-04
  1   2  19  21  5.44866e-04
  1   2  20   7 -5.50179e-04
  1   2  20   8 -7.50475e-04
  1   2  20   9 -1.05115e-04
  1   2  20  13 -3.40908e-04
  1   2  20  14  2.65552e-04
  1   2  20  15  3.83581e-05
  1   2  20  19  2.57202e-04
  1   2  20  20 -1.82377e-04
  1   2  20  21 -4.11045e-05
  1   2  21   7 -7.45175e-04
  1   2  21   8  3.21451e-05
  1   2  21   9  6.82742e-04
  1   2  21  13  3.95005e-04
  1   2  21  14  1.77993e-04
  1   2  21  15  2.79789e-04
  1   2  21  19 -3.14023e-04
  1   2  21  20 -1.52450e-04
  1   2  21  21 -1.94454e-04
  1   2  22   7 -8.84023e-05
  1   2  22   8  6.27601e-04
  1   2  22   9  2.54583e-04
  1   2  22  13 -6.10975e-05
  1   2  22  14  3.47361e-04
  1   2  22  15 -4.62508e-04
  1   2  22  19  4.43747e-05
  1   2  22  20 -2.48529e-04
  1   2  22  21  3.56880e-04
  1   2  23   7 -1.40130e-03
  1   2  23   8 -6.30745e-03
  1   2  23   9  1.09888e-03
  1   2  23  13  3.52029e-03
  1   2  23  14 -4.01612e-03
  1   2  23  15 -5.93132e-03
  1   2  23  19 -2.89180e-03
  1   2  23  20  2.99454e-03
  1   2  23  21  5.94836e-03
  1   2  24   7 -6.57521e-05
  1   2  24   8 -2.07070e-03
  1   2  24   9 -5.96431e-03
  1   2  24  13  5.88075e-03
  1   2  24  14  6.73892e-03
  1   2  24  15 -1.88068e-03
  1   2  24  19 -5.45385e-03
  1   2  24  20 -6.08515e-03
  1   2  24  21  1.58539e-03
  1   2  25   7 -7.05429e-03
  1   2  25   8  5.70685e-03
  1   2  25   9 -5.41682e-03
  1   2  25  13  6.58375e-04
  1   2  25  14 -3.71128e-03
  1   2  25  15 -3.81643e-03
  1   2  25  19 -4.88129e-04
  1   2  25  20  3.29561e-03
  1   2  25  21  3.28226e-03
  1   3   4   7 -3.57404e-05
  1   3   4  10  1.07106e-05
  1   3   4  11  6.43390e-05
  1   3   4  12  5.31252e-05
  1   3   4  13  1.93686e-05
  1   3   4  15 -1.44758e-05
  1   3   4  16  6.83687e-04
  1   3   4  17  3.22543e-04
  1   3   4  18 -1.74256e-05
  1   3   4  19 -1.17161e-05
  1   3   5   9 -6.12090e-05
  1   3   5  10 -3.46077e-05
  1   3   5  11 -3.08671e-05
  1   3   5  12 -2.69216e-05
  1   3   5  13  4.55604e-05
  1   3   5  16  3.08000e-04
  1   3   5  17 -1.82676e-04
  1   3   5  18 -3.99780e-05
  1   3   5  21  1.68888e-05
  1   3   6   7  1.04690e-05
  1   3   6   8  1.72146e-05
  1   3   6   9 -1.06724e-04
  1   3   6  10  3.84800e-05
  1   3   6  11  1.93919e-05
  1   3   6  12 -2.02228e-05
  1   3   6  14  1.28047e-04
  1   3   6  15  1.19480e-04
  1   3   6  16  8.13476e-05
  1   3   6  17 -1.31587e-05
  1   3   6  18  4.19233e-05
  1   3   6  19  3.95101e-05
  1   3   6  20  1.62223e-04
  1   3   6  21  1.52559e-05
  1   3   7   7  4.82311e-05
  1   3   7   8  1.22681e-04
  1   3   7   9  4.45505e-05
  1   3   7  10 -8.91678e-05
  1   3   7  11 -1.98391e-05
  1   3   7  12 -6.77374e-05
  1   3   7  13  3.63925e-05
  1   3   7  14 -1.38444e-05
  1   3   7  15 -3.50049e-05
  1   3   7  16  3.67948e-05
  1   3   7  17  4.31686e-05
  1   3   7  18  7.99080e-05
  1   3   7  20 -4.15722e-05
  1   3   8   7  4.45768e-04
  1   3   8   8 -5.57219e-04
  1   3   8   9 -3.01217e-04
  1   3   8  10 -8.06415e-05
  1   3   8  11 -2.97313e-05
  1   3   8  12  8.07473e-05
  1   3   8  13  1.47532e-04
  1   3   8  14  2.04882e-04
  1   3   8  15 -6.04942e-04
  1   3   8  16 -1.42230e-03
  1   3   8  17 -6.53374e-04
  1   3   8  18  3.82774e-04
  1   3   8  19 -4.21243e-04
  1   3   8  20  5.73594e-05
  1   3   8  21 -1.59161e-04
  1   3   9   7  2.25694e-04
  1   3   9   8  3.52659e-04
  1   3   9   9 -1.37606e-04
  1   3   9  10  1.82043e-05
  1   3   9  12  3.03851e-05
  1   3   9  13 -3.57722e-05
  1   3   9  15 -2.34029e-04
  1   3   9  16 -3.06870e-04
  1   3   9  17  1.08593e-03
  1   3   9  18  2.02965e-04
  1   3   9  19 -9.54801e-05
  1   3   9  20 -5.97235e-05
  1   3   9  21  2.20733e-05
  1   3  10   7 -5.94086e-04
  1   3  10   8 -7.68870e-04
  1   3  10   9  3.00506e-04
  1   3  10  10 -3.60832e-05
  1   3  10  11  3.27642e-05
  1   3  10  12 -1.44402e-04
  1   3  10  13  1.31301e-04
  1   3  10  14  8.59768e-04
  1   3  10  15  2.13818e-04
  1   3  10  16  8.05701e-04
  1   3  10  17  9.91052e-04
  1   3  10  19  1.72387e-04
  1   3  10  20  2.23573e-05
  1   3  10  21 -3.09988e-04
  1   3  11   7  7.68700e-04
  1   3  11   8 -1.64958e-04
  1   3  11   9 -5.15935e-04
  1   3  11  10 -1.44113e-03
  1   3  11  11 -5.39007e-04
  1   3  11  12 -3.99228e-05
  1   3  11  13  8.73154e-05
  1   3  11  14 -6.69143e-04
  1   3  11  15 -3.01665e-04
  1   3  11  16 -2.06699e-04
  1   3  11  17  4.88558e-04
  1   3  11  18 -1.54798e-03
  1   3  11  19 -6.02578e-04
  1   3  11  20 -3.76576e-05
  1   3  11  21  1.16691e-03
  1   3  12   7 -7.20304e-04
  1   3  12   8  8.62333e-04
  1   3  12   9 -2.90468e-04
  1   3  12  10  2.19003e-03
  1   3  12  11  9.16495e-04
  1   3  12  12 -7.04256e-05
  1   3  12  13  8.71815e-05
  1   3  12  14 -1.03519e-03
  1   3  12  15 -5.20656e-04
  1   3  12  16 -3.10034e-04
  1   3  12  17 -1.35155e-04
  1   3  12  18 -1.02718e-03
  1   3  12  19 -1.09669e-03
  1   3  12  20 -1.97685e-04
  1   3  12  21  6.74191e-04
  1   3  13   7 -5.51401e-05
  1   3  13   8 -2.13726e-04
  1   3  13   9 -4.25862e-04
  1   3  13  10  3.00852e-03
  1   3  13  11  1.09758e-03
  1   3  13  12 -5.93346e-05
  1   3  13  13  4.98114e-05
  1   3  13  14 -1.22110e-03
  1   3  13  15 -8.91782e-04
  1   3  13  16 -1.01577e-03
  1   3  13  17  1.01680e-03
  1   3  13  18  9.95945e-04
  1   3  13  19  4.33409e-04
  1   3  13  20 -7.06907e-04
  1   3  13  21 -7.20238e-04
  1   3  14   7  1.34495e-03
  1   3  14   8 -1.42181e-03
  1   3  14   9  1.71149e-03
  1   3  14  13 -9.95165e-04
  1   3  14  14 -1.44359e-03
  1   3  14  15 -1.99773e-03
  1   3  14  19  8.44055e-04
  1   3  14  20  1.22422e-03
  1   3  14  21  1.68567e-03
  1   3  15   7 -1.25268e-03
  1   3  15   8 -1.17862e-03
  1   3  15   9  1.69121e-03
  1   3  15  13  1.44062e-03
  1   3  15  14 -1.22254e-03
  1   3  15  15 -1.48608e-03
  1   3  15  19 -1.21705e-03
  1   3  15  20  1.03082e-03
  1   3  15  21  1.25268e-03
  1   3  16   7 -2.34172e-03
  1   3  16   8 -4.94276e-05
  1   3  16   9  2.09581e-04
  1   3  16  13 -2.52157e-03
  1   3  16  14 -2.24158e-04
  1   3  16  15 -2.36598e-04
  1   3  16  19  2.13176e-03
  1   3  16  20  1.86122e-04
  1   3  16  21  1.97861e-04
  1   3  17   7  1.17068e-03
  1   3  17   8  9.28288e-05
  1   3  17   9  2.66683e-04
  1   3  17  13 -1.03307e-03
  1   3  17  14  8.69078e-05
  1   3  17  15 -8.09710e-05
  1   3  17  19  7.81493e-04
  1   3  17  20 -5.12658e-05
  1   3  17  21  4.41398e-05
  1   3  18   7 -1.71036e-03
  1   3  18   8 -1.35717e-05
  1   3  18   9 -2.31523e-05
  1   3  18  13 -1.27323e-03
  1   3  18  14  1.24426e-04
  1   3  18  15  3.08921e-05
  1   3  18  19  9.53347e-04
  1   3  18  20 -9.86195e-05
  1   3  18  21 -1.75016e-05
  1   3  19   7 -1.10807e-04
  1   3  19   8  1.19070e-03
  1   3  19   9  1.56048e-03
  1   3  19  14  1.07497e-03
  1   3  19  15 -1.34220e-03
  1   3  19  19  2.03877e-05
  1   3  19  20 -7.75553e-04
  1   3  19  21  1.04101e-03
  1   3  20   7 -1.02040e-03
  1   3  20   8  1.40055e-04
  1   3  20   9 -9.99788e-05
  1   3  20  13 -5.97074e-04
  1   3  20  14  1.54927e-05
  1   3  20  15  8.23251e-05
  1   3  20  19  4.38664e-04
  1   3  20  20 -2.43801e-05
  1   3  20  21 -6.39715e-05
  1   3  21   7  7.36144e-04
  1   3  21   8 -1.42321e-04
  1   3  21   9  6.05858e-05
  1   3  21  13 -4.95821e-04
  1   3  21  14 -1.12047e-04
  1   3  21  15 -1.01116e-05
  1   3  21  19  3.79728e-04
  1   3  21  20  9.32239e-05
  1   3  21  21 -1.52210e-05
  1   3  22   7 -1.86304e-04
  1   3  22   8 -6.58865e-04
  1   3  22   9  8.87688e-04
  1   3  22  13 -1.87907e-04
  1   3  22  14 -3.46709e-04
  1   3  22  15 -4.54411e-04
  1   3  22  19  1.59018e-04
  1   3  22  20  2.58723e-04
  1   3  22  21  3.43526e-04
  1   3  23   7  4.25421e-03
  1   3  23   8  5.25427e-03
  1   3  23   9  7.00176e-03
  1   3  23  13 -6.70077e-04
  1   3  23  14  5.42237e-03
  1   3  23  15 -5.76372e-03
  1   3  23  19  7.94226e-04
  1   3  23  20 -4.36659e-03
  1   3  23  21  5.79232e-03
  1   3  24   7  8.78893e-03
  1   3  24   8 -2.30331e-03
  1   3  24   9 -3.33066e-03
  1   3  24  13  2.00870e-03
  1   3  24  14 -2.87064e-03
  1   3  24  15  3.18333e-03
  1   3  24  19 -1.59728e-03
  1   3  24  20  2.55191e-03
  1   3  24  21 -3.21392e-03
  1   3  25   7 -1.39471e-03
  1   3  25   8 -1.31803e-03
  1   3  25   9 -1.12976e-03
  1   3  25  13 -9.16157e-03
  1   3  25  14 -7.83575e-04
  1   3  25  15  1.40427e-03
  1   3  25  19  8.34416e-03
  1   3  25  20  5.58845e-04
  1   3  25  21 -1.35981e-03
  1   4   5   7 -1.19501e-04
  1   4   5   9 -8.87546e-05
  1   4   5  10  4.33162e-05
  1   4   5  11  5.55559e-05
  1   4   5  12 -5.37377e-05
  1   4   5  13  4.02747e-05
  1   4   5  14  2.77776e-05
  1   4   5  15 -6.05732e-05
  1   4   5  16 -9.34297e-05
  1   4   5  17  1.28212e-04
  1   4   5  18  3.56558e-05
  1   4   5  20 -6.23131e-05
  1   4   5  21  1.37930e-05
  1   4   6   7  6.74361e-05
  1   4   6   8  1.06428e-04
  1   4   6   9  6.34982e-05
  1   4   6  10 -7.48084e-05
  1   4   6  11 -2.54899e-05
  1   4   6  12  3.63182e-05
  1   4   6  13 -5.52854e-05
  1   4   6  14 -7.83681e-05
  1   4   6  15  1.18555e-04
  1   4   6  16 -3.15263e-04
  1   4   6  17 -8.41326e-05
  1   4   6  18 -1.22517e-04
  1   4   6  19  1.36180e-05
  1   4   6  20  1.53519e-04
  1   4   6  21 -1.18320e-05
  1   4   7   7  3.97829e-05
  1   4   7   8 -4.91802e-05
  1   4   7  10  4.04578e-05
  1   4   7  11 -1.04458e-05
  1   4   7  12  3.08682e-05
  1   4   7  13 -3.69519e-05
  1   4   7  14 -1.20946e-05
  1   4   7  15 -1.78876e-05
  1   4   7  16  8.66562e-05
  1   4   7  17  1.85074e-04
  1   4   7  18 -6.24853e-05
  1   4   7  19  2.48562e-05
  1   4   7  20  5.57083e-05
  1   4   8   7  2.00135e-04
  1   4   8   8  1.24237e-04
  1   4   8  10 -2.88571e-05
  1   4   8  11 -1.47773e-05
  1   4   8  12  1.92062e-05
  1   4   8  13 -1.95656e-05
  1   4   8  14 -2.43866e-04
  1   4   8  15  3.59342e-04
  1   4   8  16 -2.55733e-04
  1   4   8  17 -5.04520e-04
  1   4   8  18  1.45316e-05
  1   4   8  19 -2.05670e-05
  1   4   8  20  9.06682e-05
  1   4   8  21 -6.37558e-05
  1   4   9   7 -2.22487e-04
  1   4   9   8  4.45829e-04
  1   4   9   9  3.77523e-04
  1   4   9  10  9.90336e-05
  1   4   9  12 -1.05155e-04
  1   4   9  13 -4.16953e-04
  1   4   9  14  2.00280e-04
  1   4   9  15  5.16592e-04
  1   4   9  16 -1.22661e-03
  1   4   9  17 -1.97931e-04
  1   4   9  18 -4.04922e-05
  1   4   9  19  3.88248e-04
  1   4   9  20 -3.36090e-05
  1   4   9  21  1.63909e-04
  1   4  10   7 -1.68673e-04
  1   4  10   8 -2.96593e-04
  1   4  10   9 -2.64919e-04
  1   4  10  10 -8.67811e-05
  1   4  10  11 -3.39879e-05
  1   4  10  12 -6.36287e-05
  1   4  10  13  4.53369e-04
  1   4  10  14  3.41765e-04
  1   4  10  15 -5.55540e-04
  1   4  10  16  9.12024e-04
  1   4  10  17 -1.60534e-03
  1   4  10  18 -1.07339e-04
  1   4  10  19  8.86499e-05
  1   4  10  20  2.97619e-05
  1   4  10  21  2.74222e-04
  1   4  11   7 -9.31173e-04
  1   4  11   9 -3.96349e-05
  1   4  11  10  5.19205e-04
  1   4  11  11  6.30065e-05
  1   4  11  12  1.05065e-04
  1   4  11  13  6.07445e-04
  1   4  11  14  3.57854e-04
  1   4  11  15 -2.54268e-04
  1   4  11  16  7.13910e-04
  1   4  11  17  8.90138e-04
  1   4  11  18  5.84734e-04
  1   4  11  19  5.03045e-04
  1   4  11  20 -7.20759e-05
  1   4  11  21 -3.17772e-04
  1   4  12   7 -8.28777e-04
  1   4  12   8  7.27840e-04
  1   4  12   9 -4.69739e-04
  1   4  12  10  3.87114e-03
  1   4  12  11  1.16506e-03
  1   4  12  12 -6.46725e-05
  1   4  12  13  1.55034e-03
  1   4  12  14  3.13274e-04
  1   4  12  15 -1.60676e-04
  1   4  12  16  8.22877e-04
  1   4  12  17  1.27067e-04
  1   4  12  18  5.89871e-04
  1   4  12  19  1.53156e-04
  1   4  12  20 -3.41100e-05
  1   4  12  21 -1.69122e-04
  1   4  13   7 -6.15070e-04
  1   4  13   8 -3.98334e-05
  1   4  13   9 -8.29134e-04
  1   4  13  10 -2.74422e-03
  1   4  13  11 -1.03141e-03
  1   4  13  12  3.05824e-04
  1   4  13  13 -4.68350e-04
  1   4  13  14  5.51461e-04
  1   4  13  15 -9.97834e-04
  1   4  13  16  2.09752e-04
  1   4  13  17 -6.38850e-04
  1   4  13  18  7.49068e-04
  1   4  13  19 -1.34278e-03
  1   4  13  20  4.24048e-04
  1   4  13  21  1.23769e-03
  1   4  14   7  1.03038e-03
  1   4  14   8 -1.09457e-03
  1   4  14   9  5.37489e-04
  1   4  14  13 -1.24504e-03
  1   4  14  14 -1.53748e-03
  1   4  14  15  2.33683e-03
  1   4  14  19  1.06071e-03
  1   4  14  20  1.28761e-03
  1   4  14  21 -1.97267e-03
  1   4  15   7 -1.31723e-03
  1   4  15   8 -1.02916e-03
  1   4  15   9 -2.51801e-03
  1   4  15  13  1.27899e-03
  1   4  15  14 -1.18635e-03
  1   4  15  15 -1.00077e-03
  1   4  15  19 -1.07139e-03
  1   4  15  20  9.96490e-04
  1   4  15  21  8.17990e-04
  1   4  16   7  1.22220e-03
  1   4  16   8 -2.38814e-03
  1   4  16   9 -5.47455e-05
  1   4  16  13  1.14841e-03
  1   4  16  14  2.16722e-03
  1   4  16  15  1.67467e-04
  1   4  16  19 -9.71300e-04
  1   4  16  20 -1.83915e-03
  1   4  16  21 -1.47475e-04
  1   4  17   7  1.13347e-03
  1   4  17   8  1.23345e-04
  1   4  17   9 -1.52170e-03
  1   4  17  13 -9.80858e-04
  1   4  17  14  2.98074e-05
  1   4  17  15 -1.18030e-03
  1   4  17  19  7.42716e-04
  1   4  17  20 -2.61577e-05
  1   4  17  21  9.11350e-04
  1   4  18   7  6.49738e-04
  1   4  18   8  1.46946e-03
  1   4  18   9  6.07180e-05
  1   4  18  13  8.07042e-04
  1   4  18  14 -1.16825e-03
  1   4  18  15  1.52750e-05
  1   4  18  19 -6.07595e-04
  1   4  18  20  8.66662e-04
  1   4  18  21 -2.81626e-05
  1   4  19   7 -3.62192e-05
  1   4  19   8  1.14942e-03
  1   4  19   9 -6.16411e-04
  1   4  19  13  4.93384e-05
  1   4  19  14  9.77532e-04
  1   4  19  15  7.76810e-04
  1   4  19  19 -4.98578e-05
  1   4  19  20 -6.95728e-04
  1   4  19  21 -5.56459e-04
  1   4  20   7  4.65914e-04
  1   4  20   8 -6.13870e-04
  1   4  20  13  2.95411e-04
  1   4  20  14  3.65260e-04
  1   4  20  15 -5.43778e-05
  1   4  20  19 -2.24800e-04
  1   4  20  20 -2.57658e-04
  1   4  20  21  3.42955e-05
  1   4  21   7  7.49923e-04
  1   4  21   8 -2.62830e-04
  1   4  21   9  6.56668e-04
  1   4  21  13 -4.05740e-04
  1   4  21  14 -2.56207e-05
  1   4  21  15  3.33728e-04
  1   4  21  19  3.25177e-04
  1   4  21  20  1.51249e-05
  1   4  21  21 -2.36584e-04
  1   4  22   7  7.15906e-05
  1   4  22   8 -6.49752e-04
  1   4  22   9 -6.77749e-04
  1   4  22  13  4.81888e-05
  1   4  22  14 -3.48534e-04
  1   4  22  15  1.60384e-05
  1   4  22  19 -3.33801e-05
  1   4  22  20  2.62306e-04
  1   4  23   7  1.58194e-03
  1   4  23   8  3.43279e-03
  1   4  23   9 -6.43700e-03
  1   4  23  13 -3.34718e-03
  1   4  23  14  6.53679e-03
  1   4  23  15  1.85175e-04
  1   4  23  19  2.76188e-03
  1   4  23  20 -5.52427e-03
  1   4  23  21 -1.56114e-04
  1   4  24   7  6.12360e-04
  1   4  24   8 -7.29015e-03
  1   4  24   9 -2.49867e-03
  1   4  24  13 -5.39984e-03
  1   4  24  14  2.09011e-03
  1   4  24  15 -5.35990e-03
  1   4  24  19  5.01729e-03
  1   4  24  20 -1.97447e-03
  1   4  24  21  5.11604e-03
  1   4  25   7  6.53313e-03
  1   4  25   8  4.07341e-03
  1   4  25   9 -4.31486e-03
  1   4  25  13 -1.17349e-03
  1   4  25  14 -6.12025e-03
  1   4  25  15 -5.42819e-03
  1   4  25  19  9.69340e-04
  1   4  25  20  5.12319e-03
  1   4  25  21  4.85324e-03
  1   5   6   7 -2.36144e-05
  1   5   6   9 -2.73234e-05
  1   5   6  10 -2.69803e-05
  1   5   6  13  1.19057e-05
  1   5   6  16 -2.54525e-04
  1   5   6  17 -3.04751e-04
  1   5   6  20  2.38443e-05
  1   5   7   7  1.36946e-05
  1   5   7  12 -1.47909e-05
  1   5   7  16 -5.72809e-04
  1   5   7  17 -2.48739e-04
  1   5   7  20  2.01238e-05
  1   5   8   8 -6.56322e-05
  1   5   8   9  5.85382e-05
  1   5   8  10 -3.85768e-04
  1   5   8  11 -3.47244e-04
  1   5   8  12  4.17187e-04
  1   5   8  13  1.39930e-04
  1   5   8  15  7.63179e-05
  1   5   8  16  1.52072e-03
  1   5   8  17 -3.35787e-04
  1   5   8  18  7.13432e-05
  1   5   8  19 -3.10095e-04
  1   5   8  20  2.18603e-04
  1   5   8  21 -2.13111e-05
  1   5   9   7 -4.55286e-05
  1   5   9   8 -7.37528e-05
  1   5   9   9 -1.77988e-05
  1   5   9  10  4.39087e-04
  1   5   9  11  1.50446e-04
  1   5   9  12  2.46414e-04
  1   5   9  13  2.93183e-05
  1   5   9  14 -1.70920e-05
  1   5   9  15 -2.22861e-04
  1   5   9  16 -2.23878e-03
  1   5   9  17  1.73794e-03
  1   5   9  18  1.83136e-04
  1   5   9  19 -2.23236e-04
  1   5   9  20 -4.03327e-05
  1   5   9  21 -7.08088e-05
  1   5  10   7  8.19587e-05
  1   5  10   8 -6.32796e-05
  1   5  10   9 -1.36748e-05
  1   5  10  10  6.58916e-04
  1   5  10  11  2.03495e-04
  1   5  10  12 -2.51753e-04
  1   5  10  13 -4.94686e-05
  1   5  10  14 -5.40224e-04
  1   5  10  15  2.60384e-04
  1   5  10  16 -1.41884e-03
  1   5  10  17  6.65238e-04
  1   5  10  18 -1.78164e-04
  1   5  10  19  1.60978e-04
  1   5  10  20 -1.98886e-04
  1   5  11   7  1.76459e-03
  1   5  11   8 -7.90952e-05
  1   5  11   9 -5.60873e-05
  1   5  11  10  5.68724e-05
  1   5  11  11 -1.59532e-05
  1   5  11  12  1.02340e-04
  1   5  11  13 -8.78158e-04
  1   5  11  14 -3.01183e-05
  1   5  11  15 -2.84150e-04
  1   5  11  16 -7.97901e-04
  1   5  11  17  7.29012e-05
  1   5  11  18 -1.19133e-03
  1   5  11  19  3.33626e-05
  1   5  11  20 -3.55522e-04
  1   5  11  21 -2.44006e-04
  1   5  12   7 -1.30722e-03
  1   5  12   8 -2.05814e-05
  1   5  12   9 -1.91157e-04
  1   5  12  10  8.39157e-05
  1   5  12  11  1.46201e-05
  1   5  12  12 -1.78859e-05
  1   5  12  13  6.48174e-04
  1   5  12  14  1.85407e-04
  1   5  12  15 -3.54691e-04
  1   5  12  16 -8.00875e-04
  1   5  12  17  1.07143e-04
  1   5  12  18 -6.97470e-05
  1   5  12  19  5.53090e-05
  1   5  12  20 -2.30266e-04
  1   5  12  21 -3.13728e-04
  1   5  13   7  4.90894e-04
  1   5  13   8  2.96034e-05
  1   5  13   9 -1.09713e-03
  1   5  13  10  1.08246e-04
  1   5  13  11 -1.84074e-05
  1   5  13  13 -4.34895e-04
  1   5  13  14 -3.78660e-05
  1   5  13  15 -6.04227e-04
  1   5  13  16  6.94640e-04
  1   5  13  17  3.78941e-04
  1   5  13  18 -1.38680e-05
  1   5  13  19  6.13173e-05
  1   5  13  20  1.49565e-04
  1   5  13  21 -2.08229e-04
  1   5  14   7  6.03821e-05
  1   5  14   8  2.36896e-05
  1   5  14   9 -2.31532e-04
  1   5  14  13 -5.71823e-05
  1   5  14  15  2.62663e-04
  1   5  14  19  7.04605e-05
  1   5  14  21 -1.75525e-04
  1   5  15   7 -7.00873e-05
  1   5  15   8  1.20857e-05
  1   5  15   9 -2.24959e-04
  1   5  15  13  6.59324e-05
  1   5  15  15  1.27128e-04
  1   5  15  19 -6.00714e-05
  1   5  15  21 -9.15339e-05
  1   5  16   7 -2.58937e-04
  1   5  16   8 -8.40526e-05
  1   5  16   9 -1.26355e-05
  1   5  16  13 -2.43504e-04
  1   5  16  14  8.73690e-05
  1   5  16  15  1.50154e-05
  1   5  16  19  1.59558e-04
  1   5  16  20 -6.16695e-05
  1   5  17   7  1.31188e-04
  1   5  17   9 -6.12726e-05
  1   5  17  13 -1.37903e-04
  1   5  17  14 -1.17379e-05
  1   5  17  15  5.05974e-05
  1   5  17  19  1.49266e-04
  1   5  17  20  1.33796e-05
  1   5  17  21 -5.99863e-05
  1   5  18   7 -5.83659e-04
  1   5  18   8  5.32766e-05
  1   5  18  13 -5.21746e-04
  1   5  18  14 -5.26079e-05
  1   5  18  19  5.92342e-04
  1   5  18  20  4.71615e-05
  1   5  19   7 -1.49653e-05
  1   5  19   8 -9.80551e-05
  1   5  19   9 -6.03899e-04
  1   5  19  14 -9.14399e-05
  1   5  19  15  5.48233e-04
  1   5  19  20  1.09469e-04
  1   5  19  21 -6.21969e-04
  1   5  20   7 -8.05644e-04
  1   5  20   8 -3.66896e-05
  1   5  20   9  4.74820e-05
  1   5  20  13 -6.72179e-04
  1   5  20  15 -3.73342e-05
  1   5  20  19  8.53081e-04
  1   5  20  20 -1.86768e-05
  1   5  20  21  4.39385e-05
  1   5  21   7  1.06892e-04
  1   5  21   8  1.95896e-05
  1   5  21   9 -1.02892e-04
  1   5  21  13 -2.07200e-04
  1   5  21  14  2.40364e-05
  1   5  21  15  5.50165e-05
  1   5  21  19  2.58265e-04
  1   5  21  20 -3.00837e-05
  1   5  21  21 -7.84780e-05
  1   5  22   7 -7.11506e-05
  1   5  22   8  1.51062e-04
  1   5  22   9 -7.73921e-04
  1   5  22  13 -3.59187e-05
  1   5  22  14  1.36275e-04
  1   5  22  15  6.64427e-04
  1   5  22  19  2.97371e-05
  1   5  22  20 -1.74265e-04
  1   5  22  21 -8.58604e-04
  1   5  23   7  5.77442e-04
  1   5  23   8 -2.91011e-04
  1   5  23   9 -1.70702e-03
  1   5  23  13  1.82878e-04
  1   5  23  14 -2.07249e-04
  1   5  23  15  1.42836e-03
  1   5  23  19 -1.24514e-04
  1   5  23  20  1.57491e-04
  1   5  23  21 -1.25882e-03
  1   5  24   7  1.46754e-03
  1   5  24   8  1.40652e-05
  1   5  24   9  8.05591e-04
  1   5  24  13  8.65281e-04
  1   5  24  14  2.37395e-04
  1   5  24  15 -7.68411e-04
  1   5  24  19 -7.00167e-04
  1   5  24  20 -1.92524e-04
  1   5  24  21  7.15279e-04
  1   5  25   7 -9.12154e-04
  1   5  25   8  1.68933e-04
  1   5  25   9  2.77965e-04
  1   5  25  13 -1.43424e-03
  1   5  25  14 -7.62237e-05
  1   5  25  15 -3.43538e-04
  1   5  25  19  1.19342e-03
  1   5  25  20  6.68673e-05
  1   5  25  21  3.26725e-04
  1   6   7   9  2.42521e-05
  1   6   7  10 -2.40546e-05
  1   6   7  13 -2.02644e-05
  1   6   7  15  1.43737e-05
  1   6   7  16  1.18670e-03
  1   6   7  17 -8.01404e-04
  1   6   7  18  3.14535e-05
  1   6   7  19  1.01585e-05
  1   6   8   7 -2.55151e-04
  1   6   8   8  6.45978e-05
  1   6   8   9 -2.07625e-04
  1   6   8  10  4.96858e-04
  1   6   8  11  3.01987e-04
  1   6   8  12 -2.36807e-04
  1   6   8  13  2.50873e-04
  1   6   8  14 -3.93782e-05
  1   6   8  15 -3.81446e-04
  1   6   8  16  1.74622e-03
  1   6   8  17 -8.76378e-05
  1   6   8  18  6.97023e-05
  1   6   8  19 -1.31866e-04
  1   6   8  20  1.11101e-05
  1   6   9   7  4.65568e-05
  1   6   9   8 -5.48222e-05
  1   6   9   9 -1.24741e-04
  1   6   9  10 -6.67754e-05
  1   6   9  11 -5.06662e-05
  1   6   9  12  1.14665e-04
  1   6   9  13  1.09572e-04
  1   6   9  14 -3.24960e-04
  1   6   9  15 -1.09604e-04
  1   6   9  16 -5.53934e-04
  1   6   9  17 -1.22622e-03
  1   6   9  18  9.50360e-05
  1   6   9  19 -4.24753e-04
  1   6   9  20  1.04279e-04
  1   6   9  21 -3.66418e-05
  1   6  10   7 -2.12103e-04
  1   6  10   8 -5.46254e-05
  1   6  10   9  1.19085e-05
  1   6  10  10  8.35377e-04
  1   6  10  11  1.36046e-04
  1   6  10  12  8.01547e-05
  1   6  10  13  2.92926e-04
  1   6  10  14 -2.79612e-04
  1   6  10  15  1.39049e-04
  1   6  10  16  2.22322e-03
  1   6  10  17  1.85890e-03
  1   6  10  19 -5.49483e-05
  1   6  10  20  4.74308e-05
  1   6  10  21  2.82465e-05
  1   6  11   7  2.48329e-04
  1   6  11   8  4.14481e-04
  1   6  11   9 -8.82004e-04
  1   6  11  10  1.14162e-04
  1   6  11  11 -3.02504e-05
  1   6  11  12  4.14262e-05
  1   6  11  13  7.34519e-05
  1   6  11  14 -7.51780e-04
  1   6  11  15 -3.21014e-04
  1   6  11  16  3.91038e-04
  1   6  11  17 -1.99904e-04
  1   6  11  18  1.06464e-04
  1   6  11  19 -2.81099e-05
  1   6  11  20  1.99136e-03
  1   6  11  21 -1.61246e-04
  1   6  12   7  1.20078e-04
  1   6  12   8 -1.16061e-04
  1   6  12   9 -1.15767e-03
  1   6  12  10 -2.63025e-05
  1   6  12  11  4.92566e-05
  1   6  12  13 -2.62023e-04
  1   6  12  14  3.12191e-04
  1   6  12  15 -4.53362e-04
  1   6  12  16  3.17066e-04
  1   6  12  17 -2.33516e-04
  1   6  12  18 -1.81236e-03
  1   6  12  19 -4.39342e-05
  1   6  12  20 -8.06457e-04
  1   6  12  21 -1.61259e-04
  1   6  13   7  7.66021e-04
  1   6  13   8 -4.47762e-05
  1   6  13   9 -3.26934e-04
  1   6  13  10 -3.62350e-05
  1   6  13  12  6.09845e-05
  1   6  13  13 -4.58804e-04
  1   6  13  14  1.26163e-04
  1   6  13  15  3.23623e-04
  1   6  13  16  1.11683e-03
  1   6  13  17  1.26111e-04
  1   6  13  18  7.07756e-04
  1   6  13  19 -1.23652e-05
  1   6  13  20 -1.07440e-04
  1   6  13  21  3.41852e-04
  1   6  14   7 -6.21805e-05
  1   6  14   8 -9.55891e-05
  1   6  14   9  2.06464e-04
  1   6  14  13  6.33490e-05
  1   6  14  15  1.37661e-04
  1   6  14  19 -4.10886e-05
  1   6  14  20  2.33057e-05
  1   6  14  21 -9.69240e-05
  1   6  15   7  7.59591e-05
  1   6  15   8 -3.94051e-05
  1   6  15   9 -2.62546e-04
  1   6  15  13 -6.64783e-05
  1   6  15  14 -2.49691e-05
  1   6  15  15 -2.77728e-04
  1   6  15  19  4.38537e-05
  1   6  15  20  4.65782e-05
  1   6  15  21  1.89628e-04
  1   6  16   7 -7.43844e-05
  1   6  16   8  2.79866e-04
  1   6  16  13 -7.75551e-05
  1   6  16  14 -2.40188e-04
  1   6  16  19  6.91036e-05
  1   6  16  20  1.73701e-04
  1   6  17   7 -2.61626e-04
  1   6  17   8  1.31659e-05
  1   6  17   9 -5.62329e-04
  1   6  17  13  2.39306e-04
  1   6  17  14  3.71961e-05
  1   6  17  15 -5.06294e-04
  1   6  17  19 -2.69308e-04
  1   6  17  20 -4.04879e-05
  1   6  17  21  5.66422e-04
  1   6  18   7 -8.00870e-05
  1   6  18   8 -5.29001e-04
  1   6  18   9  2.38220e-05
  1   6  18  13 -1.05142e-04
  1   6  18  14  4.93629e-04
  1   6  18  15  2.51245e-05
  1   6  18  19  1.09063e-04
  1   6  18  20 -5.58519e-04
  1   6  18  21 -2.51911e-05
  1   6  19   7  1.92380e-05
  1   6  19   8  2.37236e-04
  1   6  19  13 -1.75260e-05
  1   6  19  14  2.31411e-04
  1   6  19  15  9.91171e-05
  1   6  19  19  2.43459e-05
  1   6  19  20 -2.61689e-04
  1   6  19  21 -1.11177e-04
  1   6  20   7 -7.77615e-05
  1   6  20   8  6.89265e-04
  1   6  20   9 -5.80362e-05
  1   6  20  13 -1.15107e-04
  1   6  20  14 -5.58088e-04
  1   6  20  15 -5.58465e-05
  1   6  20  19  1.43992e-04
  1   6  20  20  7.33797e-04
  1   6  20  21  7.48448e-05
  1   6  21   7 -3.81386e-04
  1   6  21   8  2.17570e-05
  1   6  21   9  6.49090e-04
  1   6  21  13  3.08736e-04
  1   6  21  14 -1.17827e-04
  1   6  21  15  5.72303e-04
  1   6  21  19 -3.84833e-04
  1   6  21  20  1.43984e-04
  1   6  21  21 -7.60944e-04
  1   6  22   7  2.80632e-05
  1   6  22   8 -3.37001e-04
  1   6  22   9 -2.20798e-04
  1   6  22  13 -3.77516e-05
  1   6  22  14 -3.22632e-04
  1   6  22  15 -2.41192e-05
  1   6  22  19  5.16847e-05
  1   6  22  20  3.99411e-04
  1   6  22  21  2.14995e-05
  1   6  23   7 -3.16718e-04
  1   6  23   8  1.05273e-03
  1   6  23   9 -8.38534e-04
  1   6  23  13  4.38584e-04
  1   6  23  14  4.24254e-04
  1   6  23  15 -5.15848e-04
  1   6  23  19 -3.52877e-04
  1   6  23  20 -2.88327e-04
  1   6  23  21  4.75825e-04
  1   6  24   7 -2.88173e-04
  1   6  24   8  7.21716e-04
  1   6  24   9 -9.30191e-04
  1   6  24  13  6.42624e-04
  1   6  24  14 -1.33574e-03
  1   6  24  15 -9.80182e-04
  1   6  24  19 -5.67809e-04
  1   6  24  20  1.10660e-03
  1   6  24  21  8.16379e-04
  1   6  25   7 -8.48136e-04
  1   6  25   8 -1.27379e-03
  1   6  25   9 -1.14043e-03
  1   6  25  13  3.50628e-04
  1   6  25  14  9.35088e-04
  1   6  25  15 -1.12432e-03
  1   6  25  19 -2.94856e-04
  1   6  25  20 -7.68818e-04
  1   6  25  21  9.24369e-04
  1   7   8   7  1.11212e-04
  1   7   8   8  2.70591e-05
  1   7   8   9 -6.95632e-05
  1   7   8  10  2.10418e-05
  1   7   8  11  9.97805e-05
  1   7   8  12 -1.94430e-04
  1   7   8  13 -9.15097e-05
  1   7   8  14 -1.79357e-04
  1   7   8  15  5.79344e-05
  1   7   8  16 -4.71107e-04
  1   7   8  17 -2.78154e-03
  1   7   8  18  1.20663e-04
  1   7   8  19 -2.81960e-05
  1   7   8  20 -1.29209e-05
  1   7   9   7 -6.06449e-05
  1   7   9   8 -5.24808e-05
  1   7   9   9  9.43668e-05
  1   7   9  10  8.88999e-04
  1   7   9  11  2.10168e-04
  1   7   9  12  4.21058e-04
  1   7   9  13 -3.15074e-05
  1   7   9  14  3.07681e-04
  1   7   9  15 -4.59647e-05
  1   7   9  16 -2.66600e-04
  1   7   9  17 -1.85599e-03
  1   7   9  18  2.23199e-04
  1   7   9  19 -1.30308e-04
  1   7   9  20  1.17631e-04
  1   7   9  21 -7.49454e-05
  1   7  10   7  5.66800e-05
  1   7  10   8 -2.08616e-05
  1   7  10   9 -1.82690e-04
  1   7  10  10 -9.45883e-04
  1   7  10  11 -2.25792e-04
  1   7  10  12  1.16832e-04
  1   7  10  13  1.05873e-04
  1   7  10  14  2.17537e-05
  1   7  10  15 -4.80717e-04
  1   7  10  16 -1.37442e-03
  1   7  10  17  7.24879e-04
  1   7  10  18  1.35297e-04
  1   7  10  19 -4.91409e-04
  1   7  10  20  1.04602e-04
  1   7  10  21 -2.61822e-05
  1   7  11   7  2.58788e-04
  1   7  11   8  7.94270e-05
  1   7  11   9  4.29943e-04
  1   7  11  10  1.46510e-04
  1   7  11  11  5.16059e-05
  1   7  11  12  1.29160e-05
  1   7  11  13  2.16614e-04
  1   7  11  14  8.07016e-04
  1   7  11  15  1.35083e-04
  1   7  11  16 -3.00076e-05
  1   7  11  17  1.66306e-04
  1   7  11  18 -5.41314e-04
  1   7  11  19 -5.34552e-05
  1   7  11  20  7.17593e-04
  1   7  11  21  3.21539e-05
  1   7  12   7  3.99410e-04
  1   7  12   8  3.55483e-04
  1   7  12   9  5.33795e-04
  1   7  12  10  3.61333e-05
  1   7  12  11  4.92390e-05
  1   7  12  12  1.71709e-05
  1   7  12  13 -5.16572e-04
  1   7  12  14 -1.88410e-03
  1   7  12  15  1.86448e-04
  1   7  12  16 -5.75826e-04
  1   7  12  17  1.71734e-04
  1   7  12  18  1.22043e-03
  1   7  12  20  1.82582e-03
  1   7  12  21  2.03028e-05
  1   7  13   7  1.46333e-03
  1   7  13   8 -1.46183e-04
  1   7  13   9 -1.13945e-04
  1   7  13  10 -5.62298e-05
  1   7  13  11 -5.12243e-05
  1   7  13  13 -8.52497e-04
  1   7  13  14  4.43263e-04
  1   7  13  15 -3.34772e-04
  1   7  13  16 -3.78314e-04
  1   7  13  17 -5.14745e-05
  1   7  13  18 -4.20510e-04
  1   7  13  19  2.81184e-05
  1   7  13  20 -7.49412e-04
  1   7  13  21 -1.74343e-04
  1   7  14   7 -1.48622e-04
  1   7  14   8 -2.24482e-04
  1   7  14   9 -1.13148e-04
  1   7  14  13  1.39317e-04
  1   7  14  14 -2.57138e-04
  1   7  14  15  4.59592e-05
  1   7  14  19 -9.52659e-05
  1   7  14  20  1.81738e-04
  1   7  14  21 -3.56043e-05
  1   7  15   7  1.73028e-04
  1   7  15   8 -1.95123e-04
  1   7  15   9  1.65914e-05
  1   7  15  13 -1.58822e-04
  1   7  15  14 -1.90982e-04
  1   7  15  15  1.12061e-04
  1   7  15  19  1.12016e-04
  1   7  15  20  1.18473e-04
  1   7  15  21 -7.08015e-05
  1   7  16   7 -4.84154e-05
  1   7  16   8 -1.95958e-04
  1   7  16  13 -5.30301e-05
  1   7  16  14  1.24112e-04
  1   7  16  19  5.93638e-05
  1   7  16  20 -1.42554e-04
  1   7  17   7 -5.14248e-04
  1   7  17   8  6.39217e-05
  1   7  17   9  2.22145e-04
  1   7  17  13  4.69734e-04
  1   7  17  14  4.66997e-05
  1   7  17  15  2.26124e-04
  1   7  17  19 -5.32746e-04
  1   7  17  20 -5.27078e-05
  1   7  17  21 -2.62636e-04
  1   7  18   7 -5.52278e-05
  1   7  18   8  3.20159e-04
  1   7  18   9 -1.11623e-05
  1   7  18  13 -1.14833e-04
  1   7  18  14 -2.55288e-04
  1   7  18  15 -1.21224e-05
  1   7  18  19  1.22428e-04
  1   7  18  20  2.86596e-04
  1   7  18  21  1.22733e-05
  1   7  19   7  4.14317e-05
  1   7  19   8  5.61347e-04
  1   7  19   9 -1.32147e-04
  1   7  19  13 -3.65060e-05
  1   7  19  14  5.09707e-04
  1   7  19  15  7.93579e-05
  1   7  19  19  4.76851e-05
  1   7  19  20 -5.62711e-04
  1   7  19  21 -8.58125e-05
  1   7  20   7 -6.17195e-05
  1   7  20   8 -3.09336e-04
  1   7  20   9  3.91080e-05
  1   7  20  13 -1.51212e-04
  1   7  20  14  3.38724e-04
  1   7  20  15  2.02237e-05
  1   7  20  19  1.97487e-04
  1   7  20  20 -4.21912e-04
  1   7  20  21 -2.77543e-05
  1   7  21   7 -7.16708e-04
  1   7  21   8 -1.55237e-04
  1   7  21   9 -3.35857e-04
  1   7  21  13  5.97593e-04
  1   7  21  14 -5.93775e-05
  1   7  21  15 -2.71692e-04
  1   7  21  19 -7.62189e-04
  1   7  21  20  7.31014e-05
  1   7  21  21  3.55748e-04
  1   7  22   7  6.49053e-05
  1   7  22   8 -7.02789e-04
  1   7  22   9 -6.18357e-05
  1   7  22  13 -6.64918e-05
  1   7  22  14 -5.82020e-04
  1   7  22  15  1.50176e-04
  1   7  22  19  9.69567e-05
  1   7  22  20  7.54276e-04
  1   7  22  21 -1.96520e-04
  1   7  23   7 -6.16220e-04
  1   7  23   8  1.30005e-03
  1   7  23   9  1.32082e-05
  1   7  23  13  6.76314e-04
  1   7  23  14  1.65813e-03
  1   7  23  15  5.11402e-04
  1   7  23  19 -5.37068e-04
  1   7  23  20 -1.32583e-03
  1   7  23  21 -4.32630e-04
  1   7  24   7 -7.23038e-04
  1   7  24   8 -1.43794e-03
  1   7  24   9  5.42450e-04
  1   7  24  13  9.38143e-04
  1   7  24  14 -8.03751e-05
  1   7  24  15  2.34923e-04
  1   7  24  19 -7.69021e-04
  1   7  24  20  6.52949e-05
  1   7  24  21 -1.93172e-04
  1   7  25   7 -1.22464e-03
  1   7  25   8  4.22222e-04
  1   7  25   9  5.26845e-04
  1   7  25  13  8.30746e-04
  1   7  25  14 -9.76107e-04
  1   7  25  15  3.86227e-04
  1   7  25  19 -6.87930e-04
  1   7  25  20  7.66060e-04
  1   7  25  21 -3.10560e-04
  1   8   9   8  1.57874e-05
  1   8   9  10  3.66665e-05
  1   8   9  12  1.69029e-05
  1   8   9  14 -1.27386e-05
  1   8   9  15  1.64293e-05
  1   8   9  16 -2.05569e-03
  1   8   9  17 -4.51687e-04
  1   8   9  18 -2.21644e-05
  1   8   9  21  3.20989e-05
  1   8  10   7  3.93104e-05
  1   8  10   9 -2.27101e-05
  1   8  10  10 -1.76541e-05
  1   8  10  11  1.48178e-05
  1   8  10  16  9.86298e-04
  1   8  10  17 -1.95733e-03
  1   8  10  18  1.48297e-05
  1   8  10  19  2.44722e-05
  1   8  10  21 -4.28525e-05
  1   8  11   7  5.97490e-04
  1   8  11   8 -1.69340e-04
  1   8  11   9 -2.66955e-04
  1   8  11  10  1.42245e-05
  1   8  11  11  3.90627e-05
  1   8  11  12  1.80608e-05
  1   8  11  13 -1.08067e-04
  1   8  11  14  1.00461e-04
  1   8  11  15  1.51804e-04
  1   8  11  16 -1.64739e-03
  1   8  11  17 -3.07890e-03
  1   8  11  18  2.14780e-04
  1   8  11  19  5.03850e-04
  1   8  11  20 -3.05749e-05
  1   8  11  21  5.02993e-04
  1   8  12   7 -1.48241e-05
  1   8  12   8  4.25240e-04
  1   8  12   9 -3.27066e-04
  1   8  12  10 -9.57874e-04
  1   8  12  11 -2.90374e-04
  1   8  12  12 -2.93513e-05
  1   8  12  13 -3.31241e-04
  1   8  12  14 -1.00034e-04
  1   8  12  15  2.67230e-05
  1   8  12  16 -2.14257e-03
  1   8  12  17  1.76723e-03
  1   8  12  18  8.11714e-04
  1   8  12  19 -4.06835e-04
  1   8  12  20 -4.26367e-04
  1   8  12  21  4.15556e-04
  1   8  13   7  6.51610e-04
  1   8  13   8 -2.00847e-04
  1   8  13   9 -4.05635e-04
  1   8  13  10  6.81433e-04
  1   8  13  11  2.17957e-04
  1   8  13  13  2.56145e-04
  1   8  13  14 -1.74228e-04
  1   8  13  15 -3.11843e-04
  1   8  13  16 -4.23547e-04
  1   8  13  17  5.30127e-04
  1   8  13  18  9.53166e-04
  1   8  13  19  8.79155e-04
  1   8  13  20  7.30260e-05
  1   8  13  21 -1.33418e-03
  1   8  14   7 -7.27776e-04
  1   8  14   8  7.88885e-04
  1   8  14   9 -1.74968e-04
  1   8  14  13  8.31231e-04
  1   8  14  14  1.06216e-03
  1   8  14  15 -1.39561e-03
  1   8  14  19 -6.42986e-04
  1   8  14  20 -8.02183e-04
  1   8  14  21  1.06911e-03
  1   8  15   7  9.46062e-04
  1   8  15   8  7.22452e-04
  1   8  15   9  1.43014e-03
  1   8  15  13 -8.70760e-04
  1   8  15  14  8.41403e-04
  1   8  15  15  4.39023e-04
  1   8  15  19  6.71201e-04
  1   8  15  20 -6.29903e-04
  1   8  15  21 -3.48580e-04
  1   8  16   7 -8.03555e-04
  1   8  16   8  1.24597e-03
  1   8  16   9  4.50332e-05
  1   8  16  13 -7.29315e-04
  1   8  16  14 -1.05305e-03
  1   8  16  15 -1.08295e-04
  1   8  16  19  5.51274e-04
  1   8  16  20  7.99566e-04
  1   8  16  21  8.37249e-05
  1   8  17   7 -8.83734e-04
  1   8  17   8 -1.02828e-04
  1   8  17   9  9.18574e-04
  1   8  17  13  7.48286e-04
  1   8  17  14 -4.17679e-05
  1   8  17  15  6.75487e-04
  1   8  17  19 -7.69086e-04
  1   8  17  20  5.02317e-05
  1   8  17  21 -6.97820e-04
  1   8  18   7 -5.02818e-04
  1   8  18   8 -8.57261e-04
  1   8  18   9 -1.67604e-05
  1   8  18  13 -5.64352e-04
  1   8  18  14  6.82300e-04
  1   8  18  15  1.01462e-05
  1   8  18  19  5.63312e-04
  1   8  18  20 -6.96149e-04
  1   8  19   7  6.59023e-05
  1   8  19   8 -8.73202e-04
  1   8  19   9  4.63492e-04
  1   8  19  13 -5.17853e-05
  1   8  19  14 -7.74735e-04
  1   8  19  15 -5.76544e-04
  1   8  19  19  6.81072e-05
  1   8  19  20  7.63416e-04
  1   8  19  21  5.84015e-04
  1   8  20   7  5.35311e-05
  1   8  20   8 -1.92431e-04
  1   8  20   9 -4.07542e-05
  1   8  20  13  1.83351e-04
  1   8  20  14  2.45766e-04
  1   8  20  15 -2.88872e-05
  1   8  20  19 -2.17387e-04
  1   8  20  20 -3.01779e-04
  1   8  20  21  4.01228e-05
  1   8  21   7  1.27295e-04
  1   8  21   9  1.67975e-04
  1   8  21  13 -1.82990e-04
  1   8  21  15  3.04956e-04
  1   8  21  19  2.38887e-04
  1   8  21  21 -3.60258e-04
  1   8  22   7 -7.25889e-05
  1   8  22   8 -1.50755e-04
  1   8  22   9 -9.00442e-05
  1   8  22  13  2.92593e-05
  1   8  22  14 -2.49083e-04
  1   8  22  15  1.72776e-04
  1   8  22  19 -4.33358e-05
  1   8  22  20  2.90153e-04
  1   8  22  21 -1.85451e-04
  1   8  23   7 -5.35304e-04
  1   8  23   8 -1.18130e-03
  1   8  23   9  1.70963e-03
  1   8  23  13  1.10442e-03
  1   8  23  14 -2.01223e-03
  1   8  23  15 -1.74229e-04
  1   8  23  19 -9.01779e-04
  1   8  23  20  1.68740e-03
  1   8  23  21  2.26453e-04
  1   8  24   7 -2.76671e-04
  1   8  24   8  1.96255e-03
  1   8  24   9  4.79642e-04
  1   8  24  13  1.66254e-03
  1   8  24  14 -3.24866e-04
  1   8  24  15  1.30958e-03
  1   8  24  19 -1.61823e-03
  1   8  24  20  3.52217e-04
  1   8  24  21 -1.31695e-03
  1   8  25   7 -2.05243e-03
  1   8  25   8 -9.32805e-04
  1   8  25   9  9.72616e-04
  1   8  25  13  4.64681e-04
  1   8  25  14  1.62739e-03
  1   8  25  15  1.32111e-03
  1   8  25  19 -3.66504e-04
  1   8  25  20 -1.36634e-03
  1   8  25  21 -1.19693e-03
  1   9  10   7  3.60864e-05
  1   9  10   8 -1.20741e-05
  1   9  10  10 -1.66456e-05
  1   9  10  12  1.19545e-05
  1   9  10  16  1.12989e-03
  1   9  10  17  1.46928e-03
  1   9  10  18 -4.02686e-05
  1   9  10  21 -1.79582e-05
  1   9  11   7 -2.94569e-04
  1   9  11   8  3.42051e-04
  1   9  11   9  9.63792e-05
  1   9  11  10  5.04581e-04
  1   9  11  11  2.15409e-04
  1   9  11  12 -8.53766e-05
  1   9  11  13 -2.57201e-05
  1   9  11  14 -1.40506e-04
  1   9  11  15 -2.34305e-04
  1   9  11  16  1.05763e-03
  1   9  11  17 -2.81325e-03
  1   9  11  18 -1.58209e-03
  1   9  11  19 -1.53789e-04
  1   9  11  20 -2.99793e-04
  1   9  11  21 -9.40850e-04
  1   9  12   7  8.54440e-04
  1   9  12   8  1.67868e-04
  1   9  12   9  4.29856e-05
  1   9  12  10 -4.06365e-04
  1   9  12  11 -2.09457e-04
  1   9  12  12  7.12554e-05
  1   9  12  13  9.26718e-05
  1   9  12  14  4.18914e-05
  1   9  12  15 -2.89657e-04
  1   9  12  16  1.52798e-03
  1   9  12  17  2.21235e-03
  1   9  12  18 -1.68837e-04
  1   9  12  19  8.10682e-04
  1   9  12  20 -3.01659e-05
  1   9  12  21 -8.99822e-04
  1   9  13   7  1.61525e-03
  1   9  13   8 -1.61706e-04
  1   9  13   9  1.20814e-04
  1   9  13  10 -7.21202e-04
  1   9  13  11 -2.66468e-04
  1   9  13  12  8.72846e-05
  1   9  13  13 -3.96800e-05
  1   9  13  14  4.74492e-04
  1   9  13  15  1.44228e-04
  1   9  13  16  1.85986e-03
  1   9  13  17 -1.20610e-03
  1   9  13  18 -2.72298e-04
  1   9  13  19  6.63281e-04
  1   9  13  20  2.77210e-04
  1   9  13  21  7.29260e-04
  1   9  14   7 -9.01319e-04
  1   9  14   8  9.85366e-04
  1   9  14   9 -7.59621e-04
  1   9  14  13  7.14546e-04
  1   9  14  14  9.14120e-04
  1   9  14  15  1.29091e-03
  1   9  14  19 -5.54407e-04
  1   9  14  20 -6.97375e-04
  1   9  14  21 -9.98035e-04
  1   9  15   7  8.89085e-04
  1   9  15   8  8.05693e-04
  1   9  15   9 -1.15587e-03
  1   9  15  13 -1.00315e-03
  1   9  15  14  7.94957e-04
  1   9  15  15  5.47268e-04
  1   9  15  19  7.73600e-04
  1   9  15  20 -6.02747e-04
  1   9  15  21 -4.13150e-04
  1   9  16   7  1.25587e-03
  1   9  16   8 -3.08964e-04
  1   9  16   9 -1.15891e-04
  1   9  16  13  1.33641e-03
  1   9  16  14  5.53294e-04
  1   9  16  15  1.40461e-04
  1   9  16  19 -1.04177e-03
  1   9  16  20 -4.13099e-04
  1   9  16  21 -1.09862e-04
  1   9  17   7 -8.90501e-04
  1   9  17   8 -7.32194e-05
  1   9  17   9 -4.07633e-04
  1   9  17  13  7.86978e-04
  1   9  17  14 -8.23279e-05
  1   9  17  15 -1.50833e-04
  1   9  17  19 -8.14757e-04
  1   9  17  20  8.15340e-05
  1   9  17  21  1.63843e-04
  1   9  18   7  1.03529e-03
  1   9  18   8  2.60816e-04
  1   9  18   9  1.54250e-05
  1   9  18  13  7.71333e-04
  1   9  18  14 -2.87026e-04
  1   9  18  15 -1.37793e-05
  1   9  18  19 -7.94921e-04
  1   9  18  20  2.86777e-04
  1   9  19   7  8.01155e-05
  1   9  19   8 -8.99784e-04
  1   9  19   9 -9.21442e-04
  1   9  19  13 -4.79285e-05
  1   9  19  14 -7.95566e-04
  1   9  19  15  8.48497e-04
  1   9  19  19  6.02718e-05
  1   9  19  20  7.99174e-04
  1   9  19  21 -8.63865e-04
  1   9  20   7 -1.78138e-04
  1   9  20   8  4.55929e-05
  1   9  20   9  2.92410e-05
  1   9  20  13 -1.71380e-04
  1   9  20  14 -1.19024e-04
  1   9  20  19  2.55110e-04
  1   9  20  20  1.24967e-04
  1   9  21   7  1.08145e-04
  1   9  21   9 -2.51816e-05
  1   9  21  13 -2.55536e-04
  1   9  21  14 -1.91495e-05
  1   9  21  15 -1.39053e-04
  1   9  21  19  3.09247e-04
  1   9  21  20  2.85353e-05
  1   9  21  21  1.67563e-04
  1   9  22   8 -1.53963e-04
  1   9  22   9  1.60580e-04
  1   9  22  13  1.03722e-04
  1   9  22  14 -2.48155e-04
  1   9  22  15 -2.69119e-04
  1   9  22  19 -9.64545e-05
  1   9  22  20  2.99549e-04
  1   9  22  21  3.23372e-04
  1   9  23   7 -1.20143e-03
  1   9  23   8 -1.75594e-03
  1   9  23   9 -1.96047e-03
  1   9  23  13  2.87818e-04
  1   9  23  14 -1.70524e-03
  1   9  23  15  1.17006e-03
  1   9  23  19 -3.40154e-04
  1   9  23  20  1.33939e-03
  1   9  23  21 -1.26485e-03
  1   9  24   7 -2.38239e-03
  1   9  24   8  4.42593e-04
  1   9  24   9  5.11643e-04
  1   9  24  13 -3.52819e-04
  1   9  24  14  1.17924e-03
  1   9  24  15 -1.07411e-03
  1   9  24  19  2.18795e-04
  1   9  24  20 -1.07463e-03
  1   9  24  21  1.08299e-03
  1   9  25   7  1.44776e-04
  1   9  25   8  7.30911e-04
  1   9  25   9 -8.73063e-05
  1   9  25  13  2.50463e-03
  1   9  25  14 -2.84916e-05
  1   9  25  15 -7.29167e-04
  1   9  25  19 -2.35659e-03
  1   9  25  20  6.83234e-05
  1   9  25  21  6.62911e-04
  1  10  11   7 -2.03143e-04
  1  10  11   8 -2.75546e-04
  1  10  11   9 -1.80306e-04
  1  10  11  10 -8.64176e-04
  1  10  11  11 -3.35067e-04
  1  10  11  12  5.51595e-05
  1  10  11  13  8.33609e-05
  1  10  11  14 -1.75584e-04
  1  10  11  15 -1.18022e-04
  1  10  11  16 -1.11991e-03
  1  10  11  17  7.57142e-04
  1  10  11  18 -1.63274e-04
  1  10  11  19 -5.08839e-04
  1  10  11  20  3.28547e-04
  1  10  11  21 -8.07195e-04
  1  10  12   7  6.19887e-04
  1  10  12   8  7.03792e-05
  1  10  12   9 -4.61753e-04
  1  10  12  10 -6.62030e-04
  1  10  12  11 -1.75897e-04
  1  10  12  12  4.15248e-05
  1  10  12  13 -1.76155e-04
  1  10  12  14 -1.21223e-04
  1  10  12  15 -3.10227e-04
  1  10  12  16 -1.00505e-03
  1  10  12  17 -2.03767e-03
  1  10  12  18 -7.47644e-04
  1  10  12  19  6.16317e-04
  1  10  12  20 -1.42161e-04
  1  10  12  21 -1.09968e-03
  1  10  13   7 -1.00891e-04
  1  10  13   8  1.78816e-04
  1  10  13   9 -3.16532e-04
  1  10  13  10 -2.22860e-04
  1  10  13  11 -1.20620e-04
  1  10  13  12 -3.61242e-05
  1  10  13  13  9.60897e-05
  1  10  13  14 -3.22481e-05
  1  10  13  15 -2.96284e-04
  1  10  13  16  3.01095e-03
  1  10  13  17 -1.67515e-04
  1  10  13  18  6.50683e-04
  1  10  13  19  3.88138e-05
  1  10  13  20  5.83554e-05
  1  10  13  21 -1.31944e-03
  1  10  14   7  3.32080e-04
  1  10  14   8 -6.44251e-04
  1  10  14   9 -1.67313e-03
  1  10  14  13 -4.84042e-04
  1  10  14  14 -3.70563e-04
  1  10  14  15 -1.43990e-04
  1  10  14  19  3.78249e-04
  1  10  14  20  2.88034e-04
  1  10  14  21  1.06974e-04
  1  10  15   7 -5.27771e-04
  1  10  15   8 -4.69502e-04
  1  10  15   9  4.56362e-04
  1  10  15  13  4.19785e-04
  1  10  15  14 -3.82719e-04
  1  10  15  15  1.78123e-03
  1  10  15  19 -3.26452e-04
  1  10  15  20  2.96818e-04
  1  10  15  21 -1.38166e-03
  1  10  16   7  1.12333e-03
  1  10  16   8  1.29108e-03
  1  10  16   9 -1.28524e-04
  1  10  16  13  1.08885e-03
  1  10  16  14 -1.45520e-03
  1  10  16  15  6.22074e-05
  1  10  16  19 -8.43941e-04
  1  10  16  20  1.10421e-03
  1  10  16  21 -4.91936e-05
  1  10  17   7  4.74693e-04
  1  10  17   8  1.46476e-05
  1  10  17   9  9.13086e-04
  1  10  17  13 -3.90443e-04
  1  10  17  14  7.16134e-05
  1  10  17  15  9.52958e-04
  1  10  17  19  4.03526e-04
  1  10  17  20 -6.23295e-05
  1  10  17  21 -9.64571e-04
  1  10  18   7  7.46711e-04
  1  10  18   8 -9.71592e-04
  1  10  18  13  7.14400e-04
  1  10  18  14  8.74008e-04
  1  10  18  15 -1.17414e-05
  1  10  18  19 -7.23832e-04
  1  10  18  20 -8.84553e-04
  1  10  18  21  1.57215e-05
  1  10  19   7 -3.16733e-05
  1  10  19   8  4.68416e-04
  1  10  19   9 -8.69141e-04
  1  10  19  13  3.03591e-05
  1  10  19  14  4.13668e-04
  1  10  19  15  5.31869e-04
  1  10  19  19 -3.92690e-05
  1  10  19  20 -4.10606e-04
  1  10  19  21 -5.84328e-04
  1  10  20   7 -1.34700e-04
  1  10  20   8 -1.81337e-04
  1  10  20   9 -1.91976e-05
  1  10  20  13 -2.36666e-04
  1  10  20  14  3.14360e-04
  1  10  20  15 -6.08127e-05
  1  10  20  19  2.85308e-04
  1  10  20  20 -3.58839e-04
  1  10  20  21  5.63969e-05
  1  10  21   7 -7.96377e-05
  1  10  21   9  2.52374e-04
  1  10  21  13  7.64713e-05
  1  10  21  14  2.27243e-05
  1  10  21  15  2.91515e-04
  1  10  21  19 -1.07062e-04
  1  10  21  20 -2.92204e-05
  1  10  21  21 -3.41399e-04
  1  10  22   7  6.15850e-05
  1  10  22   8  9.46974e-05
  1  10  22   9  1.32670e-04
  1  10  22  14  1.37474e-04
  1  10  22  15 -1.78419e-04
  1  10  22  20 -1.74865e-04
  1  10  22  21  2.49694e-04
  1  10  23   7  1.10842e-04
  1  10  23   8  1.23568e-03
  1  10  23   9 -5.87659e-04
  1  10  23  13 -8.26586e-04
  1  10  23  14  5.45444e-04
  1  10  23  15  1.91301e-03
  1  10  23  19  6.53833e-04
  1  10  23  20 -3.36624e-04
  1  10  23  21 -2.04929e-03
  1  10  24   7 -4.23597e-04
  1  10  24   8  1.00900e-03
  1  10  24   9  1.90281e-03
  1  10  24  13 -1.47200e-03
  1  10  24  14 -1.72445e-03
  1  10  24  15  4.57027e-04
  1  10  24  19  1.39976e-03
  1  10  24  20  1.61913e-03
  1  10  24  21 -3.66387e-04
  1  10  25   7  1.72681e-03
  1  10  25   8 -1.64393e-03
  1  10  25   9  1.66579e-03
  1  10  25  13  3.22173e-04
  1  10  25  14  1.31240e-03
  1  10  25  15  1.11090e-03
  1  10  25  19 -3.44646e-04
  1  10  25  20 -1.16500e-03
  1  10  25  21 -9.61344e-04
  1  11  12   8 -2.70707e-05
  1  11  12   9  3.78150e-05
  1  11  12  10 -6.72972e-05
  1  11  12  11 -2.61401e-05
  1  11  12  12  4.46791e-05
  1  11  12  13 -5.62176e-05
  1  11  12  14 -1.19036e-05
  1  11  12  15  4.57297e-05
  1  11  12  16  3.16401e-03
  1  11  12  17 -1.49340e-03
  1  11  12  18  3.61752e-05
  1  11  12  21  3.32965e-05
  1  11  13   7 -1.77326e-05
  1  11  13   8  1.15231e-05
  1  11  13   9  3.28906e-05
  1  11  13  10  8.67988e-05
  1  11  13  11  1.02340e-05
  1  11  13  12  8.97135e-05
  1  11  13  13  1.60092e-05
  1  11  13  14  2.99001e-05
  1  11  13  16 -3.45029e-04
  1  11  13  17  1.18999e-03
  1  11  13  18 -4.55475e-05
  1  11  14   7 -1.37242e-03
  1  11  14   8 -1.33594e-03
  1  11  14   9 -7.77089e-04
  1  11  14  13  1.36058e-03
  1  11  14  14 -1.74909e-03
  1  11  14  15 -1.38719e-03
  1  11  14  19 -1.13703e-03
  1  11  14  20  1.46494e-03
  1  11  14  21  1.16832e-03
  1  11  15   7  1.58750e-03
  1  11  15   8 -1.21632e-03
  1  11  15   9  1.43246e-03
  1  11  15  13 -1.68156e-03
  1  11  15  14 -1.43350e-03
  1  11  15  15  1.00813e-03
  1  11  15  19  1.42007e-03
  1  11  15  20  1.20652e-03
  1  11  15  21 -8.54965e-04
  1  11  16   7  3.37528e-04
  1  11  16   8 -1.85577e-03
  1  11  16   9 -1.79963e-05
  1  11  16  13  5.07201e-04
  1  11  16  14  1.48096e-03
  1  11  16  15 -9.03240e-05
  1  11  16  19 -4.19436e-04
  1  11  16  20 -1.22787e-03
  1  11  16  21  7.28219e-05
  1  11  17   7 -3.81520e-04
  1  11  17   8  5.19103e-05
  1  11  17   9  2.84577e-04
  1  11  17  13  2.05481e-04
  1  11  17  15  1.27451e-04
  1  11  17  19 -9.00273e-05
  1  11  17  20  1.51105e-05
  1  11  17  21 -2.56551e-05
  1  11  18   7  1.14093e-04
  1  11  18   8  2.82636e-04
  1  11  18   9  4.34365e-05
  1  11  18  14 -6.60363e-05
  1  11  18  15  5.27212e-05
  1  11  18  19 -1.75033e-05
  1  11  18  20  1.10045e-05
  1  11  18  21 -6.39582e-05
  1  11  19   7  4.33183e-05
  1  11  19   8  3.07209e-04
  1  11  19   9 -1.66171e-05
  1  11  19  13 -4.24794e-05
  1  11  19  14  1.44846e-04
  1  11  19  15 -1.12831e-04
  1  11  19  19  1.64251e-05
  1  11  19  20 -1.00090e-04
  1  11  19  21  6.19031e-05
  1  11  20   7 -3.38038e-04
  1  11  20   8  8.80305e-04
  1  11  20   9 -1.02151e-04
  1  11  20  13 -4.92750e-05
  1  11  20  14 -8.04487e-04
  1  11  20  15 -1.03178e-04
  1  11  20  19  1.41003e-05
  1  11  20  20  6.44953e-04
  1  11  20  21  8.44455e-05
  1  11  21   7  1.10209e-03
  1  11  21   8  2.65547e-04
  1  11  21   9  8.24542e-04
  1  11  21  13 -1.04588e-03
  1  11  21  14  7.93583e-05
  1  11  21  15  7.95972e-04
  1  11  21  19  8.51415e-04
  1  11  21  20 -6.18403e-05
  1  11  21  21 -6.34595e-04
  1  11  22   7 -9.59464e-05
  1  11  22   8  1.08122e-03
  1  11  22   9 -3.59928e-04
  1  11  22  13  8.65941e-05
  1  11  22  14  1.05628e-03
  1  11  22  15  5.74396e-05
  1  11  22  19 -6.18176e-05
  1  11  22  20 -8.38539e-04
  1  11  22  21 -4.14577e-05
  1  11  23   7  1.49353e-03
  1  11  23   8 -2.43398e-03
  1  11  23   9 -1.82325e-03
  1  11  23  13 -1.08100e-03
  1  11  23  14 -3.55225e-03
  1  11  23  15 -2.32760e-04
  1  11  23  19  1.08038e-03
  1  11  23  20  3.02111e-03
  1  11  23  21  4.13559e-04
  1  11  24   7  2.19691e-03
  1  11  24   8  3.36630e-03
  1  11  24   9 -1.26941e-03
  1  11  24  13 -7.84053e-04
  1  11  24  14 -1.76817e-05
  1  11  24  15 -1.26002e-03
  1  11  24  19  1.27638e-03
  1  11  24  20  2.47682e-04
  1  11  24  21  1.62360e-03
  1  11  25   7  1.82759e-03
  1  11  25   8 -1.33925e-03
  1  11  25   9 -1.75403e-03
  1  11  25  13 -1.90409e-03
  1  11  25  14  2.43558e-03
  1  11  25  15 -1.63364e-03
  1  11  25  19  2.16071e-03
  1  11  25  20 -2.11150e-03
  1  11  25  21  1.68747e-03
  1  12  13   7  1.64332e-05
  1  12  13   9  5.04446e-05
  1  12  13  10 -5.16692e-05
  1  12  13  11 -3.32891e-05
  1  12  13  12  9.70999e-05
  1  12  13  13  2.44053e-05
  1  12  13  15  3.37697e-05
  1  12  13  16  2.83451e-04
  1  12  13  17  1.87383e-03
  1  12  13  21  2.99649e-05
  1  12  14   7  9.91025e-04
  1  12  14   8  1.48873e-03
  1  12  14   9 -6.56790e-04
  1  12  14  13 -1.16893e-03
  1  12  14  14  1.16832e-03
  1  12  14  15 -1.90365e-03
  1  12  14  19  9.72615e-04
  1  12  14  20 -9.54268e-04
  1  12  14  21  1.58300e-03
  1  12  15   7 -1.29898e-03
  1  12  15   8  1.20403e-03
  1  12  15   9  1.92289e-03
  1  12  15  13  1.27843e-03
  1  12  15  14  1.07276e-03
  1  12  15  15  9.72588e-04
  1  12  15  19 -1.07585e-03
  1  12  15  20 -8.85866e-04
  1  12  15  21 -7.89249e-04
  1  12  16   7  7.99465e-04
  1  12  16   8 -1.68110e-03
  1  12  16   9  1.20723e-05
  1  12  16  13  7.09124e-04
  1  12  16  14  2.14851e-03
  1  12  16  15 -1.40195e-04
  1  12  16  19 -5.99048e-04
  1  12  16  20 -1.80045e-03
  1  12  16  21  1.13693e-04
  1  12  17   7  2.62024e-04
  1  12  17   9  3.76484e-04
  1  12  17  13 -1.05471e-04
  1  12  17  15  1.58135e-04
  1  12  17  19  3.76878e-05
  1  12  17  20  2.60570e-05
  1  12  17  21 -3.75532e-05
  1  12  18   7  1.31749e-04
  1  12  18   8  2.87890e-04
  1  12  18   9  4.40341e-05
  1  12  18  13  1.24173e-04
  1  12  18  14 -1.92844e-04
  1  12  18  15  6.60565e-05
  1  12  18  19 -3.93545e-05
  1  12  18  20  9.21851e-05
  1  12  18  21 -7.88064e-05
  1  12  19   7 -4.11511e-05
  1  12  19   8 -3.33380e-04
  1  12  19   9  5.84403e-05
  1  12  19  13  4.16995e-05
  1  12  19  14 -6.97035e-05
  1  12  19  15 -1.94142e-04
  1  12  19  20  2.93822e-05
  1  12  19  21  9.68922e-05
  1  12  20   7 -3.10991e-04
  1  12  20   8  1.01464e-03
  1  12  20   9 -1.17653e-04
  1  12  20  13 -4.85879e-04
  1  12  20  14 -9.41187e-04
  1  12  20  15 -1.16860e-04
  1  12  20  19  4.22915e-04
  1  12  20  20  7.34583e-04
  1  12  20  21  9.50934e-05
  1  12  21   7 -1.00189e-03
  1  12  21   8 -2.94584e-05
  1  12  21   9  9.24093e-04
  1  12  21  13  8.44851e-04
  1  12  21  14 -2.22185e-04
  1  12  21  15  9.28987e-04
  1  12  21  19 -6.74792e-04
  1  12  21  20  1.80271e-04
  1  12  21  21 -7.30916e-04
  1  12  22   7  7.33339e-05
  1  12  22   8 -9.32345e-04
  1  12  22   9 -5.50229e-04
  1  12  22  13 -7.19595e-05
  1  12  22  14 -7.88052e-04
  1  12  22  15  2.02584e-04
  1  12  22  19  5.39766e-05
  1  12  22  20  6.30720e-04
  1  12  22  21 -1.59648e-04
  1  12  23   7 -9.91500e-04
  1  12  23   8  2.95758e-03
  1  12  23   9 -2.33308e-03
  1  12  23  13  1.46995e-03
  1  12  23  14  2.10077e-03
  1  12  23  15 -1.62214e-04
  1  12  23  19 -1.27369e-03
  1  12  23  20 -1.37444e-03
  1  12  23  21  2.28792e-04
  1  12  24   7 -8.15246e-04
  1  12  24   8  9.87043e-04
  1  12  24   9 -1.27144e-03
  1  12  24  13  1.64890e-03
  1  12  24  14 -2.51429e-03
  1  12  24  15 -1.41404e-03
  1  12  24  19 -2.13848e-03
  1  12  24  20  2.80990e-03
  1  12  24  21  1.97527e-03
  1  12  25   7 -2.85498e-03
  1  12  25   8 -2.67451e-03
  1  12  25   9 -1.90755e-03
  1  12  25  13  9.40778e-04
  1  12  25  14  1.50373e-03
  1  12  25  15 -1.82271e-03
  1  12  25  19 -9.17117e-04
  1  12  25  20 -1.51921e-03
  1  12  25  21  1.97432e-03
  1  13  14   7 -3.29787e-04
  1  13  14   8 -2.17554e-04
  1  13  14   9  2.44182e-03
  1  13  14  13 -9.44587e-05
  1  13  14  14 -6.18399e-05
  1  13  14  15 -1.39239e-03
  1  13  14  19  7.37630e-05
  1  13  14  20  4.74997e-05
  1  13  14  21  1.16397e-03
  1  13  15   7  3.56923e-05
  1  13  15   8 -1.55092e-04
  1  13  15   9  9.87236e-04
  1  13  15  13 -2.71975e-04
  1  13  15  14 -8.40984e-05
  1  13  15  15 -2.35220e-03
  1  13  15  19  2.34765e-04
  1  13  15  20  6.74740e-05
  1  13  15  21  1.96158e-03
  1  13  16   7  2.47421e-03
  1  13  16   8  7.77359e-04
  1  13  16   9  2.67454e-04
  1  13  16  13  2.59322e-03
  1  13  16  14 -8.60183e-04
  1  13  16  15 -2.27226e-04
  1  13  16  19 -2.17299e-03
  1  13  16  20  7.08500e-04
  1  13  16  21  1.89303e-04
  1  13  17   7 -4.09090e-05
  1  13  17   9 -5.84418e-05
  1  13  17  13  6.82895e-05
  1  13  17  15 -2.35039e-04
  1  13  17  19 -1.82849e-05
  1  13  17  21  1.09696e-04
  1  13  18   7  4.89175e-04
  1  13  18   8 -1.14655e-04
  1  13  18   9 -6.43340e-05
  1  13  18  13  2.73467e-04
  1  13  18  14  5.53660e-05
  1  13  18  15  1.99504e-05
  1  13  18  19 -1.16746e-04
  1  13  18  21 -1.35324e-05
  1  13  19   7 -1.58841e-05
  1  13  19   8  3.57697e-05
  1  13  19   9  4.87119e-04
  1  13  19  13  1.42598e-05
  1  13  19  14 -1.48134e-05
  1  13  19  15 -2.95963e-04
  1  13  19  19  1.81872e-05
  1  13  19  20  1.53869e-05
  1  13  19  21  5.81272e-05
  1  13  20   7 -1.43936e-03
  1  13  20   8 -4.33033e-04
  1  13  20   9  6.99477e-05
  1  13  20  13 -1.25321e-03
  1  13  20  14  3.98006e-04
  1  13  20  15  5.02694e-05
  1  13  20  19  1.02309e-03
  1  13  20  20 -3.17094e-04
  1  13  20  21 -3.95328e-05
  1  13  21   7 -2.72467e-05
  1  13  21   8 -3.15975e-05
  1  13  21   9 -5.71601e-04
  1  13  21  13 -1.97224e-04
  1  13  21  14  5.32486e-05
  1  13  21  15 -2.32931e-04
  1  13  21  19  1.94722e-04
  1  13  21  20 -4.37113e-05
  1  13  21  21  2.20909e-04
  1  13  22   7 -2.99144e-05
  1  13  22   8  1.09343e-04
  1  13  22   9 -1.30303e-03
  1  13  22  14  6.69899e-05
  1  13  22  15  1.30603e-03
  1  13  22  20 -5.06985e-05
  1  13  22  21 -1.05953e-03
  1  13  23   7  9.68847e-04
  1  13  23   8 -5.51210e-04
  1  13  23   9 -3.06697e-03
  1  13  23  13  1.02957e-03
  1  13  23  14 -1.15837e-04
  1  13  23  15  1.96887e-03
  1  13  23  19 -6.04858e-04
  1  13  23  20 -3.31365e-05
  1  13  23  21 -3.56425e-03
  1  13  24   7  2.93270e-03
  1  13  24   8 -8.11317e-04
  1  13  24   9  2.63620e-03
  1  13  24  13  2.03782e-03
  1  13  24  14  7.79155e-04
  1  13  24  15 -2.46573e-04
  1  13  24  19 -2.18651e-03
  1  13  24  20 -9.18703e-04
  1  13  24  21  8.86687e-04
  1  13  25   7 -2.65506e-03
  1  13  25   8  1.03041e-03
  1  13  25   9  1.61021e-03
  1  13  25  13 -2.12492e-03
  1  13  25  14 -8.23944e-04
  1  13  25  15  4.44072e-04
  1  13  25  19  2.60047e-03
  1  13  25  20  8.00226e-04
  1  13  25  21 -1.90109e-04
  1  14  15   7  4.69449e-05
  1  14  15   8  7.90032e-05
  1  14  15   9 -2.01399e-05
  1  14  15  10 -1.98574e-05
  1  14  15  11  3.36480e-05
  1  14  15  12  3.11156e-05
  1  14  15  14 -1.17867e-05
  1  14  15  15 -3.39077e-05
  1  14  15  16  2.90193e-05
  1  14  15  17  2.09972e-03
  1  14  15  18 -5.96250e-05
  1  14  15  19  1.57927e-05
  1  14  15  20 -5.96970e-05
  1  14  15  21  1.31629e-05
  1  14  16   7  1.02036e-05
  1  14  16  10 -2.14728e-04
  1  14  16  11 -2.31413e-04
  1  14  16  12 -3.77403e-05
  1  14  16  13  7.97722e-05
  1  14  16  15  2.02250e-05
  1  14  16  16 -3.64670e-04
  1  14  16  17  1.05344e-04
  1  14  16  18 -2.22642e-05
  1  14  16  19  1.84314e-05
  1  14  16  20  1.63289e-05
  1  14  17   7 -1.56072e-04
  1  14  17   8  2.31178e-04
  1  14  17   9  1.13748e-03
  1  14  17  10 -6.10684e-05
  1  14  17  11  2.07204e-05
  1  14  17  12  3.68135e-04
  1  14  17  13  1.76770e-04
  1  14  17  14  2.44875e-04
  1  14  17  15 -5.05194e-05
  1  14  17  16  4.98094e-04
  1  14  17  17  4.94501e-04
  1  14  17  18 -1.02197e-04
  1  14  17  19 -1.03363e-05
  1  14  17  20  2.96316e-04
  1  14  17  21  8.14627e-04
  1  14  18   7 -6.16716e-04
  1  14  18   8  2.54118e-04
  1  14  18   9  1.43852e-04
  1  14  18  10 -3.59309e-04
  1  14  18  11  4.11171e-04
  1  14  18  12 -1.76621e-05
  1  14  18  13  6.84430e-04
  1  14  18  14 -4.09347e-04
  1  14  18  15 -9.16392e-04
  1  14  18  16  7.61388e-05
  1  14  18  18  5.56159e-05
  1  14  18  19 -6.70633e-04
  1  14  18  20 -1.67144e-04
  1  14  18  21 -7.20315e-05
  1  14  19   7  3.18800e-04
  1  14  19   8  4.57893e-04
  1  14  19   9  8.99581e-04
  1  14  19  10 -6.80139e-05
  1  14  19  11 -1.22423e-04
  1  14  19  12 -3.68822e-04
  1  14  19  13  4.94296e-05
  1  14  19  15 -9.53305e-04
  1  14  19  16 -9.63474e-04
  1  14  19  17  3.75088e-04
  1  14  19  18 -1.22332e-03
  1  14  19  19 -2.95157e-04
  1  14  19  20  2.12365e-04
  1  14  19  21  4.42396e-04
  1  14  20   7 -1.42281e-03
  1  14  20   8  2.37407e-03
  1  14  20   9 -1.15962e-04
  1  14  20  10  7.03592e-04
  1  14  20  11  7.98246e-04
  1  14  20  12 -1.07497e-04
  1  14  20  13  1.04150e-03
  1  14  20  14 -1.14608e-04
  1  14  20  15  1.71836e-05
  1  14  20  16  1.51985e-04
  1  14  20  17 -1.65481e-04
  1  14  20  18 -7.53742e-04
  1  14  20  19 -1.57305e-04
  1  14  20  20 -1.03971e-03
  1  14  20  21  2.67487e-04
  1  14  21   7 -1.10437e-03
  1  14  21   8  3.37419e-04
  1  14  21   9 -6.98766e-04
  1  14  21  10 -8.84348e-05
  1  14  21  11  7.47751e-05
  1  14  21  12  8.96142e-04
  1  14  21  13 -5.03732e-04
  1  14  21  14  9.92374e-05
  1  14  21  15 -2.25670e-04
  1  14  21  16 -1.30544e-03
  1  14  21  17  2.47072e-04
  1  14  21  18 -1.47371e-03
  1  14  21  19 -3.38028e-04
  1  14  21  20  7.24626e-05
  1  14  21  21 -4.22187e-04
  1  14  22   7  1.73563e-04
  1  14  22   8  6.27666e-05
  1  14  22   9  6.78089e-05
  1  14  22  10 -1.40755e-05
  1  14  22  11 -2.29169e-05
  1  14  22  12  5.63091e-04
  1  14  22  13  8.25893e-05
  1  14  22  14 -1.64866e-04
  1  14  22  15  3.53724e-04
  1  14  22  16  1.33590e-03
  1  14  22  17 -4.04748e-04
  1  14  22  18  2.19030e-03
  1  14  22  19  2.49695e-04
  1  14  22  20 -3.50455e-04
  1  14  22  21  7.35501e-04
  1  14  23   7  1.12087e-03
  1  14  23   8 -2.79927e-04
  1  14  23   9 -5.33289e-04
  1  14  23  10 -4.53830e-03
  1  14  23  11 -1.91455e-03
  1  14  23  12  8.99034e-05
  1  14  23  13 -6.39171e-04
  1  14  23  14  8.44301e-04
  1  14  23  15 -2.35437e-05
  1  14  23  16 -1.28431e-03
  1  14  23  17 -1.54409e-03
  1  14  23  18 -1.57654e-04
  1  14  23  19 -1.16883e-03
  1  14  23  20  9.45068e-05
  1  14  23  21  8.61889e-05
  1  14  24   7 -1.21283e-03
  1  14  24   8 -3.09463e-04
  1  14  24   9 -7.75821e-04
  1  14  24  10  5.88494e-04
  1  14  24  11  1.16204e-04
  1  14  24  12  6.51640e-04
  1  14  24  13  4.78830e-04
  1  14  24  14  2.18077e-03
  1  14  24  15 -5.96746e-04
  1  14  24  16  1.82695e-03
  1  14  24  17 -2.46845e-04
  1  14  24  18  9.29296e-04
  1  14  24  19  9.12279e-05
  1  14  24  20 -1.49399e-03
  1  14  24  21  2.40266e-04
  1  14  25   7 -5.27494e-04
  1  14  25   8  1.42587e-03
  1  14  25   9  5.30831e-04
  1  14  25  10 -2.27693e-03
  1  14  25  11  2.14300e-04
  1  14  25  12  6.87711e-04
  1  14  25  13 -6.58030e-04
  1  14  25  14 -4.95344e-04
  1  14  25  15  4.45993e-05
  1  14  25  16  1.31000e-03
  1  14  25  17 -3.50157e-04
  1  14  25  18  1.24491e-03
  1  14  25  19 -2.48615e-04
  1  14  25  20  2.59673e-03
  1  14  25  21 -4.49671e-04
  1  15  16   7 -3.15065e-05
  1  15  16   8  1.64612e-05
  1  15  16   9  1.11293e-05
  1  15  16  10  1.94180e-04
  1  15  16  11 -1.99417e-04
  1  15  16  12  3.58497e-05
  1  15  16  13  1.00884e-05
  1  15  16  14  1.12888e-05
  1  15  16  15  3.18275e-05
  1  15  16  16 -1.26729e-04
  1  15  16  17  1.74170e-04
  1  15  16  18  7.26611e-05
  1  15  16  19 -1.21560e-05
  1  15  16  20 -2.01842e-05
  1  15  16  21  3.19793e-05
  1  15  17   7  4.29743e-04
  1  15  17   8  1.48771e-04
  1  15  17   9  9.13167e-04
  1  15  17  10  1.08981e-04
  1  15  17  12  3.74586e-04
  1  15  17  13 -1.12543e-04
  1  15  17  14  6.61482e-05
  1  15  17  15 -9.24708e-04
  1  15  17  16 -9.36682e-04
  1  15  17  17 -3.58226e-04
  1  15  17  18 -1.08567e-03
  1  15  17  19 -6.44987e-04
  1  15  17  20  1.51023e-04
  1  15  17  21  4.15110e-04
  1  15  18   7  1.07921e-03
  1  15  18   8  2.57991e-04
  1  15  18   9 -2.58587e-04
  1  15  18  10  4.50661e-04
  1  15  18  11  3.22743e-04
  1  15  18  13 -8.47273e-04
  1  15  18  14 -7.12442e-04
  1  15  18  15 -3.44429e-04
  1  15  18  16  2.50927e-05
  1  15  18  17 -1.20954e-04
  1  15  18  18 -1.54108e-03
  1  15  18  19  6.29913e-04
  1  15  18  20 -2.34974e-04
  1  15  18  21  3.12737e-04
  1  15  19   7 -2.59688e-04
  1  15  19   8  1.40422e-04
  1  15  19   9 -1.12103e-03
  1  15  19  11 -2.43006e-05
  1  15  19  12  3.71454e-04
  1  15  19  14 -2.36060e-04
  1  15  19  15 -1.28504e-05
  1  15  19  16 -5.03199e-04
  1  15  19  17  5.04183e-04
  1  15  19  18  1.50974e-03
  1  15  19  19  3.80483e-04
  1  15  19  20 -3.04022e-04
  1  15  19  21 -8.17589e-04
  1  15  20   7  1.36882e-03
  1  15  20   8  1.97657e-03
  1  15  20   9  1.84637e-04
  1  15  20  10 -7.97550e-04
  1  15  20  11  6.92505e-04
  1  15  20  12 -2.89274e-05
  1  15  20  13 -9.32434e-04
  1  15  20  14 -1.67017e-04
  1  15  20  15 -3.89818e-04
  1  15  20  16  1.62206e-04
  1  15  20  17  5.09317e-05
  1  15  20  18  1.34748e-03
  1  15  20  19  9.79268e-05
  1  15  20  20 -8.20710e-04
  1  15  20  21  9.76942e-05
  1  15  21   7  8.12673e-04
  1  15  21   8  2.69796e-04
  1  15  21   9 -1.07043e-03
  1  15  21  10  3.30356e-05
  1  15  21  11  9.36113e-05
  1  15  21  12  5.40240e-04
  1  15  21  13  6.77739e-04
  1  15  21  14  2.71974e-05
  1  15  21  15  5.22076e-04
  1  15  21  16 -1.34123e-03
  1  15  21  17 -3.67002e-04
  1  15  21  18 -1.76958e-03
  1  15  21  19 -2.37458e-04
  1  15  21  20  5.95622e-05
  1  15  21  21 -7.22692e-04
  1  15  22   7 -1.74989e-04
  1  15  22   8  9.31564e-05
  1  15  22   9  2.04310e-04
  1  15  22  10  4.72626e-05
  1  15  22  11  1.39060e-05
  1  15  22  12 -8.82834e-04
  1  15  22  13 -1.10029e-04
  1  15  22  14  1.20345e-04
  1  15  22  15 -1.88830e-03
  1  15  22  16 -1.37411e-03
  1  15  22  17 -2.40285e-04
  1  15  22  18 -2.63524e-03
  1  15  22  19 -2.76822e-04
  1  15  22  20  1.32277e-04
  1  15  22  21 -4.69526e-04
  1  15  23   7  1.21456e-03
  1  15  23   8  1.48011e-04
  1  15  23  10 -1.31433e-03
  1  15  23  11 -1.10667e-03
  1  15  23  12  9.36429e-04
  1  15  23  13 -4.82725e-04
  1  15  23  14 -4.65390e-04
  1  15  23  15  2.03412e-04
  1  15  23  16 -2.09942e-03
  1  15  23  17 -4.02980e-04
  1  15  23  18 -9.10866e-04
  1  15  23  19 -3.26376e-04
  1  15  23  20 -8.54523e-04
  1  15  23  21 -1.01666e-05
  1  15  24   7 -7.28072e-04
  1  15  24   8 -4.83790e-04
  1  15  24   9 -7.49586e-04
  1  15  24  10  3.44288e-03
  1  15  24  11  7.78395e-04
  1  15  24  12 -2.21961e-04
  1  15  24  13 -5.62509e-05
  1  15  24  14 -1.24820e-04
  1  15  24  15  2.47174e-05
  1  15  24  16 -5.86109e-04
  1  15  24  17  1.07946e-03
  1  15  24  18 -5.75944e-04
  1  15  24  19 -2.12405e-04
  1  15  24  20 -1.83407e-03
  1  15  24  21 -2.73647e-04
  1  15  25   7 -1.18364e-03
  1  15  25   8  9.60521e-05
  1  15  25  10  3.62338e-03
  1  15  25  11  1.13170e-03
  1  15  25  12  9.13845e-05
  1  15  25  13 -1.64231e-04
  1  15  25  14 -1.95831e-03
  1  15  25  15 -1.87983e-04
  1  15  25  16 -1.17043e-03
  1  15  25  17  1.12061e-03
  1  15  25  18 -2.37870e-03
  1  15  25  19 -4.05333e-04
  1  15  25  20  8.18615e-04
  1  15  25  21  3.23284e-04
  1  16  17   7  1.23074e-03
  1  16  17   8  5.92299e-05
  1  16  17   9 -1.15115e-04
  1  16  17  10 -4.82252e-04
  1  16  17  11  4.82245e-05
  1  16  17  12  1.05332e-05
  1  16  17  13 -1.07617e-03
  1  16  17  14 -4.52365e-04
  1  16  17  15  4.18199e-04
  1  16  17  17  1.98294e-05
  1  16  17  18 -2.41554e-05
  1  16  17  20  2.65626e-05
  1  16  17  21  1.93811e-04
  1  16  18   7 -3.56345e-04
  1  16  18   8  4.82908e-04
  1  16  18  10  1.40758e-04
  1  16  18  11  9.71138e-05
  1  16  18  12 -1.02797e-05
  1  16  18  13  1.59520e-03
  1  16  18  14 -6.36205e-05
  1  16  18  15 -6.54848e-05
  1  16  18  16  1.20094e-05
  1  16  18  17 -4.62388e-04
  1  16  18  18  4.19352e-04
  1  16  18  19  4.67456e-04
  1  16  18  20 -4.09902e-05
  1  16  18  21 -1.21481e-05
  1  16  19   7 -3.13993e-04
  1  16  19   8 -4.17994e-04
  1  16  19   9  1.52757e-04
  1  16  19  10  9.35957e-05
  1  16  19  11  5.47132e-04
  1  16  19  12 -1.01003e-05
  1  16  19  13 -6.62592e-05
  1  16  19  14  8.30664e-04
  1  16  19  15  5.46256e-04
  1  16  19  17  5.92845e-05
  1  16  19  18  2.28778e-04
  1  16  19  19 -3.37665e-05
  1  16  19  20  2.46534e-04
  1  16  19  21 -2.24258e-04
  1  16  20   7  4.25708e-04
  1  16  20   8  1.36501e-04
  1  16  20   9 -2.40003e-05
  1  16  20  10  1.02417e-05
  1  16  20  11  5.84165e-05
  1  16  20  12 -1.44243e-05
  1  16  20  13  9.96743e-04
  1  16  20  14 -4.74558e-05
  1  16  20  15 -1.30119e-05
  1  16  20  16 -9.21781e-04
  1  16  20  17 -1.47803e-05
  1  16  20  18 -5.49153e-04
  1  16  20  19 -1.57931e-04
  1  16  20  20 -1.93645e-04
  1  16  20  21  4.86096e-05
  1  16  21   7  2.29314e-03
  1  16  21   8 -4.43743e-04
  1  16  21   9  9.60364e-05
  1  16  21  10  9.97722e-04
  1  16  21  11  1.30146e-04
  1  16  21  12  9.57028e-05
  1  16  21  13 -8.59273e-04
  1  16  21  14  1.68529e-04
  1  16  21  15 -2.85960e-05
  1  16  21  16 -2.30426e-04
  1  16  21  17  1.96532e-05
  1  16  21  18  2.14715e-03
  1  16  21  19  1.17497e-04
  1  16  21  20  1.02983e-04
  1  16  21  21 -2.60641e-04
  1  16  22   7 -3.68658e-04
  1  16  22   8 -3.10727e-03
  1  16  22   9  4.53190e-05
  1  16  22  10 -1.01900e-04
  1  16  22  11  1.02913e-03
  1  16  22  12  2.42005e-05
  1  16  22  13  7.83404e-05
  1  16  22  14  1.14922e-04
  1  16  22  15 -2.46460e-05
  1  16  22  16  6.62523e-05
  1  16  22  18  4.36465e-04
  1  16  22  19  1.48548e-04
  1  16  22  20  1.33978e-03
  1  16  22  21 -6.24438e-05
  1  16  23   7  2.71867e-04
  1  16  23   8 -1.33340e-03
  1  16  23   9 -2.36410e-04
  1  16  23  10 -1.94676e-03
  1  16  23  11  9.01163e-05
  1  16  23  12  1.08985e-04
  1  16  23  13  3.78552e-04
  1  16  23  14  2.22039e-03
  1  16  23  15 -7.99679e-04
  1  16  23  16 -2.25372e-04
  1  16  23  17  5.22998e-04
  1  16  23  18  2.40740e-03
  1  16  23  19 -2.21819e-04
  1  16  23  20 -3.63467e-03
  1  16  23  21  1.27348e-04
  1  16  24   7 -7.64916e-04
  1  16  24   8  4.07526e-04
  1  16  24   9 -2.46325e-05
  1  16  24  10 -3.87506e-03
  1  16  24  11 -1.93456e-03
  1  16  24  12  2.65174e-04
  1  16  24  13  3.49746e-04
  1  16  24  14 -6.96402e-04
  1  16  24  15  1.61432e-05
  1  16  24  16  1.43817e-04
  1  16  24  17  2.09299e-03
  1  16  24  18 -1.84924e-03
  1  16  24  19  3.37877e-05
  1  16  24  20  1.53247e-03
  1  16  24  21  6.87856e-04
  1  16  25   7 -6.06785e-04
  1  16  25   8 -4.31096e-05
  1  16  25   9 -2.36558e-04
  1  16  25  10  2.87414e-03
  1  16  25  11  1.48746e-03
  1  16  25  12 -1.46811e-04
  1  16  25  14 -4.20677e-04
  1  16  25  15  3.18736e-05
  1  16  25  16  8.65154e-05
  1  16  25  17 -2.12710e-03
  1  16  25  18 -1.16372e-03
  1  16  25  19 -7.28282e-05
  1  16  25  20  6.09550e-04
  1  16  25  21  2.94589e-04
  1  17  18   7  4.87273e-05
  1  17  18   9 -3.66366e-05
  1  17  18  10 -2.64290e-04
  1  17  18  11 -5.10876e-05
  1  17  18  12 -1.28117e-05
  1  17  18  13 -1.75949e-05
  1  17  18  14 -3.17379e-05
  1  17  18  15  3.23348e-05
  1  17  18  16  8.02813e-05
  1  17  18  17  4.96360e-05
  1  17  18  18 -3.98442e-05
  1  17  18  19  3.87836e-05
  1  17  18  20 -1.56316e-05
  1  17  18  21 -1.34820e-05
  1  17  19   9  1.50705e-05
  1  17  19  10  1.43580e-05
  1  17  19  11 -1.52209e-05
  1  17  19  12  3.04698e-04
  1  17  19  16  1.96908e-05
  1  17  19  17  5.59701e-04
  1  17  19  18  5.85438e-05
  1  17  19  19  1.85914e-05
  1  17  20   8 -5.80118e-05
  1  17  20   9  2.65793e-04
  1  17  20  10 -1.33389e-03
  1  17  20  11  1.86979e-04
  1  17  20  12 -6.95865e-05
  1  17  20  13  9.60779e-05
  1  17  20  14  7.15718e-04
  1  17  20  15 -1.87187e-04
  1  17  20  16 -2.02909e-04
  1  17  20  17  8.10308e-05
  1  17  20  18  1.09677e-04
  1  17  20  19 -1.30296e-05
  1  17  20  20 -3.20772e-04
  1  17  20  21 -7.40364e-05
  1  17  21   7 -7.36709e-05
  1  17  21   8 -2.68577e-05
  1  17  21   9 -2.19068e-05
  1  17  21  10 -8.43484e-04
  1  17  21  11 -1.94526e-04
  1  17  21  12  7.94468e-05
  1  17  21  13 -6.12553e-05
  1  17  21  14  2.05577e-04
  1  17  21  15 -2.36398e-05
  1  17  21  16  2.55000e-03
  1  17  21  17 -1.62802e-03
  1  17  21  18 -4.57050e-05
  1  17  21  19  1.07000e-04
  1  17  22   7 -3.10795e-04
  1  17  22   8 -2.88586e-04
  1  17  22   9 -1.35508e-04
  1  17  22  10 -3.76243e-05
  1  17  22  11  4.39731e-05
  1  17  22  12  1.33589e-03
  1  17  22  13 -1.74671e-04
  1  17  22  14 -2.78541e-04
  1  17  22  15  8.47868e-05
  1  17  22  16 -6.92419e-04
  1  17  22  17  4.56897e-05
  1  17  22  18  2.70983e-04
  1  17  22  19  3.97891e-04
  1  17  22  20 -4.43728e-04
  1  17  22  21 -6.63416e-05
  1  17  23   7 -1.82893e-04
  1  17  23   8 -3.09797e-04
  1  17  23   9  9.25002e-04
  1  17  23  10 -3.91810e-04
  1  17  23  11  1.98752e-04
  1  17  23  12 -1.22723e-03
  1  17  23  13 -1.64940e-04
  1  17  23  14  1.20724e-04
  1  17  23  15 -1.69322e-04
  1  17  23  16  8.35748e-04
  1  17  23  17  2.16894e-04
  1  17  23  18 -6.74555e-04
  1  17  23  19 -4.02232e-04
  1  17  23  20  1.23657e-04
  1  17  23  21 -4.42495e-04
  1  17  24   7  1.35297e-05
  1  17  24   8 -4.00569e-04
  1  17  24   9 -6.58984e-04
  1  17  24  10 -9.62165e-04
  1  17  24  11  1.52375e-04
  1  17  24  12  4.93767e-04
  1  17  24  13 -1.93287e-04
  1  17  24  14  1.13749e-04
  1  17  24  16  2.56782e-04
  1  17  24  17  4.59269e-04
  1  17  24  18  7.45529e-04
  1  17  24  19 -6.94789e-04
  1  17  24  21  2.63517e-04
  1  17  25   7 -3.93293e-05
  1  17  25   8 -1.51664e-04
  1  17  25   9 -2.29386e-04
  1  17  25  10  1.26627e-03
  1  17  25  11  4.47547e-04
  1  17  25  12  9.58239e-05
  1  17  25  13  8.83054e-05
  1  17  25  14 -1.84332e-04
  1  17  25  15  2.76539e-04
  1  17  25  16  5.00000e-04
  1  17  25  17  5.10372e-04
  1  17  25  18  1.85291e-04
  1  17  25  19 -4.96843e-05
  1  17  25  20 -8.33409e-05
  1  17  25  21  1.57675e-04
  1  18  19   7 -3.36981e-05
  1  18  19   8 -1.65375e-05
  1  18  19   9 -2.84620e-05
  1  18  19  10  4.76280e-05
  1  18  19  11 -2.74697e-04
  1  18  19  12  1.20708e-05
  1  18  19  13  1.67085e-05
  1  18  19  14  1.45609e-05
  1  18  19  15  6.33660e-05
  1  18  19  16 -2.38422e-05
  1  18  19  17  2.13839e-05
  1  18  19  18  9.71561e-05
  1  18  19  21 -3.27442e-05
  1  18  20   7  3.02631e-05
  1  18  20   8 -1.34816e-04
  1  18  20  10  7.80645e-04
  1  18  20  11  1.25061e-04
  1  18  20  12 -2.14190e-05
  1  18  20  13  4.81877e-05
  1  18  20  14 -1.54913e-05
  1  18  20  15 -3.14113e-05
  1  18  20  17 -3.11056e-03
  1  18  20  18  1.46932e-05
  1  18  20  19  1.93316e-05
  1  18  20  20  2.84913e-05
  1  18  20  21 -5.40688e-05
  1  18  21   8  7.32581e-05
  1  18  21   9 -2.72261e-04
  1  18  21  10 -1.09168e-03
  1  18  21  11  1.97986e-04
  1  18  21  12 -5.16060e-05
  1  18  21  14 -4.06077e-05
  1  18  21  15  5.23675e-04
  1  18  21  16 -2.35793e-05
  1  18  21  17 -2.78405e-04
  1  18  21  18 -2.88241e-05
  1  18  21  19  1.89790e-05
  1  18  21  20  2.73147e-04
  1  18  21  21  2.64313e-04
  1  18  22   7 -4.35904e-04
  1  18  22   8 -4.12525e-05
  1  18  22   9  1.67719e-04
  1  18  22  10  2.17722e-04
  1  18  22  11  1.34251e-03
  1  18  22  12 -5.41673e-05
  1  18  22  13  1.38997e-04
  1  18  22  15  2.88528e-04
  1  18  22  16 -7.56831e-05
  1  18  22  17 -1.29942e-04
  1  18  22  18 -5.28450e-05
  1  18  22  19  9.58468e-05
  1  18  22  20 -4.02478e-05
  1  18  22  21 -2.96171e-04
  1  18  23   7  9.32581e-05
  1  18  23   8 -2.97234e-04
  1  18  23   9 -3.42053e-05
  1  18  23  10  8.91035e-04
  1  18  23  11  1.32748e-03
  1  18  23  12  2.40084e-05
  1  18  23  13  2.10453e-04
  1  18  23  14  5.55337e-04
  1  18  23  15  1.19293e-04
  1  18  23  16  1.79294e-04
  1  18  23  17  2.38609e-05
  1  18  23  18  5.82734e-04
  1  18  23  19  1.47101e-04
  1  18  23  20  9.93744e-04
  1  18  23  21 -1.98461e-05
  1  18  24   8  1.08982e-04
  1  18  24   9 -6.36608e-05
  1  18  24  10  1.05599e-03
  1  18  24  11 -8.51980e-04
  1  18  24  12 -4.30440e-05
  1  18  24  13  1.22470e-04
  1  18  24  14 -4.75502e-04
  1  18  24  15  4.02685e-05
  1  18  24  16  4.66481e-04
  1  18  24  18 -4.82725e-04
  1  18  24  19  5.08326e-04
  1  18  24  20 -3.19915e-04
  1  18  24  21  4.40739e-04
  1  18  25   7  2.46799e-04
  1  18  25   8 -1.37598e-04
  1  18  25   9 -1.32817e-04
  1  18  25  10  1.23650e-03
  1  18  25  11 -1.23514e-04
  1  18  25  12 -3.95664e-05
  1  18  25  13 -3.71157e-04
  1  18  25  14  8.53216e-05
  1  18  25  15  8.61193e-05
  1  18  25  16 -6.11988e-04
  1  18  25  18 -2.12563e-04
  1  18  25  19 -3.44093e-04
  1  18  25  20 -3.91106e-04
  1  18  25  21 -2.28418e-04
  1  19  20   7  2.83261e-04
  1  19  20   8  5.89819e-05
  1  19  20   9 -1.38528e-04
  1  19  20  10  1.92404e-04
  1  19  20  11  1.35075e-03
  1  19  20  12  1.26640e-04
  1  19  20  14 -7.57451e-05
  1  19  20  15  2.01107e-04
  1  19  20  16  1.84960e-04
  1  19  20  17  1.11651e-04
  1  19  20  18 -7.58886e-05
  1  19  20  19 -5.42462e-05
  1  19  20  20  7.66536e-05
  1  19  20  21  2.75175e-04
  1  19  21   7 -4.15547e-04
  1  19  21   8 -2.91683e-04
  1  19  21   9 -9.12805e-05
  1  19  21  10  1.10000e-05
  1  19  21  11  1.20772e-04
  1  19  21  12 -1.35141e-03
  1  19  21  13 -2.66340e-04
  1  19  21  14 -1.99622e-04
  1  19  21  15  4.00512e-05
  1  19  21  16 -7.02923e-04
  1  19  21  17 -2.01973e-05
  1  19  21  18  2.20174e-04
  1  19  21  19  4.62844e-04
  1  19  21  20 -3.92357e-04
  1  19  21  21 -3.87278e-05
  1  19  22   7  3.21220e-04
  1  19  22   9  2.98946e-05
  1  19  22  10 -7.67895e-04
  1  19  22  11 -1.52533e-04
  1  19  22  12  6.15736e-05
  1  19  22  13 -1.46999e-04
  1  19  22  14  7.48700e-05
  1  19  22  15  2.20093e-05
  1  19  22  16 -2.56354e-03
  1  19  22  17 -1.60574e-03
  1  19  22  19 -1.84969e-04
  1  19  22  20  8.92102e-05
  1  19  22  21  1.88217e-05
  1  19  23   7 -2.71935e-04
  1  19  23   8 -9.46957e-05
  1  19  23   9 -6.47719e-04
  1  19  23  10 -4.19253e-04
  1  19  23  11 -1.97490e-04
  1  19  23  12 -4.38537e-04
  1  19  23  13 -3.98282e-04
  1  19  23  14  3.25333e-04
  1  19  23  15  6.74214e-05
  1  19  23  16  5.64678e-04
  1  19  23  17 -6.33418e-04
  1  19  23  18  7.74354e-04
  1  19  23  19  4.97714e-04
  1  19  23  20 -5.37840e-05
  1  19  23  21  2.64290e-04
  1  19  24   7  3.47105e-04
  1  19  24   8 -1.02357e-04
  1  19  24   9 -3.24020e-04
  1  19  24  10  2.66031e-04
  1  19  24  11 -1.13063e-03
  1  19  24  12 -8.09274e-04
  1  19  24  13  2.32039e-04
  1  19  24  14  2.97560e-04
  1  19  24  16 -6.62457e-04
  1  19  24  17  2.73504e-04
  1  19  24  18  8.62750e-04
  1  19  24  19 -1.01036e-04
  1  19  24  20  7.74044e-04
  1  19  24  21  2.50728e-04
  1  19  25   7  2.01654e-04
  1  19  25   8  2.99661e-04
  1  19  25   9 -6.07884e-04
  1  19  25  10 -6.19246e-05
  1  19  25  11  9.94451e-04
  1  19  25  12 -9.20176e-04
  1  19  25  14 -5.17686e-04
  1  19  25  15  3.32645e-04
  1  19  25  16 -4.45506e-04
  1  19  25  17  4.88550e-05
  1  19  25  18  1.05423e-03
  1  19  25  19  1.91394e-05
  1  19  25  20 -8.68033e-04
  1  19  25  21  4.13760e-04
  1  20  21   7  1.53504e-05
  1  20  21   9  4.02871e-05
  1  20  21  10  3.09955e-04
  1  20  21  11  4.81213e-05
  1  20  21  12 -4.71930e-05
  1  20  21  13  1.63148e-05
  1  20  21  15 -2.01545e-05
  1  20  21  16 -4.57795e-04
  1  20  21  17 -2.40991e-04
  1  20  21  18  8.23959e-05
  1  20  21  20 -1.38917e-05
  1  20  21  21  2.43918e-05
  1  20  22   7  1.63976e-05
  1  20  22  10 -6.32785e-05
  1  20  22  11  3.46963e-04
  1  20  22  12 -1.13530e-05
  1  20  22  13  4.56916e-05
  1  20  22  15  4.21125e-05
  1  20  22  16 -1.87689e-04
  1  20  22  17  1.84545e-04
  1  20  22  19 -1.70747e-05
  1  20  22  20 -1.29978e-05
  1  20  23   7  4.29209e-05
  1  20  23   8  4.98605e-04
  1  20  23   9 -6.44367e-05
  1  20  23  10  2.39101e-05
  1  20  23  11  1.85410e-04
  1  20  23  12 -2.30519e-05
  1  20  23  13 -1.32637e-04
  1  20  23  14 -3.12659e-04
  1  20  23  15 -3.02376e-04
  1  20  23  16  1.45964e-05
  1  20  23  17 -2.77541e-04
  1  20  23  18 -7.78885e-04
  1  20  23  19 -4.45957e-04
  1  20  23  20  2.89902e-04
  1  20  23  21  2.24573e-04
  1  20  24   7  7.83391e-05
  1  20  24   8 -9.69412e-05
  1  20  24   9  1.58044e-04
  1  20  24  10 -1.33038e-04
  1  20  24  11 -2.87263e-05
  1  20  24  12 -1.77875e-05
  1  20  24  13 -6.46585e-05
  1  20  24  14  1.84890e-04
  1  20  24  15  1.26978e-04
  1  20  24  16  1.38459e-04
  1  20  24  17 -1.00099e-03
  1  20  24  18  1.25669e-04
  1  20  24  19 -3.72875e-04
  1  20  24  20 -5.08673e-05
  1  20  24  21 -1.59130e-04
  1  20  25   7 -2.42942e-04
  1  20  25   8 -2.59907e-04
  1  20  25   9  1.35458e-04
  1  20  25  10 -2.16972e-04
  1  20  25  11 -1.38054e-04
  1  20  25  13  2.00902e-03
  1  20  25  14  1.75432e-04
  1  20  25  15  5.85147e-05
  1  20  25  16  1.43288e-04
  1  20  25  17  9.65875e-04
  1  20  25  18  1.44749e-04
  1  20  25  19 -6.40578e-04
  1  20  25  20 -2.02822e-04
  1  20  25  21 -1.04804e-04
  1  21  22   7  5.86474e-05
  1  21  22   8 -2.11853e-05
  1  21  22  10  1.76492e-05
  1  21  22  11  4.24588e-05
  1  21  22  12  3.50254e-04
  1  21  22  13 -2.50374e-05
  1  21  22  15 -1.53938e-05
  1  21  22  16 -3.95089e-05
  1  21  22  17 -7.92363e-04
  1  21  22  18  5.73049e-05
  1  21  22  19  1.42581e-05
  1  21  22  21 -3.35596e-05
  1  21  23   7  4.99538e-05
  1  21  23   8 -5.98038e-05
  1  21  23   9  9.55490e-04
  1  21  23  10  1.56044e-05
  1  21  23  12 -1.13806e-04
  1  21  23  13 -1.68763e-04
  1  21  23  14 -1.23059e-04
  1  21  23  15 -1.94934e-04
  1  21  23  16 -1.07385e-04
  1  21  23  17 -6.75607e-05
  1  21  23  18  9.94265e-04
  1  21  23  19  7.43385e-05
  1  21  23  20 -1.97628e-04
  1  21  23  21 -1.81554e-03
  1  21  24   7  4.44159e-04
  1  21  24   8  5.60088e-05
  1  21  24   9 -2.12720e-04
  1  21  24  10  1.11117e-04
  1  21  24  11 -3.92013e-05
  1  21  24  12  5.38338e-05
  1  21  24  13  2.49433e-04
  1  21  24  14  7.24792e-05
  1  21  24  15  2.15364e-04
  1  21  24  16 -1.27313e-03
  1  21  24  17 -1.68625e-04
  1  21  24  18 -7.81963e-04
  1  21  24  19 -7.89244e-04
  1  21  24  20 -2.11934e-05
  1  21  24  21  4.17507e-04
  1  21  25   7  2.23467e-04
  1  21  25   8 -6.93198e-05
  1  21  25   9 -1.45154e-04
  1  21  25  10 -6.47262e-05
  1  21  25  12  3.62816e-05
  1  21  25  13 -5.50279e-04
  1  21  25  14 -8.68466e-05
  1  21  25  15 -2.82043e-04
  1  21  25  16 -1.21635e-03
  1  21  25  17  2.73159e-05
  1  21  25  18 -1.02815e-03
  1  21  25  19  4.37390e-04
  1  21  25  20  4.27828e-05
  1  21  25  21  9.71828e-05
  1  22  23   7 -9.49127e-05
  1  22  23   8 -1.66885e-04
  1  22  23  10  1.30129e-05
  1  22  23  11  7.52851e-05
  1  22  23  12  7.56252e-05
  1  22  23  13  2.19057e-05
  1  22  23  14 -6.09172e-05
  1  22  23  15  5.39005e-04
  1  22  23  16  1.76096e-03
  1  22  23  17 -5.22655e-05
  1  22  23  18  1.38786e-04
  1  22  23  19  1.34715e-04
  1  22  23  20 -1.79788e-04
  1  22  23  21 -3.17189e-04
  1  22  24   8  3.35464e-04
  1  22  24   9 -1.16688e-04
  1  22  24  10 -1.28471e-04
  1  22  24  11 -1.71305e-04
  1  22  24  12  7.12190e-05
  1  22  24  13  6.96138e-05
  1  22  24  14 -3.81735e-04
  1  22  24  15  4.97743e-04
  1  22  24  16 -3.16957e-04
  1  22  24  17  1.26294e-04
  1  22  24  18  1.10748e-03
  1  22  24  19  2.15331e-04
  1  22  24  20  1.05323e-04
  1  22  24  21 -1.16446e-03
  1  22  25   7 -2.22604e-04
  1  22  25   8 -4.48018e-04
  1  22  25   9 -1.26796e-04
  1  22  25  10  1.05854e-04
  1  22  25  11  1.20551e-04
  1  22  25  12  9.18720e-05
  1  22  25  13  1.25335e-04
  1  22  25  14  2.54006e-04
  1  22  25  15  2.79417e-04
  1  22  25  16  2.06071e-04
  1  22  25  17  1.22191e-04
  1  22  25  18  1.21966e-03
  1  22  25  19  2.00794e-04
  1  22  25  20 -3.40468e-04
  1  22  25  21 -1.39984e-03
  1  23  24   7 -1.34013e-05
  1  23  24   8  2.04231e-05
  1  23  24   9 -2.61158e-05
  1  23  24  10  7.46664e-05
  1  23  24  11  9.28641e-05
  1  23  24  12  5.48654e-05
  1  23  24  14  1.47079e-05
  1  23  24  16 -5.14221e-04
  1  23  24  17  1.42590e-03
  1  23  24  18 -1.28135e-05
  1  23  24  19  6.95260e-05
  1  23  24  20 -1.11830e-05
  1  23  24  21  4.63548e-05
  1  23  25  10 -5.64114e-05
  1  23  25  11 -1.41401e-04
  1  23  25  12  8.50716e-05
  1  23  25  14  2.48319e-05
  1  23  25  15 -4.09608e-05
  1  23  25  16  5.44207e-04
  1  23  25  17  1.00613e-03
  1  23  25  18 -5.34563e-05
  1  23  25  19  1.09720e-05
  1  23  25  21  1.45165e-05
  1  24  25   7  2.14795e-05
  1  24  25   8  1.43597e-05
  1  24  25   9  1.59117e-05
  1  24  25  10 -3.18607e-05
  1  24  25  12 -5.80237e-05
  1  24  25  13  1.74405e-05
  1  24  25  15 -1.93838e-05
  1  24  25  16  1.84398e-03
  1  24  25  17  7.13523e-04
  1  24  25  18  3.44369e-05
  1  24  25  20 -5.45511e-05
  1  24  25  21 -2.28301e-05
  3   1   2   8 -1.85022e-05
  3   1   2   9  1.22874e-05
  3   1   2  10 -2.90900e-05
  3   1   2  11 -4.73838e-05
  3   1   2  12 -5.27511e-05
  3   1   2  14  1.65046e-05
  3   1   2  15 -1.58030e-05
  3   1   2  16  7.57802e-04
  3   1   2  17  5.33012e-04
  3   1   2  19 -1.28758e-05
  3   1   3   7  2.87662e-05
  3   1   3   8  4.38483e-05
  3   1   3  10  9.27499e-05
  3   1   3  15  1.64515e-05
  3   1   3  16  7.61324e-04
  3   1   3  17 -8.72339e-04
  3   1   3  19  1.98427e-05
  3   1   4   7  3.85449e-05
  3   1   4   8  1.84420e-05
  3   1   4   9  2.82006e-05
  3   1   4  10 -6.36100e-05
  3   1   4  11 -6.73141e-05
  3   1   4  12 -1.18081e-04
  3   1   4  13  3.21078e-05
  3   1   4  14 -3.05165e-05
  3   1   4  15  1.98466e-05
  3   1   4  16  5.80378e-04
  3   1   4  17  2.99796e-04
  3   1   4  18  4.62054e-05
  3   1   5   7  4.98452e-05
  3   1   5   9  6.19435e-05
  3   1   5  10  8.86193e-05
  3   1   5  11  5.08358e-05
  3   1   5  12 -4.71715e-05
  3   1   5  14 -6.04284e-05
  3   1   5  15 -4.57701e-05
  3   1   5  16  1.79904e-04
  3   1   5  17 -5.63211e-04
  3   1   5  18 -3.13945e-05
  3   1   5  19  3.44118e-05
  3   1   6   7  7.00270e-05
  3   1   6   8  4.89417e-05
  3   1   6   9  1.12875e-04
  3   1   6  10 -3.89682e-05
  3   1   6  11 -2.84793e-05
  3   1   6  13  4.07997e-05
  3   1   6  14 -6.90494e-05
  3   1   6  15  1.40171e-05
  3   1   6  16 -2.56846e-04
  3   1   6  17 -4.63296e-05
  3   1   6  19  7.27610e-05
  3   1   6  20  2.32535e-05
  3   1   6  21 -1.20126e-05
  3   1   7   7  9.01195e-04
  3   1   7   8  9.35387e-04
  3   1   7   9 -3.59535e-04
  3   1   7  10 -5.42203e-03
  3   1   7  11 -1.68708e-03
  3   1   7  12  4.11224e-04
  3   1   7  13  4.62621e-04
  3   1   7  14 -5.59373e-04
  3   1   7  15  1.36597e-04
  3   1   7  16 -1.05936e-03
  3   1   7  17  4.62776e-05
  3   1   7  18  1.02827e-04
  3   1   7  19  4.89522e-04
  3   1   7  20  3.28539e-04
  3   1   7  21 -2.63117e-04
  3   1   8   7 -5.26349e-05
  3   1   8   8 -5.16006e-05
  3   1   8   9  4.87839e-05
  3   1   8  10  1.67150e-04
  3   1   8  11  2.60140e-05
  3   1   8  12 -5.20926e-05
  3   1   8  13  3.55580e-04
  3   1   8  14 -4.58181e-04
  3   1   8  15 -8.76338e-05
  3   1   8  16  6.92884e-05
  3   1   8  17  1.26332e-03
  3   1   8  18 -9.65745e-04
  3   1   8  19 -9.26971e-04
  3   1   8  20 -1.69947e-04
  3   1   8  21  2.89093e-04
  3   1   9   7 -9.24925e-04
  3   1   9   8  3.08852e-04
  3   1   9   9  7.67977e-04
  3   1   9  10 -1.06535e-03
  3   1   9  11 -2.38289e-04
  3   1   9  12  2.30581e-04
  3   1   9  13  9.26011e-04
  3   1   9  14  4.28771e-04
  3   1   9  15 -8.35795e-04
  3   1   9  16  1.20492e-03
  3   1   9  17  8.30057e-04
  3   1   9  18 -4.22211e-04
  3   1   9  19  9.03695e-04
  3   1   9  20  2.50807e-04
  3   1   9  21 -1.87545e-04
  3   1  10   7  3.54574e-04
  3   1  10   8  1.37445e-03
  3   1  10   9  1.51746e-03
  3   1  10  10  4.58657e-04
  3   1  10  11  3.50161e-05
  3   1  10  12  2.12754e-04
  3   1  10  13 -2.77621e-04
  3   1  10  14 -8.43312e-04
  3   1  10  15  1.04157e-03
  3   1  10  16  3.55998e-03
  3   1  10  17 -5.35089e-04
  3   1  10  18 -5.19298e-04
  3   1  10  19  9.17986e-05
  3   1  10  20  7.22592e-04
  3   1  10  21 -3.50193e-05
  3   1  11   7  1.73292e-03
  3   1  11   8  1.16092e-03
  3   1  11  10  2.41345e-04
  3   1  11  11 -1.75262e-04
  3   1  11  12  5.04848e-04
  3   1  11  13  4.68865e-04
  3   1  11  14  1.22400e-03
  3   1  11  15  7.67722e-04
  3   1  11  16 -1.87364e-03
  3   1  11  17  4.25638e-04
  3   1  11  18 -9.11782e-04
  3   1  11  19 -2.66724e-05
  3   1  11  20  4.26494e-04
  3   1  11  21 -2.10171e-05
  3   1  12   7 -7.56976e-04
  3   1  12   9 -2.83784e-04
  3   1  12  10  9.63806e-05
  3   1  12  11  2.15833e-05
  3   1  12  12 -1.17374e-04
  3   1  12  13  4.47351e-05
  3   1  12  14  1.01012e-04
  3   1  12  15  7.03321e-04
  3   1  12  16 -4.98711e-05
  3   1  12  17  1.88621e-04
  3   1  12  18  1.06535e-03
  3   1  12  19  6.71362e-05
  3   1  12  20 -2.10146e-04
  3   1  12  21 -1.05837e-05
  3   1  13   7  1.30378e-03
  3   1  13   8  1.57332e-03
  3   1  13   9 -1.57787e-03
  3   1  13  13  2.35047e-04
  3   1  13  14  4.02827e-03
  3   1  13  15  3.00699e-03
  3   1  13  19 -2.00950e-04
  3   1  13  20 -3.30854e-03
  3   1  13  21 -2.45566e-03
  3   1  14   7  1.52536e-03
  3   1  14   8  1.62542e-03
  3   1  14   9  3.29031e-03
  3   1  14  13 -3.80023e-03
  3   1  14  14 -1.77922e-03
  3   1  14  15  3.30729e-03
  3   1  14  19  3.12304e-03
  3   1  14  20  1.46327e-03
  3   1  14  21 -2.70663e-03
  3   1  15   7 -3.22663e-03
  3   1  15   8  4.15942e-03
  3   1  15   9 -2.43238e-03
  3   1  15  13 -7.66060e-04
  3   1  15  14 -2.04183e-03
  3   1  15  15 -6.95552e-04
  3   1  15  19  6.35591e-04
  3   1  15  20  1.66988e-03
  3   1  15  21  5.68890e-04
  3   1  16   7 -1.53551e-03
  3   1  16   8  1.60489e-03
  3   1  16   9  3.20721e-03
  3   1  16  13  1.72458e-03
  3   1  16  14  1.32010e-03
  3   1  16  15  8.91113e-04
  3   1  16  19 -1.44296e-03
  3   1  16  20 -1.09806e-03
  3   1  16  21 -7.63322e-04
  3   1  17   7 -1.57016e-03
  3   1  17   8 -1.78864e-03
  3   1  17   9  4.60492e-04
  3   1  17  13  1.36339e-03
  3   1  17  14 -1.51872e-03
  3   1  17  15  3.07624e-03
  3   1  17  19 -1.12692e-03
  3   1  17  20  1.24713e-03
  3   1  17  21 -2.56809e-03
  3   1  18   7  1.82152e-03
  3   1  18   8  2.47696e-03
  3   1  18   9 -1.39673e-04
  3   1  18  13  1.77280e-03
  3   1  18  14 -2.81927e-03
  3   1  18  15  1.34855e-04
  3   1  18  19 -1.49526e-03
  3   1  18  20  2.36001e-03
  3   1  18  21 -1.12901e-04
  3   1  19   7  1.92887e-03
  3   1  19   8 -3.27022e-04
  3   1  19   9  1.80228e-03
  3   1  19  13 -1.45844e-03
  3   1  19  14  7.43280e-04
  3   1  19  15  2.39148e-03
  3   1  19  19  1.32539e-03
  3   1  19  20 -6.62143e-04
  3   1  19  21 -2.13311e-03
  3   1  20   7  8.99836e-04
  3   1  20   8 -2.11582e-03
  3   1  20   9 -3.82350e-04
  3   1  20  13  1.95734e-03
  3   1  20  14  2.12480e-03
  3   1  20  15 -6.88057e-04
  3   1  20  19 -1.71530e-03
  3   1  20  20 -1.89023e-03
  3   1  20  21  6.13653e-04
  3   1  21   7  1.34039e-04
  3   1  21   8 -1.53887e-03
  3   1  21   9  1.60670e-03
  3   1  21  13 -3.08274e-04
  3   1  21  14 -1.92570e-03
  3   1  21  15 -1.20923e-03
  3   1  21  19  2.73497e-04
  3   1  21  20  1.75158e-03
  3   1  21  21  1.11148e-03
  3   1  22   7 -4.26176e-05
  3   1  22   8  3.08845e-05
  3   1  22   9  3.68801e-05
  3   1  22  13 -3.28128e-04
  3   1  22  14  3.72659e-04
  3   1  22  15  3.48275e-05
  3   1  22  19  3.28671e-04
  3   1  22  20 -4.35765e-04
  3   1  22  21 -2.11242e-05
  3   1  23   8  8.72922e-05
  3   1  23   9 -5.53260e-05
  3   1  23  13 -3.69928e-04
  3   1  23  14 -5.72309e-05
  3   1  23  15 -5.06717e-04
  3   1  23  19  3.62587e-04
  3   1  23  21  4.89379e-04
  3   1  24   7 -1.67886e-05
  3   1  24   8  4.84138e-05
  3   1  24   9 -4.01310e-05
  3   1  24  13 -8.76922e-05
  3   1  24  14  5.58863e-04
  3   1  24  15 -4.25935e-04
  3   1  24  19  1.12494e-04
  3   1  24  20 -4.71057e-04
  3   1  24  21  4.10588e-04
  3   2   3   7 -1.33706e-05
  3   2   3   8 -1.50165e-05
  3   2   3   9  1.91484e-05
  3   2   3  11  4.79373e-05
  3   2   3  12  5.14182e-05
  3   2   3  14 -3.05948e-05
  3   2   3  16  8.02788e-04
  3   2   3  17  3.73642e-04
  3   2   3  19  1.44577e-05
  3   2   4   7 -2.98748e-05
  3   2   4   8 -1.95731e-05
  3   2   4   9  1.72365e-05
  3   2   4  10  1.00320e-04
  3   2   4  11 -4.13184e-05
  3   2   4  12  4.84506e-05
  3   2   4  13  1.77869e-05
  3   2   4  14 -2.89281e-05
  3   2   4  15 -1.00650e-04
  3   2   4  16 -3.75317e-04
  3   2   4  17  4.96299e-04
  3   2   4  18 -4.37069e-05
  3   2   4  21  3.55066e-05
  3   2   5   7  8.71849e-05
  3   2   5   8  3.29137e-05
  3   2   5   9 -1.62374e-05
  3   2   5  10  8.85480e-05
  3   2   5  11  5.79555e-05
  3   2   5  12 -7.84827e-05
  3   2   5  13 -1.14583e-05
  3   2   5  14 -1.01635e-04
  3   2   5  16 -4.65536e-04
  3   2   5  17 -1.10492e-04
  3   2   5  20 -2.38354e-05
  3   2   6   7 -3.02081e-05
  3   2   6   9 -6.70958e-05
  3   2   6  10  8.39285e-05
  3   2   6  11  2.31507e-05
  3   2   6  12 -2.51655e-05
  3   2   6  13 -3.30313e-05
  3   2   6  14  8.98681e-05
  3   2   6  16 -3.13141e-04
  3   2   6  17  4.16948e-04
  3   2   6  18 -3.80521e-05
  3   2   6  20  3.41959e-05
  3   2   6  21  3.37027e-05
  3   2   7   7 -3.71913e-05
  3   2   7   9 -1.59880e-04
  3   2   7  10 -5.53668e-04
  3   2   7  11 -1.35503e-04
  3   2   7  12 -2.57552e-04
  3   2   7  13 -2.65985e-04
  3   2   7  14  2.76342e-05
  3   2   7  15  5.91457e-04
  3   2   7  16 -9.89583e-05
  3   2   7  17  1.02035e-03
  3   2   7  18  1.08420e-04
  3   2   7  19 -1.17124e-03
  3   2   7  20 -9.13604e-05
  3   2   7  21  3.43764e-04
  3   2   8   7  4.92085e-04
  3   2   8   8 -3.01868e-05
  3   2   8   9 -6.99074e-04
  3   2   8  10 -5.71342e-03
  3   2   8  11 -1.49026e-03
  3   2   8  12 -3.16950e-04
  3   2   8  13 -4.99722e-04
  3   2   8  14  8.36899e-04
  3   2   8  15  4.58677e-05
  3   2   8  16  9.86862e-04
  3   2   8  17  1.55850e-04
  3   2   8  18 -3.69470e-04
  3   2   8  19 -7.54181e-04
  3   2   8  20  4.63920e-04
  3   2   8  21  4.70173e-04
  3   2   9   7 -1.85852e-04
  3   2   9   8 -2.52377e-04
  3   2   9   9  7.84602e-04
  3   2   9  10  1.40624e-03
  3   2   9  11  3.68021e-04
  3   2   9  12  3.24641e-05
  3   2   9  13 -4.53020e-04
  3   2   9  14 -1.48293e-03
  3   2   9  15 -4.31227e-04
  3   2   9  16 -1.19175e-03
  3   2   9  17  1.09757e-03
  3   2   9  18  7.57928e-04
  3   2   9  19  9.96368e-04
  3   2   9  20 -5.57993e-04
  3   2   9  21 -1.88339e-04
  3   2  10   7 -1.62998e-03
  3   2  10   8  7.35084e-04
  3   2  10   9 -2.44342e-04
  3   2  10  10  2.98865e-04
  3   2  10  11  9.28508e-05
  3   2  10  12 -3.83810e-04
  3   2  10  13  6.39324e-04
  3   2  10  14 -2.55778e-03
  3   2  10  15 -2.65139e-03
  3   2  10  16 -1.22474e-03
  3   2  10  17  2.89498e-04
  3   2  10  18 -1.04366e-04
  3   2  10  19  7.94958e-04
  3   2  10  20  1.12479e-04
  3   2  10  21  1.07546e-05
  3   2  11   7 -4.97916e-04
  3   2  11   8 -1.97342e-04
  3   2  11   9  5.50898e-04
  3   2  11  10  1.34462e-04
  3   2  11  11  3.86371e-05
  3   2  11  12 -9.99263e-05
  3   2  11  13 -2.98880e-04
  3   2  11  14 -8.08061e-04
  3   2  11  15 -1.31291e-03
  3   2  11  16  8.37050e-04
  3   2  11  17 -5.00672e-04
  3   2  11  18 -8.14237e-04
  3   2  11  19  1.81421e-04
  3   2  11  20 -1.33407e-04
  3   2  11  21  5.97242e-05
  3   2  12   7 -2.36494e-03
  3   2  12   8 -3.29110e-04
  3   2  12   9 -4.64683e-04
  3   2  12  10 -3.27948e-04
  3   2  12  11  1.54997e-04
  3   2  12  12 -4.93856e-04
  3   2  12  13 -5.67142e-04
  3   2  12  14 -1.05451e-03
  3   2  12  15 -1.26107e-04
  3   2  12  16  3.76569e-03
  3   2  12  17  4.21703e-04
  3   2  12  18 -2.30866e-04
  3   2  12  19  4.83896e-05
  3   2  12  20 -5.04014e-04
  3   2  13   7 -7.99961e-04
  3   2  13   8  2.81824e-03
  3   2  13   9  4.00934e-03
  3   2  13  13 -1.96962e-03
  3   2  13  14  3.05321e-03
  3   2  13  15 -4.01176e-03
  3   2  13  19  1.62816e-03
  3   2  13  20 -2.51352e-03
  3   2  13  21  3.30309e-03
  3   2  14   7  4.69487e-03
  3   2  14   8  5.97298e-05
  3   2  14   9  1.65782e-04
  3   2  14  13 -8.52427e-04
  3   2  14  14 -1.75408e-04
  3   2  14  15  3.03927e-04
  3   2  14  19  7.08741e-04
  3   2  14  20  1.47584e-04
  3   2  14  21 -2.29218e-04
  3   2  15   7  2.22381e-03
  3   2  15   8  1.35061e-03
  3   2  15   9  1.43710e-03
  3   2  15  13  4.96826e-03
  3   2  15  14  9.60289e-04
  3   2  15  15 -1.68799e-03
  3   2  15  19 -4.08631e-03
  3   2  15  20 -7.88012e-04
  3   2  15  21  1.38369e-03
  3   2  16   7 -1.91307e-03
  3   2  16   8  1.53363e-03
  3   2  16   9 -1.92511e-03
  3   2  16  13  1.57117e-03
  3   2  16  14  1.51891e-03
  3   2  16  15  2.22346e-03
  3   2  16  19 -1.32290e-03
  3   2  16  20 -1.26196e-03
  3   2  16  21 -1.85834e-03
  3   2  17   7 -1.38863e-03
  3   2  17   8 -1.73350e-03
  3   2  17   9  2.50621e-03
  3   2  17  13  1.72213e-03
  3   2  17  14 -1.71925e-03
  3   2  17  15 -2.22028e-03
  3   2  17  19 -1.46389e-03
  3   2  17  20  1.42440e-03
  3   2  17  21  1.85898e-03
  3   2  18   7 -3.10352e-03
  3   2  18   9  2.48895e-04
  3   2  18  13 -3.10606e-03
  3   2  18  14 -3.37854e-04
  3   2  18  15 -2.36735e-04
  3   2  18  19  2.59164e-03
  3   2  18  20  2.92092e-04
  3   2  18  21  2.05373e-04
  3   2  19   7  1.14284e-03
  3   2  19   8  1.37107e-04
  3   2  19   9  4.05352e-04
  3   2  19  13 -2.55402e-03
  3   2  19  14  2.42239e-04
  3   2  19  15 -1.57868e-04
  3   2  19  19  2.25230e-03
  3   2  19  20 -2.12583e-04
  3   2  19  21  1.26012e-04
  3   2  20   7 -2.79639e-03
  3   2  20   8 -2.64133e-04
  3   2  20   9 -2.32169e-04
  3   2  20  13 -2.10645e-03
  3   2  20  14  3.68703e-05
  3   2  20  15  1.92304e-04
  3   2  20  19  1.94086e-03
  3   2  20  20 -2.11588e-05
  3   2  20  21 -1.72037e-04
  3   2  21   7  3.33138e-04
  3   2  21   8 -1.72797e-03
  3   2  21   9 -2.33853e-03
  3   2  21  13 -1.12676e-04
  3   2  21  14 -1.95067e-03
  3   2  21  15  2.67427e-03
  3   2  21  19  8.70016e-05
  3   2  21  20  1.75365e-03
  3   2  21  21 -2.41052e-03
  3   2  22   7 -3.04230e-05
  3   2  22   8 -2.06174e-05
  3   2  22   9 -2.81415e-05
  3   2  22  13  6.28179e-04
  3   2  22  14 -8.07265e-05
  3   2  22  15 -1.02136e-05
  3   2  22  19 -6.17217e-04
  3   2  22  21  3.32258e-05
  3   2  23   7 -7.66940e-05
  3   2  23   8  5.99953e-05
  3   2  23   9  1.17070e-05
  3   2  23  13 -4.90980e-04
  3   2  23  14 -2.61165e-05
  3   2  23  15 -1.54727e-04
  3   2  23  19  4.71328e-04
  3   2  23  20  1.14867e-05
  3   2  23  21  1.65132e-04
  3   2  24   9 -1.57630e-05
  3   2  24  13 -4.89329e-05
  3   2  24  14  4.62936e-04
  3   2  24  15  6.12621e-04
  3   2  24  20 -4.45867e-04
  3   2  24  21 -5.83608e-04
  3   3   4   7  3.73219e-05
  3   3   4   8 -1.08858e-05
  3   3   4   9  1.06574e-05
  3   3   4  10 -1.04325e-04
  3   3   4  11 -1.64264e-05
  3   3   4  12 -3.24025e-05
  3   3   4  13 -9.10429e-05
  3   3   4  14 -4.46008e-05
  3   3   4  15  4.31622e-05
  3   3   4  16 -1.89057e-04
  3   3   4  17 -6.82842e-05
  3   3   4  18  9.79169e-05
  3   3   4  19 -8.86361e-05
  3   3   4  21 -1.93880e-05
  3   3   5   7  4.99106e-05
  3   3   5   8  2.83081e-05
  3   3   5   9  1.83059e-05
  3   3   5  10  6.27364e-05
  3   3   5  11 -3.72665e-05
  3   3   5  12  5.95199e-05
  3   3   5  13 -2.65081e-05
  3   3   5  14  8.95927e-05
  3   3   5  15  2.39730e-05
  3   3   5  16  3.16426e-04
  3   3   5  17 -4.00957e-04
  3   3   5  20  4.53821e-05
  3   3   6   7  2.47659e-05
  3   3   6  10 -5.26366e-05
  3   3   6  11  1.00231e-04
  3   3   6  12  3.62696e-05
  3   3   6  13 -2.92058e-05
  3   3   6  14  3.09964e-05
  3   3   6  15 -3.75741e-05
  3   3   6  16  5.56327e-04
  3   3   6  17  4.95263e-04
  3   3   6  18  2.52430e-05
  3   3   6  19  2.11160e-05
  3   3   6  21 -1.50391e-05
  3   3   7   7 -9.49602e-04
  3   3   7   8  2.64441e-04
  3   3   7   9 -1.46316e-05
  3   3   7  10 -7.59086e-04
  3   3   7  11  9.79754e-05
  3   3   7  12  3.30707e-04
  3   3   7  13  1.90290e-03
  3   3   7  14 -3.15822e-04
  3   3   7  15  5.57728e-04
  3   3   7  16  1.08624e-03
  3   3   7  17  1.17074e-03
  3   3   7  18  4.55141e-04
  3   3   7  19  7.86403e-04
  3   3   7  20  2.25259e-04
  3   3   7  21 -1.35934e-04
  3   3   8   7  4.49284e-04
  3   3   8   8 -4.18515e-04
  3   3   8   9  1.77029e-04
  3   3   8  10 -9.92228e-04
  3   3   8  11 -2.32604e-04
  3   3   8  12 -9.11879e-05
  3   3   8  13 -5.25987e-04
  3   3   8  14  1.81900e-04
  3   3   8  15 -2.17866e-04
  3   3   8  16 -1.07097e-03
  3   3   8  17  9.75567e-04
  3   3   8  18 -6.31371e-04
  3   3   8  19  7.61009e-04
  3   3   8  20 -3.94675e-04
  3   3   8  21 -6.04064e-05
  3   3   9   7  4.61942e-04
  3   3   9   8 -5.33663e-04
  3   3   9   9  4.35485e-04
  3   3   9  10 -4.50782e-03
  3   3   9  11 -1.75241e-03
  3   3   9  12  6.27267e-04
  3   3   9  13 -3.20358e-04
  3   3   9  14  1.20010e-03
  3   3   9  15 -5.07103e-04
  3   3   9  17 -1.64357e-04
  3   3   9  18  4.46693e-04
  3   3   9  19 -3.48964e-04
  3   3   9  20  2.06000e-04
  3   3   9  21  1.64933e-04
  3   3  10   7  8.54766e-05
  3   3  10   8 -4.24089e-04
  3   3  10   9 -2.50203e-04
  3   3  10  10  5.71361e-05
  3   3  10  11  3.91226e-05
  3   3  10  12 -4.23636e-05
  3   3  10  13 -2.99170e-05
  3   3  10  14  3.76515e-04
  3   3  10  15  4.47041e-04
  3   3  10  16 -6.73033e-05
  3   3  10  17  2.64947e-04
  3   3  10  18  1.89536e-05
  3   3  10  20 -1.24753e-04
  3   3  11   7  1.55772e-03
  3   3  11   8 -2.10061e-03
  3   3  11   9 -6.90408e-04
  3   3  11  10 -3.65252e-04
  3   3  11  11 -5.03447e-05
  3   3  11  12  3.06897e-04
  3   3  11  13 -5.97008e-04
  3   3  11  14  2.49174e-03
  3   3  11  15  1.90259e-03
  3   3  11  16  3.04479e-03
  3   3  11  17  7.87846e-05
  3   3  11  18 -3.92330e-04
  3   3  11  19 -6.95647e-04
  3   3  11  20 -3.12295e-04
  3   3  12   7 -9.21772e-04
  3   3  12   8 -7.86315e-04
  3   3  12   9 -9.54337e-04
  3   3  12  10 -2.01067e-04
  3   3  12  11 -4.78107e-05
  3   3  12  12 -2.80185e-04
  3   3  12  13  5.30640e-04
  3   3  12  14  1.53125e-03
  3   3  12  15 -4.71078e-04
  3   3  12  16 -2.62791e-03
  3   3  12  17 -6.52052e-04
  3   3  12  18  3.81348e-04
  3   3  12  19  1.09420e-04
  3   3  12  20 -5.83037e-04
  3   3  12  21 -1.28806e-05
  3   3  13   7  1.20450e-03
  3   3  13   8  4.07048e-03
  3   3  13   9 -2.56871e-03
  3   3  13  13  9.39119e-05
  3   3  13  14  1.66455e-03
  3   3  13  15  1.20262e-03
  3   3  13  19 -8.42867e-05
  3   3  13  20 -1.36802e-03
  3   3  13  21 -9.91738e-04
  3   3  14   7  1.78696e-03
  3   3  14   8 -1.79512e-03
  3   3  14   9 -3.35545e-03
  3   3  14  13 -3.72358e-03
  3   3  14  14  1.73000e-03
  3   3  14  15 -3.49493e-03
  3   3  14  19  3.05704e-03
  3   3  14  20 -1.42446e-03
  3   3  14  21  2.88014e-03
  3   3  15   7 -2.96472e-03
  3   3  15   8 -2.07233e-03
  3   3  15   9  8.86169e-04
  3   3  15  13 -4.02973e-04
  3   3  15  14  4.42539e-03
  3   3  15  15  2.39395e-03
  3   3  15  19  3.37688e-04
  3   3  15  20 -3.64043e-03
  3   3  15  21 -1.97642e-03
  3   3  16   7 -1.61853e-03
  3   3  16   8  1.35450e-03
  3   3  16   9 -1.11606e-03
  3   3  16  13  1.78876e-03
  3   3  16  14  1.64704e-03
  3   3  16  15 -3.06912e-03
  3   3  16  19 -1.48623e-03
  3   3  16  20 -1.38437e-03
  3   3  16  21  2.55612e-03
  3   3  17   7 -1.61222e-03
  3   3  17   8 -1.56035e-03
  3   3  17   9 -2.92686e-03
  3   3  17  13  1.45185e-03
  3   3  17  14 -1.83571e-03
  3   3  17  15 -7.18129e-04
  3   3  17  19 -1.19369e-03
  3   3  17  20  1.55240e-03
  3   3  17  21  5.78638e-04
  3   3  18   7  1.52312e-03
  3   3  18   8 -2.95744e-03
  3   3  18   9 -1.15674e-04
  3   3  18  13  1.46653e-03
  3   3  18  14  2.62098e-03
  3   3  18  15  1.07857e-04
  3   3  18  19 -1.24975e-03
  3   3  18  20 -2.16316e-03
  3   3  18  21 -9.69935e-05
  3   3  19   7  1.93367e-03
  3   3  19   8  6.70529e-04
  3   3  19   9 -2.18375e-03
  3   3  19  13 -1.57718e-03
  3   3  19  14 -3.68278e-04
  3   3  19  15 -2.15173e-03
  3   3  19  19  1.42805e-03
  3   3  19  20  3.38787e-04
  3   3  19  21  1.95713e-03
  3   3  20   7  6.74144e-04
  3   3  20   8  1.93797e-03
  3   3  20   9  6.14626e-04
  3   3  20  13  1.74114e-03
  3   3  20  14 -2.42843e-03
  3   3  20  15  4.68173e-04
  3   3  20  19 -1.53423e-03
  3   3  20  20  2.19625e-03
  3   3  20  21 -4.23440e-04
  3   3  21   7  1.51752e-04
  3   3  21   8 -1.79473e-03
  3   3  21   9  8.51678e-04
  3   3  21  13 -3.04127e-04
  3   3  21  14 -1.81070e-03
  3   3  21  15 -1.57736e-03
  3   3  21  19  2.71012e-04
  3   3  21  20  1.60495e-03
  3   3  21  21  1.40077e-03
  3   3  22   7 -3.35967e-05
  3   3  22   8 -6.76181e-05
  3   3  22  13 -2.59202e-04
  3   3  22  14 -6.24949e-04
  3   3  22  15 -2.58627e-05
  3   3  22  19  2.53732e-04
  3   3  22  20  5.39767e-04
  3   3  22  21 -1.22108e-05
  3   3  23   7  1.32413e-05
  3   3  23   8  1.72687e-05
  3   3  23  13 -4.11792e-04
  3   3  23  15  6.09622e-04
  3   3  23  19  3.98154e-04
  3   3  23  20  3.66050e-05
  3   3  23  21 -5.91288e-04
  3   3  24   7 -1.22853e-05
  3   3  24  13 -9.07023e-05
  3   3  24  14  3.53531e-04
  3   3  24  15 -1.70673e-04
  3   3  24  19  1.09485e-04
  3   3  24  20 -4.24542e-04
  3   3  24  21  1.70468e-04
  3   4   5  10  5.95856e-05
  3   4   5  11 -3.80070e-05
  3   4   5  12 -2.54331e-05
  3   4   5  13 -1.52915e-05
  3   4   5  15  1.51193e-05
  3   4   5  16 -2.56213e-04
  3   4   5  17 -2.87926e-04
  3   4   5  19 -1.67461e-05
  3   4   5  20  1.83693e-05
  3   4   6   7 -1.11996e-05
  3   4   6   8  1.17900e-05
  3   4   6  10 -9.32460e-05
  3   4   6  12  6.31452e-05
  3   4   6  13 -2.01968e-05
  3   4   6  16  2.07907e-04
  3   4   6  17 -3.82150e-04
  3   4   6  19  2.17484e-05
  3   4   6  20  2.58082e-05
  3   4   6  21  1.24511e-05
  3   4   7   8  2.09449e-04
  3   4   7   9  2.26112e-04
  3   4   7  10 -3.15332e-04
  3   4   7  11 -1.02199e-04
  3   4   7  12 -2.03800e-05
  3   4   7  13 -7.78651e-05
  3   4   7  14  1.69232e-04
  3   4   7  15  7.32436e-04
  3   4   7  16 -1.11560e-03
  3   4   7  17  1.42910e-03
  3   4   7  19  1.15574e-03
  3   4   7  20  5.30265e-04
  3   4   7  21 -1.06517e-04
  3   4   8   7  7.79484e-05
  3   4   8   9 -5.28346e-04
  3   4   8  10 -5.83967e-04
  3   4   8  11 -4.59386e-05
  3   4   8  12  3.87152e-04
  3   4   8  13 -1.96617e-04
  3   4   8  14  1.02097e-03
  3   4   8  15 -4.06838e-04
  3   4   8  16 -1.00850e-03
  3   4   8  17 -1.24206e-03
  3   4   8  18  4.91964e-04
  3   4   8  19 -3.72191e-04
  3   4   8  20  5.88925e-04
  3   4   8  21 -2.38636e-04
  3   4   9   7  1.13504e-05
  3   4   9   8  2.69377e-05
  3   4   9   9 -1.13920e-04
  3   4   9  10 -1.09991e-05
  3   4   9  11  2.86270e-05
  3   4   9  12 -1.54216e-05
  3   4   9  13 -2.60880e-04
  3   4   9  14  1.45383e-04
  3   4   9  15  4.41647e-04
  3   4   9  16  3.41239e-04
  3   4   9  17 -1.54762e-04
  3   4   9  18  2.46955e-04
  3   4   9  19 -6.30685e-04
  3   4   9  20  2.35231e-04
  3   4   9  21  2.30192e-04
  3   4  10   7 -7.22509e-04
  3   4  10   8  6.81179e-04
  3   4  10   9 -8.38484e-04
  3   4  10  10  4.06005e-03
  3   4  10  11  2.49727e-03
  3   4  10  12 -2.22737e-03
  3   4  10  13  9.63571e-04
  3   4  10  14 -2.75262e-04
  3   4  10  15 -8.26099e-04
  3   4  10  16  1.03166e-03
  3   4  10  17 -1.08519e-03
  3   4  10  18  3.70718e-04
  3   4  10  19  4.97567e-04
  3   4  10  20 -1.22877e-04
  3   4  10  21 -9.70056e-04
  3   4  11   7  5.94165e-04
  3   4  11   9 -4.65813e-04
  3   4  11  10 -2.01740e-03
  3   4  11  11 -7.39209e-04
  3   4  11  12 -4.43731e-04
  3   4  11  13  3.25586e-04
  3   4  11  14 -7.61987e-04
  3   4  11  15 -1.11529e-04
  3   4  11  16 -4.97486e-04
  3   4  11  17  1.37385e-04
  3   4  11  18  5.79209e-04
  3   4  11  19 -1.53854e-03
  3   4  11  20  9.63670e-04
  3   4  11  21  8.82830e-04
  3   4  12   7  1.17800e-03
  3   4  12   8 -4.18843e-04
  3   4  12   9  1.95583e-04
  3   4  12  10 -2.45721e-04
  3   4  12  11  3.06266e-04
  3   4  12  12 -1.12379e-03
  3   4  12  13 -1.06948e-03
  3   4  12  14 -1.11167e-03
  3   4  12  15  6.86916e-04
  3   4  12  16 -1.04958e-03
  3   4  12  17 -9.65436e-05
  3   4  12  18 -5.69987e-04
  3   4  12  19  4.88429e-04
  3   4  12  20 -7.07695e-04
  3   4  12  21  5.87137e-04
  3   4  13   7 -2.48098e-04
  3   4  13   8 -4.70602e-04
  3   4  13   9 -1.02243e-03
  3   4  13  13 -6.52123e-04
  3   4  13  14 -1.38774e-03
  3   4  13  15  1.55260e-03
  3   4  13  19  5.41969e-04
  3   4  13  20  1.11379e-03
  3   4  13  21 -1.25621e-03
  3   4  14   7  1.44331e-03
  3   4  14   8 -5.87409e-04
  3   4  14   9  1.21759e-03
  3   4  14  13 -2.56851e-04
  3   4  14  14  6.52924e-04
  3   4  14  15  1.23492e-03
  3   4  14  19  1.94356e-04
  3   4  14  20 -5.36864e-04
  3   4  14  21 -1.00817e-03
  3   4  15   7  7.03447e-04
  3   4  15   8 -1.43158e-03
  3   4  15   9 -1.09379e-03
  3   4  15  13  1.60431e-03
  3   4  15  14  7.91394e-04
  3   4  15  15 -6.33923e-05
  3   4  15  19 -1.29591e-03
  3   4  15  20 -6.47169e-04
  3   4  15  21  3.97080e-05
  3   4  16   7  1.03576e-03
  3   4  16   8  9.13064e-04
  3   4  16   9 -2.41233e-03
  3   4  16  13 -9.02961e-04
  3   4  16  14  7.68186e-04
  3   4  16  15 -1.78887e-04
  3   4  16  19  7.28078e-04
  3   4  16  20 -6.37382e-04
  3   4  16  21  1.49037e-04
  3   4  17   7  6.98344e-04
  3   4  17   8 -1.00538e-03
  3   4  17   9  1.53010e-04
  3   4  17  13 -9.51734e-04
  3   4  17  14 -8.78896e-04
  3   4  17  15 -2.57328e-03
  3   4  17  19  7.71131e-04
  3   4  17  20  7.14195e-04
  3   4  17  21  2.10219e-03
  3   4  18   7  1.71063e-03
  3   4  18   8  1.60922e-03
  3   4  18   9  6.94859e-05
  3   4  18  13  1.82132e-03
  3   4  18  14 -1.94185e-03
  3   4  18  15 -1.57054e-04
  3   4  18  19 -1.49257e-03
  3   4  18  20  1.60138e-03
  3   4  18  21  1.36185e-04
  3   4  19   7  6.46745e-04
  3   4  19   8  2.40225e-04
  3   4  19   9  1.18402e-03
  3   4  19  13 -1.21408e-03
  3   4  19  14 -4.22230e-04
  3   4  19  15  1.39962e-03
  3   4  19  19  8.06535e-04
  3   4  19  20  2.90947e-04
  3   4  19  21 -9.59684e-04
  3   4  20   7 -1.57890e-03
  3   4  20   8  1.45901e-03
  3   4  20   9 -2.72339e-04
  3   4  20  13 -9.96860e-04
  3   4  20  14 -1.17435e-03
  3   4  20  15 -3.95006e-04
  3   4  20  19  6.95738e-04
  3   4  20  20  8.05145e-04
  3   4  20  21  2.53236e-04
  3   4  21   7  1.90367e-04
  3   4  21   8  9.40563e-04
  3   4  21   9  1.58243e-03
  3   4  21  13 -1.55513e-05
  3   4  21  14  9.67087e-04
  3   4  21  15 -1.10112e-03
  3   4  21  19  2.34591e-05
  3   4  21  20 -6.64980e-04
  3   4  21  21  7.52714e-04
  3   4  22   7 -2.37898e-03
  3   4  22   8 -2.59992e-03
  3   4  22   9  1.29665e-04
  3   4  22  13 -2.37623e-03
  3   4  22  14  2.19816e-03
  3   4  22  15 -2.86158e-04
  3   4  22  19  2.18090e-03
  3   4  22  20 -2.02216e-03
  3   4  22  21  2.74454e-04
  3   4  23   7 -1.73400e-03
  3   4  23   8 -2.73898e-04
  3   4  23   9  2.77216e-03
  3   4  23  13  1.63830e-03
  3   4  23  14 -2.66664e-04
  3   4  23  15  1.98721e-03
  3   4  23  19 -1.51236e-03
  3   4  23  20  2.38320e-04
  3   4  23  21 -1.85845e-03
  3   4  24   7 -5.30448e-04
  3   4  24   8  1.49517e-03
  3   4  24   9 -2.04121e-03
  3   4  24  13  3.69182e-05
  3   4  24  14  1.83397e-03
  3   4  24  15  2.66112e-03
  3   4  24  19 -3.67700e-05
  3   4  24  20 -1.69242e-03
  3   4  24  21 -2.43455e-03
  3   5   6  10 -1.06645e-04
  3   5   6  11  1.98687e-05
  3   5   6  12  2.87074e-05
  3   5   6  14 -1.17908e-05
  3   5   6  16 -3.25483e-04
  3   5   6  17 -4.45997e-05
  3   5   6  19  1.64499e-05
  3   5   6  20  1.46609e-05
  3   5   7   7  7.08528e-05
  3   5   7   8 -3.31949e-04
  3   5   7   9  3.63711e-04
  3   5   7  10  3.17512e-04
  3   5   7  11 -1.50442e-04
  3   5   7  12  5.50445e-04
  3   5   7  13 -6.24351e-04
  3   5   7  14 -5.34651e-04
  3   5   7  15  5.58514e-04
  3   5   7  16  1.40571e-03
  3   5   7  17  2.46549e-04
  3   5   7  18 -3.08212e-05
  3   5   7  19  6.01515e-04
  3   5   7  20  7.99083e-04
  3   5   7  21 -6.94337e-04
  3   5   8   7  9.84920e-05
  3   5   8   8  1.53882e-05
  3   5   8   9  1.91980e-05
  3   5   8  10  2.03468e-04
  3   5   8  12 -6.19927e-05
  3   5   8  13 -3.51313e-04
  3   5   8  14 -8.02988e-05
  3   5   8  15  1.49372e-04
  3   5   8  16  5.75266e-04
  3   5   8  17 -9.92704e-04
  3   5   8  18  9.87733e-05
  3   5   8  19  1.04007e-04
  3   5   8  20  4.11781e-04
  3   5   8  21  5.73783e-04
  3   5   9   7 -6.88155e-05
  3   5   9   8 -1.46746e-05
  3   5   9   9 -4.94067e-04
  3   5   9  10 -3.55161e-04
  3   5   9  11 -7.77219e-05
  3   5   9  12  3.48465e-04
  3   5   9  13 -7.81286e-04
  3   5   9  14  9.65899e-04
  3   5   9  15 -3.60400e-04
  3   5   9  16  1.34085e-03
  3   5   9  17  1.07838e-03
  3   5   9  18  1.25586e-04
  3   5   9  19 -5.58577e-04
  3   5   9  20  3.51076e-04
  3   5   9  21 -7.70030e-05
  3   5  10   7  2.42976e-04
  3   5  10   8 -6.30454e-04
  3   5  10   9  7.45987e-04
  3   5  10  10 -1.20297e-03
  3   5  10  11 -3.46878e-04
  3   5  10  12  1.80708e-04
  3   5  10  13 -8.20777e-04
  3   5  10  14  5.24127e-04
  3   5  10  15  1.07088e-03
  3   5  10  17  5.04854e-04
  3   5  10  18 -1.53349e-05
  3   5  10  19  1.52737e-03
  3   5  10  20  2.67056e-04
  3   5  10  21  7.20240e-05
  3   5  11   7  7.42567e-04
  3   5  11   8  5.31559e-04
  3   5  11   9 -1.04242e-04
  3   5  11  10 -6.22819e-03
  3   5  11  11 -1.20073e-03
  3   5  11  12 -2.13822e-03
  3   5  11  13  2.05308e-04
  3   5  11  14 -9.85666e-05
  3   5  11  15  9.14348e-04
  3   5  11  16  6.13999e-04
  3   5  11  17  1.17469e-03
  3   5  11  18  3.84010e-04
  3   5  11  19  1.99384e-03
  3   5  11  20  2.27521e-04
  3   5  11  21  2.00798e-04
  3   5  12   7 -6.93294e-04
  3   5  12   8  1.18940e-04
  3   5  12   9 -5.14147e-04
  3   5  12  10  1.32656e-03
  3   5  12  11  2.50659e-04
  3   5  12  12 -6.39963e-05
  3   5  12  13  9.00417e-04
  3   5  12  14 -2.45436e-03
  3   5  12  15 -1.01018e-03
  3   5  12  16 -1.08484e-03
  3   5  12  17 -1.17563e-04
  3   5  12  18 -1.34303e-03
  3   5  12  19 -1.21918e-03
  3   5  12  20 -8.00671e-05
  3   5  12  21  7.09031e-04
  3   5  13   7 -7.75257e-04
  3   5  13   8  1.28438e-03
  3   5  13   9 -1.42755e-03
  3   5  13  13 -1.78807e-04
  3   5  13  14  1.59681e-03
  3   5  13  15  1.36880e-03
  3   5  13  19  1.49974e-04
  3   5  13  20 -1.28978e-03
  3   5  13  21 -1.10497e-03
  3   5  14   7 -6.68788e-04
  3   5  14   8  1.51311e-04
  3   5  14   9 -3.40638e-04
  3   5  14  13  2.08779e-03
  3   5  14  14 -2.00279e-04
  3   5  14  15 -4.20274e-04
  3   5  14  19 -1.69947e-03
  3   5  14  20  1.61925e-04
  3   5  14  21  3.50282e-04
  3   5  15   7  1.85275e-03
  3   5  15   8  8.30782e-04
  3   5  15   9 -3.84200e-04
  3   5  15  13  6.20035e-04
  3   5  15  14  2.56670e-04
  3   5  15  15  7.68294e-04
  3   5  15  19 -4.78933e-04
  3   5  15  20 -1.90605e-04
  3   5  15  21 -6.28235e-04
  3   5  16   7 -1.31256e-03
  3   5  16   8 -1.28856e-03
  3   5  16   9 -8.65300e-04
  3   5  16  13  1.67382e-03
  3   5  16  14 -1.34365e-03
  3   5  16  15  1.73295e-03
  3   5  16  19 -1.37819e-03
  3   5  16  20  1.12131e-03
  3   5  16  21 -1.43504e-03
  3   5  17   7 -1.29314e-03
  3   5  17   8  1.44178e-03
  3   5  17   9  1.67339e-03
  3   5  17  13  1.21240e-03
  3   5  17  14  1.49729e-03
  3   5  17  15 -1.14748e-03
  3   5  17  19 -9.91903e-04
  3   5  17  20 -1.24464e-03
  3   5  17  21  9.50279e-04
  3   5  18   7  1.82290e-03
  3   5  18   8 -3.72575e-04
  3   5  18   9  1.22356e-04
  3   5  18  13  2.07729e-03
  3   5  18  14  7.05319e-04
  3   5  18  15 -1.28122e-04
  3   5  18  19 -1.69911e-03
  3   5  18  20 -5.64054e-04
  3   5  18  21  1.08038e-04
  3   5  19   7 -1.88768e-03
  3   5  19   8  5.83623e-05
  3   5  19   9 -5.85866e-04
  3   5  19  13  1.05801e-03
  3   5  19  14  2.54040e-04
  3   5  19  15 -2.18099e-04
  3   5  19  19 -7.49523e-04
  3   5  19  20 -1.70432e-04
  3   5  19  21  1.46159e-04
  3   5  20   7 -1.08852e-03
  3   5  20   8 -5.30795e-04
  3   5  20   9  1.98841e-04
  3   5  20  13 -1.69915e-03
  3   5  20  14  2.23295e-04
  3   5  20  19  1.14035e-03
  3   5  20  20 -1.47848e-04
  3   5  20  21 -1.27840e-05
  3   5  21   7 -7.88614e-05
  3   5  21   8 -1.55783e-03
  3   5  21   9  1.45646e-03
  3   5  21  13  2.60431e-04
  3   5  21  14 -1.46247e-03
  3   5  21  15 -1.45421e-03
  3   5  21  19 -1.55518e-04
  3   5  21  20  1.01832e-03
  3   5  21  21  1.00442e-03
  3   5  22   7 -2.75124e-03
  3   5  22   8  9.53986e-04
  3   5  22   9  2.70541e-04
  3   5  22  13 -2.43636e-03
  3   5  22  14 -5.00637e-04
  3   5  22  15 -2.04353e-04
  3   5  22  19  2.26263e-03
  3   5  22  20  4.26191e-04
  3   5  22  21  1.98791e-04
  3   5  23   7  2.69234e-03
  3   5  23   8  4.32985e-04
  3   5  23   9 -3.35543e-04
  3   5  23  13 -2.56261e-03
  3   5  23  14  3.97002e-04
  3   5  23  15 -1.00519e-03
  3   5  23  19  2.36772e-03
  3   5  23  20 -3.67928e-04
  3   5  23  21  9.32146e-04
  3   5  24   7  1.76103e-04
  3   5  24   8 -2.63483e-03
  3   5  24   9 -2.75016e-03
  3   5  24  13 -6.49033e-04
  3   5  24  14 -2.61716e-03
  3   5  24  15  2.38698e-03
  3   5  24  19  5.93191e-04
  3   5  24  20  2.42634e-03
  3   5  24  21 -2.20981e-03
  3   6   7   7  5.22843e-05
  3   6   7   9 -5.65625e-05
  3   6   7  10 -1.54888e-05
  3   6   7  12  4.30039e-05
  3   6   7  13 -2.75508e-05
  3   6   7  14  4.81972e-05
  3   6   7  15 -4.15561e-04
  3   6   7  16 -1.73769e-04
  3   6   7  17 -8.35497e-04
  3   6   7  18 -6.41778e-04
  3   6   7  19  2.40133e-04
  3   6   7  20  4.23170e-04
  3   6   7  21  3.67873e-04
  3   6   8   7  2.26871e-04
  3   6   8   8 -3.33914e-04
  3   6   8   9  4.33187e-04
  3   6   8  10  5.95326e-05
  3   6   8  11 -1.44234e-04
  3   6   8  12  4.91059e-04
  3   6   8  13  1.24492e-04
  3   6   8  14 -5.93728e-04
  3   6   8  15  3.95209e-04
  3   6   8  16 -1.52904e-03
  3   6   8  17 -3.18085e-04
  3   6   8  18 -5.84374e-04
  3   6   8  19  1.23079e-04
  3   6   8  20  4.78031e-04
  3   6   8  21 -5.29241e-04
  3   6   9   7  8.60927e-05
  3   6   9   8 -2.32492e-04
  3   6   9   9 -6.86298e-05
  3   6   9  10  2.83559e-04
  3   6   9  11  7.12169e-05
  3   6   9  12  7.80196e-05
  3   6   9  13 -1.98931e-04
  3   6   9  14 -2.34706e-04
  3   6   9  15  8.12423e-05
  3   6   9  16 -8.57724e-04
  3   6   9  17  1.49875e-03
  3   6   9  18 -2.87159e-05
  3   6   9  19 -1.09406e-03
  3   6   9  20  1.66012e-04
  3   6   9  21  2.33929e-04
  3   6  10   7  1.31118e-03
  3   6  10   8  5.62520e-04
  3   6  10   9  1.48379e-04
  3   6  10  10 -4.85463e-05
  3   6  10  11  3.79275e-04
  3   6  10  12 -1.02406e-03
  3   6  10  13 -1.10889e-03
  3   6  10  14 -5.84605e-04
  3   6  10  15  1.00663e-03
  3   6  10  16 -8.94916e-04
  3   6  10  17 -2.51532e-04
  3   6  10  18  9.58591e-04
  3   6  10  19  7.52351e-04
  3   6  10  20 -1.30106e-04
  3   6  10  21 -4.32640e-04
  3   6  11   7 -9.76418e-05
  3   6  11   8  2.22171e-04
  3   6  11   9  5.67041e-04
  3   6  11  10  2.97281e-03
  3   6  11  11  6.50976e-04
  3   6  11  12  7.17661e-04
  3   6  11  13 -4.65809e-04
  3   6  11  14  2.54204e-03
  3   6  11  15  7.47762e-04
  3   6  11  16  1.22818e-03
  3   6  11  17 -4.22793e-04
  3   6  11  19  1.70110e-03
  3   6  11  20  6.45493e-04
  3   6  11  21  4.30738e-04
  3   6  12   7 -5.60508e-04
  3   6  12   8 -6.15149e-04
  3   6  12   9  3.26271e-04
  3   6  12  10  7.78734e-03
  3   6  12  11  1.88067e-03
  3   6  12  12 -8.15176e-04
  3   6  12  13  3.58641e-04
  3   6  12  14 -5.87213e-04
  3   6  12  15  1.63034e-03
  3   6  12  16 -5.79342e-04
  3   6  12  17 -1.02872e-03
  3   6  12  18 -6.00448e-04
  3   6  12  19  1.60064e-03
  3   6  12  20 -5.95132e-04
  3   6  12  21  2.75673e-05
  3   6  13   7 -3.29053e-05
  3   6  13   8 -1.60844e-03
  3   6  13   9 -9.72673e-04
  3   6  13  13 -5.11276e-04
  3   6  13  14 -6.67328e-04
  3   6  13  15  4.49957e-04
  3   6  13  19  4.23880e-04
  3   6  13  20  5.58305e-04
  3   6  13  21 -3.76801e-04
  3   6  14   7  1.37623e-03
  3   6  14   8  6.96547e-04
  3   6  14   9 -1.43780e-03
  3   6  14  13 -6.99224e-04
  3   6  14  14 -7.06101e-04
  3   6  14  15 -1.55260e-03
  3   6  14  19  5.55538e-04
  3   6  14  20  5.90886e-04
  3   6  14  21  1.27043e-03
  3   6  15   7  1.74231e-04
  3   6  15   8  8.36713e-04
  3   6  15   9  4.13093e-04
  3   6  15  13  1.21447e-03
  3   6  15  14 -1.78074e-03
  3   6  15  15  1.02564e-03
  3   6  15  19 -9.84208e-04
  3   6  15  20  1.43219e-03
  3   6  15  21 -8.31506e-04
  3   6  16   7  1.21712e-03
  3   6  16   8  8.47424e-04
  3   6  16   9  8.22310e-04
  3   6  16  13 -1.19692e-03
  3   6  16  14  1.21359e-03
  3   6  16  15  2.35020e-03
  3   6  16  19  9.84272e-04
  3   6  16  20 -9.77683e-04
  3   6  16  21 -1.90334e-03
  3   6  17   7  9.25643e-04
  3   6  17   8 -9.77471e-04
  3   6  17   9  2.00999e-03
  3   6  17  13 -1.12059e-03
  3   6  17  14 -1.31193e-03
  3   6  17  15  5.97487e-04
  3   6  17  19  9.18334e-04
  3   6  17  20  1.07219e-03
  3   6  17  21 -4.81631e-04
  3   6  18   7  9.86457e-04
  3   6  18   8 -2.14373e-03
  3   6  18   9  1.01268e-04
  3   6  18  13  1.01544e-03
  3   6  18  14  2.10247e-03
  3   6  18  15 -3.70054e-05
  3   6  18  19 -8.06267e-04
  3   6  18  20 -1.73965e-03
  3   6  18  21  2.55584e-05
  3   6  19   7  1.00467e-03
  3   6  19   8 -5.19040e-04
  3   6  19   9 -1.71350e-03
  3   6  19  13 -1.28302e-03
  3   6  19  14  2.38940e-04
  3   6  19  15 -1.43038e-03
  3   6  19  19  8.70532e-04
  3   6  19  20 -1.72563e-04
  3   6  19  21  9.72211e-04
  3   6  20   7 -1.08246e-03
  3   6  20   8 -1.48476e-03
  3   6  20   9  4.75355e-04
  3   6  20  13 -4.41686e-04
  3   6  20  14  1.57116e-03
  3   6  20  15  3.19705e-04
  3   6  20  19  3.16414e-04
  3   6  20  20 -1.07509e-03
  3   6  20  21 -2.25280e-04
  3   6  21   7  1.80616e-04
  3   6  21   8  1.33477e-03
  3   6  21   9  5.57289e-04
  3   6  21  13 -7.53256e-05
  3   6  21  14  1.11225e-03
  3   6  21  15 -9.42121e-04
  3   6  21  19  5.75896e-05
  3   6  21  20 -7.63713e-04
  3   6  21  21  6.45630e-04
  3   6  22   7 -1.32396e-03
  3   6  22   8  2.71605e-03
  3   6  22   9  2.38467e-04
  3   6  22  13 -1.39740e-03
  3   6  22  14 -2.89133e-03
  3   6  22  15 -2.89347e-05
  3   6  22  19  1.27966e-03
  3   6  22  20  2.68843e-03
  3   6  22  21  3.11300e-05
  3   6  23   7 -2.14700e-03
  3   6  23   8 -3.48784e-04
  3   6  23   9 -2.67647e-03
  3   6  23  13  2.03740e-03
  3   6  23  14 -2.91322e-04
  3   6  23  15 -2.88881e-03
  3   6  23  19 -1.87012e-03
  3   6  23  20  2.78668e-04
  3   6  23  21  2.65900e-03
  3   6  24   7 -4.94577e-04
  3   6  24   8  2.41156e-03
  3   6  24   9 -1.84815e-03
  3   6  24  13  1.95653e-04
  3   6  24  14  1.78361e-03
  3   6  24  15  8.86891e-04
  3   6  24  19 -1.79852e-04
  3   6  24  20 -1.62729e-03
  3   6  24  21 -8.38737e-04
  3   7   8   8  1.17939e-05
  3   7   8  10 -4.00241e-05
  3   7   8  11 -2.88099e-05
  3   7   8  12 -5.77008e-05
  3   7   8  13  1.28613e-05
  3   7   8  15  1.81356e-05
  3   7   8  16 -1.22626e-03
  3   7   8  17 -2.62642e-04
  3   7   8  21  1.31635e-05
  3   7   9   7  2.01363e-05
  3   7   9  16 -9.38987e-04
  3   7   9  17  1.20718e-03
  3   7   9  19 -1.25523e-05
  3   7   9  20 -1.23079e-05
  3   7  10   7  1.20396e-04
  3   7  10   8  1.75888e-04
  3   7  10  10 -3.66237e-05
  3   7  10  11 -2.05022e-05
  3   7  10  12  1.89019e-04
  3   7  10  13  1.90934e-04
  3   7  10  14  3.60586e-05
  3   7  10  15 -9.29907e-05
  3   7  10  16  2.56223e-03
  3   7  10  17  2.75500e-03
  3   7  10  18 -3.60221e-05
  3   7  10  19  4.39438e-05
  3   7  10  20  5.89597e-05
  3   7  11   8  8.73118e-05
  3   7  11   9 -2.23487e-04
  3   7  11  10 -1.54075e-04
  3   7  11  12 -1.72185e-04
  3   7  11  13  4.05068e-05
  3   7  11  14 -5.38833e-04
  3   7  11  15 -1.95385e-04
  3   7  11  16 -1.58698e-03
  3   7  11  17  2.28189e-03
  3   7  11  18  3.58957e-05
  3   7  11  19 -1.90296e-04
  3   7  11  20 -1.00075e-04
  3   7  12   7  1.22952e-04
  3   7  12   8 -1.25193e-04
  3   7  12   9  6.05832e-05
  3   7  12  10 -5.61289e-04
  3   7  12  11 -1.08638e-04
  3   7  12  12  1.13659e-04
  3   7  12  13  7.63568e-05
  3   7  12  14  1.79680e-05
  3   7  12  15 -1.63953e-04
  3   7  12  16 -1.68213e-03
  3   7  12  17 -1.18302e-03
  3   7  12  18 -4.21835e-05
  3   7  12  19 -1.28790e-04
  3   7  12  20  5.33995e-05
  3   7  13   8 -5.34211e-04
  3   7  13   9 -2.42962e-04
  3   7  13  13 -1.92781e-04
  3   7  13  14 -2.03909e-04
  3   7  13  15  1.40435e-04
  3   7  13  19  1.69713e-04
  3   7  13  20  2.26773e-04
  3   7  13  21 -1.42440e-04
  3   7  14   7  4.16510e-04
  3   7  14   8  1.93047e-04
  3   7  14   9 -3.69226e-04
  3   7  14  13 -2.14031e-04
  3   7  14  14 -2.39168e-04
  3   7  14  15 -4.52340e-04
  3   7  14  19  2.09151e-04
  3   7  14  20  2.20664e-04
  3   7  14  21  3.90138e-04
  3   7  15   7  5.66000e-05
  3   7  15   8  2.31797e-04
  3   7  15   9  1.05218e-04
  3   7  15  13  4.28791e-04
  3   7  15  14 -6.01240e-04
  3   7  15  15  3.00909e-04
  3   7  15  19 -3.65327e-04
  3   7  15  20  5.16797e-04
  3   7  15  21 -2.56826e-04
  3   7  16   7  1.48559e-03
  3   7  16   8  1.06963e-03
  3   7  16   9  8.88430e-04
  3   7  16  13 -1.42627e-03
  3   7  16  14  1.41833e-03
  3   7  16  15  2.56608e-03
  3   7  16  19  1.18810e-03
  3   7  16  20 -1.16403e-03
  3   7  16  21 -2.14699e-03
  3   7  17   7  1.14960e-03
  3   7  17   8 -1.23623e-03
  3   7  17   9  2.29686e-03
  3   7  17  13 -1.33731e-03
  3   7  17  14 -1.54075e-03
  3   7  17  15  6.19430e-04
  3   7  17  19  1.11662e-03
  3   7  17  20  1.28961e-03
  3   7  17  21 -5.44055e-04
  3   7  18   7  1.13342e-03
  3   7  18   8 -2.30662e-03
  3   7  18   9  1.04817e-04
  3   7  18  13  1.12273e-03
  3   7  18  14  2.15332e-03
  3   7  18  15 -5.06767e-05
  3   7  18  19 -9.35903e-04
  3   7  18  20 -1.80781e-03
  3   7  18  21  4.52133e-05
  3   7  19   7  1.01106e-03
  3   7  19   8 -4.91945e-04
  3   7  19   9 -1.49166e-03
  3   7  19  13 -1.20075e-03
  3   7  19  14  2.02669e-04
  3   7  19  15 -1.17511e-03
  3   7  19  19  1.02743e-03
  3   7  19  20 -1.82736e-04
  3   7  19  21  1.00091e-03
  3   7  20   7 -1.02344e-03
  3   7  20   8 -1.34939e-03
  3   7  20   9  4.08903e-04
  3   7  20  13 -4.03640e-04
  3   7  20  14  1.40266e-03
  3   7  20  15  2.49426e-04
  3   7  20  19  3.54802e-04
  3   7  20  20 -1.18631e-03
  3   7  20  21 -2.11679e-04
  3   7  21   7  1.74728e-04
  3   7  21   8  1.33251e-03
  3   7  21   9  5.31273e-04
  3   7  21  13 -6.88861e-05
  3   7  21  14  1.03173e-03
  3   7  21  15 -7.97283e-04
  3   7  21  19  6.87381e-05
  3   7  21  20 -8.94841e-04
  3   7  21  21  6.88810e-04
  3   7  22   7 -1.19014e-03
  3   7  22   8  2.29499e-03
  3   7  22   9  2.20640e-04
  3   7  22  13 -1.31629e-03
  3   7  22  14 -2.58809e-03
  3   7  22  15 -2.15574e-05
  3   7  22  19  9.97175e-04
  3   7  22  20  1.96999e-03
  3   7  22  21  3.16122e-05
  3   7  23   7 -2.04503e-03
  3   7  23   8 -3.41182e-04
  3   7  23   9 -2.29083e-03
  3   7  23  13  2.03551e-03
  3   7  23  14 -2.79028e-04
  3   7  23  15 -2.61870e-03
  3   7  23  19 -1.54029e-03
  3   7  23  20  2.20119e-04
  3   7  23  21  1.98208e-03
  3   7  24   7 -4.79188e-04
  3   7  24   8  2.29354e-03
  3   7  24   9 -1.65944e-03
  3   7  24  13  2.10435e-04
  3   7  24  14  1.81070e-03
  3   7  24  15  8.40642e-04
  3   7  24  19 -1.55982e-04
  3   7  24  20 -1.35504e-03
  3   7  24  21 -6.42655e-04
  3   8   9  10  3.05150e-05
  3   8   9  11  4.70660e-05
  3   8   9  12  3.99419e-05
  3   8   9  15 -1.02846e-05
  3   8   9  16 -9.37128e-04
  3   8   9  17 -9.49994e-04
  3   8  10   7  4.66764e-05
  3   8  10   8  1.71320e-04
  3   8  10   9  2.07351e-04
  3   8  10  10  9.18847e-05
  3   8  10  11  2.56024e-05
  3   8  10  13  3.32018e-05
  3   8  10  14  3.15274e-04
  3   8  10  15  1.56643e-04
  3   8  10  16 -2.03100e-03
  3   8  10  17  2.64582e-03
  3   8  10  18 -3.29074e-05
  3   8  10  19 -5.25141e-05
  3   8  10  20 -2.17145e-05
  3   8  10  21  3.04502e-05
  3   8  11   7 -2.59992e-04
  3   8  11   8  7.39680e-05
  3   8  11   9  3.43894e-05
  3   8  11  10 -2.65296e-04
  3   8  11  11 -1.66827e-05
  3   8  11  12 -3.11929e-04
  3   8  11  13  2.35236e-05
  3   8  11  14 -1.91601e-04
  3   8  11  15  1.46964e-04
  3   8  11  16  2.46474e-03
  3   8  11  17  6.48474e-04
  3   8  11  18  2.99860e-04
  3   8  11  19 -1.81536e-04
  3   8  11  20 -1.38486e-04
  3   8  12   7  9.16008e-05
  3   8  12   8 -1.56985e-04
  3   8  12   9 -3.03795e-04
  3   8  12  10  4.15858e-05
  3   8  12  11 -5.92618e-05
  3   8  12  12  1.88545e-05
  3   8  12  13  1.81146e-04
  3   8  12  14 -4.43497e-04
  3   8  12  15 -2.18514e-04
  3   8  12  16 -1.00068e-03
  3   8  12  17  2.73235e-03
  3   8  12  18  2.32832e-04
  3   8  12  19 -5.59448e-05
  3   8  12  20 -2.67961e-05
  3   8  12  21 -1.27458e-05
  3   8  13   7  2.66333e-04
  3   8  13   8 -3.00415e-04
  3   8  13   9  4.38334e-04
  3   8  13  13  5.45577e-05
  3   8  13  14 -4.49797e-04
  3   8  13  15 -4.85057e-04
  3   8  13  19 -7.78456e-05
  3   8  13  20  4.05277e-04
  3   8  13  21  4.35473e-04
  3   8  14   7  1.61989e-04
  3   8  14   8 -7.00533e-05
  3   8  14   9  7.21088e-05
  3   8  14  13 -6.79933e-04
  3   8  14  14  7.09231e-05
  3   8  14  15  1.28716e-04
  3   8  14  19  5.97703e-04
  3   8  14  20 -6.30958e-05
  3   8  14  21 -1.14376e-04
  3   8  15   7 -5.99048e-04
  3   8  15   8 -2.43537e-04
  3   8  15   9  1.56958e-04
  3   8  15  13 -2.42969e-04
  3   8  15  14 -4.91409e-05
  3   8  15  15 -2.71044e-04
  3   8  15  19  2.37534e-04
  3   8  15  20  3.20085e-05
  3   8  15  21  2.40633e-04
  3   8  16   7  1.36744e-03
  3   8  16   8  1.36111e-03
  3   8  16   9  1.12120e-03
  3   8  16  13 -1.72020e-03
  3   8  16  14  1.38043e-03
  3   8  16  15 -2.06473e-03
  3   8  16  19  1.43485e-03
  3   8  16  20 -1.14798e-03
  3   8  16  21  1.72404e-03
  3   8  17   7  1.39800e-03
  3   8  17   8 -1.53281e-03
  3   8  17   9 -2.07946e-03
  3   8  17  13 -1.22312e-03
  3   8  17  14 -1.54323e-03
  3   8  17  15  1.40078e-03
  3   8  17  19  1.01991e-03
  3   8  17  20  1.28328e-03
  3   8  17  21 -1.17265e-03
  3   8  18   7 -2.25491e-03
  3   8  18   8  3.99374e-04
  3   8  18   9 -1.51313e-04
  3   8  18  13 -2.45498e-03
  3   8  18  14 -7.24022e-04
  3   8  18  15  1.57260e-04
  3   8  18  19  2.05156e-03
  3   8  18  20  6.03284e-04
  3   8  18  21 -1.36637e-04
  3   8  19   7  1.68584e-03
  3   8  19   8 -3.77196e-05
  3   8  19   9  5.21017e-04
  3   8  19  13 -8.26770e-04
  3   8  19  14 -2.26858e-04
  3   8  19  15  1.61468e-04
  3   8  19  19  7.24905e-04
  3   8  19  20  1.83463e-04
  3   8  19  21 -1.46856e-04
  3   8  20   7  1.16761e-03
  3   8  20   8  5.11255e-04
  3   8  20   9 -1.72407e-04
  3   8  20  13  1.56220e-03
  3   8  20  14 -2.12546e-04
  3   8  20  15  1.35664e-05
  3   8  20  19 -1.33564e-03
  3   8  20  20  1.93011e-04
  3   8  21   7  5.01151e-05
  3   8  21   8  1.30642e-03
  3   8  21   9 -1.47309e-03
  3   8  21  13 -2.35111e-04
  3   8  21  14  1.16775e-03
  3   8  21  15  1.37210e-03
  3   8  21  19  1.69404e-04
  3   8  21  20 -9.99616e-04
  3   8  21  21 -1.18417e-03
  3   8  22   7  2.64809e-03
  3   8  22   8 -8.44058e-04
  3   8  22   9 -2.57268e-04
  3   8  22  13  2.45897e-03
  3   8  22  14  4.65630e-04
  3   8  22  15  1.92410e-04
  3   8  22  19 -1.89744e-03
  3   8  22  20 -3.50518e-04
  3   8  22  21 -1.69163e-04
  3   8  23   7 -2.24912e-03
  3   8  23   8 -3.50052e-04
  3   8  23   9  2.49597e-04
  3   8  23  13  2.20457e-03
  3   8  23  14 -3.38474e-04
  3   8  23  15  9.84401e-04
  3   8  23  19 -1.63652e-03
  3   8  23  20  2.49271e-04
  3   8  23  21 -7.41819e-04
  3   8  24   7 -1.06777e-04
  3   8  24   8  2.14742e-03
  3   8  24   9  2.67552e-03
  3   8  24  13  5.84394e-04
  3   8  24  14  2.24635e-03
  3   8  24  15 -2.42665e-03
  3   8  24  19 -4.48363e-04
  3   8  24  20 -1.70111e-03
  3   8  24  21  1.83399e-03
  3   9  10   7  2.64678e-04
  3   9  10   8  2.00220e-05
  3   9  10   9 -7.82208e-05
  3   9  10  10 -3.28904e-05
  3   9  10  11 -1.81784e-04
  3   9  10  12  2.98220e-04
  3   9  10  13  1.66335e-04
  3   9  10  14  2.44997e-04
  3   9  10  15  1.05832e-04
  3   9  10  16 -5.11776e-04
  3   9  10  17 -5.48644e-04
  3   9  10  18  5.86257e-05
  3   9  10  19  3.12862e-04
  3   9  10  20  1.31133e-04
  3   9  10  21 -2.02232e-05
  3   9  11   7  1.20162e-04
  3   9  11   8 -5.39020e-05
  3   9  11   9  2.20136e-04
  3   9  11  10  2.72856e-04
  3   9  11  11  3.11889e-05
  3   9  11  12  7.01240e-05
  3   9  11  13 -9.51567e-05
  3   9  11  14  3.09761e-04
  3   9  11  15  1.31855e-04
  3   9  11  16 -1.37984e-03
  3   9  11  17  3.14834e-03
  3   9  11  18 -2.10376e-04
  3   9  11  19  1.07104e-05
  3   9  11  21  1.63705e-05
  3   9  12   7  4.64470e-05
  3   9  12   8 -1.39237e-04
  3   9  12  10 -1.02459e-04
  3   9  12  11 -6.12137e-05
  3   9  12  12  1.17229e-04
  3   9  12  13  1.95593e-04
  3   9  12  14  4.82615e-05
  3   9  12  15 -1.15324e-04
  3   9  12  16  3.58588e-03
  3   9  12  17  1.37322e-03
  3   9  12  18 -1.53034e-04
  3   9  12  19  1.07831e-04
  3   9  12  20  8.86016e-05
  3   9  12  21 -1.42894e-05
  3   9  13   7 -5.33072e-05
  3   9  13   8 -1.46041e-04
  3   9  13   9 -2.61830e-04
  3   9  13  13 -2.06544e-04
  3   9  13  14 -4.89376e-04
  3   9  13  15  4.67636e-04
  3   9  13  19  1.87144e-04
  3   9  13  20  4.17659e-04
  3   9  13  21 -4.03411e-04
  3   9  14   7  4.00580e-04
  3   9  14   8 -1.75220e-04
  3   9  14   9  4.17696e-04
  3   9  14  13 -9.51276e-05
  3   9  14  14  1.94801e-04
  3   9  14  15  4.47143e-04
  3   9  14  19  1.14381e-04
  3   9  14  20 -1.97223e-04
  3   9  14  21 -4.24433e-04
  3   9  15   7  1.63276e-04
  3   9  15   8 -4.22504e-04
  3   9  15   9 -3.64026e-04
  3   9  15  13  4.85427e-04
  3   9  15  14  1.97578e-04
  3   9  15  15 -4.43733e-05
  3   9  15  19 -4.16171e-04
  3   9  15  20 -2.18524e-04
  3   9  15  21  4.79792e-05
  3   9  16   7  1.19137e-03
  3   9  16   8  1.05887e-03
  3   9  16   9 -2.72336e-03
  3   9  16  13 -1.03966e-03
  3   9  16  14  8.59413e-04
  3   9  16  15 -4.49653e-04
  3   9  16  19  8.68833e-04
  3   9  16  20 -7.28816e-04
  3   9  16  21  3.47308e-04
  3   9  17   7  8.31984e-04
  3   9  17   8 -1.17198e-03
  3   9  17   9 -8.33342e-05
  3   9  17  13 -1.07603e-03
  3   9  17  14 -9.89066e-04
  3   9  17  15 -2.79313e-03
  3   9  17  19  9.02071e-04
  3   9  17  20  8.21974e-04
  3   9  17  21  2.32539e-03
  3   9  18   7  1.77596e-03
  3   9  18   8  2.02394e-03
  3   9  18   9  7.46206e-05
  3   9  18  13  1.81589e-03
  3   9  18  14 -2.35417e-03
  3   9  18  15 -1.56188e-04
  3   9  18  19 -1.51589e-03
  3   9  18  20  1.94929e-03
  3   9  18  21  1.33023e-04
  3   9  19   7  6.51617e-04
  3   9  19   8  2.47207e-04
  3   9  19   9  1.24485e-03
  3   9  19  13 -1.05197e-03
  3   9  19  14 -4.12232e-04
  3   9  19  15  1.33047e-03
  3   9  19  19  8.96107e-04
  3   9  19  20  3.47316e-04
  3   9  19  21 -1.14732e-03
  3   9  20   7 -1.33590e-03
  3   9  20   8  1.47380e-03
  3   9  20   9 -2.99900e-04
  3   9  20  13 -7.78596e-04
  3   9  20  14 -1.09944e-03
  3   9  20  15 -3.48871e-04
  3   9  20  19  6.71678e-04
  3   9  20  20  9.55967e-04
  3   9  20  21  2.93095e-04
  3   9  21   7  1.69891e-04
  3   9  21   8  8.92651e-04
  3   9  21   9  1.35446e-03
  3   9  21  13 -1.65969e-05
  3   9  21  14  9.03729e-04
  3   9  21  15 -8.52853e-04
  3   9  21  19  3.28118e-05
  3   9  21  20 -7.68937e-04
  3   9  21  21  7.36673e-04
  3   9  22   7 -1.91462e-03
  3   9  22   8 -2.52938e-03
  3   9  22   9  6.70278e-05
  3   9  22  13 -2.00319e-03
  3   9  22  14  2.24026e-03
  3   9  22  15 -2.41298e-04
  3   9  22  19  1.49747e-03
  3   9  22  20 -1.69148e-03
  3   9  22  21  1.95470e-04
  3   9  23   7 -1.56887e-03
  3   9  23   8 -2.40491e-04
  3   9  23   9  2.65237e-03
  3   9  23  13  1.56637e-03
  3   9  23  14 -2.63507e-04
  3   9  23  15  2.05704e-03
  3   9  23  19 -1.19658e-03
  3   9  23  20  1.83410e-04
  3   9  23  21 -1.55814e-03
  3   9  24   7 -4.74036e-04
  3   9  24   8  1.34157e-03
  3   9  24   9 -1.55553e-03
  3   9  24  13  7.12267e-05
  3   9  24  14  1.76407e-03
  3   9  24  15  2.30218e-03
  3   9  24  19 -5.11657e-05
  3   9  24  20 -1.33629e-03
  3   9  24  21 -1.72786e-03
  3  10  11   7 -1.83381e-05
  3  10  11   8  1.63868e-05
  3  10  11   9 -1.24735e-05
  3  10  11  10  8.40151e-05
  3  10  11  11 -2.45369e-05
  3  10  11  14 -2.55584e-05
  3  10  11  16 -2.06114e-03
  3  10  11  17 -4.65683e-04
  3  10  11  19 -3.65951e-05
  3  10  11  21  1.50113e-05
  3  10  12  10  4.30643e-05
  3  10  12  11  1.81437e-05
  3  10  12  12 -4.70923e-05
  3  10  12  13  2.50298e-05
  3  10  12  15 -2.00959e-05
  3  10  12  16 -1.04466e-03
  3  10  12  17  1.99741e-03
  3  10  13   7  8.56467e-05
  3  10  13   8  3.68117e-04
  3  10  13   9 -2.13436e-04
  3  10  13  13  1.82235e-05
  3  10  13  14  1.59397e-04
  3  10  13  15  9.38794e-05
  3  10  13  19 -1.33481e-05
  3  10  13  20 -1.37721e-04
  3  10  13  21 -9.48705e-05
  3  10  14   7  1.61848e-04
  3  10  14   8 -1.16296e-04
  3  10  14   9 -2.40613e-04
  3  10  14  13 -3.05394e-04
  3  10  14  14  1.23752e-04
  3  10  14  15 -2.60720e-04
  3  10  14  19  2.73053e-04
  3  10  14  20 -1.05648e-04
  3  10  14  21  2.11674e-04
  3  10  15   7 -2.23989e-04
  3  10  15   8 -7.69182e-05
  3  10  15   9  5.48472e-05
  3  10  15  13 -4.17816e-05
  3  10  15  14  3.34391e-04
  3  10  15  15  1.80626e-04
  3  10  15  19  3.54790e-05
  3  10  15  20 -3.01397e-04
  3  10  15  21 -1.58297e-04
  3  10  16   7 -4.58173e-04
  3  10  16   8  3.92213e-04
  3  10  16   9 -1.82843e-04
  3  10  16  13  4.93189e-04
  3  10  16  14  4.67834e-04
  3  10  16  15 -7.46423e-04
  3  10  16  19 -3.81825e-04
  3  10  16  20 -3.34175e-04
  3  10  16  21  5.51794e-04
  3  10  17   7 -4.37224e-04
  3  10  17   8 -4.52670e-04
  3  10  17   9 -7.14447e-04
  3  10  17  13  3.87391e-04
  3  10  17  14 -5.10818e-04
  3  10  17  15 -1.06576e-04
  3  10  17  19 -2.95156e-04
  3  10  17  20  3.73283e-04
  3  10  17  21  9.05684e-05
  3  10  18   7  3.86923e-04
  3  10  18   8 -6.51175e-04
  3  10  18   9 -3.66935e-05
  3  10  18  13  4.24379e-04
  3  10  18  14  5.77924e-04
  3  10  18  15  1.86874e-05
  3  10  18  19 -3.06590e-04
  3  10  18  20 -4.33801e-04
  3  10  18  21 -1.33030e-05
  3  10  19   7 -7.48966e-05
  3  10  19   8 -1.97656e-05
  3  10  19   9  4.51478e-05
  3  10  19  13 -2.38885e-05
  3  10  19  15 -3.76139e-05
  3  10  19  19 -2.95357e-05
  3  10  19  21 -1.75173e-05
  3  10  20   7 -3.11589e-05
  3  10  20   8 -5.74703e-05
  3  10  20  13  3.33558e-05
  3  10  20  14 -1.60401e-05
  3  10  20  19  2.80038e-05
  3  10  20  20 -2.64487e-05
  3  10  21   8  4.95004e-05
  3  10  21   9 -3.88762e-05
  3  10  21  14 -2.53029e-05
  3  10  21  15 -2.47797e-05
  3  10  21  20 -2.34592e-05
  3  10  21  21 -2.28544e-05
  3  10  22   7 -4.18488e-04
  3  10  22   8  5.37745e-04
  3  10  22   9 -6.14730e-05
  3  10  22  13 -4.26815e-04
  3  10  22  14 -7.52934e-04
  3  10  22  15  1.27109e-05
  3  10  22  19  4.02622e-04
  3  10  22  20  6.83843e-04
  3  10  22  21 -3.13288e-05
  3  10  23   7  6.14105e-04
  3  10  23   8 -9.05602e-05
  3  10  23   9  5.29135e-04
  3  10  23  13 -6.87771e-04
  3  10  23  14 -1.05889e-04
  3  10  23  15  7.39651e-04
  3  10  23  19  6.70949e-04
  3  10  23  20  1.12185e-04
  3  10  23  21 -7.11283e-04
  3  10  24   7  5.00798e-05
  3  10  24   8  6.50184e-04
  3  10  24   9  4.94726e-04
  3  10  24  13 -1.38838e-04
  3  10  24  14  6.22644e-04
  3  10  24  15 -3.35010e-04
  3  10  24  19  1.44437e-04
  3  10  24  20 -5.87047e-04
  3  10  24  21  3.17374e-04
  3  11  12   7  1.15226e-05
  3  11  12   8  5.24580e-05
  3  11  12  10 -6.97638e-05
  3  11  12  11  2.52918e-05
  3  11  12  14 -3.78472e-05
  3  11  12  16 -1.12097e-03
  3  11  12  17 -1.57011e-03
  3  11  12  18 -1.93741e-05
  3  11  12  19  3.63429e-05
  3  11  12  20  1.95714e-05
  3  11  13   7 -6.88953e-05
  3  11  13   8  1.84886e-04
  3  11  13   9  3.17268e-04
  3  11  13  13 -1.41665e-04
  3  11  13  14  3.03474e-04
  3  11  13  15 -2.62686e-04
  3  11  13  19  1.19000e-04
  3  11  13  20 -2.64325e-04
  3  11  13  21  2.44159e-04
  3  11  14   7  3.52160e-04
  3  11  14   8  6.10519e-05
  3  11  14   9  8.45756e-05
  3  11  14  13 -7.73650e-05
  3  11  14  14 -7.47040e-05
  3  11  14  15  1.01047e-04
  3  11  14  19  8.36703e-05
  3  11  14  20  4.39990e-05
  3  11  14  21 -1.03349e-04
  3  11  15   7  1.84650e-04
  3  11  15   8  2.20373e-04
  3  11  15   9  6.72805e-05
  3  11  15  13  3.72524e-04
  3  11  15  14 -2.84755e-05
  3  11  15  15 -1.52041e-04
  3  11  15  19 -3.28373e-04
  3  11  15  20 -2.09206e-05
  3  11  15  21  1.48580e-04
  3  11  16   7 -5.35224e-04
  3  11  16   8  4.23018e-04
  3  11  16   9 -3.37027e-04
  3  11  16  13  4.69207e-04
  3  11  16  14  4.02283e-04
  3  11  16  15  6.37696e-04
  3  11  16  19 -3.42672e-04
  3  11  16  20 -3.02968e-04
  3  11  16  21 -4.86687e-04
  3  11  17   7 -3.87193e-04
  3  11  17   8 -4.75675e-04
  3  11  17   9  6.69718e-04
  3  11  17  13  4.72724e-04
  3  11  17  14 -4.51659e-04
  3  11  17  15 -3.83129e-04
  3  11  17  19 -3.53514e-04
  3  11  17  20  3.35168e-04
  3  11  17  21  2.86683e-04
  3  11  18   7 -7.28883e-04
  3  11  18   8  2.07776e-04
  3  11  18   9  5.11377e-05
  3  11  18  13 -6.80253e-04
  3  11  18  14 -2.99528e-04
  3  11  18  15 -4.48268e-05
  3  11  18  19  5.25697e-04
  3  11  18  20  1.95421e-04
  3  11  18  21  3.68847e-05
  3  11  19   7 -7.33555e-05
  3  11  19   9 -1.06578e-05
  3  11  19  13 -2.23916e-05
  3  11  19  19 -6.34196e-05
  3  11  19  21 -1.72087e-05
  3  11  20   7  5.12758e-05
  3  11  20   8  1.88530e-05
  3  11  20  13 -4.60564e-05
  3  11  20  14  4.19627e-05
  3  11  21   8  5.41857e-05
  3  11  21   9  5.28696e-05
  3  11  21  14 -3.38155e-05
  3  11  21  15  4.34091e-05
  3  11  21  20 -1.85386e-05
  3  11  21  21  1.13446e-05
  3  11  22   7  6.43188e-04
  3  11  22   8 -2.65960e-04
  3  11  22   9  6.86423e-05
  3  11  22  13  7.75029e-04
  3  11  22  14  1.63679e-04
  3  11  22  15 -5.26028e-05
  3  11  22  19 -7.57746e-04
  3  11  22  20 -1.75266e-04
  3  11  22  21  6.58516e-05
  3  11  23   7  6.46513e-04
  3  11  23   8 -8.98134e-05
  3  11  23   9 -8.22714e-05
  3  11  23  13 -7.37628e-04
  3  11  23  14 -1.10608e-04
  3  11  23  15 -3.39706e-04
  3  11  23  19  6.90078e-04
  3  11  23  20  8.71670e-05
  3  11  23  21  3.33278e-04
  3  11  24   7  1.67472e-04
  3  11  24   8  5.85662e-04
  3  11  24   9 -7.04139e-04
  3  11  24  13 -5.51814e-05
  3  11  24  14  7.17954e-04
  3  11  24  15  7.21915e-04
  3  11  24  19  2.80295e-05
  3  11  24  20 -6.65917e-04
  3  11  24  21 -6.84075e-04
  3  12  13   7  8.85765e-05
  3  12  13   8 -4.69292e-05
  3  12  13   9 -1.55963e-04
  3  12  13  13  4.36753e-05
  3  12  13  14  2.14558e-04
  3  12  13  15  3.08590e-04
  3  12  13  19 -3.98402e-05
  3  12  13  20 -2.23360e-04
  3  12  13  21 -2.72685e-04
  3  12  14   7  6.47859e-05
  3  12  14   8  1.56747e-04
  3  12  14   9  2.90593e-04
  3  12  14  13 -2.21458e-04
  3  12  14  14 -1.49551e-04
  3  12  14  15  2.84874e-04
  3  12  14  19  1.99872e-04
  3  12  14  20  1.41259e-04
  3  12  14  21 -2.64429e-04
  3  12  15   7 -2.32369e-04
  3  12  15   8  3.18933e-04
  3  12  15   9 -2.13741e-04
  3  12  15  13 -1.10399e-04
  3  12  15  14 -2.28081e-04
  3  12  15  15 -4.82068e-05
  3  12  15  19  1.10826e-04
  3  12  15  20  2.15806e-04
  3  12  15  21  5.42025e-05
  3  12  16   7 -2.31658e-04
  3  12  16   8  2.66239e-04
  3  12  16   9  9.07200e-04
  3  12  16  13  2.78517e-04
  3  12  16  14  1.86887e-04
  3  12  16  15  2.28045e-04
  3  12  16  19 -2.18756e-04
  3  12  16  20 -1.55678e-04
  3  12  16  21 -1.71467e-04
  3  12  17   7 -2.61107e-04
  3  12  17   8 -2.91055e-04
  3  12  17   9  1.24955e-04
  3  12  17  13  1.85329e-04
  3  12  17  14 -2.19619e-04
  3  12  17  15  8.68306e-04
  3  12  17  19 -1.38306e-04
  3  12  17  20  1.69518e-04
  3  12  17  21 -6.50307e-04
  3  12  18   7  5.73873e-04
  3  12  18   8  7.12335e-04
  3  12  18   9 -2.25494e-05
  3  12  18  13  5.86995e-04
  3  12  18  14 -7.63414e-04
  3  12  18  15  4.47466e-05
  3  12  18  19 -4.53739e-04
  3  12  18  20  5.58227e-04
  3  12  18  21 -3.80954e-05
  3  12  19   7 -4.13203e-05
  3  12  19   9 -5.84227e-05
  3  12  19  13 -1.99431e-05
  3  12  19  15  5.36783e-05
  3  12  19  21  1.05491e-05
  3  12  20   7 -6.54016e-05
  3  12  20   8  6.05099e-05
  3  12  20   9  2.39404e-05
  3  12  20  13  1.65725e-05
  3  12  20  14  4.79956e-05
  3  12  20  15 -2.66314e-05
  3  12  20  19  4.66374e-05
  3  12  21   8  6.30238e-05
  3  12  21   9 -2.39372e-05
  3  12  21  14  1.02427e-05
  3  12  21  15 -4.70413e-05
  3  12  21  20 -2.22348e-05
  3  12  22   7 -5.96602e-04
  3  12  22   8 -7.22348e-04
  3  12  22   9 -1.21995e-05
  3  12  22  13 -6.38919e-04
  3  12  22  14  7.53172e-04
  3  12  22  15  7.08675e-05
  3  12  22  19  6.05390e-04
  3  12  22  20 -7.14598e-04
  3  12  22  21 -6.09734e-05
  3  12  23   7  3.21218e-04
  3  12  23   8 -5.15796e-05
  3  12  23   9 -7.90664e-04
  3  12  23  13 -3.58248e-04
  3  12  23  14 -6.64503e-05
  3  12  23  15 -7.23266e-04
  3  12  23  19  3.55587e-04
  3  12  23  20  3.16582e-05
  3  12  23  21  6.83407e-04
  3  12  24   7 -1.42335e-05
  3  12  24   8  2.96186e-04
  3  12  24   9  3.61616e-04
  3  12  24  13 -1.04668e-04
  3  12  24  14  4.80374e-04
  3  12  24  15 -6.84527e-04
  3  12  24  19  1.16501e-04
  3  12  24  20 -4.37640e-04
  3  12  24  21  6.41796e-04
  3  13  14   7  2.07631e-05
  3  13  14  10  1.50158e-04
  3  13  14  11 -5.05580e-04
  3  13  14  12 -9.11984e-04
  3  13  14  13  2.55219e-05
  3  13  14  15 -3.25353e-05
  3  13  14  16  6.31358e-04
  3  13  14  17  4.46259e-04
  3  13  14  18  1.79446e-05
  3  13  14  20  1.50771e-05
  3  13  15   7  3.35759e-05
  3  13  15   8 -2.72874e-05
  3  13  15   9  1.03227e-05
  3  13  15  10 -3.48497e-04
  3  13  15  11 -7.42700e-04
  3  13  15  12  3.61631e-04
  3  13  15  14  1.08740e-05
  3  13  15  16  1.19554e-03
  3  13  15  17 -1.05523e-03
  3  13  15  18  1.19826e-05
  3  13  15  19 -2.14923e-05
  3  13  15  20 -3.88304e-05
  3  13  16   7  3.38618e-04
  3  13  16   8  1.94403e-04
  3  13  16   9  9.15795e-05
  3  13  16  10 -1.24490e-03
  3  13  16  11 -5.90537e-04
  3  13  16  12  6.66382e-04
  3  13  16  13 -3.42093e-04
  3  13  16  14  1.43256e-04
  3  13  16  15 -1.06566e-04
  3  13  16  16  9.36146e-04
  3  13  16  17  9.06768e-04
  3  13  16  18  1.78059e-04
  3  13  16  19 -7.00237e-04
  3  13  16  20  3.28240e-04
  3  13  16  21 -1.47985e-04
  3  13  17   7 -3.34579e-04
  3  13  17   8 -5.29464e-05
  3  13  17   9  9.83703e-05
  3  13  17  10  1.31250e-03
  3  13  17  11  5.07621e-04
  3  13  17  12  7.79270e-04
  3  13  17  13  2.23895e-04
  3  13  17  14  3.96421e-04
  3  13  17  15  5.13756e-04
  3  13  17  16 -2.07252e-03
  3  13  17  17 -7.25052e-04
  3  13  17  18  2.70556e-04
  3  13  17  19 -2.11924e-04
  3  13  17  20  2.70676e-04
  3  13  17  21 -2.14997e-04
  3  13  18   7 -1.78056e-05
  3  13  18   8  3.31339e-04
  3  13  18   9  1.66209e-05
  3  13  18  10 -6.94575e-04
  3  13  18  11  8.71341e-04
  3  13  18  12  2.00793e-05
  3  13  18  13  1.55161e-04
  3  13  18  14  2.81044e-05
  3  13  18  15 -8.98602e-04
  3  13  18  16 -1.20996e-04
  3  13  18  17 -9.42154e-04
  3  13  18  18 -1.00471e-04
  3  13  18  19 -1.04662e-04
  3  13  18  20  2.13690e-04
  3  13  18  21  1.16569e-04
  3  13  19   7 -4.37899e-04
  3  13  19   8 -2.96654e-04
  3  13  19   9 -7.95044e-04
  3  13  19  10 -6.37910e-05
  3  13  19  12  2.20809e-05
  3  13  19  13  2.45437e-04
  3  13  19  14  1.06716e-04
  3  13  19  15 -4.51860e-04
  3  13  19  16 -1.34753e-03
  3  13  19  17  1.96205e-04
  3  13  19  18  5.98081e-04
  3  13  19  19  2.85073e-04
  3  13  19  20 -1.07518e-03
  3  13  19  21  8.99886e-04
  3  13  20   7  4.42120e-04
  3  13  20   8  6.99381e-04
  3  13  20   9 -9.95976e-05
  3  13  20  10 -1.02034e-04
  3  13  20  11 -3.15818e-05
  3  13  20  13  3.87152e-04
  3  13  20  14  1.65384e-04
  3  13  20  15 -2.11287e-03
  3  13  20  16 -6.70749e-04
  3  13  20  17  9.24020e-05
  3  13  20  18  4.80021e-04
  3  13  20  19 -1.05128e-04
  3  13  20  20 -1.27947e-03
  3  13  20  21  4.08559e-04
  3  13  21   8  1.87379e-04
  3  13  21   9 -3.85657e-04
  3  13  21  10  1.15094e-04
  3  13  21  11 -1.18006e-05
  3  13  21  12 -1.15027e-05
  3  13  21  13  8.15962e-05
  3  13  21  14 -2.38076e-05
  3  13  21  15 -7.67195e-04
  3  13  21  16 -1.69442e-03
  3  13  21  17  2.25826e-03
  3  13  21  18  1.59287e-04
  3  13  21  19  9.41417e-05
  3  13  21  20 -5.82840e-04
  3  13  21  21  3.83518e-04
  3  13  22   7  1.39183e-03
  3  13  22   8 -8.19237e-04
  3  13  22   9  1.22174e-03
  3  13  22  10  3.16698e-03
  3  13  22  11  1.39781e-03
  3  13  22  12 -1.35846e-04
  3  13  22  13  1.90222e-03
  3  13  22  14 -1.87462e-04
  3  13  22  15 -4.56752e-03
  3  13  22  16  3.66106e-05
  3  13  22  17  1.87146e-04
  3  13  22  18  6.96593e-04
  3  13  22  19 -1.06676e-03
  3  13  22  20  1.09455e-03
  3  13  22  21  8.28677e-04
  3  13  23   7  3.35214e-03
  3  13  23   8  9.76440e-05
  3  13  23   9  5.07283e-04
  3  13  23  10  2.75943e-03
  3  13  23  11  7.41643e-04
  3  13  23  12  3.77049e-04
  3  13  23  13  9.87750e-04
  3  13  23  14  1.16594e-03
  3  13  23  15 -8.34357e-04
  3  13  23  16 -2.33699e-03
  3  13  23  17 -1.32126e-04
  3  13  23  18  1.73820e-03
  3  13  23  19 -2.96307e-03
  3  13  23  20  2.06774e-03
  3  13  23  21  1.71433e-03
  3  13  24   7  2.26230e-03
  3  13  24   8 -6.08255e-04
  3  13  24   9  3.81133e-04
  3  13  24  10 -7.07403e-03
  3  13  24  11 -1.79429e-03
  3  13  24  12  4.08692e-04
  3  13  24  13 -2.28515e-03
  3  13  24  14  1.22894e-04
  3  13  24  15  1.13878e-03
  3  13  24  16 -1.05827e-04
  3  13  24  17  1.90146e-04
  3  13  24  18  2.03758e-03
  3  13  24  19 -5.43808e-04
  3  13  24  20 -5.63257e-04
  3  13  24  21 -4.55790e-04
  3  14  15   8 -2.05412e-05
  3  14  15   9  1.92461e-05
  3  14  15  10 -6.14725e-04
  3  14  15  11 -1.72531e-04
  3  14  15  12 -3.66452e-04
  3  14  15  14  1.69510e-05
  3  14  15  15  1.04132e-05
  3  14  15  16 -1.63168e-03
  3  14  15  17 -9.29739e-04
  3  14  15  18 -1.93975e-05
  3  14  15  20  2.37752e-05
  3  14  15  21 -1.87247e-05
  3  14  16   7 -4.85665e-05
  3  14  16   8 -2.06354e-05
  3  14  16  10 -1.67203e-03
  3  14  16  11 -2.46112e-05
  3  14  16  12 -5.74270e-04
  3  14  16  13 -9.62398e-05
  3  14  16  14  4.06085e-04
  3  14  16  15  4.02938e-04
  3  14  16  16 -1.74330e-03
  3  14  16  17  8.99072e-04
  3  14  16  18  3.09808e-04
  3  14  16  19 -1.39304e-04
  3  14  16  20  2.80974e-04
  3  14  16  21 -5.25549e-05
  3  14  17   7 -2.76548e-05
  3  14  17   8  1.24761e-04
  3  14  17   9 -1.18234e-04
  3  14  17  10 -1.39292e-03
  3  14  17  11 -6.67895e-04
  3  14  17  12  7.28846e-04
  3  14  17  13  1.04029e-04
  3  14  17  14 -1.02084e-04
  3  14  17  15 -3.10826e-04
  3  14  17  16 -1.21176e-03
  3  14  17  17  6.72233e-04
  3  14  17  18  2.84703e-04
  3  14  17  19  6.03860e-04
  3  14  17  20 -5.42819e-05
  3  14  17  21  2.80016e-04
  3  14  18   7  7.87338e-05
  3  14  18   8  8.23098e-05
  3  14  18   9  2.15639e-04
  3  14  18  10 -2.28000e-04
  3  14  18  11  1.55471e-04
  3  14  18  12  4.34948e-05
  3  14  18  13  3.90832e-05
  3  14  18  14  3.09533e-04
  3  14  18  15 -2.19943e-04
  3  14  18  16  4.78965e-05
  3  14  18  17  1.21075e-03
  3  14  18  18  4.46450e-04
  3  14  18  19 -5.75474e-04
  3  14  18  20  6.21223e-05
  3  14  18  21 -3.38693e-04
  3  14  19   7 -8.39798e-05
  3  14  19   8  9.32979e-05
  3  14  19   9 -2.64494e-04
  3  14  19  10 -1.39453e-04
  3  14  19  12  1.40051e-05
  3  14  19  13  6.13224e-04
  3  14  19  14 -8.43496e-04
  3  14  19  15  1.23668e-04
  3  14  19  16  1.66379e-03
  3  14  19  17  2.06865e-03
  3  14  19  18  2.72398e-04
  3  14  19  19  1.62315e-03
  3  14  19  20 -3.27883e-05
  3  14  19  21  2.99342e-04
  3  14  20   7 -6.44404e-04
  3  14  20   8 -3.37952e-05
  3  14  20   9 -5.15703e-04
  3  14  20  10  8.56567e-05
  3  14  20  11 -1.07433e-05
  3  14  20  13 -5.12212e-04
  3  14  20  14 -1.07452e-03
  3  14  20  15  6.51850e-04
  3  14  20  16  8.39977e-04
  3  14  20  17 -5.02673e-04
  3  14  20  18  7.29304e-05
  3  14  20  19  2.42006e-03
  3  14  20  20 -1.67904e-04
  3  14  20  21  5.71618e-04
  3  14  21   7 -8.38085e-04
  3  14  21   8 -4.04227e-04
  3  14  21   9 -7.64218e-04
  3  14  21  10  2.72071e-05
  3  14  21  12 -2.17268e-05
  3  14  21  13 -8.22258e-05
  3  14  21  14 -5.86544e-04
  3  14  21  15  2.07821e-03
  3  14  21  16 -1.33966e-03
  3  14  21  17  2.32672e-04
  3  14  21  18  2.12477e-05
  3  14  21  19  1.39708e-03
  3  14  21  20 -2.65043e-04
  3  14  21  21  7.58593e-04
  3  14  22   7  2.60159e-03
  3  14  22   8 -5.42461e-04
  3  14  22   9  1.43100e-03
  3  14  22  10 -4.48781e-03
  3  14  22  11 -1.10482e-03
  3  14  22  12  1.10153e-04
  3  14  22  13 -7.24666e-05
  3  14  22  14  2.58736e-03
  3  14  22  15 -5.98088e-04
  3  14  22  16 -2.19934e-04
  3  14  22  17 -1.67831e-04
  3  14  22  18 -2.79850e-04
  3  14  22  19 -1.10367e-03
  3  14  22  20 -1.28510e-03
  3  14  22  21 -7.98820e-04
  3  14  23   7 -2.57043e-03
  3  14  23   8  6.32647e-04
  3  14  23   9 -4.19325e-04
  3  14  23  10  6.92494e-03
  3  14  23  11  2.06875e-03
  3  14  23  12 -3.67410e-04
  3  14  23  13 -4.95621e-05
  3  14  23  14 -2.73518e-03
  3  14  23  15  1.79585e-03
  3  14  23  16 -5.21141e-04
  3  14  23  17 -1.33760e-04
  3  14  23  18 -7.65005e-04
  3  14  23  19  5.84080e-05
  3  14  23  20 -8.75891e-04
  3  14  23  21  6.57630e-04
  3  14  24   7  5.02358e-04
  3  14  24   8 -1.15174e-03
  3  14  24   9 -2.38126e-04
  3  14  24  10  7.81682e-04
  3  14  24  12  4.33693e-04
  3  14  24  13  5.73734e-04
  3  14  24  14 -1.12856e-03
  3  14  24  15 -2.98217e-03
  3  14  24  16  2.20220e-03
  3  14  24  17 -6.06401e-05
  3  14  24  18  1.13665e-04
  3  14  24  19  1.94139e-03
  3  14  24  20 -1.69484e-03
  3  14  24  21 -1.41125e-03
  3  15  16   7  5.45719e-05
  3  15  16   8 -3.33795e-04
  3  15  16   9 -1.56227e-04
  3  15  16  10 -3.46167e-04
  3  15  16  11  6.69212e-04
  3  15  16  12  5.72801e-04
  3  15  16  13 -2.10497e-04
  3  15  16  14 -2.25389e-04
  3  15  16  15  6.46440e-04
  3  15  16  16  1.31543e-03
  3  15  16  17  5.01631e-05
  3  15  16  18 -8.44944e-04
  3  15  16  19  1.21109e-04
  3  15  16  20 -2.93972e-04
  3  15  16  21  9.94655e-05
  3  15  17   7 -1.24980e-04
  3  15  17   8  1.96969e-04
  3  15  17   9 -1.48454e-04
  3  15  17  10  3.19237e-04
  3  15  17  11 -4.31007e-04
  3  15  17  12 -1.05812e-04
  3  15  17  13  1.28753e-04
  3  15  17  14 -3.42683e-04
  3  15  17  15 -3.12254e-04
  3  15  17  16 -1.28147e-04
  3  15  17  17 -8.25678e-04
  3  15  17  18 -3.79405e-04
  3  15  17  19 -3.42056e-04
  3  15  17  20  2.48644e-04
  3  15  17  21  2.75096e-04
  3  15  18   7  5.28502e-05
  3  15  18   8  7.85822e-05
  3  15  18   9 -1.56214e-04
  3  15  18  10  2.00911e-03
  3  15  18  11  7.78599e-04
  3  15  18  12 -1.00974e-04
  3  15  18  13  3.55335e-05
  3  15  18  14 -2.07028e-04
  3  15  18  15 -3.74064e-04
  3  15  18  16 -7.00929e-05
  3  15  18  17  2.15899e-03
  3  15  18  18  2.29893e-05
  3  15  18  19  1.31170e-04
  3  15  18  20 -3.92140e-05
  3  15  18  21  1.70015e-04
  3  15  19   7 -4.63672e-04
  3  15  19   8 -3.12537e-05
  3  15  19   9 -8.88946e-04
  3  15  19  10  8.81193e-05
  3  15  19  11 -2.52439e-05
  3  15  19  13  4.12357e-04
  3  15  19  14 -1.04987e-03
  3  15  19  15  1.64525e-04
  3  15  19  16 -6.12091e-04
  3  15  19  17 -1.06264e-03
  3  15  19  18  3.16975e-04
  3  15  19  19  2.42665e-03
  3  15  19  20 -6.47218e-04
  3  15  19  21  1.01622e-03
  3  15  20   7  6.41206e-04
  3  15  20   8  4.81794e-05
  3  15  20   9  4.39190e-04
  3  15  20  10  9.96778e-05
  3  15  20  11 -3.83248e-05
  3  15  20  13  1.24609e-03
  3  15  20  14  9.58888e-04
  3  15  20  15 -9.80778e-04
  3  15  20  16  2.51643e-03
  3  15  20  17  3.32174e-04
  3  15  20  18 -1.28761e-04
  3  15  20  19 -1.60478e-03
  3  15  20  20 -8.57054e-05
  3  15  20  21 -3.11284e-04
  3  15  21   7 -1.73379e-04
  3  15  21   8  3.12602e-04
  3  15  21   9  4.34873e-04
  3  15  21  11 -4.62101e-05
  3  15  21  12  1.90502e-05
  3  15  21  13 -4.74124e-04
  3  15  21  14 -2.34036e-04
  3  15  21  15  2.90011e-03
  3  15  21  16 -9.22246e-05
  3  15  21  17  7.46194e-04
  3  15  21  18 -4.55789e-04
  3  15  21  19  1.78306e-04
  3  15  21  20  1.63092e-03
  3  15  21  21 -7.81828e-04
  3  15  22   7 -1.79030e-04
  3  15  22   8 -6.54889e-05
  3  15  22   9  8.17120e-05
  3  15  22  10 -6.18657e-03
  3  15  22  11 -1.58109e-03
  3  15  22  12  2.58682e-04
  3  15  22  13  5.09172e-04
  3  15  22  14 -1.06998e-03
  3  15  22  15 -9.19000e-04
  3  15  22  16  1.37514e-04
  3  15  22  17 -3.69116e-04
  3  15  22  18  1.06380e-03
  3  15  22  19  1.04656e-04
  3  15  22  20  9.28612e-04
  3  15  22  21  9.13198e-04
  3  15  23   7 -1.50560e-03
  3  15  23   8  2.02515e-03
  3  15  23   9 -1.18333e-03
  3  15  23  10 -3.48684e-03
  3  15  23  11 -7.83835e-04
  3  15  23  12  3.52442e-04
  3  15  23  13  1.64861e-04
  3  15  23  14 -1.09676e-03
  3  15  23  15  3.26371e-03
  3  15  23  16 -6.05829e-04
  3  15  23  17  8.82548e-05
  3  15  23  18  1.46911e-03
  3  15  23  19  8.70590e-05
  3  15  23  20  1.20125e-03
  3  15  23  21  1.46455e-03
  3  15  24   7  2.15869e-03
  3  15  24   8  1.74136e-03
  3  15  24   9 -8.41179e-04
  3  15  24  10 -4.16888e-03
  3  15  24  11 -1.56823e-03
  3  15  24  12 -3.62833e-05
  3  15  24  13  1.07211e-03
  3  15  24  14 -1.24218e-04
  3  15  24  15 -3.79718e-03
  3  15  24  16 -1.24649e-03
  3  15  24  17  7.26420e-05
  3  15  24  18 -2.36912e-03
  3  15  24  19 -2.42488e-03
  3  15  24  20  2.71382e-03
  3  15  24  21  2.21007e-03
  3  16  17   7 -1.39452e-05
  3  16  17   8 -4.23759e-05
  3  16  17  10  2.10478e-05
  3  16  17  11  2.93046e-05
  3  16  17  12 -3.52493e-05
  3  16  17  14  2.40762e-05
  3  16  17  16  1.38925e-05
  3  16  17  17 -1.70454e-03
  3  16  17  19 -3.31979e-05
  3  16  17  20  1.89774e-05
  3  16  18   8  1.82187e-05
  3  16  18   9  1.39329e-05
  3  16  18  10 -2.46353e-04
  3  16  18  11 -2.16856e-04
  3  16  18  12 -3.62576e-05
  3  16  18  14 -1.81337e-05
  3  16  18  16  1.55056e-04
  3  16  18  17 -1.06041e-04
  3  16  18  19  2.08468e-05
  3  16  18  21 -1.00336e-05
  3  16  19   7  8.18579e-04
  3  16  19   8  1.79459e-04
  3  16  19   9  7.54136e-04
  3  16  19  10  2.48104e-03
  3  16  19  11  5.71242e-04
  3  16  19  12 -3.95689e-04
  3  16  19  14  1.36612e-04
  3  16  19  15 -1.18535e-03
  3  16  19  16  9.01285e-04
  3  16  19  17 -7.90571e-05
  3  16  19  18 -4.06203e-04
  3  16  19  19 -6.92672e-04
  3  16  19  20  2.53593e-04
  3  16  19  21 -1.28826e-04
  3  16  20   7  6.04153e-04
  3  16  20   8 -2.25807e-04
  3  16  20   9  4.14884e-05
  3  16  20  10 -1.20260e-04
  3  16  20  11 -4.77974e-04
  3  16  20  12  7.02250e-05
  3  16  20  13  1.33951e-03
  3  16  20  14  8.11326e-04
  3  16  20  15 -1.90255e-03
  3  16  20  16 -2.42685e-04
  3  16  20  17  1.06956e-05
  3  16  20  18 -1.21910e-03
  3  16  20  19  5.03128e-04
  3  16  20  20 -3.42594e-04
  3  16  21   7 -2.91096e-04
  3  16  21   8 -2.97536e-04
  3  16  21   9 -3.97371e-04
  3  16  21  10 -1.61391e-03
  3  16  21  11 -4.66276e-04
  3  16  21  12 -3.71241e-04
  3  16  21  13 -7.10226e-04
  3  16  21  14 -4.77512e-04
  3  16  21  16 -4.19016e-04
  3  16  21  17  3.29315e-05
  3  16  21  18 -5.99080e-05
  3  16  21  19  4.72472e-04
  3  16  21  20 -6.87422e-04
  3  16  22   7  5.44497e-04
  3  16  22   8 -2.92498e-04
  3  16  22   9 -1.24394e-03
  3  16  22  10 -7.67020e-04
  3  16  22  11 -7.15990e-04
  3  16  22  12  5.12722e-05
  3  16  22  13  1.69615e-04
  3  16  22  14 -3.89153e-04
  3  16  22  15 -4.43934e-04
  3  16  22  16 -3.26012e-05
  3  16  22  17 -1.70090e-04
  3  16  22  18  6.02826e-04
  3  16  22  19  4.43731e-04
  3  16  22  20 -1.17156e-04
  3  16  22  21 -9.99089e-04
  3  16  23   7  3.88085e-04
  3  16  23   8 -7.07368e-04
  3  16  23   9 -2.13158e-04
  3  16  23  10 -3.41020e-05
  3  16  23  11 -5.82248e-05
  3  16  23  12  8.50974e-04
  3  16  23  13 -3.00107e-04
  3  16  23  14  4.55244e-04
  3  16  23  15  4.35535e-04
  3  16  23  16  5.84621e-04
  3  16  23  17  1.09777e-03
  3  16  23  18  6.57216e-04
  3  16  23  19 -1.02791e-03
  3  16  23  20  6.33990e-04
  3  16  23  21  2.97499e-05
  3  16  24   7 -7.44828e-04
  3  16  24   8 -7.86985e-04
  3  16  24   9 -2.25327e-05
  3  16  24  10 -1.59515e-04
  3  16  24  12 -7.09421e-04
  3  16  24  13  3.43600e-05
  3  16  24  14  1.37074e-03
  3  16  24  15 -2.13930e-04
  3  16  24  16 -9.26430e-04
  3  16  24  17  1.30193e-03
  3  16  24  18  8.21064e-04
  3  16  24  19 -1.35473e-03
  3  16  24  20  1.07876e-03
  3  16  24  21 -1.20699e-04
  3  17  18   8 -2.65765e-05
  3  17  18   9  1.15629e-05
  3  17  18  10 -2.32767e-04
  3  17  18  11  2.58492e-04
  3  17  18  13 -3.54837e-05
  3  17  18  14  1.33622e-05
  3  17  18  16 -1.71855e-04
  3  17  18  17  8.58614e-05
  3  17  18  18  2.62426e-05
  3  17  18  19 -2.88453e-05
  3  17  18  20  1.73164e-05
  3  17  18  21  1.24009e-05
  3  17  19   7 -7.59094e-04
  3  17  19   8 -5.42294e-04
  3  17  19   9 -2.64163e-04
  3  17  19  10  1.69870e-03
  3  17  19  11  5.05248e-04
  3  17  19  12  3.37485e-04
  3  17  19  13 -1.22997e-04
  3  17  19  14 -7.24129e-04
  3  17  19  15  3.68271e-04
  3  17  19  16 -3.69649e-04
  3  17  19  17 -8.88251e-05
  3  17  19  18 -7.05791e-04
  3  17  19  19  6.72595e-04
  3  17  19  20 -7.42776e-04
  3  17  19  21 -7.08216e-05
  3  17  20   7  1.23740e-04
  3  17  20   8 -1.95842e-04
  3  17  20   9  6.03526e-04
  3  17  20  10 -8.90613e-05
  3  17  20  11  2.60887e-04
  3  17  20  12 -1.12559e-04
  3  17  20  13  5.79767e-04
  3  17  20  14  5.67054e-04
  3  17  20  15  1.38254e-03
  3  17  20  16  4.94708e-05
  3  17  20  17 -1.42915e-05
  3  17  20  18 -3.01536e-04
  3  17  20  19  6.12691e-04
  3  17  20  20  5.04496e-04
  3  17  20  21 -5.40741e-04
  3  17  21   7 -1.35683e-03
  3  17  21   8 -5.34247e-04
  3  17  21   9 -7.99765e-04
  3  17  21  10  2.29453e-03
  3  17  21  11  6.53434e-04
  3  17  21  12 -3.72008e-04
  3  17  21  13  4.13523e-04
  3  17  21  14 -3.26402e-04
  3  17  21  15 -3.07457e-04
  3  17  21  16 -9.90391e-04
  3  17  21  17 -7.59777e-05
  3  17  21  18 -2.57135e-04
  3  17  21  19  8.74063e-04
  3  17  21  20 -5.91667e-04
  3  17  21  21  1.15397e-04
  3  17  22   7  9.18935e-04
  3  17  22   8  1.62705e-03
  3  17  22   9 -1.69219e-03
  3  17  22  10 -7.41779e-04
  3  17  22  11  8.15483e-04
  3  17  22  12  7.94031e-05
  3  17  22  13  1.62834e-03
  3  17  22  14 -1.50716e-03
  3  17  22  15  2.57818e-05
  3  17  22  16  5.39831e-05
  3  17  22  17  6.93809e-05
  3  17  22  18  9.64011e-04
  3  17  22  19 -3.59703e-04
  3  17  22  20  3.14509e-04
  3  17  22  21 -4.14106e-05
  3  17  23   7 -2.57029e-04
  3  17  23   8  1.10477e-03
  3  17  23   9 -2.44548e-04
  3  17  23  10  4.48201e-05
  3  17  23  12 -6.79345e-04
  3  17  23  13  1.65131e-04
  3  17  23  14 -5.64129e-04
  3  17  23  15  1.77368e-04
  3  17  23  16  8.88001e-04
  3  17  23  17  1.31539e-03
  3  17  23  18 -1.07659e-03
  3  17  23  19  1.16699e-03
  3  17  23  20 -9.50453e-04
  3  17  23  21 -5.42345e-05
  3  17  24   7 -6.10342e-04
  3  17  24   8  1.84167e-04
  3  17  24   9 -8.04120e-05
  3  17  24  10 -1.44774e-05
  3  17  24  12 -8.21312e-04
  3  17  24  13  2.19483e-04
  3  17  24  14  6.08548e-04
  3  17  24  15 -6.25234e-04
  3  17  24  16  5.71086e-04
  3  17  24  17 -1.07810e-03
  3  17  24  18  4.46007e-04
  3  17  24  19 -1.01524e-03
  3  17  24  20  7.95636e-04
  3  17  24  21  3.10428e-05
  3  18  19   7  6.28676e-04
  3  18  19   8 -3.41439e-04
  3  18  19   9  3.92734e-04
  3  18  19  10  2.07643e-04
  3  18  19  11  2.60802e-04
  3  18  19  12  1.39616e-05
  3  18  19  13  4.19508e-04
  3  18  19  14  1.27707e-03
  3  18  19  15 -1.17497e-03
  3  18  19  16 -1.26336e-04
  3  18  19  17  9.06447e-05
  3  18  19  18 -9.18615e-05
  3  18  19  19  1.12897e-03
  3  18  19  20 -9.11912e-05
  3  18  19  21 -3.94288e-04
  3  18  20   7 -2.54420e-04
  3  18  20   8  9.12692e-05
  3  18  20   9 -1.30677e-04
  3  18  20  10  2.70231e-03
  3  18  20  11  7.63141e-04
  3  18  20  12 -1.14371e-04
  3  18  20  13 -9.34619e-04
  3  18  20  14 -6.79199e-04
  3  18  20  15  5.47137e-04
  3  18  20  16  2.33934e-05
  3  18  20  17  1.62876e-04
  3  18  20  18  7.66291e-04
  3  18  20  20 -2.93433e-05
  3  18  20  21 -6.20116e-05
  3  18  21   7 -5.77546e-04
  3  18  21   8  3.47179e-05
  3  18  21   9  3.10156e-04
  3  18  21  11 -4.94763e-04
  3  18  21  12 -1.91459e-05
  3  18  21  13 -6.33114e-04
  3  18  21  14  1.06070e-04
  3  18  21  15  1.68219e-03
  3  18  21  16 -2.49231e-05
  3  18  21  17 -3.19443e-05
  3  18  21  18  5.04516e-04
  3  18  21  19  6.08114e-04
  3  18  21  20  2.69206e-04
  3  18  21  21 -4.37681e-04
  3  18  22   7  3.33261e-05
  3  18  22   8  3.16745e-04
  3  18  22   9 -3.96409e-05
  3  18  22  10  2.05620e-04
  3  18  22  11 -3.12161e-05
  3  18  22  13  3.34434e-04
  3  18  22  14 -4.01300e-05
  3  18  22  15  2.85764e-05
  3  18  22  16 -1.96827e-03
  3  18  22  17 -2.96126e-05
  3  18  22  18 -1.00184e-04
  3  18  22  19  2.00962e-04
  3  18  22  20  5.50241e-05
  3  18  22  21  8.33281e-05
  3  18  23   7 -9.08554e-04
  3  18  23   8 -1.05097e-03
  3  18  23   9  4.69984e-04
  3  18  23  10 -1.04803e-03
  3  18  23  11 -1.61446e-04
  3  18  23  12 -8.11470e-05
  3  18  23  13 -8.10157e-04
  3  18  23  14  1.12090e-03
  3  18  23  15  2.82681e-04
  3  18  23  16  1.98706e-05
  3  18  23  17 -2.42694e-05
  3  18  23  18  1.40611e-04
  3  18  23  19  7.75019e-04
  3  18  23  20 -7.44694e-05
  3  18  23  21  8.63567e-04
  3  18  24   7 -3.94918e-04
  3  18  24   8  5.21701e-04
  3  18  24   9  6.50930e-04
  3  18  24  10 -1.45016e-04
  3  18  24  11  1.08552e-03
  3  18  24  13 -6.33911e-04
  3  18  24  14  1.67292e-04
  3  18  24  15 -8.90896e-04
  3  18  24  16 -1.01987e-04
  3  18  24  17 -1.51873e-04
  3  18  24  18  1.40807e-04
  3  18  24  19  6.46881e-04
  3  18  24  20 -2.36548e-04
  3  18  24  21 -5.32378e-04
  3  19  20   7  1.00101e-05
  3  19  20  10 -8.83617e-04
  3  19  20  11 -8.90492e-05
  3  19  20  12 -1.11242e-04
  3  19  20  14  2.02408e-05
  3  19  20  15 -2.47860e-05
  3  19  20  16  5.00343e-04
  3  19  20  17  2.40752e-04
  3  19  20  19 -2.53982e-05
  3  19  20  20  4.93903e-05
  3  19  21   7 -2.17022e-05
  3  19  21  11  2.44177e-04
  3  19  21  12 -9.59715e-04
  3  19  21  13 -1.82457e-05
  3  19  21  16 -3.61583e-05
  3  19  21  17 -3.12134e-04
  3  19  21  18 -1.02272e-05
  3  19  21  19 -1.35787e-05
  3  19  21  21  2.76495e-05
  3  19  22   7  5.00188e-04
  3  19  22   8  3.47474e-04
  3  19  22   9  2.03979e-04
  3  19  22  10  4.94281e-04
  3  19  22  11 -3.04842e-04
  3  19  22  12  1.39752e-04
  3  19  22  13  5.77319e-04
  3  19  22  14 -2.23963e-03
  3  19  22  15  1.33655e-03
  3  19  22  16 -4.08738e-05
  3  19  22  17  9.33920e-04
  3  19  22  18 -5.64570e-04
  3  19  22  19 -5.66265e-04
  3  19  22  20  1.38237e-03
  3  19  22  21  1.20106e-03
  3  19  23   7 -2.85325e-04
  3  19  23   8  3.42440e-04
  3  19  23   9 -1.09240e-04
  3  19  23  10 -3.24441e-03
  3  19  23  11 -7.95462e-04
  3  19  23  12  1.55685e-04
  3  19  23  13  8.88889e-05
  3  19  23  14  2.41955e-04
  3  19  23  15  5.30723e-04
  3  19  23  16  3.28905e-03
  3  19  23  17 -1.79033e-03
  3  19  23  18  2.78974e-04
  3  19  23  19  3.52640e-04
  3  19  23  20 -5.02385e-05
  3  19  23  21  2.73876e-04
  3  19  24   7  1.20898e-03
  3  19  24   8  1.45088e-03
  3  19  24   9 -6.34762e-04
  3  19  24  10 -1.00439e-04
  3  19  24  11 -3.48618e-04
  3  19  24  12 -1.18744e-03
  3  19  24  13  1.42489e-04
  3  19  24  14  6.28321e-04
  3  19  24  15 -2.53280e-04
  3  19  24  16  3.96233e-05
  3  19  24  17  1.84615e-05
  3  19  24  18  9.76887e-05
  3  19  24  19 -3.28144e-03
  3  19  24  20  2.20096e-03
  3  19  24  21  4.46856e-04
  3  20  21   7  2.08654e-05
  3  20  21   8  1.54348e-05
  3  20  21  10 -1.42141e-04
  3  20  21  11  9.52054e-04
  3  20  21  12  2.24828e-04
  3  20  21  13  1.43478e-05
  3  20  21  14  1.45344e-05
  3  20  21  16 -1.23731e-04
  3  20  21  17  1.16275e-04
  3  20  21  19 -4.28215e-05
  3  20  21  20  1.32132e-05
  3  20  21  21 -2.30944e-05
  3  20  22   7 -1.33776e-04
  3  20  22   8  8.34513e-05
  3  20  22   9  1.31070e-04
  3  20  22  10 -3.19362e-03
  3  20  22  11 -6.24019e-04
  3  20  22  12  8.21154e-05
  3  20  22  13 -2.97446e-04
  3  20  22  14  4.35502e-04
  3  20  22  15 -5.32465e-05
  3  20  22  16  1.97534e-05
  3  20  22  17  3.56457e-03
  3  20  22  18 -2.21190e-04
  3  20  22  19  5.58712e-05
  3  20  22  20 -4.55074e-04
  3  20  22  21 -2.57573e-04
  3  20  23   7  8.05061e-04
  3  20  23   8  1.51618e-03
  3  20  23   9 -1.40342e-03
  3  20  23  10 -5.15744e-04
  3  20  23  11  3.59472e-04
  3  20  23  12  3.79497e-05
  3  20  23  13  6.56942e-04
  3  20  23  14 -7.12531e-04
  3  20  23  15  2.22965e-03
  3  20  23  16 -8.12585e-04
  3  20  23  17  5.32054e-04
  3  20  23  18 -8.11312e-05
  3  20  23  19 -9.60543e-04
  3  20  23  20  2.17732e-04
  3  20  23  21  1.18507e-03
  3  20  24   7  6.19713e-04
  3  20  24   8  3.12251e-04
  3  20  24   9 -6.97396e-04
  3  20  24  10 -6.38513e-04
  3  20  24  11 -1.28293e-03
  3  20  24  12  3.07319e-04
  3  20  24  13 -2.56897e-04
  3  20  24  14 -2.85440e-04
  3  20  24  15 -1.46820e-03
  3  20  24  16 -2.15790e-04
  3  20  24  17  2.48487e-04
  3  20  24  18  1.44098e-03
  3  20  24  19 -4.47803e-04
  3  20  24  20 -1.71405e-04
  3  20  24  21  1.38568e-03
  3  21  22   7  1.17863e-03
  3  21  22   8 -2.45083e-05
  3  21  22   9  1.29503e-04
  3  21  22  10  6.02138e-04
  3  21  22  11  1.33827e-03
  3  21  22  12 -4.16467e-05
  3  21  22  13  2.30870e-04
  3  21  22  14 -3.71662e-04
  3  21  22  15  5.18010e-04
  3  21  22  16  3.29104e-04
  3  21  22  17 -2.32106e-05
  3  21  22  18 -8.04993e-04
  3  21  22  19 -9.59981e-04
  3  21  22  20  4.37980e-04
  3  21  22  21  1.39284e-03
  3  21  23   7  1.99303e-03
  3  21  23   8  4.29352e-04
  3  21  23   9 -4.82279e-04
  3  21  23  10  9.71972e-05
  3  21  23  11  1.48179e-05
  3  21  23  12  1.22276e-03
  3  21  23  13  1.02483e-03
  3  21  23  14  5.20458e-04
  3  21  23  15 -2.23918e-04
  3  21  23  16  6.97450e-05
  3  21  23  17  8.27288e-05
  3  21  23  18 -3.28981e-04
  3  21  23  19 -2.94149e-03
  3  21  23  20  2.13446e-03
  3  21  23  21 -5.23611e-05
  3  21  24   7  1.34416e-03
  3  21  24   8  5.25642e-04
  3  21  24   9 -2.66637e-04
  3  21  24  10 -3.00374e-03
  3  21  24  11 -6.75343e-04
  3  21  24  12  1.52802e-04
  3  21  24  13 -5.48926e-04
  3  21  24  14  2.44707e-04
  3  21  24  15  1.69848e-04
  3  21  24  16 -3.38227e-03
  3  21  24  17 -1.85874e-03
  3  21  24  18 -4.67596e-04
  3  21  24  19 -1.19962e-03
  3  21  24  20  6.19945e-04
  3  21  24  21  6.71047e-05
  3  22  23   8 -3.89148e-05
  3  22  23   9  2.04455e-05
  3  22  23  10  2.46469e-04
  3  22  23  11  2.77232e-05
  3  22  23  12 -1.42292e-05
  3  22  23  13  3.06304e-05
  3  22  23  16 -7.70309e-05
  3  22  23  17 -7.76673e-05
  3  22  23  19  3.56098e-05
  3  22  24  10  1.01003e-04
  3  22  24  11 -1.89849e-04
  3  22  24  12 -1.75989e-05
  3  22  24  13 -1.25289e-05
  3  22  24  15 -7.68774e-05
  3  22  24  16 -3.52988e-04
  3  22  24  17  1.58406e-04
  3  22  24  18 -1.57912e-05
  3  22  24  19  1.97178e-05
  3  22  24  20  4.37840e-05
  3  22  24  21 -2.99544e-05
  3  23  24   7 -5.41729e-05
  3  23  24   8 -4.06798e-05
  3  23  24   9  3.16754e-05
  3  23  24  11  1.07383e-05
  3  23  24  12  1.87714e-04
  3  23  24  16 -3.66951e-05
  3  23  24  17  6.53101e-04
  3  23  24  18  2.03899e-05
  3  23  24  19  3.70702e-05
  3  23  24  21 -6.53230e-05
SOC R
  0.0000000e+00  0.0000000e+00  0.0000000e+00  0.0000000e+00  0.0000000e+00  0.0000000e+00  0.0000000e+00  0.0000000e+00  0.0000000e+00  0.0000000e+00  0.0000000e+00  0.0000000e+00  0.0000000e+00  0.0000000e+00  0.0000000e+00  0.0000000e+00  0.0000000e+00  0.0000000e+00  0.0000000e+00  0.0000000e+00  0.0000000e+00  0.0000000e+00  0.0000000e+00  0.0000000e+00  0.0000000e+00 -2.6244530e-03  4.6900980e-03 -2.2573030e-03 -5.1984560e-08 -5.5669500e-08 -2.3754130e-08 -1.6531730e-08  1.6042630e-08 -8.5312100e-09 -2.5208590e-03  4.1971310e-03 -3.3663060e-03 -1.7555770e-10  1.8861520e-09  2.5695790e-11  2.7140250e-09  1.9863090e-09 -4.4096290e-09  3.1958060e-10  7.5615960e-10 -1.9950750e-10 -1.7579660e-09 -8.2572910e-12 -1.3380350e-10  0.0000000e+00  0.0000000e+00  0.0000000e+00  0.0000000e+00  0.0000000e+00  0.0000000e+00  0.0000000e+00  0.0000000e+00  0.0000000e+00  0.0000000e+00  0.0000000e+00  0.0000000e+00  0.0000000e+00  0.0000000e+00  0.0000000e+00  0.0000000e+00  0.0000000e+00  0.0000000e+00  0.0000000e+00  0.0000000e+00  0.0000000e+00  0.0000000e+00  0.0000000e+00  0.0000000e+00 -2.6244530e-03  4.6900980e-03 -2.2573030e-03 -5.1984560e-08 -5.5669500e-08 -2.3754130e-08 -1.6531730e-08  1.6042630e-08 -8.5312100e-09 -2.5208590e-03  4.1971310e-03 -3.3663060e-03 -1.7555770e-10  1.8861520e-09  2.5695790e-11  2.7140250e-09  1.9863090e-09 -4.4096290e-09  3.1958060e-10  7.5615960e-10 -1.9950750e-10 -1.7579660e-09 -8.2572910e-12 -1.3380350e-10
  0.0000000e+00  0.0000000e+00  0.0000000e+00  0.0000000e+00  0.0000000e+00  0.0000000e+00  0.0000000e+00  0.0000000e+00  0.0000000e+00  0.0000000e+00  0.0000000e+00  0.0000000e+00  0.0000000e+00  0.0000000e+00  0.0000000e+00  0.0000000e+00  0.0000000e+00  0.0000000e+00  0.0000000e+00  0.0000000e+00  0.0000000e+00  0.0000000e+00  0.0000000e+00  0.0000000e+00  0.0000000e+00  6.4577290e-06  1.0693210e-03  2.2142760e-03 -8.5386760e-05 -1.1952560e-03  2.4199210e-03  1.8287110e-03  7.9809340e-04 -1.5045520e-04  2.4053280e-04  1.0558820e-04 -4.8481780e-05  6.6541330e-10  5.1761000e-10 -2.6545480e-09 -2.1388930e-09  9.0010560e-10 -1.8876660e-09 -3.5942960e-10 -7.2707790e-10 -5.8433980e-10 -6.3446010e-10  3.0764790e-11  2.0487300e-10  0.0000000e+00  0.0000000e+00  0.0000000e+00  0.0000000e+00  0.0000000e+00  0.0000000e+00  0.0000000e+00  0.0000000e+00  0.0000000e+00  0.0000000e+00  0.0000000e+00  0.0000000e+00  0.0000000e+00  0.0000000e+00  0.0000000e+00  0.0000000e+00  0.0000000e+00  0.0000000e+00  0.0000000e+00  0.0000000e+00  0.0000000e+00  0.0000000e+00  0.0000000e+00  0.0000000e+00  6.4577290e-06  1.0693210e-03  2.2142760e-03 -8.5386760e-05 -1.1952560e-03  2.4199210e-03  1.8287110e-03  7.9809340e-04 -1.5045520e-04  2.4053280e-04  1.0558820e-04 -4.8481780e-05  6.6541330e-10  5.1761000e-10 -2.6545480e-09 -2.1388930e-09  9.0010560e-10 -1.8876660e-09 -3.5942960e-10 -7.2707790e-10 -5.8433980e-10 -6.3446010e-10  3.0764790e-11  2.0487300e-10
  0.0000000e+00  0.0000000e+00  0.0000000e+00  0.0000000e+00  0.0000000e+00  0.0000000e+00  0.0000000e+00  0.0000000e+00  0.0000000e+00  0.0000000e+00  0.0000000e+00  0.0000000e+00  0.0000000e+00  0.0000000e+00  0.0000000e+00  0.0000000e+00  0.0000000e+00  0.0000000e+00  0.0000000e+00  0.0000000e+00  0.0000000e+00  0.0000000e+00  0.0000000e+00  0.0000000e+00  0.0000000e+00  1.0946530e-03  4.8920300e-06 -1.2625430e-03  1.0849680e-03 -2.2931050e-04 -1.4620770e-03 -1.0115010e-03  1.7648210e-04  8.9144410e-04 -1.2350240e-04  2.9806600e-05  1.2965460e-04  1.1879170e-09 -2.1394570e-09  1.7844110e-09  1.2692520e-09  1.9243930e-10  8.4293060e-10  4.2862660e-10  2.7055860e-10 -5.7499090e-10  2.2126050e-10  3.9352740e-10 -6.6071010e-10  0.0000000e+00  0.0000000e+00  0.0000000e+00  0.0000000e+00  0.0000000e+00  0.0000000e+00  0.0000000e+00  0.0000000e+00  0.0000000e+00  0.0000000e+00  0.0000000e+00  0.0000000e+00  0.0000000e+00  0.0000000e+00  0.0000000e+00  0.0000000e+00  0.0000000e+00  0.0000000e+00  0.0000000e+00  0.0000000e+00  0.0000000e+00  0.0000000e+00  0.0000000e+00  0.0000000e+00  1.0946530e-03  4.8920300e-06 -1.2625430e-03  1.0849680e-03 -2.2931050e-04 -1.4620770e-03 -1.0115010e-03  1.7648210e-04  8.9144410e-04 -1.2350240e-04  2.9806600e-05  1.2965460e-04  1.1879170e-09 -2.1394570e-09  1.7844110e-09  1.2692520e-09  1.9243930e-10  8.4293060e-10  4.2862660e-10  2.7055860e-10 -5.7499090e-10  2.2126050e-10  3.9352740e-10 -6.6071010e-10
  0.0000000e+00  0.0000000e+00  0.0000000e+00  0.0000000e+00  0.0000000e+00  0.0000000e+00  0.0000000e+00  0.0000000e+00  0.0000000e+00  0.0000000e+00  0.0000000e+00  0.0000000e+00  0.0000000e+00  0.0000000e+00  0.0000000e+00  0.0000000e+00  0.0000000e+00  0.0000000e+00  0.0000000e+00  0.0000000e+00  0.0000000e+00  0.0000000e+00  0.0000000e+00  0.0000000e+00  0.0000000e+00  2.2126690e-03  1.2458060e-03  1.5898530e-05  2.0870040e-03 -1.8434610e-03 -1.4837890e-04  7.5978860e-05  1.2779850e-03  1.6219330e-03  2.9215460e-05  1.8208210e-04  2.0514880e-04  1.9448450e-09 -3.2481160e-09 -5.3626480e-10  1.0741240e-09  4.1452770e-10 -6.0188780e-10 -4.1515330e-10  5.4287810e-10  1.9661930e-10 -4.4027630e-10  7.3374170e-10  7.3572240e-11  0.0000000e+00  0.0000000e+00  0.0000000e+00  0.0000000e+00  0.0000000e+00  0.0000000e+00  0.0000000e+00  0.0000000e+00  0.0000000e+00  0.0000000e+00  0.0000000e+00  0.0000000e+00  0.0000000e+00  0.0000000e+00  0.0000000e+00  0.0000000e+00  0.0000000e+00  0.0000000e+00  0.0000000e+00  0.0000000e+00  0.0000000e+00  0.0000000e+00  0.0000000e+00  0.0000000e+00  2.2126690e-03  1.2458060e-03  1.5898530e-05  2.0870040e-03 -1.8434610e-03 -1.4837890e-04  7.5978860e-05  1.2779850e-03  1.6219330e-03  2.9215460e-05  1.8208210e-04  2.0514880e-04  1.9448450e-09 -3.2481160e-09 -5.3626480e-10  1.0741240e-09  4.1452770e-10 -6.0188780e-10 -4.1515330e-10  5.4287810e-10  1.9661930e-10 -4.4027630e-10  7.3374170e-10  7.3572240e-11
  0.0000000e+00  0.0000000e+00  0.0000000e+00  0.0000000e+00  0.0000000e+00  0.0000000e+00  0.0000000e+00  0.0000000e+00  0.0000000e+00  0.0000000e+00  0.0000000e+00  0.0000000e+00  0.0000000e+00  0.0000000e+00  0.0000000e+00  0.0000000e+00  0.0000000e+00  0.0000000e+00  0.0000000e+00  0.0000000e+00  0.0000000e+00  0.0000000e+00  0.0000000e+00  0.0000000e+00  0.0000000e+00  1.8729910e-04 -2.4006710e-05 -2.6764570e-04  1.7207060e-04 -1.0537120e-05 -2.8094690e-04 -3.6767460e-05  1.9899200e-06  2.6615390e-05  2.0232350e-04 -2.0077820e-05 -1.7654260e-04  3.5614780e-10 -8.4592910e-11 -6.9205660e-11 -3.3830320e-10  2.1651900e-10  3.5316040e-11  1.9323470e-10  1.7604700e-11 -4.3734110e-10 -3.0035530e-11  1.7442430e-10 -6.7700690e-10  0.0000000e+00  0.0000000e+00  0.0000000e+00  0.0000000e+00  0.0000000e+00  0.0000000e+00  0.0000000e+00  0.0000000e+00  0.0000000e+00  0.0000000e+00  0.0000000e+00  0.0000000e+00  0.0000000e+00  0.0000000e+00  0.0000000e+00  0.0000000e+00  0.0000000e+00  0.0000000e+00  0.0000000e+00  0.0000000e+00  0.0000000e+00  0.0000000e+00  0.0000000e+00  0.0000000e+00  1.8729910e-04 -2.4006710e-05 -2.6764570e-04  1.7207060e-04 -1.0537120e-05 -2.8094690e-04 -3.6767460e-05  1.9899200e-06  2.6615390e-05  2.0232350e-04 -2.0077820e-05 -1.7654260e-04  3.5614780e-10 -8.4592910e-11 -6.9205660e-11 -3.3830320e-10  2.1651900e-10  3.5316040e-11  1.9323470e-10  1.7604700e-11 -4.3734110e-10 -3.0035530e-11  1.7442430e-10 -6.7700690e-10
  0.0000000e+00  0.0000000e+00  0.0000000e+00  0.0000000e+00  0.0000000e+00  0.0000000e+00  0.0000000e+00  0.0000000e+00  0.0000000e+00  0.0000000e+00  0.0000000e+00  0.0000000e+00  0.0000000e+00  0.0000000e+00  0.0000000e+00  0.0000000e+00  0.0000000e+00  0.0000000e+00  0.0000000e+00  0.0000000e+00  0.0000000e+00  0.0000000e+00  0.0000000e+00  0.0000000e+00  0.0000000e+00  3.1250320e-04  8.0615250e-04  1.3116510e-03  2.2053050e-04 -8.8337290e-04  1.2923790e-03  1.8612020e-04  1.1082890e-04  2.3405230e-05 -1.1072640e-03 -6.6471580e-04  4.0203610e-07  1.0735500e-09 -1.8159510e-10  1.6135350e-09 -1.0538760e-09  9.0852410e-11 -1.1019530e-10 -2.0730840e-11 -1.4526440e-10 -3.1854480e-10  1.9050360e-11 -2.7525040e-11 -1.3225410e-10  0.0000000e+00  0.0000000e+00  0.0000000e+00  0.0000000e+00  0.0000000e+00  0.0000000e+00  0.0000000e+00  0.0000000e+00  0.0000000e+00  0.0000000e+00  0.0000000e+00  0.0000000e+00  0.0000000e+00  0.0000000e+00  0.0000000e+00  0.0000000e+00  0.0000000e+00  0.0000000e+00  0.0000000e+00  0.0000000e+00  0.0000000e+00  0.0000000e+00  0.0000000e+00  0.0000000e+00  3.1250320e-04  8.0615250e-04  1.3116510e-03  2.2053050e-04 -8.8337290e-04  1.2923790e-03  1.8612020e-04  1.1082890e-04  2.3405230e-05 -1.1072640e-03 -6.6471580e-04  4.0203610e-07  1.0735500e-09 -1.8159510e-10  1.6135350e-09 -1.0538760e-09  9.0852410e-11 -1.1019530e-10 -2.0730840e-11 -1.4526440e-10 -3.1854480e-10  1.9050360e-11 -2.7525040e-11 -1.3225410e-10
  0.0000000e+00  0.0000000e+00  0.0000000e+00  0.0000000e+00  0.0000000e+00  0.0000000e+00  0.0000000e+00  0.0000000e+00  0.0000000e+00  0.0000000e+00  0.0000000e+00  0.0000000e+00  0.0000000e+00  0.0000000e+00  0.0000000e+00  0.0000000e+00  0.0000000e+00  0.0000000e+00  0.0000000e+00  0.0000000e+00  0.0000000e+00  0.0000000e+00  0.0000000e+00  0.0000000e+00  0.0000000e+00 -1.3665120e-03 -4.8393170e-04  5.8329600e-04 -1.2035530e-03  7.5120400e-04  6.7807240e-04  7.5473190e-05 -9.8262130e-05 -1.7781400e-04 -3.5089660e-04  6.3802580e-04  1.0582590e-03 -5.9807330e-10  6.9589810e-10  9.6780680e-10  3.1225160e-10 -2.5331070e-10 -2.6149020e-10 -8.5148260e-11 -3.1451300e-10 -1.8389930e-10 -1.1083520e-10 -1.4586150e-10 -2.4512110e-11  0.0000000e+00  0.0000000e+00  0.0000000e+00  0.0000000e+00  0.0000000e+00  0.0000000e+00  0.0000000e+00  0.0000000e+00  0.0000000e+00  0.0000000e+00  0.0000000e+00  0.0000000e+00  0.0000000e+00  0.0000000e+00  0.0000000e+00  0.0000000e+00  0.0000000e+00  0.0000000e+00  0.0000000e+00  0.0000000e+00  0.0000000e+00  0.0000000e+00  0.0000000e+00  0.0000000e+00 -1.3665120e-03 -4.8393170e-04  5.8329600e-04 -1.2035530e-03  7.5120400e-04  6.7807240e-04  7.5473190e-05 -9.8262130e-05 -1.7781400e-04 -3.5089660e-04  6.3802580e-04  1.0582590e-03 -5.9807330e-10  6.9589810e-10  9.6780680e-10  3.1225160e-10 -2.5331070e-10 -2.6149020e-10 -8.5148260e-11 -3.1451300e-10 -1.8389930e-10 -1.1083520e-10 -1.4586150e-10 -2.4512110e-11
  0.0000000e+00  0.0000000e+00  0.0000000e+00  0.0000000e+00  0.0000000e+00  0.0000000e+00  0.0000000e+00  0.0000000e+00  0.0000000e+00  0.0000000e+00  0.0000000e+00  0.0000000e+00  0.0000000e+00  0.0000000e+00  0.0000000e+00  0.0000000e+00  0.0000000e+00  0.0000000e+00  0.0000000e+00  0.0000000e+00  0.0000000e+00  0.0000000e+00  0.0000000e+00  0.0000000e+00  0.0000000e+00 -2.5886490e-04 -1.3006560e-04  3.0726660e-05 -4.4436080e-05  3.5860420e-05  9.5918850e-06  1.8610360e-04 -1.4235260e-03 -1.9834630e-03 -4.7597310e-06  7.7797460e-04  9.7354450e-04 -3.1186320e-09  1.8748330e-09  6.1237950e-10 -7.7668020e-11 -1.7383940e-10 -2.2178320e-10 -2.6343370e-10 -1.5812610e-10  2.5916100e-10  7.0340410e-10 -3.3061830e-10  2.6165220e-10  0.0000000e+00  0.0000000e+00  0.0000000e+00  0.0000000e+00  0.0000000e+00  0.0000000e+00  0.0000000e+00  0.0000000e+00  0.0000000e+00  0.0000000e+00  0.0000000e+00  0.0000000e+00  0.0000000e+00  0.0000000e+00  0.0000000e+00  0.0000000e+00  0.0000000e+00  0.0000000e+00  0.0000000e+00  0.0000000e+00  0.0000000e+00  0.0000000e+00  0.0000000e+00  0.0000000e+00 -2.5886490e-04 -1.3006560e-04  3.0726660e-05 -4.4436080e-05  3.5860420e-05  9.5918850e-06  1.8610360e-04 -1.4235260e-03 -1.9834630e-03 -4.7597310e-06  7.7797460e-04  9.7354450e-04 -3.1186320e-09  1.8748330e-09  6.1237950e-10 -7.7668020e-11 -1.7383940e-10 -2.2178320e-10 -2.6343370e-10 -1.5812610e-10  2.5916100e-10  7.0340410e-10 -3.3061830e-10  2.6165220e-10
  0.0000000e+00  0.0000000e+00  0.0000000e+00  0.0000000e+00  0.0000000e+00  0.0000000e+00  0.0000000e+00  0.0000000e+00  0.0000000e+00  0.0000000e+00  0.0000000e+00  0.0000000e+00  0.0000000e+00  0.0000000e+00  0.0000000e+00  0.0000000e+00  0.0000000e+00  0.0000000e+00  0.0000000e+00  0.0000000e+00  0.0000000e+00  0.0000000e+00  0.0000000e+00  0.0000000e+00  0.0000000e+00 -1.1286470e-04  3.1395930e-05  1.9645440e-04 -2.0746500e-05 -2.1663710e-06  4.0395770e-05  1.6424640e-03  5.7649200e-05 -9.9729110e-04 -7.8484390e-04 -2.7920780e-06  5.8424410e-04 -4.8299270e-10  1.3501950e-09  2.2866590e-10 -1.8400550e-09  6.3903020e-11 -8.0051110e-10 -4.7391850e-10 -7.7223400e-11 -1.6843490e-10  2.0953590e-10  8.7829650e-12  2.8157600e-10  0.0000000e+00  0.0000000e+00  0.0000000e+00  0.0000000e+00  0.0000000e+00  0.0000000e+00  0.0000000e+00  0.0000000e+00  0.0000000e+00  0.0000000e+00  0.0000000e+00  0.0000000e+00  0.0000000e+00  0.0000000e+00  0.0000000e+00  0.0000000e+00  0.0000000e+00  0.0000000e+00  0.0000000e+00  0.0000000e+00  0.0000000e+00  0.0000000e+00  0.0000000e+00  0.0000000e+00 -1.1286470e-04  3.1395930e-05  1.9645440e-04 -2.0746500e-05 -2.1663710e-06  4.0395770e-05  1.6424640e-03  5.7649200e-05 -9.9729110e-04 -7.8484390e-04 -2.7920780e-06  5.8424410e-04 -4.8299270e-10  1.3501950e-09  2.2866590e-10 -1.8400550e-09  6.3903020e-11 -8.0051110e-10 -4.7391850e-10 -7.7223400e-11 -1.6843490e-10  2.0953590e-10  8.7829650e-12  2.8157600e-10
  0.0000000e+00  0.0000000e+00  0.0000000e+00  0.0000000e+00  0.0000000e+00  0.0000000e+00  0.0000000e+00  0.0000000e+00  0.0000000e+00  0.0000000e+00  0.0000000e+00  0.0000000e+00  0.0000000e+00  0.0000000e+00  0.0000000e+00  0.0000000e+00  0.0000000e+00  0.0000000e+00  0.0000000e+00  0.0000000e+00  0.0000000e+00  0.0000000e+00  0.0000000e+00  0.0000000e+00  0.0000000e+00 -5.4565380e-05 -1.3670660e-04 -2.2060020e-04 -7.6686390e-06  2.9651310e-05 -4.2910040e-05 -1.8974880e-03 -1.1414340e-03 -2.5370160e-04  9.6996770e-04  5.8818830e-04  7.0002180e-06 -3.1429590e-09 -3.2081440e-10 -3.7347400e-10  1.5137680e-09  4.8019830e-10  4.9587790e-10  1.4682080e-10 -5.6915410e-11  1.5399610e-10  2.0105500e-10 -4.6646920e-10  9.9144640e-11  0.0000000e+00  0.0000000e+00  0.0000000e+00  0.0000000e+00  0.0000000e+00  0.0000000e+00  0.0000000e+00  0.0000000e+00  0.0000000e+00  0.0000000e+00  0.0000000e+00  0.0000000e+00  0.0000000e+00  0.0000000e+00  0.0000000e+00  0.0000000e+00  0.0000000e+00  0.0000000e+00  0.0000000e+00  0.0000000e+00  0.0000000e+00  0.0000000e+00  0.0000000e+00  0.0000000e+00 -5.4565380e-05 -1.3670660e-04 -2.2060020e-04 -7.6686390e-06  2.9651310e-05 -4.2910040e-05 -1.8974880e-03 -1.1414340e-03 -2.5370160e-04  9.6996770e-04  5.8818830e-04  7.0002180e-06 -3.1429590e-09 -3.2081440e-10 -3.7347400e-10  1.5137680e-09  4.8019830e-10  4.9587790e-10  1.4682080e-10 -5.6915410e-11  1.5399610e-10  2.0105500e-10 -4.6646920e-10  9.9144640e-11
  0.0000000e+00  0.0000000e+00  0.0000000e+00  0.0000000e+00  0.0000000e+00  0.0000000e+00  0.0000000e+00  0.0000000e+00  0.0000000e+00  0.0000000e+00  0.0000000e+00  0.0000000e+00  0.0000000e+00  0.0000000e+00  0.0000000e+00  0.0000000e+00  0.0000000e+00  0.0000000e+00  0.0000000e+00  0.0000000e+00  0.0000000e+00  0.0000000e+00  0.0000000e+00  0.0000000e+00  0.0000000e+00  2.9197260e-03  1.3312240e-03 -6.2867910e-04 -1.9844690e-04  1.4870900e-04  6.4645200e-05  4.4619440e-04 -1.4865350e-03 -2.2357430e-03 -2.0976250e-04  1.3728840e-03  1.8687990e-03 -2.1325920e-09  3.3569670e-11  1.1593740e-09  1.3806260e-09 -1.8862990e-09 -2.5091430e-09 -1.0438140e-09 -2.9116370e-10  8.2642840e-10  1.2746740e-09  3.7889900e-10  1.5986800e-09  0.0000000e+00  0.0000000e+00  0.0000000e+00  0.0000000e+00  0.0000000e+00  0.0000000e+00  0.0000000e+00  0.0000000e+00  0.0000000e+00  0.0000000e+00  0.0000000e+00  0.0000000e+00  0.0000000e+00  0.0000000e+00  0.0000000e+00  0.0000000e+00  0.0000000e+00  0.0000000e+00  0.0000000e+00  0.0000000e+00  0.0000000e+00  0.0000000e+00  0.0000000e+00  0.0000000e+00  2.9197260e-03  1.3312240e-03 -6.2867910e-04 -1.9844690e-04  1.4870900e-04  6.4645200e-05  4.4619440e-04 -1.4865350e-03 -2.2357430e-03 -2.0976250e-04  1.3728840e-03  1.8687990e-03 -2.1325920e-09  3.3569670e-11  1.1593740e-09  1.3806260e-09 -1.8862990e-09 -2.5091430e-09 -1.0438140e-09 -2.9116370e-10  8.2642840e-10  1.2746740e-09  3.7889900e-10  1.5986800e-09
  0.0000000e+00  0.0000000e+00  0.0000000e+00  0.0000000e+00  0.0000000e+00  0.0000000e+00  0.0000000e+00  0.0000000e+00  0.0000000e+00  0.0000000e+00  0.0000000e+00  0.0000000e+00  0.0000000e+00  0.0000000e+00  0.0000000e+00  0.0000000e+00  0.0000000e+00  0.0000000e+00  0.0000000e+00  0.0000000e+00  0.0000000e+00  0.0000000e+00  0.0000000e+00  0.0000000e+00  0.0000000e+00 -1.3383340e-04  1.3130780e-03  2.8838460e-03  1.7498800e-05  1.0265940e-04 -2.2565370e-04 -2.4320240e-03 -9.7954120e-04  3.0715220e-04  2.0418080e-03  8.2492040e-04 -5.0048850e-04 -1.7997410e-09 -7.6191830e-10 -1.6721170e-09  2.4817720e-09  1.2444640e-09 -7.0262260e-13  1.0222090e-09 -1.9637370e-09 -1.1021970e-09  4.8583010e-10 -4.8959260e-10 -7.6665450e-10  0.0000000e+00  0.0000000e+00  0.0000000e+00  0.0000000e+00  0.0000000e+00  0.0000000e+00  0.0000000e+00  0.0000000e+00  0.0000000e+00  0.0000000e+00  0.0000000e+00  0.0000000e+00  0.0000000e+00  0.0000000e+00  0.0000000e+00  0.0000000e+00  0.0000000e+00  0.0000000e+00  0.0000000e+00  0.0000000e+00  0.0000000e+00  0.0000000e+00  0.0000000e+00  0.0000000e+00 -1.3383340e-04  1.3130780e-03  2.8838460e-03  1.7498800e-05  1.0265940e-04 -2.2565370e-04 -2.4320240e-03 -9.7954120e-04  3.0715220e-04  2.0418080e-03  8.2492040e-04 -5.0048850e-04 -1.7997410e-09 -7.6191830e-10 -1.6721170e-09  2.4817720e-09  1.2444640e-09 -7.0262260e-13  1.0222090e-09 -1.9637370e-09 -1.1021970e-09  4.8583010e-10 -4.8959260e-10 -7.6665450e-10
  0.0000000e+00  0.0000000e+00  0.0000000e+00  0.0000000e+00  0.0000000e+00  0.0000000e+00  0.0000000e+00  0.0000000e+00  0.0000000e+00  0.0000000e+00  0.0000000e+00  0.0000000e+00  0.0000000e+00  0.0000000e+00  0.0000000e+00  0.0000000e+00  0.0000000e+00  0.0000000e+00  0.0000000e+00  0.0000000e+00  0.0000000e+00  0.0000000e+00  0.0000000e+00  0.0000000e+00  0.0000000e+00 -4.1491170e-04 -5.9859170e-04 -7.6132380e-04  2.5696770e-05 -5.3751220e-05  5.7165320e-05  6.5512620e-04  5.2340450e-04  2.5673040e-04 -5.7568900e-04 -4.5963260e-04 -1.4196950e-04  4.0639110e-10  3.3337350e-10  7.8310490e-11 -1.3610980e-09  1.1312280e-10  6.0441990e-10 -1.8648970e-10  5.9548640e-10  1.0884500e-09 -3.8380420e-10 -4.3358480e-11 -7.4514450e-10  0.0000000e+00  0.0000000e+00  0.0000000e+00  0.0000000e+00  0.0000000e+00  0.0000000e+00  0.0000000e+00  0.0000000e+00  0.0000000e+00  0.0000000e+00  0.0000000e+00  0.0000000e+00  0.0000000e+00  0.0000000e+00  0.0000000e+00  0.0000000e+00  0.0000000e+00  0.0000000e+00  0.0000000e+00  0.0000000e+00  0.0000000e+00  0.0000000e+00  0.0000000e+00  0.0000000e+00 -4.1491170e-04 -5.9859170e-04 -7.6132380e-04  2.5696770e-05 -5.3751220e-05  5.7165320e-05  6.5512620e-04  5.2340450e-04  2.5673040e-04 -5.7568900e-04 -4.5963260e-04 -1.4196950e-04  4.0639110e-10  3.3337350e-10  7.8310490e-11 -1.3610980e-09  1.1312280e-10  6.0441990e-10 -1.8648970e-10  5.9548640e-10  1.0884500e-09 -3.8380420e-10 -4.3358480e-11 -7.4514450e-10
  0.0000000e+00  0.0000000e+00  0.0000000e+00  0.0000000e+00  0.0000000e+00  0.0000000e+00  0.0000000e+00  0.0000000e+00  0.0000000e+00  0.0000000e+00  0.0000000e+00  0.0000000e+00  0.0000000e+00  0.0000000e+00  0.0000000e+00  0.0000000e+00  0.0000000e+00  0.0000000e+00  0.0000000e+00  0.0000000e+00  0.0000000e+00  0.0000000e+00  0.0000000e+00  0.0000000e+00  0.0000000e+00  3.3929550e-09  2.0876560e-09  4.8500240e-10  5.5317700e-10 -2.9997510e-10 -4.5930490e-10  2.1840880e-09 -8.8162940e-10 -6.7250430e-10  2.8367440e-09  3.0635490e-09 -8.6909120e-13 -1.1656240e-03  1.2421580e-03  2.1256790e-03 -4.3648350e-05  3.0793090e-05  1.3904390e-03 -2.5856730e-04 -9.7858220e-04  1.7430400e-04 -8.2564580e-04  1.1326080e-05 -1.8065470e-04  0.0000000e+00  0.0000000e+00  0.0000000e+00  0.0000000e+00  0.0000000e+00  0.0000000e+00  0.0000000e+00  0.0000000e+00  0.0000000e+00  0.0000000e+00  0.0000000e+00  0.0000000e+00  0.0000000e+00  0.0000000e+00  0.0000000e+00  0.0000000e+00  0.0000000e+00  0.0000000e+00  0.0000000e+00  0.0000000e+00  0.0000000e+00  0.0000000e+00  0.0000000e+00  0.0000000e+00  3.3929550e-09  2.0876560e-09  4.8500240e-10  5.5317700e-10 -2.9997510e-10 -4.5930490e-10  2.1840880e-09 -8.8162940e-10 -6.7250430e-10  2.8367440e-09  3.0635490e-09 -8.6909120e-13 -1.1656240e-03  1.2421580e-03  2.1256790e-03 -4.3648350e-05  3.0793090e-05  1.3904390e-03 -2.5856730e-04 -9.7858220e-04  1.7430400e-04 -8.2564580e-04  1.1326080e-05 -1.8065470e-04
  0.0000000e+00  0.0000000e+00  0.0000000e+00  0.0000000e+00  0.0000000e+00  0.0000000e+00  0.0000000e+00  0.0000000e+00  0.0000000e+00  0.0000000e+00  0.0000000e+00  0.0000000e+00  0.0000000e+00  0.0000000e+00  0.0000000e+00  0.0000000e+00  0.0000000e+00  0.0000000e+00  0.0000000e+00  0.0000000e+00  0.0000000e+00  0.0000000e+00  0.0000000e+00  0.0000000e+00  0.0000000e+00 -1.5029820e-10 -8.1956640e-10 -1.4993980e-09  1.2483450e-09 -9.0562450e-10  5.2381690e-11  3.1549770e-09  2.6679620e-09  2.9583630e-09  1.4393510e-09  1.2046380e-10 -2.2729010e-09 -8.7706730e-04  1.0520240e-03  1.8472580e-03  3.2924340e-06 -1.9856870e-05  1.1745290e-03 -2.1439600e-04 -8.3380260e-04  1.0299490e-04 -7.0396010e-04  3.0579840e-06 -1.1673140e-04  0.0000000e+00  0.0000000e+00  0.0000000e+00  0.0000000e+00  0.0000000e+00  0.0000000e+00  0.0000000e+00  0.0000000e+00  0.0000000e+00  0.0000000e+00  0.0000000e+00  0.0000000e+00  0.0000000e+00  0.0000000e+00  0.0000000e+00  0.0000000e+00  0.0000000e+00  0.0000000e+00  0.0000000e+00  0.0000000e+00  0.0000000e+00  0.0000000e+00  0.0000000e+00  0.0000000e+00 -1.5029820e-10 -8.1956640e-10 -1.4993980e-09  1.2483450e-09 -9.0562450e-10  5.2381690e-11  3.1549770e-09  2.6679620e-09  2.9583630e-09  1.4393510e-09  1.2046380e-10 -2.2729010e-09 -8.7706730e-04  1.0520240e-03  1.8472580e-03  3.2924340e-06 -1.9856870e-05  1.1745290e-03 -2.1439600e-04 -8.3380260e-04  1.0299490e-04 -7.0396010e-04  3.0579840e-06 -1.1673140e-04
  0.0000000e+00  0.0000000e+00  0.0000000e+00  0.0000000e+00  0.0000000e+00  0.0000000e+00  0.0000000e+00  0.0000000e+00  0.0000000e+00  0.0000000e+00  0.0000000e+00  0.0000000e+00  0.0000000e+00  0.0000000e+00  0.0000000e+00  0.0000000e+00  0.0000000e+00  0.0000000e+00  0.0000000e+00  0.0000000e+00  0.0000000e+00  0.0000000e+00  0.0000000e+00  0.0000000e+00  0.0000000e+00 -2.2994840e-09 -1.6658760e-09 -9.1153320e-11 -5.1604380e-10  4.3674570e-10  7.8994030e-10  1.7050500e-09 -7.3076890e-10 -8.0985110e-10  2.7155880e-09  1.7729450e-09  2.4187050e-10  3.1879780e-03  1.0795630e-04  1.5865160e-03  1.1984950e-03 -1.3691510e-03  2.8639300e-05  1.1500350e-04 -2.3463390e-04 -1.3175760e-03 -2.1179490e-04 -1.9415390e-04  1.0674690e-03  0.0000000e+00  0.0000000e+00  0.0000000e+00  0.0000000e+00  0.0000000e+00  0.0000000e+00  0.0000000e+00  0.0000000e+00  0.0000000e+00  0.0000000e+00  0.0000000e+00  0.0000000e+00  0.0000000e+00  0.0000000e+00  0.0000000e+00  0.0000000e+00  0.0000000e+00  0.0000000e+00  0.0000000e+00  0.0000000e+00  0.0000000e+00  0.0000000e+00  0.0000000e+00  0.0000000e+00 -2.2994840e-09 -1.6658760e-09 -9.1153320e-11 -5.1604380e-10  4.3674570e-10  7.8994030e-10  1.7050500e-09 -7.3076890e-10 -8.0985110e-10  2.7155880e-09  1.7729450e-09  2.4187050e-10  3.1879780e-03  1.0795630e-04  1.5865160e-03  1.1984950e-03 -1.3691510e-03  2.8639300e-05  1.1500350e-04 -2.3463390e-04 -1.3175760e-03 -2.1179490e-04 -1.9415390e-04  1.0674690e-03
  0.0000000e+00  0.0000000e+00  0.0000000e+00  0.0000000e+00  0.0000000e+00  0.0000000e+00  0.0000000e+00  0.0000000e+00  0.0000000e+00  0.0000000e+00  0.0000000e+00  0.0000000e+00  0.0000000e+00  0.0000000e+00  0.0000000e+00  0.0000000e+00  0.0000000e+00  0.0000000e+00  0.0000000e+00  0.0000000e+00  0.0000000e+00  0.0000000e+00  0.0000000e+00  0.0000000e+00  0.0000000e+00  9.5466670e-10  1.0033720e-09  3.9233090e-10 -4.5163080e-10  5.2678670e-10  2.6301350e-10 -5.8357200e-10 -1.2507220e-09 -1.3367110e-09  5.3007920e-10  7.9003860e-10  6.4849800e-10 -5.4806550e-06  1.4438750e-05  2.8148210e-05 -1.8829070e-05  2.3155760e-05 -1.2276150e-04 -3.6944080e-05 -1.6257100e-04 -1.7216390e-05 -1.4034470e-04 -4.9026110e-06  7.8731010e-06  0.0000000e+00  0.0000000e+00  0.0000000e+00  0.0000000e+00  0.0000000e+00  0.0000000e+00  0.0000000e+00  0.0000000e+00  0.0000000e+00  0.0000000e+00  0.0000000e+00  0.0000000e+00  0.0000000e+00  0.0000000e+00  0.0000000e+00  0.0000000e+00  0.0000000e+00  0.0000000e+00  0.0000000e+00  0.0000000e+00  0.0000000e+00  0.0000000e+00  0.0000000e+00  0.0000000e+00  9.5466670e-10  1.0033720e-09  3.9233090e-10 -4.5163080e-10  5.2678670e-10  2.6301350e-10 -5.8357200e-10 -1.2507220e-09 -1.3367110e-09  5.3007920e-10  7.9003860e-10  6.4849800e-10 -5.4806550e-06  1.4438750e-05  2.8148210e-05 -1.8829070e-05  2.3155760e-05 -1.2276150e-04 -3.6944080e-05 -1.6257100e-04 -1.7216390e-05 -1.4034470e-04 -4.9026110e-06  7.8731010e-06
  0.0000000e+00  0.0000000e+00  0.0000000e+00  0.0000000e+00  0.0000000e+00  0.0000000e+00  0.0000000e+00  0.0000000e+00  0.0000000e+00  0.0000000e+00  0.0000000e+00  0.0000000e+00  0.0000000e+00  0.0000000e+00  0.0000000e+00  0.0000000e+00  0.0000000e+00  0.0000000e+00  0.0000000e+00  0.0000000e+00  0.0000000e+00  0.0000000e+00  0.0000000e+00  0.0000000e+00  0.0000000e+00  1.3435820e-09  2.9270830e-10 -2.6309870e-10  6.7627980e-10 -1.2216080e-10 -4.0877960e-10 -1.3172140e-09 -5.7312450e-10  3.8745770e-10  2.0545900e-10  8.0643870e-10  6.6256090e-10  2.7981270e-04 -2.5167660e-06  1.1392980e-04 -7.8183080e-04  8.9179130e-04  8.1641840e-05  1.6780930e-04 -1.4719820e-04 -1.5612680e-03 -1.4310680e-04 -2.3268990e-04  1.2949810e-03  0.0000000e+00  0.0000000e+00  0.0000000e+00  0.0000000e+00  0.0000000e+00  0.0000000e+00  0.0000000e+00  0.0000000e+00  0.0000000e+00  0.0000000e+00  0.0000000e+00  0.0000000e+00  0.0000000e+00  0.0000000e+00  0.0000000e+00  0.0000000e+00  0.0000000e+00  0.0000000e+00  0.0000000e+00  0.0000000e+00  0.0000000e+00  0.0000000e+00  0.0000000e+00  0.0000000e+00  1.3435820e-09  2.9270830e-10 -2.6309870e-10  6.7627980e-10 -1.2216080e-10 -4.0877960e-10 -1.3172140e-09 -5.7312450e-10  3.8745770e-10  2.0545900e-10  8.0643870e-10  6.6256090e-10  2.7981270e-04 -2.5167660e-06  1.1392980e-04 -7.8183080e-04  8.9179130e-04  8.1641840e-05  1.6780930e-04 -1.4719820e-04 -1.5612680e-03 -1.4310680e-04 -2.3268990e-04  1.2949810e-03
  0.0000000e+00  0.0000000e+00  0.0000000e+00  0.0000000e+00  0.0000000e+00  0.0000000e+00  0.0000000e+00  0.0000000e+00  0.0000000e+00  0.0000000e+00  0.0000000e+00  0.0000000e+00  0.0000000e+00  0.0000000e+00  0.0000000e+00  0.0000000e+00  0.0000000e+00  0.0000000e+00  0.0000000e+00  0.0000000e+00  0.0000000e+00  0.0000000e+00  0.0000000e+00  0.0000000e+00  0.0000000e+00 -1.1518980e-09 -5.3837000e-10 -6.3944760e-10  1.6378020e-11  5.3836530e-10 -2.0784620e-10 -1.1345350e-09 -1.0132380e-10  2.9552550e-10  1.9712880e-10 -9.9981500e-10  7.8345290e-11 -1.0021330e-04  1.3754510e-04  2.4768220e-04 -4.4002290e-05  6.6433200e-05 -1.1797620e-03 -3.7971790e-04 -1.5184260e-03  1.0536130e-04 -1.3080250e-03 -6.4613550e-06 -1.4826440e-04  0.0000000e+00  0.0000000e+00  0.0000000e+00  0.0000000e+00  0.0000000e+00  0.0000000e+00  0.0000000e+00  0.0000000e+00  0.0000000e+00  0.0000000e+00  0.0000000e+00  0.0000000e+00  0.0000000e+00  0.0000000e+00  0.0000000e+00  0.0000000e+00  0.0000000e+00  0.0000000e+00  0.0000000e+00  0.0000000e+00  0.0000000e+00  0.0000000e+00  0.0000000e+00  0.0000000e+00 -1.1518980e-09 -5.3837000e-10 -6.3944760e-10  1.6378020e-11  5.3836530e-10 -2.0784620e-10 -1.1345350e-09 -1.0132380e-10  2.9552550e-10  1.9712880e-10 -9.9981500e-10  7.8345290e-11 -1.0021330e-04  1.3754510e-04  2.4768220e-04 -4.4002290e-05  6.6433200e-05 -1.1797620e-03 -3.7971790e-04 -1.5184260e-03  1.0536130e-04 -1.3080250e-03 -6.4613550e-06 -1.4826440e-04
  0.0000000e+00  0.0000000e+00  0.0000000e+00  0.0000000e+00  0.0000000e+00  0.0000000e+00  0.0000000e+00  0.0000000e+00  0.0000000e+00  0.0000000e+00  0.0000000e+00  0.0000000e+00  0.0000000e+00  0.0000000e+00  0.0000000e+00  0.0000000e+00  0.0000000e+00  0.0000000e+00  0.0000000e+00  0.0000000e+00  0.0000000e+00  0.0000000e+00  0.0000000e+00  0.0000000e+00  0.0000000e+00 -7.9284200e-10  4.3948340e-11  9.9759980e-10  1.6703590e-10  1.5696990e-10 -4.7558280e-10 -1.3507760e-09 -3.2961740e-10  4.5736140e-10  1.2450520e-09  5.1861130e-10 -2.1807370e-10  2.9408120e-04 -1.2653540e-05  9.8609820e-05 -4.0429100e-04  4.6055100e-04  8.6159560e-05 -1.9225940e-04  3.8173750e-05  1.5471910e-03 -1.8824540e-05 -8.8066580e-05  4.9510570e-04  0.0000000e+00  0.0000000e+00  0.0000000e+00  0.0000000e+00  0.0000000e+00  0.0000000e+00  0.0000000e+00  0.0000000e+00  0.0000000e+00  0.0000000e+00  0.0000000e+00  0.0000000e+00  0.0000000e+00  0.0000000e+00  0.0000000e+00  0.0000000e+00  0.0000000e+00  0.0000000e+00  0.0000000e+00  0.0000000e+00  0.0000000e+00  0.0000000e+00  0.0000000e+00  0.0000000e+00 -7.9284200e-10  4.3948340e-11  9.9759980e-10  1.6703590e-10  1.5696990e-10 -4.7558280e-10 -1.3507760e-09 -3.2961740e-10  4.5736140e-10  1.2450520e-09  5.1861130e-10 -2.1807370e-10  2.9408120e-04 -1.2653540e-05  9.8609820e-05 -4.0429100e-04  4.6055100e-04  8.6159560e-05 -1.9225940e-04  3.8173750e-05  1.5471910e-03 -1.8824540e-05 -8.8066580e-05  4.9510570e-04
  0.0000000e+00  0.0000000e+00  0.0000000e+00  0.0000000e+00  0.0000000e+00  0.0000000e+00  0.0000000e+00  0.0000000e+00  0.0000000e+00  0.0000000e+00  0.0000000e+00  0.0000000e+00  0.0000000e+00  0.0000000e+00  0.0000000e+00  0.0000000e+00  0.0000000e+00  0.0000000e+00  0.0000000e+00  0.0000000e+00  0.0000000e+00  0.0000000e+00  0.0000000e+00  0.0000000e+00  0.0000000e+00  2.2862140e-11  6.2818140e-10  1.5852630e-09  1.9379340e-10 -4.2616350e-10  3.8992520e-10  1.7980950e-11  3.2786590e-10  9.0115170e-11  7.8804440e-10  2.4968120e-10 -4.6454020e-10  1.4146480e-05  2.1329680e-05  5.1067800e-05 -4.5809170e-05  5.3544260e-05 -8.9451770e-05  4.0142170e-05  2.4461690e-04  1.4456490e-04 -8.1671650e-05 -9.5722990e-06  4.2566340e-05  0.0000000e+00  0.0000000e+00  0.0000000e+00  0.0000000e+00  0.0000000e+00  0.0000000e+00  0.0000000e+00  0.0000000e+00  0.0000000e+00  0.0000000e+00  0.0000000e+00  0.0000000e+00  0.0000000e+00  0.0000000e+00  0.0000000e+00  0.0000000e+00  0.0000000e+00  0.0000000e+00  0.0000000e+00  0.0000000e+00  0.0000000e+00  0.0000000e+00  0.0000000e+00  0.0000000e+00  2.2862140e-11  6.2818140e-10  1.5852630e-09  1.9379340e-10 -4.2616350e-10  3.8992520e-10  1.7980950e-11  3.2786590e-10  9.0115170e-11  7.8804440e-10  2.4968120e-10 -4.6454020e-10  1.4146480e-05  2.1329680e-05  5.1067800e-05 -4.5809170e-05  5.3544260e-05 -8.9451770e-05  4.0142170e-05  2.4461690e-04  1.4456490e-04 -8.1671650e-05 -9.5722990e-06  4.2566340e-05
  0.0000000e+00  0.0000000e+00  0.0000000e+00  0.0000000e+00  0.0000000e+00  0.0000000e+00  0.0000000e+00  0.0000000e+00  0.0000000e+00  0.0000000e+00  0.0000000e+00  0.0000000e+00  0.0000000e+00  0.0000000e+00  0.0000000e+00  0.0000000e+00  0.0000000e+00  0.0000000e+00  0.0000000e+00  0.0000000e+00  0.0000000e+00  0.0000000e+00  0.0000000e+00  0.0000000e+00  0.0000000e+00  4.3382830e-10  6.4271450e-10  8.6613560e-10  1.4564820e-10  6.1666800e-10 -6.0033400e-11 -1.0481120e-09 -7.6544740e-10 -1.3972420e-10  1.0088380e-09  4.6255980e-10 -2.5649930e-10 -8.6028420e-05  1.4055940e-04  2.6008620e-04 -4.6152350e-05  6.1060100e-05 -6.0901170e-04  3.6431530e-04  1.5032400e-03 -1.5157390e-05 -4.9828270e-04 -7.5213030e-06 -2.7880740e-05  0.0000000e+00  0.0000000e+00  0.0000000e+00  0.0000000e+00  0.0000000e+00  0.0000000e+00  0.0000000e+00  0.0000000e+00  0.0000000e+00  0.0000000e+00  0.0000000e+00  0.0000000e+00  0.0000000e+00  0.0000000e+00  0.0000000e+00  0.0000000e+00  0.0000000e+00  0.0000000e+00  0.0000000e+00  0.0000000e+00  0.0000000e+00  0.0000000e+00  0.0000000e+00  0.0000000e+00  4.3382830e-10  6.4271450e-10  8.6613560e-10  1.4564820e-10  6.1666800e-10 -6.0033400e-11 -1.0481120e-09 -7.6544740e-10 -1.3972420e-10  1.0088380e-09  4.6255980e-10 -2.5649930e-10 -8.6028420e-05  1.4055940e-04  2.6008620e-04 -4.6152350e-05  6.1060100e-05 -6.0901170e-04  3.6431530e-04  1.5032400e-03 -1.5157390e-05 -4.9828270e-04 -7.5213030e-06 -2.7880740e-05
  0.0000000e+00  0.0000000e+00  0.0000000e+00  0.0000000e+00  0.0000000e+00  0.0000000e+00  0.0000000e+00  0.0000000e+00  0.0000000e+00  0.0000000e+00  0.0000000e+00  0.0000000e+00  0.0000000e+00  0.0000000e+00  0.0000000e+00  0.0000000e+00  0.0000000e+00  0.0000000e+00  0.0000000e+00  0.0000000e+00  0.0000000e+00  0.0000000e+00  0.0000000e+00  0.0000000e+00  0.0000000e+00 -9.9772800e-10 -5.8174440e-10  4.4107030e-10  1.6141260e-10 -7.6317540e-10  6.3728300e-10  3.2769750e-10  8.5701710e-10  2.3378890e-09  8.4436790e-10 -1.1352970e-09 -7.0878430e-10 -8.0347460e-04  6.8202080e-04  1.0974640e-03  2.8424770e-04 -2.8887810e-04 -2.6075570e-03 -2.3897420e-04 -8.5093610e-04  2.6006360e-04  1.6298730e-03 -5.8116870e-05  5.5873760e-04  0.0000000e+00  0.0000000e+00  0.0000000e+00  0.0000000e+00  0.0000000e+00  0.0000000e+00  0.0000000e+00  0.0000000e+00  0.0000000e+00  0.0000000e+00  0.0000000e+00  0.0000000e+00  0.0000000e+00  0.0000000e+00  0.0000000e+00  0.0000000e+00  0.0000000e+00  0.0000000e+00  0.0000000e+00  0.0000000e+00  0.0000000e+00  0.0000000e+00  0.0000000e+00  0.0000000e+00 -9.9772800e-10 -5.8174440e-10  4.4107030e-10  1.6141260e-10 -7.6317540e-10  6.3728300e-10  3.2769750e-10  8.5701710e-10  2.3378890e-09  8.4436790e-10 -1.1352970e-09 -7.0878430e-10 -8.0347460e-04  6.8202080e-04  1.0974640e-03  2.8424770e-04 -2.8887810e-04 -2.6075570e-03 -2.3897420e-04 -8.5093610e-04  2.6006360e-04  1.6298730e-03 -5.8116870e-05  5.5873760e-04
  0.0000000e+00  0.0000000e+00  0.0000000e+00  0.0000000e+00  0.0000000e+00  0.0000000e+00  0.0000000e+00  0.0000000e+00  0.0000000e+00  0.0000000e+00  0.0000000e+00  0.0000000e+00  0.0000000e+00  0.0000000e+00  0.0000000e+00  0.0000000e+00  0.0000000e+00  0.0000000e+00  0.0000000e+00  0.0000000e+00  0.0000000e+00  0.0000000e+00  0.0000000e+00  0.0000000e+00  0.0000000e+00 -2.7314600e-10  8.2357910e-10  2.1624310e-09 -1.5952270e-10  7.6737570e-11  3.6535230e-10 -3.0077900e-10  7.5829690e-10  2.2750020e-10 -5.4956770e-10 -7.4702370e-10 -7.3219280e-10 -8.2069840e-04 -3.3033330e-04 -1.0471510e-03  1.3637450e-03 -1.5732120e-03  1.1478110e-03  3.4537060e-05  5.0050670e-04  6.6127250e-04 -9.7750750e-04 -2.3393710e-04  1.1841200e-03  0.0000000e+00  0.0000000e+00  0.0000000e+00  0.0000000e+00  0.0000000e+00  0.0000000e+00  0.0000000e+00  0.0000000e+00  0.0000000e+00  0.0000000e+00  0.0000000e+00  0.0000000e+00  0.0000000e+00  0.0000000e+00  0.0000000e+00  0.0000000e+00  0.0000000e+00  0.0000000e+00  0.0000000e+00  0.0000000e+00  0.0000000e+00  0.0000000e+00  0.0000000e+00  0.0000000e+00 -2.7314600e-10  8.2357910e-10  2.1624310e-09 -1.5952270e-10  7.6737570e-11  3.6535230e-10 -3.0077900e-10  7.5829690e-10  2.2750020e-10 -5.4956770e-10 -7.4702370e-10 -7.3219280e-10 -8.2069840e-04 -3.3033330e-04 -1.0471510e-03  1.3637450e-03 -1.5732120e-03  1.1478110e-03  3.4537060e-05  5.0050670e-04  6.6127250e-04 -9.7750750e-04 -2.3393710e-04  1.1841200e-03
  0.0000000e+00  0.0000000e+00  0.0000000e+00  0.0000000e+00  0.0000000e+00  0.0000000e+00  0.0000000e+00  0.0000000e+00  0.0000000e+00  0.0000000e+00  0.0000000e+00  0.0000000e+00  0.0000000e+00  0.0000000e+00  0.0000000e+00  0.0000000e+00  0.0000000e+00  0.0000000e+00  0.0000000e+00  0.0000000e+00  0.0000000e+00  0.0000000e+00  0.0000000e+00  0.0000000e+00  0.0000000e+00  6.3785850e-10  6.9466840e-10  7.3494230e-10 -2.1963300e-10 -1.5141490e-11  7.4749270e-10 -1.3045410e-10 -9.1209420e-10 -9.7932140e-10  8.6241670e-10  1.5604250e-09  1.1200280e-09  1.1975020e-03 -1.4782730e-04  1.9824280e-04 -1.3315600e-03  1.5116670e-03  6.6258450e-04  1.2048740e-04  1.0969990e-04 -7.2224710e-04 -1.9418140e-04  2.3427350e-04 -1.3515940e-03  0.0000000e+00  0.0000000e+00  0.0000000e+00  0.0000000e+00  0.0000000e+00  0.0000000e+00  0.0000000e+00  0.0000000e+00  0.0000000e+00  0.0000000e+00  0.0000000e+00  0.0000000e+00  0.0000000e+00  0.0000000e+00  0.0000000e+00  0.0000000e+00  0.0000000e+00  0.0000000e+00  0.0000000e+00  0.0000000e+00  0.0000000e+00  0.0000000e+00  0.0000000e+00  0.0000000e+00  6.3785850e-10  6.9466840e-10  7.3494230e-10 -2.1963300e-10 -1.5141490e-11  7.4749270e-10 -1.3045410e-10 -9.1209420e-10 -9.7932140e-10  8.6241670e-10  1.5604250e-09  1.1200280e-09  1.1975020e-03 -1.4782730e-04  1.9824280e-04 -1.3315600e-03  1.5116670e-03  6.6258450e-04  1.2048740e-04  1.0969990e-04 -7.2224710e-04 -1.9418140e-04  2.3427350e-04 -1.3515940e-03
 -2.6244530e-03  6.4577290e-06  1.0946530e-03  2.2126690e-03  1.8729910e-04  3.1250320e-04 -1.3665120e-03 -2.5886490e-04 -1.1286470e-04 -5.4565380e-05  2.9197260e-03 -1.3383340e-04 -4.1491170e-04  3.3929550e-09 -1.5029820e-10 -2.2994840e-09  9.5466670e-10  1.3435820e-09 -1.1518980e-09 -7.9284200e-10  2.2862140e-11  4.3382830e-10 -9.9772800e-10 -2.7314600e-10  6.3785850e-10  0.0000000e+00 -0.0000000e+00 -0.0000000e+00 -0.0000000e+00 -0.0000000e+00 -0.0000000e+00 -0.0000000e+00 -0.0000000e+00 -0.0000000e+00 -0.0000000e+00 -0.0000000e+00 -0.0000000e+00 -0.0000000e+00 -0.0000000e+00 -0.0000000e+00 -0.0000000e+00 -0.0000000e+00 -0.0000000e+00 -0.0000000e+00 -0.0000000e+00 -0.0000000e+00 -0.0000000e+00 -0.0000000e+00 -0.0000000e+00 -1.6277080e-19  1.0741270e-03  2.2317700e-03 -9.2116200e-05 -1.1982720e-03  2.4374210e-03  1.9276000e-03  8.3742730e-04 -1.6359260e-04  2.1063290e-04  9.2028540e-05 -4.2997820e-05  3.6577050e-10  4.1964260e-10 -3.1505590e-09 -1.5875640e-09  1.6001650e-10 -1.6793740e-09 -3.5819110e-10 -7.0961250e-10 -6.9493840e-10 -5.8178610e-10  3.6701460e-11  2.3897930e-10  0.0000000e+00  0.0000000e+00  0.0000000e+00  0.0000000e+00  0.0000000e+00  0.0000000e+00  0.0000000e+00  0.0000000e+00  0.0000000e+00  0.0000000e+00  0.0000000e+00  0.0000000e+00  0.0000000e+00  0.0000000e+00  0.0000000e+00  0.0000000e+00  0.0000000e+00  0.0000000e+00  0.0000000e+00  0.0000000e+00  0.0000000e+00  0.0000000e+00  0.0000000e+00  0.0000000e+00
  4.6900980e-03  1.0693210e-03  4.8920300e-06  1.2458060e-03 -2.4006710e-05  8.0615250e-04 -4.8393170e-04 -1.3006560e-04  3.1395930e-05 -1.3670660e-04  1.3312240e-03  1.3130780e-03 -5.9859170e-04  2.0876560e-09 -8.1956640e-10 -1.6658760e-09  1.0033720e-09  2.9270830e-10 -5.3837000e-10  4.3948340e-11  6.2818140e-10  6.4271450e-10 -5.8174440e-10  8.2357910e-10  6.9466840e-10 -0.0000000e+00  0.0000000e+00 -0.0000000e+00 -0.0000000e+00 -0.0000000e+00 -0.0000000e+00 -0.0000000e+00 -0.0000000e+00 -0.0000000e+00 -0.0000000e+00 -0.0000000e+00 -0.0000000e+00 -0.0000000e+00 -0.0000000e+00 -0.0000000e+00 -0.0000000e+00 -0.0000000e+00 -0.0000000e+00 -0.0000000e+00 -0.0000000e+00 -0.0000000e+00 -0.0000000e+00 -0.0000000e+00 -0.0000000e+00 -1.0741270e-03 -2.0871650e-19  1.2488420e-03 -1.0641230e-03  2.1946790e-04  1.4443150e-03  1.0467210e-03 -1.7739070e-04 -9.1563460e-04  1.0626720e-04 -2.5005230e-05 -1.1076170e-04 -8.1074110e-10  2.0130110e-09 -1.9149910e-09 -1.4962890e-09  2.5360170e-11 -8.2741250e-10 -4.1063990e-10 -1.5513140e-10  5.4078630e-10 -6.8043180e-11 -3.8490510e-10  6.4367630e-10  0.0000000e+00  0.0000000e+00  0.0000000e+00  0.0000000e+00  0.0000000e+00  0.0000000e+00  0.0000000e+00  0.0000000e+00  0.0000000e+00  0.0000000e+00  0.0000000e+00  0.0000000e+00  0.0000000e+00  0.0000000e+00  0.0000000e+00  0.0000000e+00  0.0000000e+00  0.0000000e+00  0.0000000e+00  0.0000000e+00  0.0000000e+00  0.0000000e+00  0.0000000e+00  0.0000000e+00
 -2.2573030e-03  2.2142760e-03 -1.2625430e-03  1.5898530e-05 -2.6764570e-04  1.3116510e-03  5.8329600e-04  3.0726660e-05  1.9645440e-04 -2.2060020e-04 -6.2867910e-04  2.8838460e-03 -7.6132380e-04  4.8500240e-10 -1.4993980e-09 -9.1153320e-11  3.9233090e-10 -2.6309870e-10 -6.3944760e-10  9.9759980e-10  1.5852630e-09  8.6613560e-10  4.4107030e-10  2.1624310e-09  7.3494230e-10 -0.0000000e+00 -0.0000000e+00  0.0000000e+00 -0.0000000e+00 -0.0000000e+00 -0.0000000e+00 -0.0000000e+00 -0.0000000e+00 -0.0000000e+00 -0.0000000e+00 -0.0000000e+00 -0.0000000e+00 -0.0000000e+00 -0.0000000e+00 -0.0000000e+00 -0.0000000e+00 -0.0000000e+00 -0.0000000e+00 -0.0000000e+00 -0.0000000e+00 -0.0000000e+00 -0.0000000e+00 -0.0000000e+00 -0.0000000e+00 -2.2317700e-03 -1.2488420e-03  2.7829880e-19 -2.1038830e-03  1.8491760e-03  1.6704620e-04 -6.6303440e-05 -1.3422090e-03 -1.7122540e-03 -2.4096860e-05 -1.5895110e-04 -1.8014220e-04 -1.2601260e-09  3.1048450e-09  3.6927580e-10 -1.2914380e-09 -1.9973270e-10  1.0686530e-09  4.5530050e-10 -4.7981150e-10 -4.2266460e-10  4.1245840e-10 -7.6735770e-10 -6.3354030e-12  0.0000000e+00  0.0000000e+00  0.0000000e+00  0.0000000e+00  0.0000000e+00  0.0000000e+00  0.0000000e+00  0.0000000e+00  0.0000000e+00  0.0000000e+00  0.0000000e+00  0.0000000e+00  0.0000000e+00  0.0000000e+00  0.0000000e+00  0.0000000e+00  0.0000000e+00  0.0000000e+00  0.0000000e+00  0.0000000e+00  0.0000000e+00  0.0000000e+00  0.0000000e+00  0.0000000e+00
 -5.1984560e-08 -8.5386760e-05  1.0849680e-03  2.0870040e-03  1.7207060e-04  2.2053050e-04 -1.2035530e-03 -4.4436080e-05 -2.0746500e-05 -7.6686390e-06 -1.9844690e-04  1.7498800e-05  2.5696770e-05  5.5317700e-10  1.2483450e-09 -5.1604380e-10 -4.5163080e-10  6.7627980e-10  1.6378020e-11  1.6703590e-10  1.9379340e-10  1.4564820e-10  1.6141260e-10 -1.5952270e-10 -2.1963300e-10 -0.0000000e+00 -0.0000000e+00 -0.0000000e+00  0.0000000e+00 -0.0000000e+00 -0.0000000e+00 -0.0000000e+00 -0.0000000e+00 -0.0000000e+00 -0.0000000e+00 -0.0000000e+00 -0.0000000e+00 -0.0000000e+00 -0.0000000e+00 -0.0000000e+00 -0.0000000e+00 -0.0000000e+00 -0.0000000e+00 -0.0000000e+00 -0.0000000e+00 -0.0000000e+00 -0.0000000e+00 -0.0000000e+00 -0.0000000e+00  9.2116200e-05  1.0641230e-03  2.1038830e-03  6.3065760e-20 -4.5031650e-04  8.5543480e-04 -7.8896910e-04 -3.6625050e-04  3.6234410e-05 -4.4575420e-06 -2.0835480e-06  7.4113180e-07 -2.9571230e-10 -6.9630920e-10 -1.9758000e-10 -3.4737060e-11  1.1829560e-09 -9.8956920e-11  2.5884190e-10 -4.8659880e-10 -1.7578650e-11  2.2211860e-10 -1.8066980e-10  1.6389380e-12  0.0000000e+00  0.0000000e+00  0.0000000e+00  0.0000000e+00  0.0000000e+00  0.0000000e+00  0.0000000e+00  0.0000000e+00  0.0000000e+00  0.0000000e+00  0.0000000e+00  0.0000000e+00  0.0000000e+00  0.0000000e+00  0.0000000e+00  0.0000000e+00  0.0000000e+00  0.0000000e+00  0.0000000e+00  0.0000000e+00  0.0000000e+00  0.0000000e+00  0.0000000e+00  0.0000000e+00
 -5.5669500e-08 -1.1952560e-03 -2.2931050e-04 -1.8434610e-03 -1.0537120e-05 -8.8337290e-04  7.5120400e-04  3.5860420e-05 -2.1663710e-06  2.9651310e-05  1.4870900e-04  1.0265940e-04 -5.3751220e-05 -2.9997510e-10 -9.0562450e-10  4.3674570e-10  5.2678670e-10 -1.2216080e-10  5.3836530e-10  1.5696990e-10 -4.2616350e-10  6.1666800e-10 -7.6317540e-10  7.6737570e-11 -1.5141490e-11 -0.0000000e+00 -0.0000000e+00 -0.0000000e+00 -0.0000000e+00  0.0000000e+00 -0.0000000e+00 -0.0000000e+00 -0.0000000e+00 -0.0000000e+00 -0.0000000e+00 -0.0000000e+00 -0.0000000e+00 -0.0000000e+00 -0.0000000e+00 -0.0000000e+00 -0.0000000e+00 -0.0000000e+00 -0.0000000e+00 -0.0000000e+00 -0.0000000e+00 -0.0000000e+00 -0.0000000e+00 -0.0000000e+00 -0.0000000e+00  1.1982720e-03 -2.1946790e-04 -1.8491760e-03  4.5031650e-04 -3.0637700e-19 -7.8761720e-04  6.7699510e-04 -1.1592610e-05 -4.5730910e-04  3.6131910e-06 -1.9985070e-07 -2.9534170e-06 -5.1699650e-11  3.0708690e-10  3.6649210e-10  3.9694250e-11 -6.8469640e-10  1.5069580e-10 -6.4841430e-10  2.5361530e-10  6.2408020e-10  3.1850690e-11  3.4083230e-10  7.2273880e-10  0.0000000e+00  0.0000000e+00  0.0000000e+00  0.0000000e+00  0.0000000e+00  0.0000000e+00  0.0000000e+00  0.0000000e+00  0.0000000e+00  0.0000000e+00  0.0000000e+00  0.0000000e+00  0.0000000e+00  0.0000000e+00  0.0000000e+00  0.0000000e+00  0.0000000e+00  0.0000000e+00  0.0000000e+00  0.0000000e+00  0.0000000e+00  0.0000000e+00  0.0000000e+00  0.0000000e+00
 -2.3754130e-08  2.4199210e-03 -1.4620770e-03 -1.4837890e-04 -2.8094690e-04  1.2923790e-03  6.7807240e-04  9.5918850e-06  4.0395770e-05 -4.2910040e-05  6.4645200e-05 -2.2565370e-04  5.7165320e-05 -4.5930490e-10  5.2381690e-11  7.8994030e-10  2.6301350e-10 -4.0877960e-10 -2.0784620e-10 -4.7558280e-10  3.8992520e-10 -6.0033400e-11  6.3728300e-10  3.6535230e-10  7.4749270e-10 -0.0000000e+00 -0.0000000e+00 -0.0000000e+00 -0.0000000e+00 -0.0000000e+00  0.0000000e+00 -0.0000000e+00 -0.0000000e+00 -0.0000000e+00 -0.0000000e+00 -0.0000000e+00 -0.0000000e+00 -0.0000000e+00 -0.0000000e+00 -0.0000000e+00 -0.0000000e+00 -0.0000000e+00 -0.0000000e+00 -0.0000000e+00 -0.0000000e+00 -0.0000000e+00 -0.0000000e+00 -0.0000000e+00 -0.0000000e+00 -2.4374210e-03 -1.4443150e-03 -1.6704620e-04 -8.5543480e-04  7.8761720e-04  5.3388190e-19  9.3941280e-05  6.6265270e-04  8.0537270e-04  9.4060770e-07  4.0302460e-06  4.3187140e-06  1.4576230e-09  2.5184030e-10 -6.5375230e-10  1.6192400e-10  7.2343490e-11  7.3811120e-10  2.9877310e-10  4.4058770e-10 -3.9182190e-10 -5.1844720e-10 -2.8140780e-10 -1.2898850e-10  0.0000000e+00  0.0000000e+00  0.0000000e+00  0.0000000e+00  0.0000000e+00  0.0000000e+00  0.0000000e+00  0.0000000e+00  0.0000000e+00  0.0000000e+00  0.0000000e+00  0.0000000e+00  0.0000000e+00  0.0000000e+00  0.0000000e+00  0.0000000e+00  0.0000000e+00  0.0000000e+00  0.0000000e+00  0.0000000e+00  0.0000000e+00  0.0000000e+00  0.0000000e+00  0.0000000e+00
 -1.6531730e-08  1.8287110e-03 -1.0115010e-03  7.5978860e-05 -3.6767460e-05  1.8612020e-04  7.5473190e-05  1.8610360e-04  1.6424640e-03 -1.8974880e-03  4.4619440e-04 -2.4320240e-03  6.5512620e-04  2.1840880e-09  3.1549770e-09  1.7050500e-09 -5.8357200e-10 -1.3172140e-09 -1.1345350e-09 -1.3507760e-09  1.7980950e-11 -1.0481120e-09  3.2769750e-10 -3.0077900e-10 -1.3045410e-10 -0.0000000e+00 -0.0000000e+00 -0.0000000e+00 -0.0000000e+00 -0.0000000e+00 -0.0000000e+00  0.0000000e+00 -0.0000000e+00 -0.0000000e+00 -0.0000000e+00 -0.0000000e+00 -0.0000000e+00 -0.0000000e+00 -0.0000000e+00 -0.0000000e+00 -0.0000000e+00 -0.0000000e+00 -0.0000000e+00 -0.0000000e+00 -0.0000000e+00 -0.0000000e+00 -0.0000000e+00 -0.0000000e+00 -0.0000000e+00 -1.9276000e-03 -1.0467210e-03  6.6303440e-05  7.8896910e-04 -6.7699510e-04 -9.3941280e-05 -9.6470890e-21  1.4338310e-03  1.8753980e-03 -1.7776140e-04 -1.6436960e-03 -1.9162510e-03  3.8791440e-09 -3.7891570e-10 -5.6387580e-10 -2.4103270e-09  2.1915440e-09  9.6016090e-10  9.0619000e-10  8.2101750e-10 -1.3295740e-09 -7.1495970e-10 -1.8212280e-10 -1.2291730e-09  0.0000000e+00  0.0000000e+00  0.0000000e+00  0.0000000e+00  0.0000000e+00  0.0000000e+00  0.0000000e+00  0.0000000e+00  0.0000000e+00  0.0000000e+00  0.0000000e+00  0.0000000e+00  0.0000000e+00  0.0000000e+00  0.0000000e+00  0.0000000e+00  0.0000000e+00  0.0000000e+00  0.0000000e+00  0.0000000e+00  0.0000000e+00  0.0000000e+00  0.0000000e+00  0.0000000e+00
  1.6042630e-08  7.9809340e-04  1.7648210e-04  1.2779850e-03  1.9899200e-06  1.1082890e-04 -9.8262130e-05 -1.4235260e-03  5.7649200e-05 -1.1414340e-03 -1.4865350e-03 -9.7954120e-04  5.2340450e-04 -8.8162940e-10  2.6679620e-09 -7.3076890e-10 -1.2507220e-09 -5.7312450e-10 -1.0132380e-10 -3.2961740e-10  3.2786590e-10 -7.6544740e-10  8.5701710e-10  7.5829690e-10 -9.1209420e-10 -0.0000000e+00 -0.0000000e+00 -0.0000000e+00 -0.0000000e+00 -0.0000000e+00 -0.0000000e+00 -0.0000000e+00  0.0000000e+00 -0.0000000e+00 -0.0000000e+00 -0.0000000e+00 -0.0000000e+00 -0.0000000e+00 -0.0000000e+00 -0.0000000e+00 -0.0000000e+00 -0.0000000e+00 -0.0000000e+00 -0.0000000e+00 -0.0000000e+00 -0.0000000e+00 -0.0000000e+00 -0.0000000e+00 -0.0000000e+00 -8.3742730e-04  1.7739070e-04  1.3422090e-03  3.6625050e-04  1.1592610e-05 -6.6265270e-04 -1.4338310e-03 -4.1096320e-19  9.3643590e-04  1.4369510e-03 -5.2552370e-05 -1.1415800e-03 -4.5127230e-10 -2.3183690e-10 -1.5735760e-09  4.1202690e-10  1.9367140e-09 -1.3893870e-09  9.3135850e-10 -6.0492450e-10 -1.6107270e-10  3.1735960e-10 -4.8940070e-10 -8.5757130e-10  0.0000000e+00  0.0000000e+00  0.0000000e+00  0.0000000e+00  0.0000000e+00  0.0000000e+00  0.0000000e+00  0.0000000e+00  0.0000000e+00  0.0000000e+00  0.0000000e+00  0.0000000e+00  0.0000000e+00  0.0000000e+00  0.0000000e+00  0.0000000e+00  0.0000000e+00  0.0000000e+00  0.0000000e+00  0.0000000e+00  0.0000000e+00  0.0000000e+00  0.0000000e+00  0.0000000e+00
 -8.5312100e-09 -1.5045520e-04  8.9144410e-04  1.6219330e-03  2.6615390e-05  2.3405230e-05 -1.7781400e-04 -1.9834630e-03 -9.9729110e-04 -2.5370160e-04 -2.2357430e-03  3.0715220e-04  2.5673040e-04 -6.7250430e-10  2.9583630e-09 -8.0985110e-10 -1.3367110e-09  3.8745770e-10  2.9552550e-10  4.5736140e-10  9.0115170e-11 -1.3972420e-10  2.3378890e-09  2.2750020e-10 -9.7932140e-10 -0.0000000e+00 -0.0000000e+00 -0.0000000e+00 -0.0000000e+00 -0.0000000e+00 -0.0000000e+00 -0.0000000e+00 -0.0000000e+00  0.0000000e+00 -0.0000000e+00 -0.0000000e+00 -0.0000000e+00 -0.0000000e+00 -0.0000000e+00 -0.0000000e+00 -0.0000000e+00 -0.0000000e+00 -0.0000000e+00 -0.0000000e+00 -0.0000000e+00 -0.0000000e+00 -0.0000000e+00 -0.0000000e+00 -0.0000000e+00  1.6359260e-04  9.1563460e-04  1.7122540e-03 -3.6234410e-05  4.5730910e-04 -8.0537270e-04 -1.8753980e-03 -9.3643590e-04  4.2009080e-19  1.9955740e-03  1.0047620e-03 -2.4163900e-04 -1.0212560e-09 -7.4303150e-10 -1.5863820e-09  5.0320990e-10  3.0947060e-09 -1.2117150e-09  8.3415760e-10 -1.1958190e-09 -1.0129430e-09  6.7212740e-10 -6.4864390e-11 -6.7863020e-10  0.0000000e+00  0.0000000e+00  0.0000000e+00  0.0000000e+00  0.0000000e+00  0.0000000e+00  0.0000000e+00  0.0000000e+00  0.0000000e+00  0.0000000e+00  0.0000000e+00  0.0000000e+00  0.0000000e+00  0.0000000e+00  0.0000000e+00  0.0000000e+00  0.0000000e+00  0.0000000e+00  0.0000000e+00  0.0000000e+00  0.0000000e+00  0.0000000e+00  0.0000000e+00  0.0000000e+00
 -2.5208590e-03  2.4053280e-04 -1.2350240e-04  2.9215460e-05  2.0232350e-04 -1.1072640e-03 -3.5089660e-04 -4.7597310e-06 -7.8484390e-04  9.6996770e-04 -2.0976250e-04  2.0418080e-03 -5.7568900e-04  2.8367440e-09  1.4393510e-09  2.7155880e-09  5.3007920e-10  2.0545900e-10  1.9712880e-10  1.2450520e-09  7.8804440e-10  1.0088380e-09  8.4436790e-10 -5.4956770e-10  8.6241670e-10 -0.0000000e+00 -0.0000000e+00 -0.0000000e+00 -0.0000000e+00 -0.0000000e+00 -0.0000000e+00 -0.0000000e+00 -0.0000000e+00 -0.0000000e+00  0.0000000e+00 -0.0000000e+00 -0.0000000e+00 -0.0000000e+00 -0.0000000e+00 -0.0000000e+00 -0.0000000e+00 -0.0000000e+00 -0.0000000e+00 -0.0000000e+00 -0.0000000e+00 -0.0000000e+00 -0.0000000e+00 -0.0000000e+00 -0.0000000e+00 -2.1063290e-04 -1.0626720e-04  2.4096860e-05  4.4575420e-06 -3.6131910e-06 -9.4060770e-07  1.7776140e-04 -1.4369510e-03 -1.9955740e-03  1.7177610e-19  7.5002940e-04  9.3513810e-04 -4.7225440e-10  9.9472880e-10 -1.0755050e-10 -2.5340820e-09  2.5825460e-09  3.3027830e-09  2.8339020e-11  5.0554150e-10 -7.3896690e-10  3.3563680e-10 -2.4215510e-10 -3.0013270e-10  0.0000000e+00  0.0000000e+00  0.0000000e+00  0.0000000e+00  0.0000000e+00  0.0000000e+00  0.0000000e+00  0.0000000e+00  0.0000000e+00  0.0000000e+00  0.0000000e+00  0.0000000e+00  0.0000000e+00  0.0000000e+00  0.0000000e+00  0.0000000e+00  0.0000000e+00  0.0000000e+00  0.0000000e+00  0.0000000e+00  0.0000000e+00  0.0000000e+00  0.0000000e+00  0.0000000e+00
  4.1971310e-03  1.0558820e-04  2.9806600e-05  1.8208210e-04 -2.0077820e-05 -6.6471580e-04  6.3802580e-04  7.7797460e-04 -2.7920780e-06  5.8818830e-04  1.3728840e-03  8.2492040e-04 -4.5963260e-04  3.0635490e-09  1.2046380e-10  1.7729450e-09  7.9003860e-10  8.0643870e-10 -9.9981500e-10  5.1861130e-10  2.4968120e-10  4.6255980e-10 -1.1352970e-09 -7.4702370e-10  1.5604250e-09 -0.0000000e+00 -0.0000000e+00 -0.0000000e+00 -0.0000000e+00 -0.0000000e+00 -0.0000000e+00 -0.0000000e+00 -0.0000000e+00 -0.0000000e+00 -0.0000000e+00  0.0000000e+00 -0.0000000e+00 -0.0000000e+00 -0.0000000e+00 -0.0000000e+00 -0.0000000e+00 -0.0000000e+00 -0.0000000e+00 -0.0000000e+00 -0.0000000e+00 -0.0000000e+00 -0.0000000e+00 -0.0000000e+00 -0.0000000e+00 -9.2028540e-05  2.5005230e-05  1.5895110e-04  2.0835480e-06  1.9985070e-07 -4.0302460e-06  1.6436960e-03  5.2552370e-05 -1.0047620e-03 -7.5002940e-04 -3.7248340e-20  5.6165460e-04 -3.5315330e-11  3.0156900e-10 -1.8352170e-09 -2.4973660e-09  7.8022860e-10  2.2443920e-09 -2.5687020e-10  7.1287190e-10 -2.7747220e-10 -6.9254790e-11  7.9153290e-11 -1.0730520e-10  0.0000000e+00  0.0000000e+00  0.0000000e+00  0.0000000e+00  0.0000000e+00  0.0000000e+00  0.0000000e+00  0.0000000e+00  0.0000000e+00  0.0000000e+00  0.0000000e+00  0.0000000e+00  0.0000000e+00  0.0000000e+00  0.0000000e+00  0.0000000e+00  0.0000000e+00  0.0000000e+00  0.0000000e+00  0.0000000e+00  0.0000000e+00  0.0000000e+00  0.0000000e+00  0.0000000e+00
 -3.3663060e-03 -4.8481780e-05  1.2965460e-04  2.0514880e-04 -1.7654260e-04  4.0203610e-07  1.0582590e-03  9.7354450e-04  5.8424410e-04  7.0002180e-06  1.8687990e-03 -5.0048850e-04 -1.4196950e-04 -8.6909120e-13 -2.2729010e-09  2.4187050e-10  6.4849800e-10  6.6256090e-10  7.8345290e-11 -2.1807370e-10 -4.6454020e-10 -2.5649930e-10 -7.0878430e-10 -7.3219280e-10  1.1200280e-09 -0.0000000e+00 -0.0000000e+00 -0.0000000e+00 -0.0000000e+00 -0.0000000e+00 -0.0000000e+00 -0.0000000e+00 -0.0000000e+00 -0.0000000e+00 -0.0000000e+00 -0.0000000e+00  0.0000000e+00 -0.0000000e+00 -0.0000000e+00 -0.0000000e+00 -0.0000000e+00 -0.0000000e+00 -0.0000000e+00 -0.0000000e+00 -0.0000000e+00 -0.0000000e+00 -0.0000000e+00 -0.0000000e+00 -0.0000000e+00  4.2997820e-05  1.1076170e-04  1.8014220e-04 -7.4113180e-07  2.9534170e-06 -4.3187140e-06  1.9162510e-03  1.1415800e-03  2.4163900e-04 -9.3513810e-04 -5.6165460e-04  2.0010700e-19  2.2654510e-09 -5.7325640e-11 -8.9921660e-10  3.2784620e-10 -2.5634840e-09  4.6896100e-10 -1.5839880e-10  3.4711870e-10  4.1132100e-10 -4.0495510e-10  3.9292720e-10  3.2013570e-10  0.0000000e+00  0.0000000e+00  0.0000000e+00  0.0000000e+00  0.0000000e+00  0.0000000e+00  0.0000000e+00  0.0000000e+00  0.0000000e+00  0.0000000e+00  0.0000000e+00  0.0000000e+00  0.0000000e+00  0.0000000e+00  0.0000000e+00  0.0000000e+00  0.0000000e+00  0.0000000e+00  0.0000000e+00  0.0000000e+00  0.0000000e+00  0.0000000e+00  0.0000000e+00  0.0000000e+00
 -1.7555770e-10  6.6541330e-10  1.1879170e-09  1.9448450e-09  3.5614780e-10  1.0735500e-09 -5.9807330e-10 -3.1186320e-09 -4.8299270e-10 -3.1429590e-09 -2.1325920e-09 -1.7997410e-09  4.0639110e-10 -1.1656240e-03 -8.7706730e-04  3.1879780e-03 -5.4806550e-06  2.7981270e-04 -1.0021330e-04  2.9408120e-04  1.4146480e-05 -8.6028420e-05 -8.0347460e-04 -8.2069840e-04  1.1975020e-03 -0.0000000e+00 -0.0000000e+00 -0.0000000e+00 -0.0000000e+00 -0.0000000e+00 -0.0000000e+00 -0.0000000e+00 -0.0000000e+00 -0.0000000e+00 -0.0000000e+00 -0.0000000e+00 -0.0000000e+00  0.0000000e+00 -0.0000000e+00 -0.0000000e+00 -0.0000000e+00 -0.0000000e+00 -0.0000000e+00 -0.0000000e+00 -0.0000000e+00 -0.0000000e+00 -0.0000000e+00 -0.0000000e+00 -0.0000000e+00 -3.6577050e-10  8.1074110e-10  1.2601260e-09  2.9571230e-10  5.1699650e-11 -1.4576230e-09 -3.8791440e-09  4.5127230e-10  1.0212560e-09  4.7225440e-10  3.5315330e-11 -2.2654510e-09 -9.3062210e-20 -8.6974820e-04 -1.8362080e-03  8.9686890e-04 -1.0679300e-03  3.1844140e-03  1.7910670e-04  8.8044200e-04  2.5432360e-04 -4.9503620e-04 -3.2704810e-05  1.1491750e-04  0.0000000e+00  0.0000000e+00  0.0000000e+00  0.0000000e+00  0.0000000e+00  0.0000000e+00  0.0000000e+00  0.0000000e+00  0.0000000e+00  0.0000000e+00  0.0000000e+00  0.0000000e+00  0.0000000e+00  0.0000000e+00  0.0000000e+00  0.0000000e+00  0.0000000e+00  0.0000000e+00  0.0000000e+00  0.0000000e+00  0.0000000e+00  0.0000000e+00  0.0000000e+00  0.0000000e+00
  1.8861520e-09  5.1761000e-10 -2.1394570e-09 -3.2481160e-09 -8.4592910e-11 -1.8159510e-10  6.9589810e-10  1.8748330e-09  1.3501950e-09 -3.2081440e-10  3.3569670e-11 -7.6191830e-10  3.3337350e-10  1.2421580e-03  1.0520240e-03  1.0795630e-04  1.4438750e-05 -2.5167660e-06  1.3754510e-04 -1.2653540e-05  2.1329680e-05  1.4055940e-04  6.8202080e-04 -3.3033330e-04 -1.4782730e-04 -0.0000000e+00 -0.0000000e+00 -0.0000000e+00 -0.0000000e+00 -0.0000000e+00 -0.0000000e+00 -0.0000000e+00 -0.0000000e+00 -0.0000000e+00 -0.0000000e+00 -0.0000000e+00 -0.0000000e+00 -0.0000000e+00  0.0000000e+00 -0.0000000e+00 -0.0000000e+00 -0.0000000e+00 -0.0000000e+00 -0.0000000e+00 -0.0000000e+00 -0.0000000e+00 -0.0000000e+00 -0.0000000e+00 -0.0000000e+00 -4.1964260e-10 -2.0130110e-09 -3.1048450e-09  6.9630920e-10 -3.0708690e-10 -2.5184030e-10  3.7891570e-10  2.3183690e-10  7.4303150e-10 -9.9472880e-10 -3.0156900e-10  5.7325640e-11  8.6974820e-04 -4.2535900e-21  3.7065650e-04 -1.0648430e-03  1.2150070e-03  8.1660710e-05  4.4309810e-05 -4.8215370e-05 -4.2954450e-04  2.9907700e-05  4.1671790e-05 -2.3134860e-04  0.0000000e+00  0.0000000e+00  0.0000000e+00  0.0000000e+00  0.0000000e+00  0.0000000e+00  0.0000000e+00  0.0000000e+00  0.0000000e+00  0.0000000e+00  0.0000000e+00  0.0000000e+00  0.0000000e+00  0.0000000e+00  0.0000000e+00  0.0000000e+00  0.0000000e+00  0.0000000e+00  0.0000000e+00  0.0000000e+00  0.0000000e+00  0.0000000e+00  0.0000000e+00  0.0000000e+00
  2.5695790e-11 -2.6545480e-09  1.7844110e-09 -5.3626480e-10 -6.9205660e-11  1.6135350e-09  9.6780680e-10  6.1237950e-10  2.2866590e-10 -3.7347400e-10  1.1593740e-09 -1.6721170e-09  7.8310490e-11  2.1256790e-03  1.8472580e-03  1.5865160e-03  2.8148210e-05  1.1392980e-04  2.4768220e-04  9.8609820e-05  5.1067800e-05  2.6008620e-04  1.0974640e-03 -1.0471510e-03  1.9824280e-04 -0.0000000e+00 -0.0000000e+00 -0.0000000e+00 -0.0000000e+00 -0.0000000e+00 -0.0000000e+00 -0.0000000e+00 -0.0000000e+00 -0.0000000e+00 -0.0000000e+00 -0.0000000e+00 -0.0000000e+00 -0.0000000e+00 -0.0000000e+00  0.0000000e+00 -0.0000000e+00 -0.0000000e+00 -0.0000000e+00 -0.0000000e+00 -0.0000000e+00 -0.0000000e+00 -0.0000000e+00 -0.0000000e+00 -0.0000000e+00  3.1505590e-09  1.9149910e-09 -3.6927580e-10  1.9758000e-10 -3.6649210e-10  6.5375230e-10  5.6387580e-10  1.5735760e-09  1.5863820e-09  1.0755050e-10  1.8352170e-09  8.9921660e-10  1.8362080e-03 -3.7065650e-04 -1.8912560e-19 -1.8658750e-03  2.1099900e-03  1.5294870e-03  1.6987540e-04  2.7341900e-04 -7.9846900e-04 -1.4782310e-04  7.4056310e-05 -4.3944690e-04  0.0000000e+00  0.0000000e+00  0.0000000e+00  0.0000000e+00  0.0000000e+00  0.0000000e+00  0.0000000e+00  0.0000000e+00  0.0000000e+00  0.0000000e+00  0.0000000e+00  0.0000000e+00  0.0000000e+00  0.0000000e+00  0.0000000e+00  0.0000000e+00  0.0000000e+00  0.0000000e+00  0.0000000e+00  0.0000000e+00  0.0000000e+00  0.0000000e+00  0.0000000e+00  0.0000000e+00
  2.7140250e-09 -2.1388930e-09  1.2692520e-09  1.0741240e-09 -3.3830320e-10 -1.0538760e-09  3.1225160e-10 -7.7668020e-11 -1.8400550e-09  1.5137680e-09  1.3806260e-09  2.4817720e-09 -1.3610980e-09 -4.3648350e-05  3.2924340e-06  1.1984950e-03 -1.8829070e-05 -7.8183080e-04 -4.4002290e-05 -4.0429100e-04 -4.5809170e-05 -4.6152350e-05  2.8424770e-04  1.3637450e-03 -1.3315600e-03 -0.0000000e+00 -0.0000000e+00 -0.0000000e+00 -0.0000000e+00 -0.0000000e+00 -0.0000000e+00 -0.0000000e+00 -0.0000000e+00 -0.0000000e+00 -0.0000000e+00 -0.0000000e+00 -0.0000000e+00 -0.0000000e+00 -0.0000000e+00 -0.0000000e+00  0.0000000e+00 -0.0000000e+00 -0.0000000e+00 -0.0000000e+00 -0.0000000e+00 -0.0000000e+00 -0.0000000e+00 -0.0000000e+00 -0.0000000e+00  1.5875640e-09  1.4962890e-09  1.2914380e-09  3.4737060e-11 -3.9694250e-11 -1.6192400e-10  2.4103270e-09 -4.1202690e-10 -5.0320990e-10  2.5340820e-09  2.4973660e-09 -3.2784620e-10 -8.9686890e-04  1.0648430e-03  1.8658750e-03 -1.0806360e-19 -1.5213670e-05  1.1098480e-03 -1.3471680e-04 -5.2273550e-04  6.6883690e-05 -6.5858640e-04  3.3612490e-06 -1.1204250e-04  0.0000000e+00  0.0000000e+00  0.0000000e+00  0.0000000e+00  0.0000000e+00  0.0000000e+00  0.0000000e+00  0.0000000e+00  0.0000000e+00  0.0000000e+00  0.0000000e+00  0.0000000e+00  0.0000000e+00  0.0000000e+00  0.0000000e+00  0.0000000e+00  0.0000000e+00  0.0000000e+00  0.0000000e+00  0.0000000e+00  0.0000000e+00  0.0000000e+00  0.0000000e+00  0.0000000e+00
  1.9863090e-09  9.0010560e-10  1.9243930e-10  4.1452770e-10  2.1651900e-10  9.0852410e-11 -2.5331070e-10 -1.7383940e-10  6.3903020e-11  4.8019830e-10 -1.8862990e-09  1.2444640e-09  1.1312280e-10  3.0793090e-05 -1.9856870e-05 -1.3691510e-03  2.3155760e-05  8.9179130e-04  6.6433200e-05  4.6055100e-04  5.3544260e-05  6.1060100e-05 -2.8887810e-04 -1.5732120e-03  1.5116670e-03 -0.0000000e+00 -0.0000000e+00 -0.0000000e+00 -0.0000000e+00 -0.0000000e+00 -0.0000000e+00 -0.0000000e+00 -0.0000000e+00 -0.0000000e+00 -0.0000000e+00 -0.0000000e+00 -0.0000000e+00 -0.0000000e+00 -0.0000000e+00 -0.0000000e+00 -0.0000000e+00  0.0000000e+00 -0.0000000e+00 -0.0000000e+00 -0.0000000e+00 -0.0000000e+00 -0.0000000e+00 -0.0000000e+00 -0.0000000e+00 -1.6001650e-10 -2.5360170e-11  1.9973270e-10 -1.1829560e-09  6.8469640e-10 -7.2343490e-11 -2.1915440e-09 -1.9367140e-09 -3.0947060e-09 -2.5825460e-09 -7.8022860e-10  2.5634840e-09  1.0679300e-03 -1.2150070e-03 -2.1099900e-03  1.5213670e-05 -6.1060790e-19 -1.2675240e-03  1.5485880e-04  5.9519980e-04 -8.7517010e-05  7.4970070e-04 -6.2809360e-06  1.4141830e-04  0.0000000e+00  0.0000000e+00  0.0000000e+00  0.0000000e+00  0.0000000e+00  0.0000000e+00  0.0000000e+00  0.0000000e+00  0.0000000e+00  0.0000000e+00  0.0000000e+00  0.0000000e+00  0.0000000e+00  0.0000000e+00  0.0000000e+00  0.0000000e+00  0.0000000e+00  0.0000000e+00  0.0000000e+00  0.0000000e+00  0.0000000e+00  0.0000000e+00  0.0000000e+00  0.0000000e+00
 -4.4096290e-09 -1.8876660e-09  8.4293060e-10 -6.0188780e-10  3.5316040e-11 -1.1019530e-10 -2.6149020e-10 -2.2178320e-10 -8.0051110e-10  4.9587790e-10 -2.5091430e-09 -7.0262260e-13  6.0441990e-10  1.3904390e-03  1.1745290e-03  2.8639300e-05 -1.2276150e-04  8.1641840e-05 -1.1797620e-03  8.6159560e-05 -8.9451770e-05 -6.0901170e-04 -2.6075570e-03  1.1478110e-03  6.6258450e-04 -0.0000000e+00 -0.0000000e+00 -0.0000000e+00 -0.0000000e+00 -0.0000000e+00 -0.0000000e+00 -0.0000000e+00 -0.0000000e+00 -0.0000000e+00 -0.0000000e+00 -0.0000000e+00 -0.0000000e+00 -0.0000000e+00 -0.0000000e+00 -0.0000000e+00 -0.0000000e+00 -0.0000000e+00  0.0000000e+00 -0.0000000e+00 -0.0000000e+00 -0.0000000e+00 -0.0000000e+00 -0.0000000e+00 -0.0000000e+00  1.6793740e-09  8.2741250e-10 -1.0686530e-09  9.8956920e-11 -1.5069580e-10 -7.3811120e-10 -9.6016090e-10  1.3893870e-09  1.2117150e-09 -3.3027830e-09 -2.2443920e-09 -4.6896100e-10 -3.1844140e-03 -8.1660710e-05 -1.5294870e-03 -1.1098480e-03  1.2675240e-03  2.3808640e-19 -7.3927000e-05  1.3177710e-04  8.1168510e-04  1.7859570e-04  1.7822580e-04 -9.8211790e-04  0.0000000e+00  0.0000000e+00  0.0000000e+00  0.0000000e+00  0.0000000e+00  0.0000000e+00  0.0000000e+00  0.0000000e+00  0.0000000e+00  0.0000000e+00  0.0000000e+00  0.0000000e+00  0.0000000e+00  0.0000000e+00  0.0000000e+00  0.0000000e+00  0.0000000e+00  0.0000000e+00  0.0000000e+00  0.0000000e+00  0.0000000e+00  0.0000000e+00  0.0000000e+00  0.0000000e+00
  3.1958060e-10 -3.5942960e-10  4.2862660e-10 -4.1515330e-10  1.9323470e-10 -2.0730840e-11 -8.5148260e-11 -2.6343370e-10 -4.7391850e-10  1.4682080e-10 -1.0438140e-09  1.0222090e-09 -1.8648970e-10 -2.5856730e-04 -2.1439600e-04  1.1500350e-04 -3.6944080e-05  1.6780930e-04 -3.7971790e-04 -1.9225940e-04  4.0142170e-05  3.6431530e-04 -2.3897420e-04  3.4537060e-05  1.2048740e-04 -0.0000000e+00 -0.0000000e+00 -0.0000000e+00 -0.0000000e+00 -0.0000000e+00 -0.0000000e+00 -0.0000000e+00 -0.0000000e+00 -0.0000000e+00 -0.0000000e+00 -0.0000000e+00 -0.0000000e+00 -0.0000000e+00 -0.0000000e+00 -0.0000000e+00 -0.0000000e+00 -0.0000000e+00 -0.0000000e+00  0.0000000e+00 -0.0000000e+00 -0.0000000e+00 -0.0000000e+00 -0.0000000e+00 -0.0000000e+00  3.5819110e-10  4.1063990e-10 -4.5530050e-10 -2.5884190e-10  6.4841430e-10 -2.9877310e-10 -9.0619000e-10 -9.3135850e-10 -8.3415760e-10 -2.8339020e-11  2.5687020e-10  1.5839880e-10 -1.7910670e-04 -4.4309810e-05 -1.6987540e-04  1.3471680e-04 -1.5485880e-04  7.3927000e-05 -7.7689330e-20 -1.6219200e-04 -3.0024520e-04 -2.4700610e-04 -8.0670510e-05  4.2110320e-04  0.0000000e+00  0.0000000e+00  0.0000000e+00  0.0000000e+00  0.0000000e+00  0.0000000e+00  0.0000000e+00  0.0000000e+00  0.0000000e+00  0.0000000e+00  0.0000000e+00  0.0000000e+00  0.0000000e+00  0.0000000e+00  0.0000000e+00  0.0000000e+00  0.0000000e+00  0.0000000e+00  0.0000000e+00  0.0000000e+00  0.0000000e+00  0.0000000e+00  0.0000000e+00  0.0000000e+00
  7.5615960e-10 -7.2707790e-10  2.7055860e-10  5.4287810e-10  1.7604700e-11 -1.4526440e-10 -3.1451300e-10 -1.5812610e-10 -7.7223400e-11 -5.6915410e-11 -2.9116370e-10 -1.9637370e-09  5.9548640e-10 -9.7858220e-04 -8.3380260e-04 -2.3463390e-04 -1.6257100e-04 -1.4719820e-04 -1.5184260e-03  3.8173750e-05  2.4461690e-04  1.5032400e-03 -8.5093610e-04  5.0050670e-04  1.0969990e-04 -0.0000000e+00 -0.0000000e+00 -0.0000000e+00 -0.0000000e+00 -0.0000000e+00 -0.0000000e+00 -0.0000000e+00 -0.0000000e+00 -0.0000000e+00 -0.0000000e+00 -0.0000000e+00 -0.0000000e+00 -0.0000000e+00 -0.0000000e+00 -0.0000000e+00 -0.0000000e+00 -0.0000000e+00 -0.0000000e+00 -0.0000000e+00  0.0000000e+00 -0.0000000e+00 -0.0000000e+00 -0.0000000e+00 -0.0000000e+00  7.0961250e-10  1.5513140e-10  4.7981150e-10  4.8659880e-10 -2.5361530e-10 -4.4058770e-10 -8.2101750e-10  6.0492450e-10  1.1958190e-09 -5.0554150e-10 -7.1287190e-10 -3.4711870e-10 -8.8044200e-04  4.8215370e-05 -2.7341900e-04  5.2273550e-04 -5.9519980e-04 -1.3177710e-04  1.6219200e-04  3.3805410e-20 -1.2456220e-03 -2.2330450e-05 -3.1784440e-04  1.7933370e-03  0.0000000e+00  0.0000000e+00  0.0000000e+00  0.0000000e+00  0.0000000e+00  0.0000000e+00  0.0000000e+00  0.0000000e+00  0.0000000e+00  0.0000000e+00  0.0000000e+00  0.0000000e+00  0.0000000e+00  0.0000000e+00  0.0000000e+00  0.0000000e+00  0.0000000e+00  0.0000000e+00  0.0000000e+00  0.0000000e+00  0.0000000e+00  0.0000000e+00  0.0000000e+00  0.0000000e+00
 -1.9950750e-10 -5.8433980e-10 -5.7499090e-10  1.9661930e-10 -4.3734110e-10 -3.1854480e-10 -1.8389930e-10  2.5916100e-10 -1.6843490e-10  1.5399610e-10  8.2642840e-10 -1.1021970e-09  1.0884500e-09  1.7430400e-04  1.0299490e-04 -1.3175760e-03 -1.7216390e-05 -1.5612680e-03  1.0536130e-04  1.5471910e-03  1.4456490e-04 -1.5157390e-05  2.6006360e-04  6.6127250e-04 -7.2224710e-04 -0.0000000e+00 -0.0000000e+00 -0.0000000e+00 -0.0000000e+00 -0.0000000e+00 -0.0000000e+00 -0.0000000e+00 -0.0000000e+00 -0.0000000e+00 -0.0000000e+00 -0.0000000e+00 -0.0000000e+00 -0.0000000e+00 -0.0000000e+00 -0.0000000e+00 -0.0000000e+00 -0.0000000e+00 -0.0000000e+00 -0.0000000e+00 -0.0000000e+00  0.0000000e+00 -0.0000000e+00 -0.0000000e+00 -0.0000000e+00  6.9493840e-10 -5.4078630e-10  4.2266460e-10  1.7578650e-11 -6.2408020e-10  3.9182190e-10  1.3295740e-09  1.6107270e-10  1.0129430e-09  7.3896690e-10  2.7747220e-10 -4.1132100e-10 -2.5432360e-04  4.2954450e-04  7.9846900e-04 -6.6883690e-05  8.7517010e-05 -8.1168510e-04  3.0024520e-04  1.2456220e-03 -2.9853220e-19  1.8556640e-03  3.1215280e-05  8.5727660e-05  0.0000000e+00  0.0000000e+00  0.0000000e+00  0.0000000e+00  0.0000000e+00  0.0000000e+00  0.0000000e+00  0.0000000e+00  0.0000000e+00  0.0000000e+00  0.0000000e+00  0.0000000e+00  0.0000000e+00  0.0000000e+00  0.0000000e+00  0.0000000e+00  0.0000000e+00  0.0000000e+00  0.0000000e+00  0.0000000e+00  0.0000000e+00  0.0000000e+00  0.0000000e+00  0.0000000e+00
 -1.7579660e-09 -6.3446010e-10  2.2126050e-10 -4.4027630e-10 -3.0035530e-11  1.9050360e-11 -1.1083520e-10  7.0340410e-10  2.0953590e-10  2.0105500e-10  1.2746740e-09  4.8583010e-10 -3.8380420e-10 -8.2564580e-04 -7.0396010e-04 -2.1179490e-04 -1.4034470e-04 -1.4310680e-04 -1.3080250e-03 -1.8824540e-05 -8.1671650e-05 -4.9828270e-04  1.6298730e-03 -9.7750750e-04 -1.9418140e-04 -0.0000000e+00 -0.0000000e+00 -0.0000000e+00 -0.0000000e+00 -0.0000000e+00 -0.0000000e+00 -0.0000000e+00 -0.0000000e+00 -0.0000000e+00 -0.0000000e+00 -0.0000000e+00 -0.0000000e+00 -0.0000000e+00 -0.0000000e+00 -0.0000000e+00 -0.0000000e+00 -0.0000000e+00 -0.0000000e+00 -0.0000000e+00 -0.0000000e+00 -0.0000000e+00  0.0000000e+00 -0.0000000e+00 -0.0000000e+00  5.8178610e-10  6.8043180e-11 -4.1245840e-10 -2.2211860e-10 -3.1850690e-11  5.1844720e-10  7.1495970e-10 -3.1735960e-10 -6.7212740e-10 -3.3563680e-10  6.9254790e-11  4.0495510e-10  4.9503620e-04 -2.9907700e-05  1.4782310e-04  6.5858640e-04 -7.4970070e-04 -1.7859570e-04  2.4700610e-04  2.2330450e-05 -1.8556640e-03  1.0604070e-19  3.2018900e-05 -1.8096710e-04  0.0000000e+00  0.0000000e+00  0.0000000e+00  0.0000000e+00  0.0000000e+00  0.0000000e+00  0.0000000e+00  0.0000000e+00  0.0000000e+00  0.0000000e+00  0.0000000e+00  0.0000000e+00  0.0000000e+00  0.0000000e+00  0.0000000e+00  0.0000000e+00  0.0000000e+00  0.0000000e+00  0.0000000e+00  0.0000000e+00  0.0000000e+00  0.0000000e+00  0.0000000e+00  0.0000000e+00
 -8.2572910e-12  3.0764790e-11  3.9352740e-10  7.3374170e-10  1.7442430e-10 -2.7525040e-11 -1.4586150e-10 -3.3061830e-10  8.7829650e-12 -4.6646920e-10  3.7889900e-10 -4.8959260e-10 -4.3358480e-11  1.1326080e-05  3.0579840e-06 -1.9415390e-04 -4.9026110e-06 -2.3268990e-04 -6.4613550e-06 -8.8066580e-05 -9.5722990e-06 -7.5213030e-06 -5.8116870e-05 -2.3393710e-04  2.3427350e-04 -0.0000000e+00 -0.0000000e+00 -0.0000000e+00 -0.0000000e+00 -0.0000000e+00 -0.0000000e+00 -0.0000000e+00 -0.0000000e+00 -0.0000000e+00 -0.0000000e+00 -0.0000000e+00 -0.0000000e+00 -0.0000000e+00 -0.0000000e+00 -0.0000000e+00 -0.0000000e+00 -0.0000000e+00 -0.0000000e+00 -0.0000000e+00 -0.0000000e+00 -0.0000000e+00 -0.0000000e+00  0.0000000e+00 -0.0000000e+00 -3.6701460e-11  3.8490510e-10  7.6735770e-10  1.8066980e-10 -3.4083230e-10  2.8140780e-10  1.8212280e-10  4.8940070e-10  6.4864390e-11  2.4215510e-10 -7.9153290e-11 -3.9292720e-10  3.2704810e-05 -4.1671790e-05 -7.4056310e-05 -3.3612490e-06  6.2809360e-06 -1.7822580e-04  8.0670510e-05  3.1784440e-04 -3.1215280e-05 -3.2018900e-05 -1.0527100e-19 -4.5248450e-06  0.0000000e+00  0.0000000e+00  0.0000000e+00  0.0000000e+00  0.0000000e+00  0.0000000e+00  0.0000000e+00  0.0000000e+00  0.0000000e+00  0.0000000e+00  0.0000000e+00  0.0000000e+00  0.0000000e+00  0.0000000e+00  0.0000000e+00  0.0000000e+00  0.0000000e+00  0.0000000e+00  0.0000000e+00  0.0000000e+00  0.0000000e+00  0.0000000e+00  0.0000000e+00  0.0000000e+00
 -1.3380350e-10  2.0487300e-10 -6.6071010e-10  7.3572240e-11 -6.7700690e-10 -1.3225410e-10 -2.4512110e-11  2.6165220e-10  2.8157600e-10  9.9144640e-11  1.5986800e-09 -7.6665450e-10 -7.4514450e-10 -1.8065470e-04 -1.1673140e-04  1.0674690e-03  7.8731010e-06  1.2949810e-03 -1.4826440e-04  4.9510570e-04  4.2566340e-05 -2.7880740e-05  5.5873760e-04  1.1841200e-03 -1.3515940e-03 -0.0000000e+00 -0.0000000e+00 -0.0000000e+00 -0.0000000e+00 -0.0000000e+00 -0.0000000e+00 -0.0000000e+00 -0.0000000e+00 -0.0000000e+00 -0.0000000e+00 -0.0000000e+00 -0.0000000e+00 -0.0000000e+00 -0.0000000e+00 -0.0000000e+00 -0.0000000e+00 -0.0000000e+00 -0.0000000e+00 -0.0000000e+00 -0.0000000e+00 -0.0000000e+00 -0.0000000e+00 -0.0000000e+00  0.0000000e+00 -2.3897930e-10 -6.4367630e-10  6.3354030e-12 -1.6389380e-12 -7.2273880e-10  1.2898850e-10  1.2291730e-09  8.5757130e-10  6.7863020e-10  3.0013270e-10  1.0730520e-10 -3.2013570e-10 -1.1491750e-04  2.3134860e-04  4.3944690e-04  1.1204250e-04 -1.4141830e-04  9.8211790e-04 -4.2110320e-04 -1.7933370e-03 -8.5727660e-05  1.8096710e-04  4.5248450e-06 -5.3584880e-20  0.0000000e+00  0.0000000e+00  0.0000000e+00  0.0000000e+00  0.0000000e+00  0.0000000e+00  0.0000000e+00  0.0000000e+00  0.0000000e+00  0.0000000e+00  0.0000000e+00  0.0000000e+00  0.0000000e+00  0.0000000e+00  0.0000000e+00  0.0000000e+00  0.0000000e+00  0.0000000e+00  0.0000000e+00  0.0000000e+00  0.0000000e+00  0.0000000e+00  0.0000000e+00  0.0000000e+00
  0.0000000e+00  0.0000000e+00  0.0000000e+00  0.0000000e+00  0.0000000e+00  0.0000000e+00  0.0000000e+00  0.0000000e+00  0.0000000e+00  0.0000000e+00  0.0000000e+00  0.0000000e+00  0.0000000e+00  0.0000000e+00  0.0000000e+00  0.0000000e+00  0.0000000e+00  0.0000000e+00  0.0000000e+00  0.0000000e+00  0.0000000e+00  0.0000000e+00  0.0000000e+00  0.0000000e+00  0.0000000e+00 -1.6277080e-19 -1.0741270e-03 -2.2317700e-03  9.2116200e-05  1.1982720e-03 -2.4374210e-03 -1.9276000e-03 -8.3742730e-04  1.6359260e-04 -2.1063290e-04 -9.2028540e-05  4.2997820e-05 -3.6577050e-10 -4.1964260e-10  3.1505590e-09  1.5875640e-09 -1.6001650e-10  1.6793740e-09  3.5819110e-10  7.0961250e-10  6.9493840e-10  5.8178610e-10 -3.6701460e-11 -2.3897930e-10  0.0000000e+00  0.0000000e+00  0.0000000e+00  0.0000000e+00  0.0000000e+00  0.0000000e+00  0.0000000e+00  0.0000000e+00  0.0000000e+00  0.0000000e+00  0.0000000e+00  0.0000000e+00  0.0000000e+00  0.0000000e+00  0.0000000e+00  0.0000000e+00  0.0000000e+00  0.0000000e+00  0.0000000e+00  0.0000000e+00  0.0000000e+00  0.0000000e+00  0.0000000e+00  0.0000000e+00  1.6277080e-19  1.0741270e-03  2.2317700e-03 -9.2116200e-05 -1.1982720e-03  2.4374210e-03  1.9276000e-03  8.3742730e-04 -1.6359260e-04  2.1063290e-04  9.2028540e-05 -4.2997820e-05  3.6577050e-10  4.1964260e-10 -3.1505590e-09 -1.5875640e-09  1.6001650e-10 -1.6793740e-09 -3.5819110e-10 -7.0961250e-10 -6.9493840e-10 -5.8178610e-10  3.6701460e-11  2.3897930e-10
  0.0000000e+00  0.0000000e+00  0.0000000e+00  0.0000000e+00  0.0000000e+00  0.0000000e+00  0.0000000e+00  0.0000000e+00  0.0000000e+00  0.0000000e+00  0.0000000e+00  0.0000000e+00  0.0000000e+00  0.0000000e+00  0.0000000e+00  0.0000000e+00  0.0000000e+00  0.0000000e+00  0.0000000e+00  0.0000000e+00  0.0000000e+00  0.0000000e+00  0.0000000e+00  0.0000000e+00  0.0000000e+00  1.0741270e-03 -2.0871650e-19 -1.2488420e-03  1.0641230e-03 -2.1946790e-04 -1.4443150e-03 -1.0467210e-03  1.7739070e-04  9.1563460e-04 -1.0626720e-04  2.5005230e-05  1.1076170e-04  8.1074110e-10 -2.0130110e-09  1.9149910e-09  1.4962890e-09 -2.5360170e-11  8.2741250e-10  4.1063990e-10  1.5513140e-10 -5.4078630e-10  6.8043180e-11  3.8490510e-10 -6.4367630e-10  0.0000000e+00  0.0000000e+00  0.0000000e+00  0.0000000e+00  0.0000000e+00  0.0000000e+00  0.0000000e+00  0.0000000e+00  0.0000000e+00  0.0000000e+00  0.0000000e+00  0.0000000e+00  0.0000000e+00  0.0000000e+00  0.0000000e+00  0.0000000e+00  0.0000000e+00  0.0000000e+00  0.0000000e+00  0.0000000e+00  0.0000000e+00  0.0000000e+00  0.0000000e+00  0.0000000e+00 -1.0741270e-03  2.0871650e-19  1.2488420e-03 -1.0641230e-03  2.1946790e-04  1.4443150e-03  1.0467210e-03 -1.7739070e-04 -9.1563460e-04  1.0626720e-04 -2.5005230e-05 -1.1076170e-04 -8.1074110e-10  2.0130110e-09 -1.9149910e-09 -1.4962890e-09  2.5360170e-11 -8.2741250e-10 -4.1063990e-10 -1.5513140e-10  5.4078630e-10 -6.8043180e-11 -3.8490510e-10  6.4367630e-10
  0.0000000e+00  0.0000000e+00  0.0000000e+00  0.0000000e+00  0.0000000e+00  0.0000000e+00  0.0000000e+00  0.0000000e+00  0.0000000e+00  0.0000000e+00  0.0000000e+00  0.0000000e+00  0.0000000e+00  0.0000000e+00  0.0000000e+00  0.0000000e+00  0.0000000e+00  0.0000000e+00  0.0000000e+00  0.0000000e+00  0.0000000e+00  0.0000000e+00  0.0000000e+00  0.0000000e+00  0.0000000e+00  2.2317700e-03  1.2488420e-03  2.7829880e-19  2.1038830e-03 -1.8491760e-03 -1.6704620e-04  6.6303440e-05  1.3422090e-03  1.7122540e-03  2.4096860e-05  1.5895110e-04  1.8014220e-04  1.2601260e-09 -3.1048450e-09 -3.6927580e-10  1.2914380e-09  1.9973270e-10 -1.0686530e-09 -4.5530050e-10  4.7981150e-10  4.2266460e-10 -4.1245840e-10  7.6735770e-10  6.3354030e-12  0.0000000e+00  0.0000000e+00  0.0000000e+00  0.0000000e+00  0.0000000e+00  0.0000000e+00  0.0000000e+00  0.0000000e+00  0.0000000e+00  0.0000000e+00  0.0000000e+00  0.0000000e+00  0.0000000e+00  0.0000000e+00  0.0000000e+00  0.0000000e+00  0.0000000e+00  0.0000000e+00  0.0000000e+00  0.0000000e+00  0.0000000e+00  0.0000000e+00  0.0000000e+00  0.0000000e+00 -2.2317700e-03 -1.2488420e-03 -2.7829880e-19 -2.1038830e-03  1.8491760e-03  1.6704620e-04 -6.6303440e-05 -1.3422090e-03 -1.7122540e-03 -2.4096860e-05 -1.5895110e-04 -1.8014220e-04 -1.2601260e-09  3.1048450e-09  3.6927580e-10 -1.2914380e-09 -1.9973270e-10  1.0686530e-09  4.5530050e-10 -4.7981150e-10 -4.2266460e-10  4.1245840e-10 -7.6735770e-10 -6.3354030e-12
  0.0000000e+00  0.0000000e+00  0.0000000e+00  0.0000000e+00  0.0000000e+00  0.0000000e+00  0.0000000e+00  0.0000000e+00  0.0000000e+00  0.0000000e+00  0.0000000e+00  0.0000000e+00  0.0000000e+00  0.0000000e+00  0.0000000e+00  0.0000000e+00  0.0000000e+00  0.0000000e+00  0.0000000e+00  0.0000000e+00  0.0000000e+00  0.0000000e+00  0.0000000e+00  0.0000000e+00  0.0000000e+00 -9.2116200e-05 -1.0641230e-03 -2.1038830e-03  6.3065760e-20  4.5031650e-04 -8.5543480e-04  7.8896910e-04  3.6625050e-04 -3.6234410e-05  4.4575420e-06  2.0835480e-06 -7.4113180e-07  2.9571230e-10  6.9630920e-10  1.9758000e-10  3.4737060e-11 -1.1829560e-09  9.8956920e-11 -2.5884190e-10  4.8659880e-10  1.7578650e-11 -2.2211860e-10  1.8066980e-10 -1.6389380e-12  0.0000000e+00  0.0000000e+00  0.0000000e+00  0.0000000e+00  0.0000000e+00  0.0000000e+00  0.0000000e+00  0.0000000e+00  0.0000000e+00  0.0000000e+00  0.0000000e+00  0.0000000e+00  0.0000000e+00  0.0000000e+00  0.0000000e+00  0.0000000e+00  0.0000000e+00  0.0000000e+00  0.0000000e+00  0.0000000e+00  0.0000000e+00  0.0000000e+00  0.0000000e+00  0.0000000e+00  9.2116200e-05  1.0641230e-03  2.1038830e-03 -6.3065760e-20 -4.5031650e-04  8.5543480e-04 -7.8896910e-04 -3.6625050e-04  3.6234410e-05 -4.4575420e-06 -2.0835480e-06  7.4113180e-07 -2.9571230e-10 -6.9630920e-10 -1.9758000e-10 -3.4737060e-11  1.1829560e-09 -9.8956920e-11  2.5884190e-10 -4.8659880e-10 -1.7578650e-11  2.2211860e-10 -1.8066980e-10  1.6389380e-12
  0.0000000e+00  0.0000000e+00  0.0000000e+00  0.0000000e+00  0.0000000e+00  0.0000000e+00  0.0000000e+00  0.0000000e+00  0.0000000e+00  0.0000000e+00  0.0000000e+00  0.0000000e+00  0.0000000e+00  0.0000000e+00  0.0000000e+00  0.0000000e+00  0.0000000e+00  0.0000000e+00  0.0000000e+00  0.0000000e+00  0.0000000e+00  0.0000000e+00  0.0000000e+00  0.0000000e+00  0.0000000e+00 -1.1982720e-03  2.1946790e-04  1.8491760e-03 -4.5031650e-04 -3.0637700e-19  7.8761720e-04 -6.7699510e-04  1.1592610e-05  4.5730910e-04 -3.6131910e-06  1.9985070e-07  2.9534170e-06  5.1699650e-11 -3.0708690e-10 -3.6649210e-10 -3.9694250e-11  6.8469640e-10 -1.5069580e-10  6.4841430e-10 -2.5361530e-10 -6.2408020e-10 -3.1850690e-11 -3.4083230e-10 -7.2273880e-10  0.0000000e+00  0.0000000e+00  0.0000000e+00  0.0000000e+00  0.0000000e+00  0.0000000e+00  0.0000000e+00  0.0000000e+00  0.0000000e+00  0.0000000e+00  0.0000000e+00  0.0000000e+00  0.0000000e+00  0.0000000e+00  0.0000000e+00  0.0000000e+00  0.0000000e+00  0.0000000e+00  0.0000000e+00  0.0000000e+00  0.0000000e+00  0.0000000e+00  0.0000000e+00  0.0000000e+00  1.1982720e-03 -2.1946790e-04 -1.8491760e-03  4.5031650e-04  3.0637700e-19 -7.8761720e-04  6.7699510e-04 -1.1592610e-05 -4.5730910e-04  3.6131910e-06 -1.9985070e-07 -2.9534170e-06 -5.1699650e-11  3.0708690e-10  3.6649210e-10  3.9694250e-11 -6.8469640e-10  1.5069580e-10 -6.4841430e-10  2.5361530e-10  6.2408020e-10  3.1850690e-11  3.4083230e-10  7.2273880e-10
  0.0000000e+00  0.0000000e+00  0.0000000e+00  0.0000000e+00  0.0000000e+00  0.0000000e+00  0.0000000e+00  0.0000000e+00  0.0000000e+00  0.0000000e+00  0.0000000e+00  0.0000000e+00  0.0000000e+00  0.0000000e+00  0.0000000e+00  0.0000000e+00  0.0000000e+00  0.0000000e+00  0.0000000e+00  0.0000000e+00  0.0000000e+00  0.0000000e+00  0.0000000e+00  0.0000000e+00  0.0000000e+00  2.4374210e-03  1.4443150e-03  1.6704620e-04  8.5543480e-04 -7.8761720e-04  5.3388190e-19 -9.3941280e-05 -6.6265270e-04 -8.0537270e-04 -9.4060770e-07 -4.0302460e-06 -4.3187140e-06 -1.4576230e-09 -2.5184030e-10  6.5375230e-10 -1.6192400e-10 -7.2343490e-11 -7.3811120e-10 -2.9877310e-10 -4.4058770e-10  3.9182190e-10  5.1844720e-10  2.8140780e-10  1.2898850e-10  0.0000000e+00  0.0000000e+00  0.0000000e+00  0.0000000e+00  0.0000000e+00  0.0000000e+00  0.0000000e+00  0.0000000e+00  0.0000000e+00  0.0000000e+00  0.0000000e+00  0.0000000e+00  0.0000000e+00  0.0000000e+00  0.0000000e+00  0.0000000e+00  0.0000000e+00  0.0000000e+00  0.0000000e+00  0.0000000e+00  0.0000000e+00  0.0000000e+00  0.0000000e+00  0.0000000e+00 -2.4374210e-03 -1.4443150e-03 -1.6704620e-04 -8.5543480e-04  7.8761720e-04 -5.3388190e-19  9.3941280e-05  6.6265270e-04  8.0537270e-04  9.4060770e-07  4.0302460e-06  4.3187140e-06  1.4576230e-09  2.5184030e-10 -6.5375230e-10  1.6192400e-10  7.2343490e-11  7.3811120e-10  2.9877310e-10  4.4058770e-10 -3.9182190e-10 -5.1844720e-10 -2.8140780e-10 -1.2898850e-10
  0.0000000e+00  0.0000000e+00  0.0000000e+00  0.0000000e+00  0.0000000e+00  0.0000000e+00  0.0000000e+00  0.0000000e+00  0.0000000e+00  0.0000000e+00  0.0000000e+00  0.0000000e+00  0.0000000e+00  0.0000000e+00  0.0000000e+00  0.0000000e+00  0.0000000e+00  0.0000000e+00  0.0000000e+00  0.0000000e+00  0.0000000e+00  0.0000000e+00  0.0000000e+00  0.0000000e+00  0.0000000e+00  1.9276000e-03  1.0467210e-03 -6.6303440e-05 -7.8896910e-04  6.7699510e-04  9.3941280e-05 -9.6470890e-21 -1.4338310e-03 -1.8753980e-03  1.7776140e-04  1.6436960e-03  1.9162510e-03 -3.8791440e-09  3.7891570e-10  5.6387580e-10  2.4103270e-09 -2.1915440e-09 -9.6016090e-10 -9.0619000e-10 -8.2101750e-10  1.3295740e-09  7.1495970e-10  1.8212280e-10  1.2291730e-09  0.0000000e+00  0.0000000e+00  0.0000000e+00  0.0000000e+00  0.0000000e+00  0.0000000e+00  0.0000000e+00  0.0000000e+00  0.0000000e+00  0.0000000e+00  0.0000000e+00  0.0000000e+00  0.0000000e+00  0.0000000e+00  0.0000000e+00  0.0000000e+00  0.0000000e+00  0.0000000e+00  0.0000000e+00  0.0000000e+00  0.0000000e+00  0.0000000e+00  0.0000000e+00  0.0000000e+00 -1.9276000e-03 -1.0467210e-03  6.6303440e-05  7.8896910e-04 -6.7699510e-04 -9.3941280e-05  9.6470890e-21  1.4338310e-03  1.8753980e-03 -1.7776140e-04 -1.6436960e-03 -1.9162510e-03  3.8791440e-09 -3.7891570e-10 -5.6387580e-10 -2.4103270e-09  2.1915440e-09  9.6016090e-10  9.0619000e-10  8.2101750e-10 -1.3295740e-09 -7.1495970e-10 -1.8212280e-10 -1.2291730e-09
  0.0000000e+00  0.0000000e+00  0.0000000e+00  0.0000000e+00  0.0000000e+00  0.0000000e+00  0.0000000e+00  0.0000000e+00  0.0000000e+00  0.0000000e+00  0.0000000e+00  0.0000000e+00  0.0000000e+00  0.0000000e+00  0.0000000e+00  0.0000000e+00  0.0000000e+00  0.0000000e+00  0.0000000e+00  0.0000000e+00  0.0000000e+00  0.0000000e+00  0.0000000e+00  0.0000000e+00  0.0000000e+00  8.3742730e-04 -1.7739070e-04 -1.3422090e-03 -3.6625050e-04 -1.1592610e-05  6.6265270e-04  1.4338310e-03 -4.1096320e-19 -9.3643590e-04 -1.4369510e-03  5.2552370e-05  1.1415800e-03  4.5127230e-10  2.3183690e-10  1.5735760e-09 -4.1202690e-10 -1.9367140e-09  1.3893870e-09 -9.3135850e-10  6.0492450e-10  1.6107270e-10 -3.1735960e-10  4.8940070e-10  8.5757130e-10  0.0000000e+00  0.0000000e+00  0.0000000e+00  0.0000000e+00  0.0000000e+00  0.0000000e+00  0.0000000e+00  0.0000000e+00  0.0000000e+00  0.0000000e+00  0.0000000e+00  0.0000000e+00  0.0000000e+00  0.0000000e+00  0.0000000e+00  0.0000000e+00  0.0000000e+00  0.0000000e+00  0.0000000e+00  0.0000000e+00  0.0000000e+00  0.0000000e+00  0.0000000e+00  0.0000000e+00 -8.3742730e-04  1.7739070e-04  1.3422090e-03  3.6625050e-04  1.1592610e-05 -6.6265270e-04 -1.4338310e-03  4.1096320e-19  9.3643590e-04  1.4369510e-03 -5.2552370e-05 -1.1415800e-03 -4.5127230e-10 -2.3183690e-10 -1.5735760e-09  4.1202690e-10  1.9367140e-09 -1.3893870e-09  9.3135850e-10 -6.0492450e-10 -1.6107270e-10  3.1735960e-10 -4.8940070e-10 -8.5757130e-10
  0.0000000e+00  0.0000000e+00  0.0000000e+00  0.0000000e+00  0.0000000e+00  0.0000000e+00  0.0000000e+00  0.0000000e+00  0.0000000e+00  0.0000000e+00  0.0000000e+00  0.0000000e+00  0.0000000e+00  0.0000000e+00  0.0000000e+00  0.0000000e+00  0.0000000e+00  0.0000000e+00  0.0000000e+00  0.0000000e+00  0.0000000e+00  0.0000000e+00  0.0000000e+00  0.0000000e+00  0.0000000e+00 -1.6359260e-04 -9.1563460e-04 -1.7122540e-03  3.6234410e-05 -4.5730910e-04  8.0537270e-04  1.8753980e-03  9.3643590e-04  4.2009080e-19 -1.9955740e-03 -1.0047620e-03  2.4163900e-04  1.0212560e-09  7.4303150e-10  1.5863820e-09 -5.0320990e-10 -3.0947060e-09  1.2117150e-09 -8.3415760e-10  1.1958190e-09  1.0129430e-09 -6.7212740e-10  6.4864390e-11  6.7863020e-10  0.0000000e+00  0.0000000e+00  0.0000000e+00  0.0000000e+00  0.0000000e+00  0.0000000e+00  0.0000000e+00  0.0000000e+00  0.0000000e+00  0.0000000e+00  0.0000000e+00  0.0000000e+00  0.0000000e+00  0.0000000e+00  0.0000000e+00  0.0000000e+00  0.0000000e+00  0.0000000e+00  0.0000000e+00  0.0000000e+00  0.0000000e+00  0.0000000e+00  0.0000000e+00  0.0000000e+00  1.6359260e-04  9.1563460e-04  1.7122540e-03 -3.6234410e-05  4.5730910e-04 -8.0537270e-04 -1.8753980e-03 -9.3643590e-04 -4.2009080e-19  1.9955740e-03  1.0047620e-03 -2.4163900e-04 -1.0212560e-09 -7.4303150e-10 -1.5863820e-09  5.0320990e-10  3.0947060e-09 -1.2117150e-09  8.3415760e-10 -1.1958190e-09 -1.0129430e-09  6.7212740e-10 -6.4864390e-11 -6.7863020e-10
  0.0000000e+00  0.0000000e+00  0.0000000e+00  0.0000000e+00  0.0000000e+00  0.0000000e+00  0.0000000e+00  0.0000000e+00  0.0000000e+00  0.0000000e+00  0.0000000e+00  0.0000000e+00  0.0000000e+00  0.0000000e+00  0.0000000e+00  0.0000000e+00  0.0000000e+00  0.0000000e+00  0.0000000e+00  0.0000000e+00  0.0000000e+00  0.0000000e+00  0.0000000e+00  0.0000000e+00  0.0000000e+00  2.1063290e-04  1.0626720e-04 -2.4096860e-05 -4.4575420e-06  3.6131910e-06  9.4060770e-07 -1.7776140e-04  1.4369510e-03  1.9955740e-03  1.7177610e-19 -7.5002940e-04 -9.3513810e-04  4.7225440e-10 -9.9472880e-10  1.0755050e-10  2.5340820e-09 -2.5825460e-09 -3.3027830e-09 -2.8339020e-11 -5.0554150e-10  7.3896690e-10 -3.3563680e-10  2.4215510e-10  3.0013270e-10  0.0000000e+00  0.0000000e+00  0.0000000e+00  0.0000000e+00  0.0000000e+00  0.0000000e+00  0.0000000e+00  0.0000000e+00  0.0000000e+00  0.0000000e+00  0.0000000e+00  0.0000000e+00  0.0000000e+00  0.0000000e+00  0.0000000e+00  0.0000000e+00  0.0000000e+00  0.0000000e+00  0.0000000e+00  0.0000000e+00  0.0000000e+00  0.0000000e+00  0.0000000e+00  0.0000000e+00 -2.1063290e-04 -1.0626720e-04  2.4096860e-05  4.4575420e-06 -3.6131910e-06 -9.4060770e-07  1.7776140e-04 -1.4369510e-03 -1.9955740e-03 -1.7177610e-19  7.5002940e-04  9.3513810e-04 -4.7225440e-10  9.9472880e-10 -1.0755050e-10 -2.5340820e-09  2.5825460e-09  3.3027830e-09  2.8339020e-11  5.0554150e-10 -7.3896690e-10  3.3563680e-10 -2.4215510e-10 -3.0013270e-10
  0.0000000e+00  0.0000000e+00  0.0000000e+00  0.0000000e+00  0.0000000e+00  0.0000000e+00  0.0000000e+00  0.0000000e+00  0.0000000e+00  0.0000000e+00  0.0000000e+00  0.0000000e+00  0.0000000e+00  0.0000000e+00  0.0000000e+00  0.0000000e+00  0.0000000e+00  0.0000000e+00  0.0000000e+00  0.0000000e+00  0.0000000e+00  0.0000000e+00  0.0000000e+00  0.0000000e+00  0.0000000e+00  9.2028540e-05 -2.5005230e-05 -1.5895110e-04 -2.0835480e-06 -1.9985070e-07  4.0302460e-06 -1.6436960e-03 -5.2552370e-05  1.0047620e-03  7.5002940e-04 -3.7248340e-20 -5.6165460e-04  3.5315330e-11 -3.0156900e-10  1.8352170e-09  2.4973660e-09 -7.8022860e-10 -2.2443920e-09  2.5687020e-10 -7.1287190e-10  2.7747220e-10  6.9254790e-11 -7.9153290e-11  1.0730520e-10  0.0000000e+00  0.0000000e+00  0.0000000e+00  0.0000000e+00  0.0000000e+00  0.0000000e+00  0.0000000e+00  0.0000000e+00  0.0000000e+00  0.0000000e+00  0.0000000e+00  0.0000000e+00  0.0000000e+00  0.0000000e+00  0.0000000e+00  0.0000000e+00  0.0000000e+00  0.0000000e+00  0.0000000e+00  0.0000000e+00  0.0000000e+00  0.0000000e+00  0.0000000e+00  0.0000000e+00 -9.2028540e-05  2.5005230e-05  1.5895110e-04  2.0835480e-06  1.9985070e-07 -4.0302460e-06  1.6436960e-03  5.2552370e-05 -1.0047620e-03 -7.5002940e-04  3.7248340e-20  5.6165460e-04 -3.5315330e-11  3.0156900e-10 -1.8352170e-09 -2.4973660e-09  7.8022860e-10  2.2443920e-09 -2.5687020e-10  7.1287190e-10 -2.7747220e-10 -6.9254790e-11  7.9153290e-11 -1.0730520e-10
  0.0000000e+00  0.0000000e+00  0.0000000e+00  0.0000000e+00  0.0000000e+00  0.0000000e+00  0.0000000e+00  0.0000000e+00  0.0000000e+00  0.0000000e+00  0.0000000e+00  0.0000000e+00  0.0000000e+00  0.0000000e+00  0.0000000e+00  0.0000000e+00  0.0000000e+00  0.0000000e+00  0.0000000e+00  0.0000000e+00  0.0000000e+00  0.0000000e+00  0.0000000e+00  0.0000000e+00  0.0000000e+00 -4.2997820e-05 -1.1076170e-04 -1.8014220e-04  7.4113180e-07 -2.9534170e-06  4.3187140e-06 -1.9162510e-03 -1.1415800e-03 -2.4163900e-04  9.3513810e-04  5.6165460e-04  2.0010700e-19 -2.2654510e-09  5.7325640e-11  8.9921660e-10 -3.2784620e-10  2.5634840e-09 -4.6896100e-10  1.5839880e-10 -3.4711870e-10 -4.1132100e-10  4.0495510e-10 -3.9292720e-10 -3.2013570e-10  0.0000000e+00  0.0000000e+00  0.0000000e+00  0.0000000e+00  0.0000000e+00  0.0000000e+00  0.0000000e+00  0.0000000e+00  0.0000000e+00  0.0000000e+00  0.0000000e+00  0.0000000e+00  0.0000000e+00  0.0000000e+00  0.0000000e+00  0.0000000e+00  0.0000000e+00  0.0000000e+00  0.0000000e+00  0.0000000e+00  0.0000000e+00  0.0000000e+00  0.0000000e+00  0.0000000e+00  4.2997820e-05  1.1076170e-04  1.8014220e-04 -7.4113180e-07  2.9534170e-06 -4.3187140e-06  1.9162510e-03  1.1415800e-03  2.4163900e-04 -9.3513810e-04 -5.6165460e-04 -2.0010700e-19  2.2654510e-09 -5.7325640e-11 -8.9921660e-10  3.2784620e-10 -2.5634840e-09  4.6896100e-10 -1.5839880e-10  3.4711870e-10  4.1132100e-10 -4.0495510e-10  3.9292720e-10  3.2013570e-10
  0.0000000e+00  0.0000000e+00  0.0000000e+00  0.0000000e+00  0.0000000e+00  0.0000000e+00  0.0000000e+00  0.0000000e+00  0.0000000e+00  0.0000000e+00  0.0000000e+00  0.0000000e+00  0.0000000e+00  0.0000000e+00  0.0000000e+00  0.0000000e+00  0.0000000e+00  0.0000000e+00  0.0000000e+00  0.0000000e+00  0.0000000e+00  0.0000000e+00  0.0000000e+00  0.0000000e+00  0.0000000e+00  3.6577050e-10 -8.1074110e-10 -1.2601260e-09 -2.9571230e-10 -5.1699650e-11  1.4576230e-09  3.8791440e-09 -4.5127230e-10 -1.0212560e-09 -4.7225440e-10 -3.5315330e-11  2.2654510e-09 -9.3062210e-20  8.6974820e-04  1.8362080e-03 -8.9686890e-04  1.0679300e-03 -3.1844140e-03 -1.7910670e-04 -8.8044200e-04 -2.5432360e-04  4.9503620e-04  3.2704810e-05 -1.1491750e-04  0.0000000e+00  0.0000000e+00  0.0000000e+00  0.0000000e+00  0.0000000e+00  0.0000000e+00  0.0000000e+00  0.0000000e+00  0.0000000e+00  0.0000000e+00  0.0000000e+00  0.0000000e+00  0.0000000e+00  0.0000000e+00  0.0000000e+00  0.0000000e+00  0.0000000e+00  0.0000000e+00  0.0000000e+00  0.0000000e+00  0.0000000e+00  0.0000000e+00  0.0000000e+00  0.0000000e+00 -3.6577050e-10  8.1074110e-10  1.2601260e-09  2.9571230e-10  5.1699650e-11 -1.4576230e-09 -3.8791440e-09  4.5127230e-10  1.0212560e-09  4.7225440e-10  3.5315330e-11 -2.2654510e-09  9.3062210e-20 -8.6974820e-04 -1.8362080e-03  8.9686890e-04 -1.0679300e-03  3.1844140e-03  1.7910670e-04  8.8044200e-04  2.5432360e-04 -4.9503620e-04 -3.2704810e-05  1.1491750e-04
  0.0000000e+00  0.0000000e+00  0.0000000e+00  0.0000000e+00  0.0000000e+00  0.0000000e+00  0.0000000e+00  0.0000000e+00  0.0000000e+00  0.0000000e+00  0.0000000e+00  0.0000000e+00  0.0000000e+00  0.0000000e+00  0.0000000e+00  0.0000000e+00  0.0000000e+00  0.0000000e+00  0.0000000e+00  0.0000000e+00  0.0000000e+00  0.0000000e+00  0.0000000e+00  0.0000000e+00  0.0000000e+00  4.1964260e-10  2.0130110e-09  3.1048450e-09 -6.9630920e-10  3.0708690e-10  2.5184030e-10 -3.7891570e-10 -2.3183690e-10 -7.4303150e-10  9.9472880e-10  3.0156900e-10 -5.7325640e-11 -8.6974820e-04 -4.2535900e-21 -3.7065650e-04  1.0648430e-03 -1.2150070e-03 -8.1660710e-05 -4.4309810e-05  4.8215370e-05  4.2954450e-04 -2.9907700e-05 -4.1671790e-05  2.3134860e-04  0.0000000e+00  0.0000000e+00  0.0000000e+00  0.0000000e+00  0.0000000e+00  0.0000000e+00  0.0000000e+00  0.0000000e+00  0.0000000e+00  0.0000000e+00  0.0000000e+00  0.0000000e+00  0.0000000e+00  0.0000000e+00  0.0000000e+00  0.0000000e+00  0.0000000e+00  0.0000000e+00  0.0000000e+00  0.0000000e+00  0.0000000e+00  0.0000000e+00  0.0000000e+00  0.0000000e+00 -4.1964260e-10 -2.0130110e-09 -3.1048450e-09  6.9630920e-10 -3.0708690e-10 -2.5184030e-10  3.7891570e-10  2.3183690e-10  7.4303150e-10 -9.9472880e-10 -3.0156900e-10  5.7325640e-11  8.6974820e-04  4.2535900e-21  3.7065650e-04 -1.0648430e-03  1.2150070e-03  8.1660710e-05  4.4309810e-05 -4.8215370e-05 -4.2954450e-04  2.9907700e-05  4.1671790e-05 -2.3134860e-04
  0.0000000e+00  0.0000000e+00  0.0000000e+00  0.0000000e+00  0.0000000e+00  0.0000000e+00  0.0000000e+00  0.0000000e+00  0.0000000e+00  0.0000000e+00  0.0000000e+00  0.0000000e+00  0.0000000e+00  0.0000000e+00  0.0000000e+00  0.0000000e+00  0.0000000e+00  0.0000000e+00  0.0000000e+00  0.0000000e+00  0.0000000e+00  0.0000000e+00  0.0000000e+00  0.0000000e+00  0.0000000e+00 -3.1505590e-09 -1.9149910e-09  3.6927580e-10 -1.9758000e-10  3.6649210e-10 -6.5375230e-10 -5.6387580e-10 -1.5735760e-09 -1.5863820e-09 -1.0755050e-10 -1.8352170e-09 -8.9921660e-10 -1.8362080e-03  3.7065650e-04 -1.8912560e-19  1.8658750e-03 -2.1099900e-03 -1.5294870e-03 -1.6987540e-04 -2.7341900e-04  7.9846900e-04  1.4782310e-04 -7.4056310e-05  4.3944690e-04  0.0000000e+00  0.0000000e+00  0.0000000e+00  0.0000000e+00  0.0000000e+00  0.0000000e+00  0.0000000e+00  0.0000000e+00  0.0000000e+00  0.0000000e+00  0.0000000e+00  0.0000000e+00  0.0000000e+00  0.0000000e+00  0.0000000e+00  0.0000000e+00  0.0000000e+00  0.0000000e+00  0.0000000e+00  0.0000000e+00  0.0000000e+00  0.0000000e+00  0.0000000e+00  0.0000000e+00  3.1505590e-09  1.9149910e-09 -3.6927580e-10  1.9758000e-10 -3.6649210e-10  6.5375230e-10  5.6387580e-10  1.5735760e-09  1.5863820e-09  1.0755050e-10  1.8352170e-09  8.9921660e-10  1.8362080e-03 -3.7065650e-04  1.8912560e-19 -1.8658750e-03  2.1099900e-03  1.5294870e-03  1.6987540e-04  2.7341900e-04 -7.9846900e-04 -1.4782310e-04  7.4056310e-05 -4.3944690e-04
  0.0000000e+00  0.0000000e+00  0.0000000e+00  0.0000000e+00  0.0000000e+00  0.0000000e+00  0.0000000e+00  0.0000000e+00  0.0000000e+00  0.0000000e+00  0.0000000e+00  0.0000000e+00  0.0000000e+00  0.0000000e+00  0.0000000e+00  0.0000000e+00  0.0000000e+00  0.0000000e+00  0.0000000e+00  0.0000000e+00  0.0000000e+00  0.0000000e+00  0.0000000e+00  0.0000000e+00  0.0000000e+00 -1.5875640e-09 -1.4962890e-09 -1.2914380e-09 -3.4737060e-11  3.9694250e-11  1.6192400e-10 -2.4103270e-09  4.1202690e-10  5.0320990e-10 -2.5340820e-09 -2.4973660e-09  3.2784620e-10  8.9686890e-04 -1.0648430e-03 -1.8658750e-03 -1.0806360e-19  1.5213670e-05 -1.1098480e-03  1.3471680e-04  5.2273550e-04 -6.6883690e-05  6.5858640e-04 -3.3612490e-06  1.1204250e-04  0.0000000e+00  0.0000000e+00  0.0000000e+00  0.0000000e+00  0.0000000e+00  0.0000000e+00  0.0000000e+00  0.0000000e+00  0.0000000e+00  0.0000000e+00  0.0000000e+00  0.0000000e+00  0.0000000e+00  0.0000000e+00  0.0000000e+00  0.0000000e+00  0.0000000e+00  0.0000000e+00  0.0000000e+00  0.0000000e+00  0.0000000e+00  0.0000000e+00  0.0000000e+00  0.0000000e+00  1.5875640e-09  1.4962890e-09  1.2914380e-09  3.4737060e-11 -3.9694250e-11 -1.6192400e-10  2.4103270e-09 -4.1202690e-10 -5.0320990e-10  2.5340820e-09  2.4973660e-09 -3.2784620e-10 -8.9686890e-04  1.0648430e-03  1.8658750e-03  1.0806360e-19 -1.5213670e-05  1.1098480e-03 -1.3471680e-04 -5.2273550e-04  6.6883690e-05 -6.5858640e-04  3.3612490e-06 -1.1204250e-04
  0.0000000e+00  0.0000000e+00  0.0000000e+00  0.0000000e+00  0.0000000e+00  0.0000000e+00  0.0000000e+00  0.0000000e+00  0.0000000e+00  0.0000000e+00  0.0000000e+00  0.0000000e+00  0.0000000e+00  0.0000000e+00  0.0000000e+00  0.0000000e+00  0.0000000e+00  0.0000000e+00  0.0000000e+00  0.0000000e+00  0.0000000e+00  0.0000000e+00  0.0000000e+00  0.0000000e+00  0.0000000e+00  1.6001650e-10  2.5360170e-11 -1.9973270e-10  1.1829560e-09 -6.8469640e-10  7.2343490e-11  2.1915440e-09  1.9367140e-09  3.0947060e-09  2.5825460e-09  7.8022860e-10 -2.5634840e-09 -1.0679300e-03  1.2150070e-03  2.1099900e-03 -1.5213670e-05 -6.1060790e-19  1.2675240e-03 -1.5485880e-04 -5.9519980e-04  8.7517010e-05 -7.4970070e-04  6.2809360e-06 -1.4141830e-04  0.0000000e+00  0.0000000e+00  0.0000000e+00  0.0000000e+00  0.0000000e+00  0.0000000e+00  0.0000000e+00  0.0000000e+00  0.0000000e+00  0.0000000e+00  0.0000000e+00  0.0000000e+00  0.0000000e+00  0.0000000e+00  0.0000000e+00  0.0000000e+00  0.0000000e+00  0.0000000e+00  0.0000000e+00  0.0000000e+00  0.0000000e+00  0.0000000e+00  0.0000000e+00  0.0000000e+00 -1.6001650e-10 -2.5360170e-11  1.9973270e-10 -1.1829560e-09  6.8469640e-10 -7.2343490e-11 -2.1915440e-09 -1.9367140e-09 -3.0947060e-09 -2.5825460e-09 -7.8022860e-10  2.5634840e-09  1.0679300e-03 -1.2150070e-03 -2.1099900e-03  1.5213670e-05  6.1060790e-19 -1.2675240e-03  1.5485880e-04  5.9519980e-04 -8.7517010e-05  7.4970070e-04 -6.2809360e-06  1.4141830e-04
  0.0000000e+00  0.0000000e+00  0.0000000e+00  0.0000000e+00  0.0000000e+00  0.0000000e+00  0.0000000e+00  0.0000000e+00  0.0000000e+00  0.0000000e+00  0.0000000e+00  0.0000000e+00  0.0000000e+00  0.0000000e+00  0.0000000e+00  0.0000000e+00  0.0000000e+00  0.0000000e+00  0.0000000e+00  0.0000000e+00  0.0000000e+00  0.0000000e+00  0.0000000e+00  0.0000000e+00  0.0000000e+00 -1.6793740e-09 -8.2741250e-10  1.0686530e-09 -9.8956920e-11  1.5069580e-10  7.3811120e-10  9.6016090e-10 -1.3893870e-09 -1.2117150e-09  3.3027830e-09  2.2443920e-09  4.6896100e-10  3.1844140e-03  8.1660710e-05  1.5294870e-03  1.1098480e-03 -1.2675240e-03  2.3808640e-19  7.3927000e-05 -1.3177710e-04 -8.1168510e-04 -1.7859570e-04 -1.7822580e-04  9.8211790e-04  0.0000000e+00  0.0000000e+00  0.0000000e+00  0.0000000e+00  0.0000000e+00  0.0000000e+00  0.0000000e+00  0.0000000e+00  0.0000000e+00  0.0000000e+00  0.0000000e+00  0.0000000e+00  0.0000000e+00  0.0000000e+00  0.0000000e+00  0.0000000e+00  0.0000000e+00  0.0000000e+00  0.0000000e+00  0.0000000e+00  0.0000000e+00  0.0000000e+00  0.0000000e+00  0.0000000e+00  1.6793740e-09  8.2741250e-10 -1.0686530e-09  9.8956920e-11 -1.5069580e-10 -7.3811120e-10 -9.6016090e-10  1.3893870e-09  1.2117150e-09 -3.3027830e-09 -2.2443920e-09 -4.6896100e-10 -3.1844140e-03 -8.1660710e-05 -1.5294870e-03 -1.1098480e-03  1.2675240e-03 -2.3808640e-19 -7.3927000e-05  1.3177710e-04  8.1168510e-04  1.7859570e-04  1.7822580e-04 -9.8211790e-04
  0.0000000e+00  0.0000000e+00  0.0000000e+00  0.0000000e+00  0.0000000e+00  0.0000000e+00  0.0000000e+00  0.0000000e+00  0.0000000e+00  0.0000000e+00  0.0000000e+00  0.0000000e+00  0.0000000e+00  0.0000000e+00  0.0000000e+00  0.0000000e+00  0.0000000e+00  0.0000000e+00  0.0000000e+00  0.0000000e+00  0.0000000e+00  0.0000000e+00  0.0000000e+00  0.0000000e+00  0.0000000e+00 -3.5819110e-10 -4.1063990e-10  4.5530050e-10  2.5884190e-10 -6.4841430e-10  2.9877310e-10  9.0619000e-10  9.3135850e-10  8.3415760e-10  2.8339020e-11 -2.5687020e-10 -1.5839880e-10  1.7910670e-04  4.4309810e-05  1.6987540e-04 -1.3471680e-04  1.5485880e-04 -7.3927000e-05 -7.7689330e-20  1.6219200e-04  3.0024520e-04  2.4700610e-04  8.0670510e-05 -4.2110320e-04  0.0000000e+00  0.0000000e+00  0.0000000e+00  0.0000000e+00  0.0000000e+00  0.0000000e+00  0.0000000e+00  0.0000000e+00  0.0000000e+00  0.0000000e+00  0.0000000e+00  0.0000000e+00  0.0000000e+00  0.0000000e+00  0.0000000e+00  0.0000000e+00  0.0000000e+00  0.0000000e+00  0.0000000e+00  0.0000000e+00  0.0000000e+00  0.0000000e+00  0.0000000e+00  0.0000000e+00  3.5819110e-10  4.1063990e-10 -4.5530050e-10 -2.5884190e-10  6.4841430e-10 -2.9877310e-10 -9.0619000e-10 -9.3135850e-10 -8.3415760e-10 -2.8339020e-11  2.5687020e-10  1.5839880e-10 -1.7910670e-04 -4.4309810e-05 -1.6987540e-04  1.3471680e-04 -1.5485880e-04  7.3927000e-05  7.7689330e-20 -1.6219200e-04 -3.0024520e-04 -2.4700610e-04 -8.0670510e-05  4.2110320e-04
  0.0000000e+00  0.0000000e+00  0.0000000e+00  0.0000000e+00  0.0000000e+00  0.0000000e+00  0.0000000e+00  0.0000000e+00  0.0000000e+00  0.0000000e+00  0.0000000e+00  0.0000000e+00  0.0000000e+00  0.0000000e+00  0.0000000e+00  0.0000000e+00  0.0000000e+00  0.0000000e+00  0.0000000e+00  0.0000000e+00  0.0000000e+00  0.0000000e+00  0.0000000e+00  0.0000000e+00  0.0000000e+00 -7.0961250e-10 -1.5513140e-10 -4.7981150e-10 -4.8659880e-10  2.5361530e-10  4.4058770e-10  8.2101750e-10 -6.0492450e-10 -1.1958190e-09  5.0554150e-10  7.1287190e-10  3.4711870e-10  8.8044200e-04 -4.8215370e-05  2.7341900e-04 -5.2273550e-04  5.9519980e-04  1.3177710e-04 -1.6219200e-04  3.3805410e-20  1.2456220e-03  2.2330450e-05  3.1784440e-04 -1.7933370e-03  0.0000000e+00  0.0000000e+00  0.0000000e+00  0.0000000e+00  0.0000000e+00  0.0000000e+00  0.0000000e+00  0.0000000e+00  0.0000000e+00  0.0000000e+00  0.0000000e+00  0.0000000e+00  0.0000000e+00  0.0000000e+00  0.0000000e+00  0.0000000e+00  0.0000000e+00  0.0000000e+00  0.0000000e+00  0.0000000e+00  0.0000000e+00  0.0000000e+00  0.0000000e+00  0.0000000e+00  7.0961250e-10  1.5513140e-10  4.7981150e-10  4.8659880e-10 -2.5361530e-10 -4.4058770e-10 -8.2101750e-10  6.0492450e-10  1.1958190e-09 -5.0554150e-10 -7.1287190e-10 -3.4711870e-10 -8.8044200e-04  4.8215370e-05 -2.7341900e-04  5.2273550e-04 -5.9519980e-04 -1.3177710e-04  1.6219200e-04 -3.3805410e-20 -1.2456220e-03 -2.2330450e-05 -3.1784440e-04  1.7933370e-03
  0.0000000e+00  0.0000000e+00  0.0000000e+00  0.0000000e+00  0.0000000e+00  0.0000000e+00  0.0000000e+00  0.0000000e+00  0.0000000e+00  0.0000000e+00  0.0000000e+00  0.0000000e+00  0.0000000e+00  0.0000000e+00  0.0000000e+00  0.0000000e+00  0.0000000e+00  0.0000000e+00  0.0000000e+00  0.0000000e+00  0.0000000e+00  0.0000000e+00  0.0000000e+00  0.0000000e+00  0.0000000e+00 -6.9493840e-10  5.4078630e-10 -4.2266460e-10 -1.7578650e-11  6.2408020e-10 -3.9182190e-10 -1.3295740e-09 -1.6107270e-10 -1.0129430e-09 -7.3896690e-10 -2.7747220e-10  4.1132100e-10  2.5432360e-04 -4.2954450e-04 -7.9846900e-04  6.6883690e-05 -8.7517010e-05  8.1168510e-04 -3.0024520e-04 -1.2456220e-03 -2.9853220e-19 -1.8556640e-03 -3.1215280e-05 -8.5727660e-05  0.0000000e+00  0.0000000e+00  0.0000000e+00  0.0000000e+00  0.0000000e+00  0.0000000e+00  0.0000000e+00  0.0000000e+00  0.0000000e+00  0.0000000e+00  0.0000000e+00  0.0000000e+00  0.0000000e+00  0.0000000e+00  0.0000000e+00  0.0000000e+00  0.0000000e+00  0.0000000e+00  0.0000000e+00  0.0000000e+00  0.0000000e+00  0.0000000e+00  0.0000000e+00  0.0000000e+00  6.9493840e-10 -5.4078630e-10  4.2266460e-10  1.7578650e-11 -6.2408020e-10  3.9182190e-10  1.3295740e-09  1.6107270e-10  1.0129430e-09  7.3896690e-10  2.7747220e-10 -4.1132100e-10 -2.5432360e-04  4.2954450e-04  7.9846900e-04 -6.6883690e-05  8.7517010e-05 -8.1168510e-04  3.0024520e-04  1.2456220e-03  2.9853220e-19  1.8556640e-03  3.1215280e-05  8.5727660e-05
  0.0000000e+00  0.0000000e+00  0.0000000e+00  0.0000000e+00  0.0000000e+00  0.0000000e+00  0.0000000e+00  0.0000000e+00  0.0000000e+00  0.0000000e+00  0.0000000e+00  0.0000000e+00  0.0000000e+00  0.0000000e+00  0.0000000e+00  0.0000000e+00  0.0000000e+00  0.0000000e+00  0.0000000e+00  0.0000000e+00  0.0000000e+00  0.0000000e+00  0.0000000e+00  0.0000000e+00  0.0000000e+00 -5.8178610e-10 -6.8043180e-11  4.1245840e-10  2.2211860e-10  3.1850690e-11 -5.1844720e-10 -7.1495970e-10  3.1735960e-10  6.7212740e-10  3.3563680e-10 -6.9254790e-11 -4.0495510e-10 -4.9503620e-04  2.9907700e-05 -1.4782310e-04 -6.5858640e-04  7.4970070e-04  1.7859570e-04 -2.4700610e-04 -2.2330450e-05  1.8556640e-03  1.0604070e-19 -3.2018900e-05  1.8096710e-04  0.0000000e+00  0.0000000e+00  0.0000000e+00  0.0000000e+00  0.0000000e+00  0.0000000e+00  0.0000000e+00  0.0000000e+00  0.0000000e+00  0.0000000e+00  0.0000000e+00  0.0000000e+00  0.0000000e+00  0.0000000e+00  0.0000000e+00  0.0000000e+00  0.0000000e+00  0.0000000e+00  0.0000000e+00  0.0000000e+00  0.0000000e+00  0.0000000e+00  0.0000000e+00  0.0000000e+00  5.8178610e-10  6.8043180e-11 -4.1245840e-10 -2.2211860e-10 -3.1850690e-11  5.1844720e-10  7.1495970e-10 -3.1735960e-10 -6.7212740e-10 -3.3563680e-10  6.9254790e-11  4.0495510e-10  4.9503620e-04 -2.9907700e-05  1.4782310e-04  6.5858640e-04 -7.4970070e-04 -1.7859570e-04  2.4700610e-04  2.2330450e-05 -1.8556640e-03 -1.0604070e-19  3.2018900e-05 -1.8096710e-04
  0.0000000e+00  0.0000000e+00  0.0000000e+00  0.0000000e+00  0.0000000e+00  0.0000000e+00  0.0000000e+00  0.0000000e+00  0.0000000e+00  0.0000000e+00  0.0000000e+00  0.0000000e+00  0.0000000e+00  0.0000000e+00  0.0000000e+00  0.0000000e+00  0.0000000e+00  0.0000000e+00  0.0000000e+00  0.0000000e+00  0.0000000e+00  0.0000000e+00  0.0000000e+00  0.0000000e+00  0.0000000e+00  3.6701460e-11 -3.8490510e-10 -7.6735770e-10 -1.8066980e-10  3.4083230e-10 -2.8140780e-10 -1.8212280e-10 -4.8940070e-10 -6.4864390e-11 -2.4215510e-10  7.9153290e-11  3.9292720e-10 -3.2704810e-05  4.1671790e-05  7.4056310e-05  3.3612490e-06 -6.2809360e-06  1.7822580e-04 -8.0670510e-05 -3.1784440e-04  3.1215280e-05  3.2018900e-05 -1.0527100e-19  4.5248450e-06  0.0000000e+00  0.0000000e+00  0.0000000e+00  0.0000000e+00  0.0000000e+00  0.0000000e+00  0.0000000e+00  0.0000000e+00  0.0000000e+00  0.0000000e+00  0.0000000e+00  0.0000000e+00  0.0000000e+00  0.0000000e+00  0.0000000e+00  0.0000000e+00  0.0000000e+00  0.0000000e+00  0.0000000e+00  0.0000000e+00  0.0000000e+00  0.0000000e+00  0.0000000e+00  0.0000000e+00 -3.6701460e-11  3.8490510e-10  7.6735770e-10  1.8066980e-10 -3.4083230e-10  2.8140780e-10  1.8212280e-10  4.8940070e-10  6.4864390e-11  2.4215510e-10 -7.9153290e-11 -3.9292720e-10  3.2704810e-05 -4.1671790e-05 -7.4056310e-05 -3.3612490e-06  6.2809360e-06 -1.7822580e-04  8.0670510e-05  3.1784440e-04 -3.1215280e-05 -3.2018900e-05  1.0527100e-19 -4.5248450e-06
  0.0000000e+00  0.0000000e+00  0.0000000e+00  0.0000000e+00  0.0000000e+00  0.0000000e+00  0.0000000e+00  0.0000000e+00  0.0000000e+00  0.0000000e+00  0.0000000e+00  0.0000000e+00  0.0000000e+00  0.0000000e+00  0.0000000e+00  0.0000000e+00  0.0000000e+00  0.0000000e+00  0.0000000e+00  0.0000000e+00  0.0000000e+00  0.0000000e+00  0.0000000e+00  0.0000000e+00  0.0000000e+00  2.3897930e-10  6.4367630e-10 -6.3354030e-12  1.6389380e-12  7.2273880e-10 -1.2898850e-10 -1.2291730e-09 -8.5757130e-10 -6.7863020e-10 -3.0013270e-10 -1.0730520e-10  3.2013570e-10  1.1491750e-04 -2.3134860e-04 -4.3944690e-04 -1.1204250e-04  1.4141830e-04 -9.8211790e-04  4.2110320e-04  1.7933370e-03  8.5727660e-05 -1.8096710e-04 -4.5248450e-06 -5.3584880e-20  0.0000000e+00  0.0000000e+00  0.0000000e+00  0.0000000e+00  0.0000000e+00  0.0000000e+00  0.0000000e+00  0.0000000e+00  0.0000000e+00  0.0000000e+00  0.0000000e+00  0.0000000e+00  0.0000000e+00  0.0000000e+00  0.0000000e+00  0.0000000e+00  0.0000000e+00  0.0000000e+00  0.0000000e+00  0.0000000e+00  0.0000000e+00  0.0000000e+00  0.0000000e+00  0.0000000e+00 -2.3897930e-10 -6.4367630e-10  6.3354030e-12 -1.6389380e-12 -7.2273880e-10  1.2898850e-10  1.2291730e-09  8.5757130e-10  6.7863020e-10  3.0013270e-10  1.0730520e-10 -3.2013570e-10 -1.1491750e-04  2.3134860e-04  4.3944690e-04  1.1204250e-04 -1.4141830e-04  9.8211790e-04 -4.2110320e-04 -1.7933370e-03 -8.5727660e-05  1.8096710e-04  4.5248450e-06  5.3584880e-20
 -2.6244530e-03  6.4577290e-06  1.0946530e-03  2.2126690e-03  1.8729910e-04  3.1250320e-04 -1.3665120e-03 -2.5886490e-04 -1.1286470e-04 -5.4565380e-05  2.9197260e-03 -1.3383340e-04 -4.1491170e-04  3.3929550e-09 -1.5029820e-10 -2.2994840e-09  9.5466670e-10  1.3435820e-09 -1.1518980e-09 -7.9284200e-10  2.2862140e-11  4.3382830e-10 -9.9772800e-10 -2.7314600e-10  6.3785850e-10  0.0000000e+00  0.0000000e+00  0.0000000e+00  0.0000000e+00  0.0000000e+00  0.0000000e+00  0.0000000e+00  0.0000000e+00  0.0000000e+00  0.0000000e+00  0.0000000e+00  0.0000000e+00  0.0000000e+00  0.0000000e+00  0.0000000e+00  0.0000000e+00  0.0000000e+00  0.0000000e+00  0.0000000e+00  0.0000000e+00  0.0000000e+00  0.0000000e+00  0.0000000e+00  0.0000000e+00  1.6277080e-19 -1.0741270e-03 -2.2317700e-03  9.2116200e-05  1.1982720e-03 -2.4374210e-03 -1.9276000e-03 -8.3742730e-04  1.6359260e-04 -2.1063290e-04 -9.2028540e-05  4.2997820e-05 -3.6577050e-10 -4.1964260e-10  3.1505590e-09  1.5875640e-09 -1.6001650e-10  1.6793740e-09  3.5819110e-10  7.0961250e-10  6.9493840e-10  5.8178610e-10 -3.6701460e-11 -2.3897930e-10  0.0000000e+00  0.0000000e+00  0.0000000e+00  0.0000000e+00  0.0000000e+00  0.0000000e+00  0.0000000e+00  0.0000000e+00  0.0000000e+00  0.0000000e+00  0.0000000e+00  0.0000000e+00  0.0000000e+00  0.0000000e+00  0.0000000e+00  0.0000000e+00  0.0000000e+00  0.0000000e+00  0.0000000e+00  0.0000000e+00  0.0000000e+00  0.0000000e+00  0.0000000e+00  0.0000000e+00
  4.6900980e-03  1.0693210e-03  4.8920300e-06  1.2458060e-03 -2.4006710e-05  8.0615250e-04 -4.8393170e-04 -1.3006560e-04  3.1395930e-05 -1.3670660e-04  1.3312240e-03  1.3130780e-03 -5.9859170e-04  2.0876560e-09 -8.1956640e-10 -1.6658760e-09  1.0033720e-09  2.9270830e-10 -5.3837000e-10  4.3948340e-11  6.2818140e-10  6.4271450e-10 -5.8174440e-10  8.2357910e-10  6.9466840e-10  0.0000000e+00  0.0000000e+00  0.0000000e+00  0.0000000e+00  0.0000000e+00  0.0000000e+00  0.0000000e+00  0.0000000e+00  0.0000000e+00  0.0000000e+00  0.0000000e+00  0.0000000e+00  0.0000000e+00  0.0000000e+00  0.0000000e+00  0.0000000e+00  0.0000000e+00  0.0000000e+00  0.0000000e+00  0.0000000e+00  0.0000000e+00  0.0000000e+00  0.0000000e+00  0.0000000e+00  1.0741270e-03  2.0871650e-19 -1.2488420e-03  1.0641230e-03 -2.1946790e-04 -1.4443150e-03 -1.0467210e-03  1.7739070e-04  9.1563460e-04 -1.0626720e-04  2.5005230e-05  1.1076170e-04  8.1074110e-10 -2.0130110e-09  1.9149910e-09  1.4962890e-09 -2.5360170e-11  8.2741250e-10  4.1063990e-10  1.5513140e-10 -5.4078630e-10  6.8043180e-11  3.8490510e-10 -6.4367630e-10  0.0000000e+00  0.0000000e+00  0.0000000e+00  0.0000000e+00  0.0000000e+00  0.0000000e+00  0.0000000e+00  0.0000000e+00  0.0000000e+00  0.0000000e+00  0.0000000e+00  0.0000000e+00  0.0000000e+00  0.0000000e+00  0.0000000e+00  0.0000000e+00  0.0000000e+00  0.0000000e+00  0.0000000e+00  0.0000000e+00  0.0000000e+00  0.0000000e+00  0.0000000e+00  0.0000000e+00
 -2.2573030e-03  2.2142760e-03 -1.2625430e-03  1.5898530e-05 -2.6764570e-04  1.3116510e-03  5.8329600e-04  3.0726660e-05  1.9645440e-04 -2.2060020e-04 -6.2867910e-04  2.8838460e-03 -7.6132380e-04  4.8500240e-10 -1.4993980e-09 -9.1153320e-11  3.9233090e-10 -2.6309870e-10 -6.3944760e-10  9.9759980e-10  1.5852630e-09  8.6613560e-10  4.4107030e-10  2.1624310e-09  7.3494230e-10  0.0000000e+00  0.0000000e+00  0.0000000e+00  0.0000000e+00  0.0000000e+00  0.0000000e+00  0.0000000e+00  0.0000000e+00  0.0000000e+00  0.0000000e+00  0.0000000e+00  0.0000000e+00  0.0000000e+00  0.0000000e+00  0.0000000e+00  0.0000000e+00  0.0000000e+00  0.0000000e+00  0.0000000e+00  0.0000000e+00  0.0000000e+00  0.0000000e+00  0.0000000e+00  0.0000000e+00  2.2317700e-03  1.2488420e-03 -2.7829880e-19  2.1038830e-03 -1.8491760e-03 -1.6704620e-04  6.6303440e-05  1.3422090e-03  1.7122540e-03  2.4096860e-05  1.5895110e-04  1.8014220e-04  1.2601260e-09 -3.1048450e-09 -3.6927580e-10  1.2914380e-09  1.9973270e-10 -1.0686530e-09 -4.5530050e-10  4.7981150e-10  4.2266460e-10 -4.1245840e-10  7.6735770e-10  6.3354030e-12  0.0000000e+00  0.0000000e+00  0.0000000e+00  0.0000000e+00  0.0000000e+00  0.0000000e+00  0.0000000e+00  0.0000000e+00  0.0000000e+00  0.0000000e+00  0.0000000e+00  0.0000000e+00  0.0000000e+00  0.0000000e+00  0.0000000e+00  0.0000000e+00  0.0000000e+00  0.0000000e+00  0.0000000e+00  0.0000000e+00  0.0000000e+00  0.0000000e+00  0.0000000e+00  0.0000000e+00
 -5.1984560e-08 -8.5386760e-05  1.0849680e-03  2.0870040e-03  1.7207060e-04  2.2053050e-04 -1.2035530e-03 -4.4436080e-05 -2.0746500e-05 -7.6686390e-06 -1.9844690e-04  1.7498800e-05  2.5696770e-05  5.5317700e-10  1.2483450e-09 -5.1604380e-10 -4.5163080e-10  6.7627980e-10  1.6378020e-11  1.6703590e-10  1.9379340e-10  1.4564820e-10  1.6141260e-10 -1.5952270e-10 -2.1963300e-10  0.0000000e+00  0.0000000e+00  0.0000000e+00  0.0000000e+00  0.0000000e+00  0.0000000e+00  0.0000000e+00  0.0000000e+00  0.0000000e+00  0.0000000e+00  0.0000000e+00  0.0000000e+00  0.0000000e+00  0.0000000e+00  0.0000000e+00  0.0000000e+00  0.0000000e+00  0.0000000e+00  0.0000000e+00  0.0000000e+00  0.0000000e+00  0.0000000e+00  0.0000000e+00  0.0000000e+00 -9.2116200e-05 -1.0641230e-03 -2.1038830e-03 -6.3065760e-20  4.5031650e-04 -8.5543480e-04  7.8896910e-04  3.6625050e-04 -3.6234410e-05  4.4575420e-06  2.0835480e-06 -7.4113180e-07  2.9571230e-10  6.9630920e-10  1.9758000e-10  3.4737060e-11 -1.1829560e-09  9.8956920e-11 -2.5884190e-10  4.8659880e-10  1.7578650e-11 -2.2211860e-10  1.8066980e-10 -1.6389380e-12  0.0000000e+00  0.0000000e+00  0.0000000e+00  0.0000000e+00  0.0000000e+00  0.0000000e+00  0.0000000e+00  0.0000000e+00  0.0000000e+00  0.0000000e+00  0.0000000e+00  0.0000000e+00  0.0000000e+00  0.0000000e+00  0.0000000e+00  0.0000000e+00  0.0000000e+00  0.0000000e+00  0.0000000e+00  0.0000000e+00  0.0000000e+00  0.0000000e+00  0.0000000e+00  0.0000000e+00
 -5.5669500e-08 -1.1952560e-03 -2.2931050e-04 -1.8434610e-03 -1.0537120e-05 -8.8337290e-04  7.5120400e-04  3.5860420e-05 -2.1663710e-06  2.9651310e-05  1.4870900e-04  1.0265940e-04 -5.3751220e-05 -2.9997510e-10 -9.0562450e-10  4.3674570e-10  5.2678670e-10 -1.2216080e-10  5.3836530e-10  1.5696990e-10 -4.2616350e-10  6.1666800e-10 -7.6317540e-10  7.6737570e-11 -1.5141490e-11  0.0000000e+00  0.0000000e+00  0.0000000e+00  0.0000000e+00  0.0000000e+00  0.0000000e+00  0.0000000e+00  0.0000000e+00  0.0000000e+00  0.0000000e+00  0.0000000e+00  0.0000000e+00  0.0000000e+00  0.0000000e+00  0.0000000e+00  0.0000000e+00  0.0000000e+00  0.0000000e+00  0.0000000e+00  0.0000000e+00  0.0000000e+00  0.0000000e+00  0.0000000e+00  0.0000000e+00 -1.1982720e-03  2.1946790e-04  1.8491760e-03 -4.5031650e-04  3.0637700e-19  7.8761720e-04 -6.7699510e-04  1.1592610e-05  4.5730910e-04 -3.6131910e-06  1.9985070e-07  2.9534170e-06  5.1699650e-11 -3.0708690e-10 -3.6649210e-10 -3.9694250e-11  6.8469640e-10 -1.5069580e-10  6.4841430e-10 -2.5361530e-10 -6.2408020e-10 -3.1850690e-11 -3.4083230e-10 -7.2273880e-10  0.0000000e+00  0.0000000e+00  0.0000000e+00  0.0000000e+00  0.0000000e+00  0.0000000e+00  0.0000000e+00  0.0000000e+00  0.0000000e+00  0.0000000e+00  0.0000000e+00  0.0000000e+00  0.0000000e+00  0.0000000e+00  0.0000000e+00  0.0000000e+00  0.0000000e+00  0.0000000e+00  0.0000000e+00  0.0000000e+00  0.0000000e+00  0.0000000e+00  0.0000000e+00  0.0000000e+00
 -2.3754130e-08  2.4199210e-03 -1.4620770e-03 -1.4837890e-04 -2.8094690e-04  1.2923790e-03  6.7807240e-04  9.5918850e-06  4.0395770e-05 -4.2910040e-05  6.4645200e-05 -2.2565370e-04  5.7165320e-05 -4.5930490e-10  5.2381690e-11  7.8994030e-10  2.6301350e-10 -4.0877960e-10 -2.0784620e-10 -4.7558280e-10  3.8992520e-10 -6.0033400e-11  6.3728300e-10  3.6535230e-10  7.4749270e-10  0.0000000e+00  0.0000000e+00  0.0000000e+00  0.0000000e+00  0.0000000e+00  0.0000000e+00  0.0000000e+00  0.0000000e+00  0.0000000e+00  0.0000000e+00  0.0000000e+00  0.0000000e+00  0.0000000e+00  0.0000000e+00  0.0000000e+00  0.0000000e+00  0.0000000e+00  0.0000000e+00  0.0000000e+00  0.0000000e+00  0.0000000e+00  0.0000000e+00  0.0000000e+00  0.0000000e+00  2.4374210e-03  1.4443150e-03  1.6704620e-04  8.5543480e-04 -7.8761720e-04 -5.3388190e-19 -9.3941280e-05 -6.6265270e-04 -8.0537270e-04 -9.4060770e-07 -4.0302460e-06 -4.3187140e-06 -1.4576230e-09 -2.5184030e-10  6.5375230e-10 -1.6192400e-10 -7.2343490e-11 -7.3811120e-10 -2.9877310e-10 -4.4058770e-10  3.9182190e-10  5.1844720e-10  2.8140780e-10  1.2898850e-10  0.0000000e+00  0.0000000e+00  0.0000000e+00  0.0000000e+00  0.0000000e+00  0.0000000e+00  0.0000000e+00  0.0000000e+00  0.0000000e+00  0.0000000e+00  0.0000000e+00  0.0000000e+00  0.0000000e+00  0.0000000e+00  0.0000000e+00  0.0000000e+00  0.0000000e+00  0.0000000e+00  0.0000000e+00  0.0000000e+00  0.0000000e+00  0.0000000e+00  0.0000000e+00  0.0000000e+00
 -1.6531730e-08  1.8287110e-03 -1.0115010e-03  7.5978860e-05 -3.6767460e-05  1.8612020e-04  7.5473190e-05  1.8610360e-04  1.6424640e-03 -1.8974880e-03  4.4619440e-04 -2.4320240e-03  6.5512620e-04  2.1840880e-09  3.1549770e-09  1.7050500e-09 -5.8357200e-10 -1.3172140e-09 -1.1345350e-09 -1.3507760e-09  1.7980950e-11 -1.0481120e-09  3.2769750e-10 -3.0077900e-10 -1.3045410e-10  0.0000000e+00  0.0000000e+00  0.0000000e+00  0.0000000e+00  0.0000000e+00  0.0000000e+00  0.0000000e+00  0.0000000e+00  0.0000000e+00  0.0000000e+00  0.0000000e+00  0.0000000e+00  0.0000000e+00  0.0000000e+00  0.0000000e+00  0.0000000e+00  0.0000000e+00  0.0000000e+00  0.0000000e+00  0.0000000e+00  0.0000000e+00  0.0000000e+00  0.0000000e+00  0.0000000e+00  1.9276000e-03  1.0467210e-03 -6.6303440e-05 -7.8896910e-04  6.7699510e-04  9.3941280e-05  9.6470890e-21 -1.4338310e-03 -1.8753980e-03  1.7776140e-04  1.6436960e-03  1.9162510e-03 -3.8791440e-09  3.7891570e-10  5.6387580e-10  2.4103270e-09 -2.1915440e-09 -9.6016090e-10 -9.0619000e-10 -8.2101750e-10  1.3295740e-09  7.1495970e-10  1.8212280e-10  1.2291730e-09  0.0000000e+00  0.0000000e+00  0.0000000e+00  0.0000000e+00  0.0000000e+00  0.0000000e+00  0.0000000e+00  0.0000000e+00  0.0000000e+00  0.0000000e+00  0.0000000e+00  0.0000000e+00  0.0000000e+00  0.0000000e+00  0.0000000e+00  0.0000000e+00  0.0000000e+00  0.0000000e+00  0.0000000e+00  0.0000000e+00  0.0000000e+00  0.0000000e+00  0.0000000e+00  0.0000000e+00
  1.6042630e-08  7.9809340e-04  1.7648210e-04  1.2779850e-03  1.9899200e-06  1.1082890e-04 -9.8262130e-05 -1.4235260e-03  5.7649200e-05 -1.1414340e-03 -1.4865350e-03 -9.7954120e-04  5.2340450e-04 -8.8162940e-10  2.6679620e-09 -7.3076890e-10 -1.2507220e-09 -5.7312450e-10 -1.0132380e-10 -3.2961740e-10  3.2786590e-10 -7.6544740e-10  8.5701710e-10  7.5829690e-10 -9.1209420e-10  0.0000000e+00  0.0000000e+00  0.0000000e+00  0.0000000e+00  0.0000000e+00  0.0000000e+00  0.0000000e+00  0.0000000e+00  0.0000000e+00  0.0000000e+00  0.0000000e+00  0.0000000e+00  0.0000000e+00  0.0000000e+00  0.0000000e+00  0.0000000e+00  0.0000000e+00  0.0000000e+00  0.0000000e+00  0.0000000e+00  0.0000000e+00  0.0000000e+00  0.0000000e+00  0.0000000e+00  8.3742730e-04 -1.7739070e-04 -1.3422090e-03 -3.6625050e-04 -1.1592610e-05  6.6265270e-04  1.4338310e-03  4.1096320e-19 -9.3643590e-04 -1.4369510e-03  5.2552370e-05  1.1415800e-03  4.5127230e-10  2.3183690e-10  1.5735760e-09 -4.1202690e-10 -1.9367140e-09  1.3893870e-09 -9.3135850e-10  6.0492450e-10  1.6107270e-10 -3.1735960e-10  4.8940070e-10  8.5757130e-10  0.0000000e+00  0.0000000e+00  0.0000000e+00  0.0000000e+00  0.0000000e+00  0.0000000e+00  0.0000000e+00  0.0000000e+00  0.0000000e+00  0.0000000e+00  0.0000000e+00  0.0000000e+00  0.0000000e+00  0.0000000e+00  0.0000000e+00  0.0000000e+00  0.0000000e+00  0.0000000e+00  0.0000000e+00  0.0000000e+00  0.0000000e+00  0.0000000e+00  0.0000000e+00  0.0000000e+00
 -8.5312100e-09 -1.5045520e-04  8.9144410e-04  1.6219330e-03  2.6615390e-05  2.3405230e-05 -1.7781400e-04 -1.9834630e-03 -9.9729110e-04 -2.5370160e-04 -2.2357430e-03  3.0715220e-04  2.5673040e-04 -6.7250430e-10  2.9583630e-09 -8.0985110e-10 -1.3367110e-09  3.8745770e-10  2.9552550e-10  4.5736140e-10  9.0115170e-11 -1.3972420e-10  2.3378890e-09  2.2750020e-10 -9.7932140e-10  0.0000000e+00  0.0000000e+00  0.0000000e+00  0.0000000e+00  0.0000000e+00  0.0000000e+00  0.0000000e+00  0.0000000e+00  0.0000000e+00  0.0000000e+00  0.0000000e+00  0.0000000e+00  0.0000000e+00  0.0000000e+00  0.0000000e+00  0.0000000e+00  0.0000000e+00  0.0000000e+00  0.0000000e+00  0.0000000e+00  0.0000000e+00  0.0000000e+00  0.0000000e+00  0.0000000e+00 -1.6359260e-04 -9.1563460e-04 -1.7122540e-03  3.6234410e-05 -4.5730910e-04  8.0537270e-04  1.8753980e-03  9.3643590e-04 -4.2009080e-19 -1.9955740e-03 -1.0047620e-03  2.4163900e-04  1.0212560e-09  7.4303150e-10  1.5863820e-09 -5.0320990e-10 -3.0947060e-09  1.2117150e-09 -8.3415760e-10  1.1958190e-09  1.0129430e-09 -6.7212740e-10  6.4864390e-11  6.7863020e-10  0.0000000e+00  0.0000000e+00  0.0000000e+00  0.0000000e+00  0.0000000e+00  0.0000000e+00  0.0000000e+00  0.0000000e+00  0.0000000e+00  0.0000000e+00  0.0000000e+00  0.0000000e+00  0.0000000e+00  0.0000000e+00  0.0000000e+00  0.0000000e+00  0.0000000e+00  0.0000000e+00  0.0000000e+00  0.0000000e+00  0.0000000e+00  0.0000000e+00  0.0000000e+00  0.0000000e+00
 -2.5208590e-03  2.4053280e-04 -1.2350240e-04  2.9215460e-05  2.0232350e-04 -1.1072640e-03 -3.5089660e-04 -4.7597310e-06 -7.8484390e-04  9.6996770e-04 -2.0976250e-04  2.0418080e-03 -5.7568900e-04  2.8367440e-09  1.4393510e-09  2.7155880e-09  5.3007920e-10  2.0545900e-10  1.9712880e-10  1.2450520e-09  7.8804440e-10  1.0088380e-09  8.4436790e-10 -5.4956770e-10  8.6241670e-10  0.0000000e+00  0.0000000e+00  0.0000000e+00  0.0000000e+00  0.0000000e+00  0.0000000e+00  0.0000000e+00  0.0000000e+00  0.0000000e+00  0.0000000e+00  0.0000000e+00  0.0000000e+00  0.0000000e+00  0.0000000e+00  0.0000000e+00  0.0000000e+00  0.0000000e+00  0.0000000e+00  0.0000000e+00  0.0000000e+00  0.0000000e+00  0.0000000e+00  0.0000000e+00  0.0000000e+00  2.1063290e-04  1.0626720e-04 -2.4096860e-05 -4.4575420e-06  3.6131910e-06  9.4060770e-07 -1.7776140e-04  1.4369510e-03  1.9955740e-03 -1.7177610e-19 -7.5002940e-04 -9.3513810e-04  4.7225440e-10 -9.9472880e-10  1.0755050e-10  2.5340820e-09 -2.5825460e-09 -3.3027830e-09 -2.8339020e-11 -5.0554150e-10  7.3896690e-10 -3.3563680e-10  2.4215510e-10  3.0013270e-10  0.0000000e+00  0.0000000e+00  0.0000000e+00  0.0000000e+00  0.0000000e+00  0.0000000e+00  0.0000000e+00  0.0000000e+00  0.0000000e+00  0.0000000e+00  0.0000000e+00  0.0000000e+00  0.0000000e+00  0.0000000e+00  0.0000000e+00  0.0000000e+00  0.0000000e+00  0.0000000e+00  0.0000000e+00  0.0000000e+00  0.0000000e+00  0.0000000e+00  0.0000000e+00  0.0000000e+00
  4.1971310e-03  1.0558820e-04  2.9806600e-05  1.8208210e-04 -2.0077820e-05 -6.6471580e-04  6.3802580e-04  7.7797460e-04 -2.7920780e-06  5.8818830e-04  1.3728840e-03  8.2492040e-04 -4.5963260e-04  3.0635490e-09  1.2046380e-10  1.7729450e-09  7.9003860e-10  8.0643870e-10 -9.9981500e-10  5.1861130e-10  2.4968120e-10  4.6255980e-10 -1.1352970e-09 -7.4702370e-10  1.5604250e-09  0.0000000e+00  0.0000000e+00  0.0000000e+00  0.0000000e+00  0.0000000e+00  0.0000000e+00  0.0000000e+00  0.0000000e+00  0.0000000e+00  0.0000000e+00  0.0000000e+00  0.0000000e+00  0.0000000e+00  0.0000000e+00  0.0000000e+00  0.0000000e+00  0.0000000e+00  0.0000000e+00  0.0000000e+00  0.0000000e+00  0.0000000e+00  0.0000000e+00  0.0000000e+00  0.0000000e+00  9.2028540e-05 -2.5005230e-05 -1.5895110e-04 -2.0835480e-06 -1.9985070e-07  4.0302460e-06 -1.6436960e-03 -5.2552370e-05  1.0047620e-03  7.5002940e-04  3.7248340e-20 -5.6165460e-04  3.5315330e-11 -3.0156900e-10  1.8352170e-09  2.4973660e-09 -7.8022860e-10 -2.2443920e-09  2.5687020e-10 -7.1287190e-10  2.7747220e-10  6.9254790e-11 -7.9153290e-11  1.0730520e-10  0.0000000e+00  0.0000000e+00  0.0000000e+00  0.0000000e+00  0.0000000e+00  0.0000000e+00  0.0000000e+00  0.0000000e+00  0.0000000e+00  0.0000000e+00  0.0000000e+00  0.0000000e+00  0.0000000e+00  0.0000000e+00  0.0000000e+00  0.0000000e+00  0.0000000e+00  0.0000000e+00  0.0000000e+00  0.0000000e+00  0.0000000e+00  0.0000000e+00  0.0000000e+00  0.0000000e+00
 -3.3663060e-03 -4.8481780e-05  1.2965460e-04  2.0514880e-04 -1.7654260e-04  4.0203610e-07  1.0582590e-03  9.7354450e-04  5.8424410e-04  7.0002180e-06  1.8687990e-03 -5.0048850e-04 -1.4196950e-04 -8.6909120e-13 -2.2729010e-09  2.4187050e-10  6.4849800e-10  6.6256090e-10  7.8345290e-11 -2.1807370e-10 -4.6454020e-10 -2.5649930e-10 -7.0878430e-10 -7.3219280e-10  1.1200280e-09  0.0000000e+00  0.0000000e+00  0.0000000e+00  0.0000000e+00  0.0000000e+00  0.0000000e+00  0.0000000e+00  0.0000000e+00  0.0000000e+00  0.0000000e+00  0.0000000e+00  0.0000000e+00  0.0000000e+00  0.0000000e+00  0.0000000e+00  0.0000000e+00  0.0000000e+00  0.0000000e+00  0.0000000e+00  0.0000000e+00  0.0000000e+00  0.0000000e+00  0.0000000e+00  0.0000000e+00 -4.2997820e-05 -1.1076170e-04 -1.8014220e-04  7.4113180e-07 -2.9534170e-06  4.3187140e-06 -1.9162510e-03 -1.1415800e-03 -2.4163900e-04  9.3513810e-04  5.6165460e-04 -2.0010700e-19 -2.2654510e-09  5.7325640e-11  8.9921660e-10 -3.2784620e-10  2.5634840e-09 -4.6896100e-10  1.5839880e-10 -3.4711870e-10 -4.1132100e-10  4.0495510e-10 -3.9292720e-10 -3.2013570e-10  0.0000000e+00  0.0000000e+00  0.0000000e+00  0.0000000e+00  0.0000000e+00  0.0000000e+00  0.0000000e+00  0.0000000e+00  0.0000000e+00  0.0000000e+00  0.0000000e+00  0.0000000e+00  0.0000000e+00  0.0000000e+00  0.0000000e+00  0.0000000e+00  0.0000000e+00  0.0000000e+00  0.0000000e+00  0.0000000e+00  0.0000000e+00  0.0000000e+00  0.0000000e+00  0.0000000e+00
 -1.7555770e-10  6.6541330e-10  1.1879170e-09  1.9448450e-09  3.5614780e-10  1.0735500e-09 -5.9807330e-10 -3.1186320e-09 -4.8299270e-10 -3.1429590e-09 -2.1325920e-09 -1.7997410e-09  4.0639110e-10 -1.1656240e-03 -8.7706730e-04  3.1879780e-03 -5.4806550e-06  2.7981270e-04 -1.0021330e-04  2.9408120e-04  1.4146480e-05 -8.6028420e-05 -8.0347460e-04 -8.2069840e-04  1.1975020e-03  0.0000000e+00  0.0000000e+00  0.0000000e+00  0.0000000e+00  0.0000000e+00  0.0000000e+00  0.0000000e+00  0.0000000e+00  0.0000000e+00  0.0000000e+00  0.0000000e+00  0.0000000e+00  0.0000000e+00  0.0000000e+00  0.0000000e+00  0.0000000e+00  0.0000000e+00  0.0000000e+00  0.0000000e+00  0.0000000e+00  0.0000000e+00  0.0000000e+00  0.0000000e+00  0.0000000e+00  3.6577050e-10 -8.1074110e-10 -1.2601260e-09 -2.9571230e-10 -5.1699650e-11  1.4576230e-09  3.8791440e-09 -4.5127230e-10 -1.0212560e-09 -4.7225440e-10 -3.5315330e-11  2.2654510e-09  9.3062210e-20  8.6974820e-04  1.8362080e-03 -8.9686890e-04  1.0679300e-03 -3.1844140e-03 -1.7910670e-04 -8.8044200e-04 -2.5432360e-04  4.9503620e-04  3.2704810e-05 -1.1491750e-04  0.0000000e+00  0.0000000e+00  0.0000000e+00  0.0000000e+00  0.0000000e+00  0.0000000e+00  0.0000000e+00  0.0000000e+00  0.0000000e+00  0.0000000e+00  0.0000000e+00  0.0000000e+00  0.0000000e+00  0.0000000e+00  0.0000000e+00  0.0000000e+00  0.0000000e+00  0.0000000e+00  0.0000000e+00  0.0000000e+00  0.0000000e+00  0.0000000e+00  0.0000000e+00  0.0000000e+00
  1.8861520e-09  5.1761000e-10 -2.1394570e-09 -3.2481160e-09 -8.4592910e-11 -1.8159510e-10  6.9589810e-10  1.8748330e-09  1.3501950e-09 -3.2081440e-10  3.3569670e-11 -7.6191830e-10  3.3337350e-10  1.2421580e-03  1.0520240e-03  1.0795630e-04  1.4438750e-05 -2.5167660e-06  1.3754510e-04 -1.2653540e-05  2.1329680e-05  1.4055940e-04  6.8202080e-04 -3.3033330e-04 -1.4782730e-04  0.0000000e+00  0.0000000e+00  0.0000000e+00  0.0000000e+00  0.0000000e+00  0.0000000e+00  0.0000000e+00  0.0000000e+00  0.0000000e+00  0.0000000e+00  0.0000000e+00  0.0000000e+00  0.0000000e+00  0.0000000e+00  0.0000000e+00  0.0000000e+00  0.0000000e+00  0.0000000e+00  0.0000000e+00  0.0000000e+00  0.0000000e+00  0.0000000e+00  0.0000000e+00  0.0000000e+00  4.1964260e-10  2.0130110e-09  3.1048450e-09 -6.9630920e-10  3.0708690e-10  2.5184030e-10 -3.7891570e-10 -2.3183690e-10 -7.4303150e-10  9.9472880e-10  3.0156900e-10 -5.7325640e-11 -8.6974820e-04  4.2535900e-21 -3.7065650e-04  1.0648430e-03 -1.2150070e-03 -8.1660710e-05 -4.4309810e-05  4.8215370e-05  4.2954450e-04 -2.9907700e-05 -4.1671790e-05  2.3134860e-04  0.0000000e+00  0.0000000e+00  0.0000000e+00  0.0000000e+00  0.0000000e+00  0.0000000e+00  0.0000000e+00  0.0000000e+00  0.0000000e+00  0.0000000e+00  0.0000000e+00  0.0000000e+00  0.0000000e+00  0.0000000e+00  0.0000000e+00  0.0000000e+00  0.0000000e+00  0.0000000e+00  0.0000000e+00  0.0000000e+00  0.0000000e+00  0.0000000e+00  0.0000000e+00  0.0000000e+00
  2.5695790e-11 -2.6545480e-09  1.7844110e-09 -5.3626480e-10 -6.9205660e-11  1.6135350e-09  9.6780680e-10  6.1237950e-10  2.2866590e-10 -3.7347400e-10  1.1593740e-09 -1.6721170e-09  7.8310490e-11  2.1256790e-03  1.8472580e-03  1.5865160e-03  2.8148210e-05  1.1392980e-04  2.4768220e-04  9.8609820e-05  5.1067800e-05  2.6008620e-04  1.0974640e-03 -1.0471510e-03  1.9824280e-04  0.0000000e+00  0.0000000e+00  0.0000000e+00  0.0000000e+00  0.0000000e+00  0.0000000e+00  0.0000000e+00  0.0000000e+00  0.0000000e+00  0.0000000e+00  0.0000000e+00  0.0000000e+00  0.0000000e+00  0.0000000e+00  0.0000000e+00  0.0000000e+00  0.0000000e+00  0.0000000e+00  0.0000000e+00  0.0000000e+00  0.0000000e+00  0.0000000e+00  0.0000000e+00  0.0000000e+00 -3.1505590e-09 -1.9149910e-09  3.6927580e-10 -1.9758000e-10  3.6649210e-10 -6.5375230e-10 -5.6387580e-10 -1.5735760e-09 -1.5863820e-09 -1.0755050e-10 -1.8352170e-09 -8.9921660e-10 -1.8362080e-03  3.7065650e-04  1.8912560e-19  1.8658750e-03 -2.1099900e-03 -1.5294870e-03 -1.6987540e-04 -2.7341900e-04  7.9846900e-04  1.4782310e-04 -7.4056310e-05  4.3944690e-04  0.0000000e+00  0.0000000e+00  0.0000000e+00  0.0000000e+00  0.0000000e+00  0.0000000e+00  0.0000000e+00  0.0000000e+00  0.0000000e+00  0.0000000e+00  0.0000000e+00  0.0000000e+00  0.0000000e+00  0.0000000e+00  0.0000000e+00  0.0000000e+00  0.0000000e+00  0.0000000e+00  0.0000000e+00  0.0000000e+00  0.0000000e+00  0.0000000e+00  0.0000000e+00  0.0000000e+00
  2.7140250e-09 -2.1388930e-09  1.2692520e-09  1.0741240e-09 -3.3830320e-10 -1.0538760e-09  3.1225160e-10 -7.7668020e-11 -1.8400550e-09  1.5137680e-09  1.3806260e-09  2.4817720e-09 -1.3610980e-09 -4.3648350e-05  3.2924340e-06  1.1984950e-03 -1.8829070e-05 -7.8183080e-04 -4.4002290e-05 -4.0429100e-04 -4.5809170e-05 -4.6152350e-05  2.8424770e-04  1.3637450e-03 -1.3315600e-03  0.0000000e+00  0.0000000e+00  0.0000000e+00  0.0000000e+00  0.0000000e+00  0.0000000e+00  0.0000000e+00  0.0000000e+00  0.0000000e+00  0.0000000e+00  0.0000000e+00  0.0000000e+00  0.0000000e+00  0.0000000e+00  0.0000000e+00  0.0000000e+00  0.0000000e+00  0.0000000e+00  0.0000000e+00  0.0000000e+00  0.0000000e+00  0.0000000e+00  0.0000000e+00  0.0000000e+00 -1.5875640e-09 -1.4962890e-09 -1.2914380e-09 -3.4737060e-11  3.9694250e-11  1.6192400e-10 -2.4103270e-09  4.1202690e-10  5.0320990e-10 -2.5340820e-09 -2.4973660e-09  3.2784620e-10  8.9686890e-04 -1.0648430e-03 -1.8658750e-03  1.0806360e-19  1.5213670e-05 -1.1098480e-03  1.3471680e-04  5.2273550e-04 -6.6883690e-05  6.5858640e-04 -3.3612490e-06  1.1204250e-04  0.0000000e+00  0.0000000e+00  0.0000000e+00  0.0000000e+00  0.0000000e+00  0.0000000e+00  0.0000000e+00  0.0000000e+00  0.0000000e+00  0.0000000e+00  0.0000000e+00  0.0000000e+00  0.0000000e+00  0.0000000e+00  0.0000000e+00  0.0000000e+00  0.0000000e+00  0.0000000e+00  0.0000000e+00  0.0000000e+00  0.0000000e+00  0.0000000e+00  0.0000000e+00  0.0000000e+00
  1.9863090e-09  9.0010560e-10  1.9243930e-10  4.1452770e-10  2.1651900e-10  9.0852410e-11 -2.5331070e-10 -1.7383940e-10  6.3903020e-11  4.8019830e-10 -1.8862990e-09  1.2444640e-09  1.1312280e-10  3.0793090e-05 -1.9856870e-05 -1.3691510e-03  2.3155760e-05  8.9179130e-04  6.6433200e-05  4.6055100e-04  5.3544260e-05  6.1060100e-05 -2.8887810e-04 -1.5732120e-03  1.5116670e-03  0.0000000e+00  0.0000000e+00  0.0000000e+00  0.0000000e+00  0.0000000e+00  0.0000000e+00  0.0000000e+00  0.0000000e+00  0.0000000e+00  0.0000000e+00  0.0000000e+00  0.0000000e+00  0.0000000e+00  0.0000000e+00  0.0000000e+00  0.0000000e+00  0.0000000e+00  0.0000000e+00  0.0000000e+00  0.0000000e+00  0.0000000e+00  0.0000000e+00  0.0000000e+00  0.0000000e+00  1.6001650e-10  2.5360170e-11 -1.9973270e-10  1.1829560e-09 -6.8469640e-10  7.2343490e-11  2.1915440e-09  1.9367140e-09  3.0947060e-09  2.5825460e-09  7.8022860e-10 -2.5634840e-09 -1.0679300e-03  1.2150070e-03  2.1099900e-03 -1.5213670e-05  6.1060790e-19  1.2675240e-03 -1.5485880e-04 -5.9519980e-04  8.7517010e-05 -7.4970070e-04  6.2809360e-06 -1.4141830e-04  0.0000000e+00  0.0000000e+00  0.0000000e+00  0.0000000e+00  0.0000000e+00  0.0000000e+00  0.0000000e+00  0.0000000e+00  0.0000000e+00  0.0000000e+00  0.0000000e+00  0.0000000e+00  0.0000000e+00  0.0000000e+00  0.0000000e+00  0.0000000e+00  0.0000000e+00  0.0000000e+00  0.0000000e+00  0.0000000e+00  0.0000000e+00  0.0000000e+00  0.0000000e+00  0.0000000e+00
 -4.4096290e-09 -1.8876660e-09  8.4293060e-10 -6.0188780e-10  3.5316040e-11 -1.1019530e-10 -2.6149020e-10 -2.2178320e-10 -8.0051110e-10  4.9587790e-10 -2.5091430e-09 -7.0262260e-13  6.0441990e-10  1.3904390e-03  1.1745290e-03  2.8639300e-05 -1.2276150e-04  8.1641840e-05 -1.1797620e-03  8.6159560e-05 -8.9451770e-05 -6.0901170e-04 -2.6075570e-03  1.1478110e-03  6.6258450e-04  0.0000000e+00  0.0000000e+00  0.0000000e+00  0.0000000e+00  0.0000000e+00  0.0000000e+00  0.0000000e+00  0.0000000e+00  0.0000000e+00  0.0000000e+00  0.0000000e+00  0.0000000e+00  0.0000000e+00  0.0000000e+00  0.0000000e+00  0.0000000e+00  0.0000000e+00  0.0000000e+00  0.0000000e+00  0.0000000e+00  0.0000000e+00  0.0000000e+00  0.0000000e+00  0.0000000e+00 -1.6793740e-09 -8.2741250e-10  1.0686530e-09 -9.8956920e-11  1.5069580e-10  7.3811120e-10  9.6016090e-10 -1.3893870e-09 -1.2117150e-09  3.3027830e-09  2.2443920e-09  4.6896100e-10  3.1844140e-03  8.1660710e-05  1.5294870e-03  1.1098480e-03 -1.2675240e-03 -2.3808640e-19  7.3927000e-05 -1.3177710e-04 -8.1168510e-04 -1.7859570e-04 -1.7822580e-04  9.8211790e-04  0.0000000e+00  0.0000000e+00  0.0000000e+00  0.0000000e+00  0.0000000e+00  0.0000000e+00  0.0000000e+00  0.0000000e+00  0.0000000e+00  0.0000000e+00  0.0000000e+00  0.0000000e+00  0.0000000e+00  0.0000000e+00  0.0000000e+00  0.0000000e+00  0.0000000e+00  0.0000000e+00  0.0000000e+00  0.0000000e+00  0.0000000e+00  0.0000000e+00  0.0000000e+00  0.0000000e+00
  3.1958060e-10 -3.5942960e-10  4.2862660e-10 -4.1515330e-10  1.9323470e-10 -2.0730840e-11 -8.5148260e-11 -2.6343370e-10 -4.7391850e-10  1.4682080e-10 -1.0438140e-09  1.0222090e-09 -1.8648970e-10 -2.5856730e-04 -2.1439600e-04  1.1500350e-04 -3.6944080e-05  1.6780930e-04 -3.7971790e-04 -1.9225940e-04  4.0142170e-05  3.6431530e-04 -2.3897420e-04  3.4537060e-05  1.2048740e-04  0.0000000e+00  0.0000000e+00  0.0000000e+00  0.0000000e+00  0.0000000e+00  0.0000000e+00  0.0000000e+00  0.0000000e+00  0.0000000e+00  0.0000000e+00  0.0000000e+00  0.0000000e+00  0.0000000e+00  0.0000000e+00  0.0000000e+00  0.0000000e+00  0.0000000e+00  0.0000000e+00  0.0000000e+00  0.0000000e+00  0.0000000e+00  0.0000000e+00  0.0000000e+00  0.0000000e+00 -3.5819110e-10 -4.1063990e-10  4.5530050e-10  2.5884190e-10 -6.4841430e-10  2.9877310e-10  9.0619000e-10  9.3135850e-10  8.3415760e-10  2.8339020e-11 -2.5687020e-10 -1.5839880e-10  1.7910670e-04  4.4309810e-05  1.6987540e-04 -1.3471680e-04  1.5485880e-04 -7.3927000e-05  7.7689330e-20  1.6219200e-04  3.0024520e-04  2.4700610e-04  8.0670510e-05 -4.2110320e-04  0.0000000e+00  0.0000000e+00  0.0000000e+00  0.0000000e+00  0.0000000e+00  0.0000000e+00  0.0000000e+00  0.0000000e+00  0.0000000e+00  0.0000000e+00  0.0000000e+00  0.0000000e+00  0.0000000e+00  0.0000000e+00  0.0000000e+00  0.0000000e+00  0.0000000e+00  0.0000000e+00  0.0000000e+00  0.0000000e+00  0.0000000e+00  0.0000000e+00  0.0000000e+00  0.0000000e+00
  7.5615960e-10 -7.2707790e-10  2.7055860e-10  5.4287810e-10  1.7604700e-11 -1.4526440e-10 -3.1451300e-10 -1.5812610e-10 -7.7223400e-11 -5.6915410e-11 -2.9116370e-10 -1.9637370e-09  5.9548640e-10 -9.7858220e-04 -8.3380260e-04 -2.3463390e-04 -1.6257100e-04 -1.4719820e-04 -1.5184260e-03  3.8173750e-05  2.4461690e-04  1.5032400e-03 -8.5093610e-04  5.0050670e-04  1.0969990e-04  0.0000000e+00  0.0000000e+00  0.0000000e+00  0.0000000e+00  0.0000000e+00  0.0000000e+00  0.0000000e+00  0.0000000e+00  0.0000000e+00  0.0000000e+00  0.0000000e+00  0.0000000e+00  0.0000000e+00  0.0000000e+00  0.0000000e+00  0.0000000e+00  0.0000000e+00  0.0000000e+00  0.0000000e+00  0.0000000e+00  0.0000000e+00  0.0000000e+00  0.0000000e+00  0.0000000e+00 -7.0961250e-10 -1.5513140e-10 -4.7981150e-10 -4.8659880e-10  2.5361530e-10  4.4058770e-10  8.2101750e-10 -6.0492450e-10 -1.1958190e-09  5.0554150e-10  7.1287190e-10  3.4711870e-10  8.8044200e-04 -4.8215370e-05  2.7341900e-04 -5.2273550e-04  5.9519980e-04  1.3177710e-04 -1.6219200e-04 -3.3805410e-20  1.2456220e-03  2.2330450e-05  3.1784440e-04 -1.7933370e-03  0.0000000e+00  0.0000000e+00  0.0000000e+00  0.0000000e+00  0.0000000e+00  0.0000000e+00  0.0000000e+00  0.0000000e+00  0.0000000e+00  0.0000000e+00  0.0000000e+00  0.0000000e+00  0.0000000e+00  0.0000000e+00  0.0000000e+00  0.0000000e+00  0.0000000e+00  0.0000000e+00  0.0000000e+00  0.0000000e+00  0.0000000e+00  0.0000000e+00  0.0000000e+00  0.0000000e+00
 -1.9950750e-10 -5.8433980e-10 -5.7499090e-10  1.9661930e-10 -4.3734110e-10 -3.1854480e-10 -1.8389930e-10  2.5916100e-10 -1.6843490e-10  1.5399610e-10  8.2642840e-10 -1.1021970e-09  1.0884500e-09  1.7430400e-04  1.0299490e-04 -1.3175760e-03 -1.7216390e-05 -1.5612680e-03  1.0536130e-04  1.5471910e-03  1.4456490e-04 -1.5157390e-05  2.6006360e-04  6.6127250e-04 -7.2224710e-04  0.0000000e+00  0.0000000e+00  0.0000000e+00  0.0000000e+00  0.0000000e+00  0.0000000e+00  0.0000000e+00  0.0000000e+00  0.0000000e+00  0.0000000e+00  0.0000000e+00  0.0000000e+00  0.0000000e+00  0.0000000e+00  0.0000000e+00  0.0000000e+00  0.0000000e+00  0.0000000e+00  0.0000000e+00  0.0000000e+00  0.0000000e+00  0.0000000e+00  0.0000000e+00  0.0000000e+00 -6.9493840e-10  5.4078630e-10 -4.2266460e-10 -1.7578650e-11  6.2408020e-10 -3.9182190e-10 -1.3295740e-09 -1.6107270e-10 -1.0129430e-09 -7.3896690e-10 -2.7747220e-10  4.1132100e-10  2.5432360e-04 -4.2954450e-04 -7.9846900e-04  6.6883690e-05 -8.7517010e-05  8.1168510e-04 -3.0024520e-04 -1.2456220e-03  2.9853220e-19 -1.8556640e-03 -3.1215280e-05 -8.5727660e-05  0.0000000e+00  0.0000000e+00  0.0000000e+00  0.0000000e+00  0.0000000e+00  0.0000000e+00  0.0000000e+00  0.0000000e+00  0.0000000e+00  0.0000000e+00  0.0000000e+00  0.0000000e+00  0.0000000e+00  0.0000000e+00  0.0000000e+00  0.0000000e+00  0.0000000e+00  0.0000000e+00  0.0000000e+00  0.0000000e+00  0.0000000e+00  0.0000000e+00  0.0000000e+00  0.0000000e+00
 -1.7579660e-09 -6.3446010e-10  2.2126050e-10 -4.4027630e-10 -3.0035530e-11  1.9050360e-11 -1.1083520e-10  7.0340410e-10  2.0953590e-10  2.0105500e-10  1.2746740e-09  4.8583010e-10 -3.8380420e-10 -8.2564580e-04 -7.0396010e-04 -2.1179490e-04 -1.4034470e-04 -1.4310680e-04 -1.3080250e-03 -1.8824540e-05 -8.1671650e-05 -4.9828270e-04  1.6298730e-03 -9.7750750e-04 -1.9418140e-04  0.0000000e+00  0.0000000e+00  0.0000000e+00  0.0000000e+00  0.0000000e+00  0.0000000e+00  0.0000000e+00  0.0000000e+00  0.0000000e+00  0.0000000e+00  0.0000000e+00  0.0000000e+00  0.0000000e+00  0.0000000e+00  0.0000000e+00  0.0000000e+00  0.0000000e+00  0.0000000e+00  0.0000000e+00  0.0000000e+00  0.0000000e+00  0.0000000e+00  0.0000000e+00  0.0000000e+00 -5.8178610e-10 -6.8043180e-11  4.1245840e-10  2.2211860e-10  3.1850690e-11 -5.1844720e-10 -7.1495970e-10  3.1735960e-10  6.7212740e-10  3.3563680e-10 -6.9254790e-11 -4.0495510e-10 -4.9503620e-04  2.9907700e-05 -1.4782310e-04 -6.5858640e-04  7.4970070e-04  1.7859570e-04 -2.4700610e-04 -2.2330450e-05  1.8556640e-03 -1.0604070e-19 -3.2018900e-05  1.8096710e-04  0.0000000e+00  0.0000000e+00  0.0000000e+00  0.0000000e+00  0.0000000e+00  0.0000000e+00  0.0000000e+00  0.0000000e+00  0.0000000e+00  0.0000000e+00  0.0000000e+00  0.0000000e+00  0.0000000e+00  0.0000000e+00  0.0000000e+00  0.0000000e+00  0.0000000e+00  0.0000000e+00  0.0000000e+00  0.0000000e+00  0.0000000e+00  0.0000000e+00  0.0000000e+00  0.0000000e+00
 -8.2572910e-12  3.0764790e-11  3.9352740e-10  7.3374170e-10  1.7442430e-10 -2.7525040e-11 -1.4586150e-10 -3.3061830e-10  8.7829650e-12 -4.6646920e-10  3.7889900e-10 -4.8959260e-10 -4.3358480e-11  1.1326080e-05  3.0579840e-06 -1.9415390e-04 -4.9026110e-06 -2.3268990e-04 -6.4613550e-06 -8.8066580e-05 -9.5722990e-06 -7.5213030e-06 -5.8116870e-05 -2.3393710e-04  2.3427350e-04  0.0000000e+00  0.0000000e+00  0.0000000e+00  0.0000000e+00  0.0000000e+00  0.0000000e+00  0.0000000e+00  0.0000000e+00  0.0000000e+00  0.0000000e+00  0.0000000e+00  0.0000000e+00  0.0000000e+00  0.0000000e+00  0.0000000e+00  0.0000000e+00  0.0000000e+00  0.0000000e+00  0.0000000e+00  0.0000000e+00  0.0000000e+00  0.0000000e+00  0.0000000e+00  0.0000000e+00  3.6701460e-11 -3.8490510e-10 -7.6735770e-10 -1.8066980e-10  3.4083230e-10 -2.8140780e-10 -1.8212280e-10 -4.8940070e-10 -6.4864390e-11 -2.4215510e-10  7.9153290e-11  3.9292720e-10 -3.2704810e-05  4.1671790e-05  7.4056310e-05  3.3612490e-06 -6.2809360e-06  1.7822580e-04 -8.0670510e-05 -3.1784440e-04  3.1215280e-05  3.2018900e-05  1.0527100e-19  4.5248450e-06  0.0000000e+00  0.0000000e+00  0.0000000e+00  0.0000000e+00  0.0000000e+00  0.0000000e+00  0.0000000e+00  0.0000000e+00  0.0000000e+00  0.0000000e+00  0.0000000e+00  0.0000000e+00  0.0000000e+00  0.0000000e+00  0.0000000e+00  0.0000000e+00  0.0000000e+00  0.0000000e+00  0.0000000e+00  0.0000000e+00  0.0000000e+00  0.0000000e+00  0.0000000e+00  0.0000000e+00
 -1.3380350e-10  2.0487300e-10 -6.6071010e-10  7.3572240e-11 -6.7700690e-10 -1.3225410e-10 -2.4512110e-11  2.6165220e-10  2.8157600e-10  9.9144640e-11  1.5986800e-09 -7.6665450e-10 -7.4514450e-10 -1.8065470e-04 -1.1673140e-04  1.0674690e-03  7.8731010e-06  1.2949810e-03 -1.4826440e-04  4.9510570e-04  4.2566340e-05 -2.7880740e-05  5.5873760e-04  1.1841200e-03 -1.3515940e-03  0.0000000e+00  0.0000000e+00  0.0000000e+00  0.0000000e+00  0.0000000e+00  0.0000000e+00  0.0000000e+00  0.0000000e+00  0.0000000e+00  0.0000000e+00  0.0000000e+00  0.0000000e+00  0.0000000e+00  0.0000000e+00  0.0000000e+00  0.0000000e+00  0.0000000e+00  0.0000000e+00  0.0000000e+00  0.0000000e+00  0.0000000e+00  0.0000000e+00  0.0000000e+00  0.0000000e+00  2.3897930e-10  6.4367630e-10 -6.3354030e-12  1.6389380e-12  7.2273880e-10 -1.2898850e-10 -1.2291730e-09 -8.5757130e-10 -6.7863020e-10 -3.0013270e-10 -1.0730520e-10  3.2013570e-10  1.1491750e-04 -2.3134860e-04 -4.3944690e-04 -1.1204250e-04  1.4141830e-04 -9.8211790e-04  4.2110320e-04  1.7933370e-03  8.5727660e-05 -1.8096710e-04 -4.5248450e-06  5.3584880e-20  0.0000000e+00  0.0000000e+00  0.0000000e+00  0.0000000e+00  0.0000000e+00  0.0000000e+00  0.0000000e+00  0.0000000e+00  0.0000000e+00  0.0000000e+00  0.0000000e+00  0.0000000e+00  0.0000000e+00  0.0000000e+00  0.0000000e+00  0.0000000e+00  0.0000000e+00  0.0000000e+00  0.0000000e+00  0.0000000e+00  0.0000000e+00  0.0000000e+00  0.0000000e+00  0.0000000e+00
SOC I
  0.0000000e+00  0.0000000e+00  0.0000000e+00  0.0000000e+00  0.0000000e+00  0.0000000e+00  0.0000000e+00  0.0000000e+00  0.0000000e+00  0.0000000e+00  0.0000000e+00  0.0000000e+00  0.0000000e+00  0.0000000e+00  0.0000000e+00  0.0000000e+00  0.0000000e+00  0.0000000e+00  0.0000000e+00  0.0000000e+00  0.0000000e+00  0.0000000e+00  0.0000000e+00  0.0000000e+00  0.0000000e+00  4.0876690e-03  2.9212520e-04 -4.1455770e-03  7.2480350e-08  3.3586310e-08 -9.9256130e-08 -1.5498450e-08  1.0315040e-08  2.1282440e-08 -3.7475040e-03  1.2977260e-03  4.4243380e-03 -2.9196850e-09 -1.8534980e-09  1.1837850e-08  8.1667300e-10 -7.5244590e-10  1.5124220e-09 -2.3678790e-09  9.2560970e-10  1.2584260e-09 -7.3206910e-10  1.9946500e-09  2.0427090e-10  4.5570530e-03  4.8780810e-03  4.8371440e-03  2.8364210e-08 -7.6306500e-08  1.0691940e-07  5.4141480e-09  2.3928440e-08  2.0538390e-08  5.4596930e-03  5.6573230e-03  2.9650930e-03 -1.3032070e-08 -3.0287440e-09 -1.1604540e-08  2.9193630e-09  3.9426330e-09 -5.0380210e-09 -1.0405700e-09 -1.6891930e-09 -4.8508210e-10  3.0820510e-10  1.9258920e-09  1.0728720e-09 -4.0876690e-03 -2.9212520e-04  4.1455770e-03 -7.2480350e-08 -3.3586310e-08  9.9256130e-08  1.5498450e-08 -1.0315040e-08 -2.1282440e-08  3.7475040e-03 -1.2977260e-03 -4.4243380e-03  2.9196850e-09  1.8534980e-09 -1.1837850e-08 -8.1667300e-10  7.5244590e-10 -1.5124220e-09  2.3678790e-09 -9.2560970e-10 -1.2584260e-09  7.3206910e-10 -1.9946500e-09 -2.0427090e-10
  0.0000000e+00  0.0000000e+00  0.0000000e+00  0.0000000e+00  0.0000000e+00  0.0000000e+00  0.0000000e+00  0.0000000e+00  0.0000000e+00  0.0000000e+00  0.0000000e+00  0.0000000e+00  0.0000000e+00  0.0000000e+00  0.0000000e+00  0.0000000e+00  0.0000000e+00  0.0000000e+00  0.0000000e+00  0.0000000e+00  0.0000000e+00  0.0000000e+00  0.0000000e+00  0.0000000e+00  0.0000000e+00  1.5750320e-05  1.9680470e-03  1.5421460e-04 -1.6804500e-03 -1.6482310e-04 -1.3595880e-03 -1.0872030e-03  2.4364730e-04 -1.1571900e-03  1.9311840e-05  2.0880890e-04 -4.4887590e-05 -1.9651910e-09  1.1161640e-09  2.7466840e-09  1.3632090e-09  5.7038950e-10 -2.7815390e-10 -4.7245900e-10 -2.7142610e-10  8.5281880e-10  9.2725590e-11 -3.6356720e-10  2.3216430e-10 -2.0805610e-05 -2.2920560e-03  2.3310760e-03 -6.6379310e-04 -2.4184450e-03 -2.5686400e-03 -1.8352540e-03  1.9094670e-03 -2.4922140e-04  2.4859090e-04 -2.5244400e-04  2.3908390e-05  8.4124770e-10 -1.4392500e-09  3.8656040e-10 -1.0076130e-09  2.1732390e-09  1.3658870e-09  6.1220250e-10  1.4119880e-09 -2.3228410e-10  1.0261150e-09  1.4092870e-10 -9.7650080e-10 -1.5750320e-05 -1.9680470e-03 -1.5421460e-04  1.6804500e-03  1.6482310e-04  1.3595880e-03  1.0872030e-03 -2.4364730e-04  1.1571900e-03 -1.9311840e-05 -2.0880890e-04  4.4887590e-05  1.9651910e-09 -1.1161640e-09 -2.7466840e-09 -1.3632090e-09 -5.7038950e-10  2.7815390e-10  4.7245900e-10  2.7142610e-10 -8.5281880e-10 -9.2725590e-11  3.6356720e-10 -2.3216430e-10
  0.0000000e+00  0.0000000e+00  0.0000000e+00  0.0000000e+00  0.0000000e+00  0.0000000e+00  0.0000000e+00  0.0000000e+00  0.0000000e+00  0.0000000e+00  0.0000000e+00  0.0000000e+00  0.0000000e+00  0.0000000e+00  0.0000000e+00  0.0000000e+00  0.0000000e+00  0.0000000e+00  0.0000000e+00  0.0000000e+00  0.0000000e+00  0.0000000e+00  0.0000000e+00  0.0000000e+00  0.0000000e+00  1.9675230e-03 -3.6899150e-05  1.9374840e-03  6.0082760e-05  2.9590320e-03 -6.6080930e-04 -6.0200770e-04 -2.1646550e-03 -3.7256550e-05  2.3223150e-04  3.3291220e-05  1.8694610e-04 -2.5969280e-09  1.6869840e-09 -6.7530070e-10 -1.0233380e-10 -7.6558230e-10 -1.1135960e-09  1.1065330e-10 -2.0725840e-09  7.6190810e-10  9.5888140e-10  5.3794750e-10  9.4040750e-10 -2.2689250e-03 -4.9685350e-06  2.1425950e-03  2.2825940e-03 -4.7952430e-04 -2.5104650e-03 -1.7108780e-03  3.4837100e-04  1.8437480e-03  2.0474900e-04 -5.9492910e-05 -2.6351830e-04  2.1261790e-09 -4.6289860e-09 -5.3108410e-10  3.1259040e-09  1.8886290e-09  1.0170830e-09  8.4975150e-10  9.8896850e-10 -1.7290230e-09 -1.1023800e-09 -6.0259310e-10 -1.3198710e-09 -1.9675230e-03  3.6899150e-05 -1.9374840e-03 -6.0082760e-05 -2.9590320e-03  6.6080930e-04  6.0200770e-04  2.1646550e-03  3.7256550e-05 -2.3223150e-04 -3.3291220e-05 -1.8694610e-04  2.5969280e-09 -1.6869840e-09  6.7530070e-10  1.0233380e-10  7.6558230e-10  1.1135960e-09 -1.1065330e-10  2.0725840e-09 -7.6190810e-10 -9.5888140e-10 -5.3794750e-10 -9.4040750e-10
  0.0000000e+00  0.0000000e+00  0.0000000e+00  0.0000000e+00  0.0000000e+00  0.0000000e+00  0.0000000e+00  0.0000000e+00  0.0000000e+00  0.0000000e+00  0.0000000e+00  0.0000000e+00  0.0000000e+00  0.0000000e+00  0.0000000e+00  0.0000000e+00  0.0000000e+00  0.0000000e+00  0.0000000e+00  0.0000000e+00  0.0000000e+00  0.0000000e+00  0.0000000e+00  0.0000000e+00  0.0000000e+00  1.1719130e-04 -1.9365300e-03 -2.0905760e-05  1.6554610e-03  3.6150110e-04  1.2915340e-03  1.0278190e-03 -3.8539450e-04  1.1346780e-03 -3.3129450e-06 -2.0293440e-04  5.6716360e-05  2.1882010e-09  2.7160060e-09 -2.6460780e-09 -6.6600150e-10 -4.1042120e-11  3.2533410e-10  1.0070240e-09 -1.1745090e-09  3.8728590e-10 -7.2013950e-10  6.1153810e-10  2.7400160e-11  2.3384680e-03 -2.1637770e-03 -2.0990170e-05 -3.0004970e-03 -1.7901540e-03  1.7852810e-04  4.1490890e-05  1.4448210e-03 -2.1520830e-03  2.2434750e-05 -1.7704300e-04  2.9649380e-04 -6.3227340e-10 -2.1207050e-09  4.3382790e-09 -1.8853060e-09 -7.3039450e-10  3.4861020e-10 -1.5931470e-09  8.1322490e-10 -4.2498080e-10  1.7841680e-09  9.1687500e-10 -3.5453840e-11 -1.1719130e-04  1.9365300e-03  2.0905760e-05 -1.6554610e-03 -3.6150110e-04 -1.2915340e-03 -1.0278190e-03  3.8539450e-04 -1.1346780e-03  3.3129450e-06  2.0293440e-04 -5.6716360e-05 -2.1882010e-09 -2.7160060e-09  2.6460780e-09  6.6600150e-10  4.1042120e-11 -3.2533410e-10 -1.0070240e-09  1.1745090e-09 -3.8728590e-10  7.2013950e-10 -6.1153810e-10 -2.7400160e-11
  0.0000000e+00  0.0000000e+00  0.0000000e+00  0.0000000e+00  0.0000000e+00  0.0000000e+00  0.0000000e+00  0.0000000e+00  0.0000000e+00  0.0000000e+00  0.0000000e+00  0.0000000e+00  0.0000000e+00  0.0000000e+00  0.0000000e+00  0.0000000e+00  0.0000000e+00  0.0000000e+00  0.0000000e+00  0.0000000e+00  0.0000000e+00  0.0000000e+00  0.0000000e+00  0.0000000e+00  0.0000000e+00 -1.0008810e-03 -6.5912360e-04 -1.0333660e-03  5.0248280e-04 -1.3198670e-03  7.3544340e-04  1.1573640e-04  1.7235540e-04  7.1149780e-05  9.3947990e-04  6.7155890e-04  5.9877890e-04 -6.6781930e-10 -5.9791160e-10 -1.8151710e-09 -1.7890680e-10 -5.4770650e-10  7.0379950e-11 -6.1452170e-10  9.5176750e-10 -4.1870500e-10 -6.5180540e-10  3.1833890e-10 -3.0824010e-10 -1.4935970e-03 -1.8682650e-04  1.5955440e-03  1.3266690e-03 -4.6641600e-04 -1.7011820e-03 -2.1675540e-04  6.5088920e-05  2.0321180e-04 -1.1696650e-03  4.4907630e-04  1.2968980e-03 -8.5891500e-10 -9.0748290e-10  1.4729650e-09  1.1494620e-09  3.4962850e-10 -9.5408730e-11  4.6731330e-10  6.9002560e-10 -3.8688080e-10 -7.0753470e-10 -3.4864490e-10 -4.3536150e-10  1.0008810e-03  6.5912360e-04  1.0333660e-03 -5.0248280e-04  1.3198670e-03 -7.3544340e-04 -1.1573640e-04 -1.7235540e-04 -7.1149780e-05 -9.3947990e-04 -6.7155890e-04 -5.9877890e-04  6.6781930e-10  5.9791160e-10  1.8151710e-09  1.7890680e-10  5.4770650e-10 -7.0379950e-11  6.1452170e-10 -9.5176750e-10  4.1870500e-10  6.5180540e-10 -3.1833890e-10  3.0824010e-10
  0.0000000e+00  0.0000000e+00  0.0000000e+00  0.0000000e+00  0.0000000e+00  0.0000000e+00  0.0000000e+00  0.0000000e+00  0.0000000e+00  0.0000000e+00  0.0000000e+00  0.0000000e+00  0.0000000e+00  0.0000000e+00  0.0000000e+00  0.0000000e+00  0.0000000e+00  0.0000000e+00  0.0000000e+00  0.0000000e+00  0.0000000e+00  0.0000000e+00  0.0000000e+00  0.0000000e+00  0.0000000e+00  1.9186730e-04 -6.6079120e-04  1.4262610e-04  5.1965770e-04  3.2209470e-04  3.5530330e-04  5.1585000e-05 -5.0816100e-05  6.5209310e-05 -1.2733140e-04  5.0237940e-04 -2.5520820e-04  1.8538530e-10  3.2624680e-10 -1.2485300e-09 -9.2468280e-11 -3.2070210e-10 -4.3911080e-11  4.4757850e-10 -5.7329160e-11 -1.9019520e-10 -2.5752470e-10  1.1835070e-10 -4.8867060e-11 -1.1033170e-03  1.6007620e-03 -5.7487660e-04  1.4560030e-03  1.3336280e-03  5.1297430e-04  7.5115730e-05 -1.9835220e-04  1.8450130e-04  5.5254920e-04 -1.1145760e-03  1.1091600e-03 -5.0377870e-10  1.0396080e-10 -1.5656180e-10  2.8071830e-10 -4.9432490e-10  1.6440930e-10  6.2042680e-10 -2.0294580e-10  3.8503840e-10 -5.6459310e-10 -6.8409620e-11 -3.7979390e-10 -1.9186730e-04  6.6079120e-04 -1.4262610e-04 -5.1965770e-04 -3.2209470e-04 -3.5530330e-04 -5.1585000e-05  5.0816100e-05 -6.5209310e-05  1.2733140e-04 -5.0237940e-04  2.5520820e-04 -1.8538530e-10 -3.2624680e-10  1.2485300e-09  9.2468280e-11  3.2070210e-10  4.3911080e-11 -4.4757850e-10  5.7329160e-11  1.9019520e-10  2.5752470e-10 -1.1835070e-10  4.8867060e-11
  0.0000000e+00  0.0000000e+00  0.0000000e+00  0.0000000e+00  0.0000000e+00  0.0000000e+00  0.0000000e+00  0.0000000e+00  0.0000000e+00  0.0000000e+00  0.0000000e+00  0.0000000e+00  0.0000000e+00  0.0000000e+00  0.0000000e+00  0.0000000e+00  0.0000000e+00  0.0000000e+00  0.0000000e+00  0.0000000e+00  0.0000000e+00  0.0000000e+00  0.0000000e+00  0.0000000e+00  0.0000000e+00  4.8620310e-04 -1.2771200e-03  3.8942530e-04  1.0058850e-03  7.8133700e-04  6.4982530e-04  9.3473040e-05 -1.1979040e-04  1.2543300e-04 -3.4932600e-04  9.5447320e-04 -5.7584780e-04  1.5145900e-11  7.3671840e-10 -8.4312220e-10 -1.3279770e-10 -2.1158680e-10  1.5490830e-10  2.0806490e-10 -3.2849400e-10  2.7296300e-11 -3.1879570e-10  6.2768630e-10  1.9508510e-10  1.8906090e-04 -8.1414660e-04  6.4292670e-04 -3.9728240e-04 -7.4955690e-04 -6.3732860e-04 -8.5895850e-05  1.1049090e-04 -4.2292050e-05 -5.3451190e-04  6.4005660e-04 -2.3700340e-04  2.3937880e-10  9.3812040e-10 -1.5525320e-10  3.1084960e-10  4.3928900e-10  1.1419960e-11  8.4688510e-10  2.1659510e-10  5.7396260e-10  1.8260530e-10  9.4333270e-10 -1.2514580e-09 -4.8620310e-04  1.2771200e-03 -3.8942530e-04 -1.0058850e-03 -7.8133700e-04 -6.4982530e-04 -9.3473040e-05  1.1979040e-04 -1.2543300e-04  3.4932600e-04 -9.5447320e-04  5.7584780e-04 -1.5145900e-11 -7.3671840e-10  8.4312220e-10  1.3279770e-10  2.1158680e-10 -1.5490830e-10 -2.0806490e-10  3.2849400e-10 -2.7296300e-11  3.1879570e-10 -6.2768630e-10 -1.9508510e-10
  0.0000000e+00  0.0000000e+00  0.0000000e+00  0.0000000e+00  0.0000000e+00  0.0000000e+00  0.0000000e+00  0.0000000e+00  0.0000000e+00  0.0000000e+00  0.0000000e+00  0.0000000e+00  0.0000000e+00  0.0000000e+00  0.0000000e+00  0.0000000e+00  0.0000000e+00  0.0000000e+00  0.0000000e+00  0.0000000e+00  0.0000000e+00  0.0000000e+00  0.0000000e+00  0.0000000e+00  0.0000000e+00 -1.8530380e-05  2.5018850e-04 -6.3995270e-07 -3.8717400e-05 -9.3760840e-06 -2.9982700e-05 -1.3604970e-03  5.5272070e-04 -1.5131250e-03 -1.0240740e-06 -1.0300250e-03  3.0125750e-04 -7.8716270e-10 -1.2134270e-09  3.1482490e-09 -7.1376020e-10 -7.7429600e-10  6.6589840e-10 -3.9702360e-10  9.0160920e-10  3.1828630e-10  8.2350730e-10 -6.3455260e-10  1.4104720e-10 -2.6491170e-04  2.2013300e-04  2.7578240e-05  6.0164320e-05  3.1932720e-05 -8.6861650e-06 -2.5343120e-04 -1.4760330e-03  2.4883280e-03 -5.8084840e-06 -6.8178060e-04  1.3115090e-03 -1.2112560e-10 -6.0562500e-10 -6.3238060e-10  3.8541010e-10 -1.1482110e-09  1.3022540e-09  4.9882390e-10 -5.6782420e-10 -2.7410730e-10 -5.0280540e-10 -1.0267260e-10 -2.7482310e-10  1.8530380e-05 -2.5018850e-04  6.3995270e-07  3.8717400e-05  9.3760840e-06  2.9982700e-05  1.3604970e-03 -5.5272070e-04  1.5131250e-03  1.0240740e-06  1.0300250e-03 -3.0125750e-04  7.8716270e-10  1.2134270e-09 -3.1482490e-09  7.1376020e-10  7.7429600e-10 -6.6589840e-10  3.9702360e-10 -9.0160920e-10 -3.1828630e-10 -8.2350730e-10  6.3455260e-10 -1.4104720e-10
  0.0000000e+00  0.0000000e+00  0.0000000e+00  0.0000000e+00  0.0000000e+00  0.0000000e+00  0.0000000e+00  0.0000000e+00  0.0000000e+00  0.0000000e+00  0.0000000e+00  0.0000000e+00  0.0000000e+00  0.0000000e+00  0.0000000e+00  0.0000000e+00  0.0000000e+00  0.0000000e+00  0.0000000e+00  0.0000000e+00  0.0000000e+00  0.0000000e+00  0.0000000e+00  0.0000000e+00  0.0000000e+00 -2.2320000e-04  4.0608360e-05 -2.1722030e-04 -6.8649080e-06 -6.1385970e-05  9.0291400e-06  4.9849100e-04  2.5862320e-03 -1.7747690e-04  1.0247280e-03 -3.3708760e-06  8.6895180e-04  6.6242940e-10 -3.2863160e-09 -8.4881590e-10 -4.1040700e-10  6.3934200e-10 -2.1938730e-10 -2.0724980e-10  1.0977350e-09 -3.9729520e-10 -2.4225010e-10  3.0148750e-10 -2.1472200e-10  2.7040860e-04 -6.5228860e-05 -1.8897170e-04 -5.2793650e-05 -2.2021800e-06  4.0915280e-05  1.5664030e-03  1.3665180e-04 -2.3487260e-03  6.8197080e-04  5.7063620e-06 -1.2666020e-03 -1.2743160e-09  2.2954600e-09 -2.4658750e-09 -2.1279320e-09 -2.2209490e-09 -2.0216230e-09  1.8771570e-10 -1.0718450e-09 -4.4223700e-10  2.9824730e-10  1.1832360e-10  6.6324750e-10  2.2320000e-04 -4.0608360e-05  2.1722030e-04  6.8649080e-06  6.1385970e-05 -9.0291400e-06 -4.9849100e-04 -2.5862320e-03  1.7747690e-04 -1.0247280e-03  3.3708760e-06 -8.6895180e-04 -6.6242940e-10  3.2863160e-09  8.4881590e-10  4.1040700e-10 -6.3934200e-10  2.1938730e-10  2.0724980e-10 -1.0977350e-09  3.9729520e-10  2.4225010e-10 -3.0148750e-10  2.1472200e-10
  0.0000000e+00  0.0000000e+00  0.0000000e+00  0.0000000e+00  0.0000000e+00  0.0000000e+00  0.0000000e+00  0.0000000e+00  0.0000000e+00  0.0000000e+00  0.0000000e+00  0.0000000e+00  0.0000000e+00  0.0000000e+00  0.0000000e+00  0.0000000e+00  0.0000000e+00  0.0000000e+00  0.0000000e+00  0.0000000e+00  0.0000000e+00  0.0000000e+00  0.0000000e+00  0.0000000e+00  0.0000000e+00 -5.0756990e-05 -1.9811890e-04 -6.4009940e-05  3.0490990e-05 -1.0364430e-05  2.7875860e-05  1.2910800e-03  3.0414030e-04  1.2184440e-03  3.0535310e-04  8.6432720e-04  5.1166170e-06  6.7820860e-10 -8.7920470e-10 -2.5698110e-09 -3.5186330e-10  2.8770050e-10 -1.0847980e-09 -3.6566970e-10 -1.2017210e-10 -8.4338780e-10 -1.0158440e-10  4.2065380e-10  2.0142120e-11  2.8200780e-05  2.8659290e-04 -3.1558730e-04  1.0360120e-05  5.5702230e-05  6.3242100e-05  2.5692550e-03 -2.5062740e-03  1.0690830e-04  1.3148910e-03 -1.2692640e-03  6.0234250e-07  8.1313190e-10  3.0852010e-09 -4.2043910e-09 -8.8275830e-10 -3.5191210e-10 -9.3420490e-10 -7.4974770e-10 -2.3957140e-09  7.7025530e-11 -2.2236910e-10 -7.0422960e-10  9.9468300e-10  5.0756990e-05  1.9811890e-04  6.4009940e-05 -3.0490990e-05  1.0364430e-05 -2.7875860e-05 -1.2910800e-03 -3.0414030e-04 -1.2184440e-03 -3.0535310e-04 -8.6432720e-04 -5.1166170e-06 -6.7820860e-10  8.7920470e-10  2.5698110e-09  3.5186330e-10 -2.8770050e-10  1.0847980e-09  3.6566970e-10  1.2017210e-10  8.4338780e-10  1.0158440e-10 -4.2065380e-10 -2.0142120e-11
  0.0000000e+00  0.0000000e+00  0.0000000e+00  0.0000000e+00  0.0000000e+00  0.0000000e+00  0.0000000e+00  0.0000000e+00  0.0000000e+00  0.0000000e+00  0.0000000e+00  0.0000000e+00  0.0000000e+00  0.0000000e+00  0.0000000e+00  0.0000000e+00  0.0000000e+00  0.0000000e+00  0.0000000e+00  0.0000000e+00  0.0000000e+00  0.0000000e+00  0.0000000e+00  0.0000000e+00  0.0000000e+00 -1.4229440e-03  1.7718670e-03 -1.2782100e-03  1.0945710e-04  1.6466270e-04  5.1580130e-05  5.3628010e-04 -1.8380210e-03  1.0216440e-03 -9.9959260e-04  1.0542680e-03 -1.1559090e-03  2.0664970e-09  3.0838170e-09 -5.2939620e-09  8.2842500e-10 -6.2911700e-10  1.4588300e-09  1.7802720e-09 -1.5733650e-10 -1.6675700e-10 -1.4321060e-09  1.1816500e-09 -4.3739800e-10 -1.7783800e-03  2.2784360e-03 -6.2231460e-04 -1.7641930e-04 -1.4479840e-04 -4.0485710e-05 -4.8169850e-04  1.6624320e-03 -1.7493410e-03 -5.5847470e-04  1.3386550e-03 -1.5257870e-03 -5.6162800e-09 -3.1359520e-09  1.0330600e-09 -3.8904600e-10 -2.6219620e-09 -2.2206890e-09 -1.7094300e-09  2.1172240e-09  2.5604640e-09 -4.4774140e-10  1.5078480e-09  2.4388010e-09  1.4229440e-03 -1.7718670e-03  1.2782100e-03 -1.0945710e-04 -1.6466270e-04 -5.1580130e-05 -5.3628010e-04  1.8380210e-03 -1.0216440e-03  9.9959260e-04 -1.0542680e-03  1.1559090e-03 -2.0664970e-09 -3.0838170e-09  5.2939620e-09 -8.2842500e-10  6.2911700e-10 -1.4588300e-09 -1.7802720e-09  1.5733650e-10  1.6675700e-10  1.4321060e-09 -1.1816500e-09  4.3739800e-10
  0.0000000e+00  0.0000000e+00  0.0000000e+00  0.0000000e+00  0.0000000e+00  0.0000000e+00  0.0000000e+00  0.0000000e+00  0.0000000e+00  0.0000000e+00  0.0000000e+00  0.0000000e+00  0.0000000e+00  0.0000000e+00  0.0000000e+00  0.0000000e+00  0.0000000e+00  0.0000000e+00  0.0000000e+00  0.0000000e+00  0.0000000e+00  0.0000000e+00  0.0000000e+00  0.0000000e+00  0.0000000e+00  4.1984380e-04 -2.2251730e-03  2.5718000e-04 -1.3605980e-04 -6.0197380e-05 -9.8836900e-05 -1.1157970e-03  7.7317310e-04 -1.3249230e-03  1.9607090e-04 -1.4933190e-03  6.0409220e-04  9.6867470e-10  3.5097530e-10  1.0227780e-09 -2.7503090e-09 -3.2387800e-09  4.2496330e-09  1.4789320e-09 -2.4823280e-10  7.0992270e-10 -1.5739230e-10  2.0653470e-09 -6.0078480e-11 -2.4509490e-03  2.6591110e-03 -3.7258700e-04 -2.3288060e-04 -1.6339210e-04 -1.7653470e-05 -2.7325510e-04  1.8819160e-03 -2.3537930e-03 -4.3026430e-04  1.4983780e-03 -2.0666110e-03 -3.4887120e-09  2.9582570e-09 -2.3212360e-09  2.2321270e-09  3.3694690e-09 -2.8114550e-09  2.1263340e-09  1.4062450e-09  1.2118110e-09 -3.9635730e-10 -1.8121340e-09 -8.7891860e-11 -4.1984380e-04  2.2251730e-03 -2.5718000e-04  1.3605980e-04  6.0197380e-05  9.8836900e-05  1.1157970e-03 -7.7317310e-04  1.3249230e-03 -1.9607090e-04  1.4933190e-03 -6.0409220e-04 -9.6867470e-10 -3.5097530e-10 -1.0227780e-09  2.7503090e-09  3.2387800e-09 -4.2496330e-09 -1.4789320e-09  2.4823280e-10 -7.0992270e-10  1.5739230e-10 -2.0653470e-09  6.0078480e-11
  0.0000000e+00  0.0000000e+00  0.0000000e+00  0.0000000e+00  0.0000000e+00  0.0000000e+00  0.0000000e+00  0.0000000e+00  0.0000000e+00  0.0000000e+00  0.0000000e+00  0.0000000e+00  0.0000000e+00  0.0000000e+00  0.0000000e+00  0.0000000e+00  0.0000000e+00  0.0000000e+00  0.0000000e+00  0.0000000e+00  0.0000000e+00  0.0000000e+00  0.0000000e+00  0.0000000e+00  0.0000000e+00 -1.8315520e-03 -1.6769230e-03 -1.9241340e-03 -1.0033930e-04  1.8495300e-04 -1.2800210e-04 -1.5358230e-03 -1.8291230e-03 -1.0643270e-03 -1.5164640e-03 -1.3914350e-03 -8.7634270e-04  5.7459980e-10  1.6544060e-09  6.1304410e-09  1.8836800e-09 -7.3835830e-10  1.9914310e-09 -1.3682220e-10  1.0760770e-10  5.8474250e-10 -6.4296160e-12 -2.0031780e-10  3.5085500e-10 -2.4517310e-03 -1.3943860e-03  3.7159480e-03 -1.4649220e-04  1.4140350e-04  3.0384990e-04  3.0190860e-03 -1.5668000e-03 -1.8730030e-03  2.4305120e-03 -1.4220960e-03 -1.7620160e-03  2.9890890e-09  5.0154210e-09 -8.9851440e-09 -4.3602070e-09  4.3809020e-10 -2.8859830e-09  3.1453700e-10 -2.6938380e-09 -1.2892860e-09  6.3345540e-10 -4.3574510e-11 -3.0865450e-10  1.8315520e-03  1.6769230e-03  1.9241340e-03  1.0033930e-04 -1.8495300e-04  1.2800210e-04  1.5358230e-03  1.8291230e-03  1.0643270e-03  1.5164640e-03  1.3914350e-03  8.7634270e-04 -5.7459980e-10 -1.6544060e-09 -6.1304410e-09 -1.8836800e-09  7.3835830e-10 -1.9914310e-09  1.3682220e-10 -1.0760770e-10 -5.8474250e-10  6.4296160e-12  2.0031780e-10 -3.5085500e-10
  0.0000000e+00  0.0000000e+00  0.0000000e+00  0.0000000e+00  0.0000000e+00  0.0000000e+00  0.0000000e+00  0.0000000e+00  0.0000000e+00  0.0000000e+00  0.0000000e+00  0.0000000e+00  0.0000000e+00  0.0000000e+00  0.0000000e+00  0.0000000e+00  0.0000000e+00  0.0000000e+00  0.0000000e+00  0.0000000e+00  0.0000000e+00  0.0000000e+00  0.0000000e+00  0.0000000e+00  0.0000000e+00 -2.4765490e-09  1.2001260e-09 -6.5830880e-10  1.6005530e-09 -3.5124560e-10  6.4305100e-10  2.0543760e-09 -8.0941060e-10  4.8509390e-09  2.4780660e-09  1.4180570e-09 -2.9494370e-09 -7.9154720e-04  7.6214570e-04  2.0441270e-03  6.9336660e-05  1.8907510e-04 -1.1682570e-03 -3.2654460e-04 -8.1127470e-04  2.9458590e-05  7.1208360e-04 -9.3912130e-05  5.1873910e-05  1.0079910e-09  4.5606640e-09 -2.6993560e-09 -8.7210330e-10  1.8134740e-10  4.4149030e-10 -4.8678970e-09  2.3216790e-09 -4.2884680e-09  2.7832470e-10  4.9470470e-09  3.3186910e-09  3.7104720e-03  3.3530700e-03 -4.2200680e-04  3.7910220e-04  2.5308570e-03  1.5423230e-04  1.5252490e-03 -4.3341160e-04 -1.0327930e-03  1.2455620e-04 -9.9110910e-04 -1.1947690e-03  2.4765490e-09 -1.2001260e-09  6.5830880e-10 -1.6005530e-09  3.5124560e-10 -6.4305100e-10 -2.0543760e-09  8.0941060e-10 -4.8509390e-09 -2.4780660e-09 -1.4180570e-09  2.9494370e-09  7.9154720e-04 -7.6214570e-04 -2.0441270e-03 -6.9336660e-05 -1.8907510e-04  1.1682570e-03  3.2654460e-04  8.1127470e-04 -2.9458590e-05 -7.1208360e-04  9.3912130e-05 -5.1873910e-05
  0.0000000e+00  0.0000000e+00  0.0000000e+00  0.0000000e+00  0.0000000e+00  0.0000000e+00  0.0000000e+00  0.0000000e+00  0.0000000e+00  0.0000000e+00  0.0000000e+00  0.0000000e+00  0.0000000e+00  0.0000000e+00  0.0000000e+00  0.0000000e+00  0.0000000e+00  0.0000000e+00  0.0000000e+00  0.0000000e+00  0.0000000e+00  0.0000000e+00  0.0000000e+00  0.0000000e+00  0.0000000e+00  1.1814050e-09  1.4052150e-09 -4.7502390e-10 -8.2831640e-10  1.8844840e-09  3.8237530e-10  4.9429940e-10 -3.0064550e-09 -2.9675190e-09 -3.6916860e-09  4.2573200e-10  1.4379980e-09  8.4068940e-04 -1.3841700e-03 -2.1939550e-03  1.2584650e-04 -4.1893160e-05  1.3866460e-03  1.9008820e-04  1.0086300e-03 -6.0526240e-05 -8.3954320e-04 -5.4054800e-05 -9.0709470e-05  2.5332980e-09 -4.3906290e-09  6.9707900e-10 -1.8057580e-10 -1.7822280e-09 -5.8708350e-10  7.5935960e-11  5.1106810e-09  4.0739980e-09 -5.2032590e-09 -7.2457460e-09  1.9368040e-09 -3.0005700e-03  2.9409330e-03 -2.7747690e-03  2.5392650e-03 -3.8186960e-04 -1.4686430e-04  1.0206850e-03 -1.6811240e-04  1.5918560e-03 -8.8202480e-05 -1.2010710e-03  9.9530400e-04 -1.1814050e-09 -1.4052150e-09  4.7502390e-10  8.2831640e-10 -1.8844840e-09 -3.8237530e-10 -4.9429940e-10  3.0064550e-09  2.9675190e-09  3.6916860e-09 -4.2573200e-10 -1.4379980e-09 -8.4068940e-04  1.3841700e-03  2.1939550e-03 -1.2584650e-04  4.1893160e-05 -1.3866460e-03 -1.9008820e-04 -1.0086300e-03  6.0526240e-05  8.3954320e-04  5.4054800e-05  9.0709470e-05
  0.0000000e+00  0.0000000e+00  0.0000000e+00  0.0000000e+00  0.0000000e+00  0.0000000e+00  0.0000000e+00  0.0000000e+00  0.0000000e+00  0.0000000e+00  0.0000000e+00  0.0000000e+00  0.0000000e+00  0.0000000e+00  0.0000000e+00  0.0000000e+00  0.0000000e+00  0.0000000e+00  0.0000000e+00  0.0000000e+00  0.0000000e+00  0.0000000e+00  0.0000000e+00  0.0000000e+00  0.0000000e+00 -8.1193390e-11  1.4778800e-09 -1.2524610e-09 -5.7445970e-10 -1.8017870e-09 -1.1540600e-09 -4.7659400e-09  3.6756430e-09  7.6559320e-10 -1.2654690e-09  2.7560070e-10  3.3568090e-09  6.0720310e-04  3.1938500e-03 -1.4173970e-03 -1.3647290e-03 -1.1898660e-03 -6.2762040e-05  1.2810170e-03 -3.4408630e-04  1.6965900e-04  1.0840020e-06  1.0832040e-03  1.9436280e-04  1.6736150e-09 -2.7185760e-09  1.1438040e-09  5.3026940e-10  1.2380070e-09  1.2888350e-09  2.7150940e-09 -3.9305520e-09  1.5865760e-09  1.7623090e-09 -2.6003800e-09  1.8054490e-09  2.0854560e-04  4.3688700e-04 -1.6066790e-04  1.4637790e-04  2.1541050e-04  7.6960040e-06  1.8480570e-04 -4.7156740e-05 -2.4789560e-05  7.5511400e-06 -1.4371790e-04 -6.5871710e-05  8.1193390e-11 -1.4778800e-09  1.2524610e-09  5.7445970e-10  1.8017870e-09  1.1540600e-09  4.7659400e-09 -3.6756430e-09 -7.6559320e-10  1.2654690e-09 -2.7560070e-10 -3.3568090e-09 -6.0720310e-04 -3.1938500e-03  1.4173970e-03  1.3647290e-03  1.1898660e-03  6.2762040e-05 -1.2810170e-03  3.4408630e-04 -1.6965900e-04 -1.0840020e-06 -1.0832040e-03 -1.9436280e-04
  0.0000000e+00  0.0000000e+00  0.0000000e+00  0.0000000e+00  0.0000000e+00  0.0000000e+00  0.0000000e+00  0.0000000e+00  0.0000000e+00  0.0000000e+00  0.0000000e+00  0.0000000e+00  0.0000000e+00  0.0000000e+00  0.0000000e+00  0.0000000e+00  0.0000000e+00  0.0000000e+00  0.0000000e+00  0.0000000e+00  0.0000000e+00  0.0000000e+00  0.0000000e+00  0.0000000e+00  0.0000000e+00  3.8282940e-10  3.4789610e-10 -8.4144110e-10 -7.9769510e-10 -1.7858740e-10 -3.8203580e-10 -2.3638640e-10 -1.1981810e-09 -1.6331760e-10 -7.2246570e-10 -7.9001410e-10  1.3767810e-10  9.4965720e-05 -1.4190480e-04 -2.4727720e-04 -7.0850650e-05  6.7283610e-05 -1.1783570e-03  3.5192300e-04  1.5263710e-03 -8.4486080e-05 -1.3093560e-03 -3.1562560e-05 -1.3201420e-04 -3.0946320e-10  2.3295170e-09 -1.2791440e-10 -1.3093740e-10  3.1402450e-10  5.8208080e-10 -2.6469330e-10  6.5265040e-10 -1.5362320e-09 -1.1261820e-10  3.3099310e-10 -1.1648040e-09  3.8737140e-04 -4.6069640e-05  1.7432960e-04  1.2313840e-03 -1.1365350e-03 -1.3594420e-04  1.7477900e-05 -1.2326100e-04 -2.2270150e-03  1.7118320e-04  5.2052650e-04 -1.7897160e-03 -3.8282940e-10 -3.4789610e-10  8.4144110e-10  7.9769510e-10  1.7858740e-10  3.8203580e-10  2.3638640e-10  1.1981810e-09  1.6331760e-10  7.2246570e-10  7.9001410e-10 -1.3767810e-10 -9.4965720e-05  1.4190480e-04  2.4727720e-04  7.0850650e-05 -6.7283610e-05  1.1783570e-03 -3.5192300e-04 -1.5263710e-03  8.4486080e-05  1.3093560e-03  3.1562560e-05  1.3201420e-04
  0.0000000e+00  0.0000000e+00  0.0000000e+00  0.0000000e+00  0.0000000e+00  0.0000000e+00  0.0000000e+00  0.0000000e+00  0.0000000e+00  0.0000000e+00  0.0000000e+00  0.0000000e+00  0.0000000e+00  0.0000000e+00  0.0000000e+00  0.0000000e+00  0.0000000e+00  0.0000000e+00  0.0000000e+00  0.0000000e+00  0.0000000e+00  0.0000000e+00  0.0000000e+00  0.0000000e+00  0.0000000e+00 -1.3854150e-09 -1.7749500e-09 -1.2773850e-09  1.1636070e-09  2.1956470e-10  1.3115390e-10 -7.5373110e-10 -1.5370150e-09  7.7971590e-10 -8.4964430e-10  4.9142800e-11 -1.2504940e-09 -5.5955290e-05 -2.6608440e-04  1.3174070e-04 -8.9323560e-04 -7.8447040e-04  1.0635700e-05 -1.5278030e-03  3.3904290e-04 -1.9657430e-04  5.6316710e-05 -1.3025310e-03 -2.2815730e-04 -1.5259640e-09  3.1711540e-10  1.2633540e-09 -1.1904830e-09 -2.2579310e-11  8.7374050e-10  2.0609480e-09  8.2879080e-10 -3.8188430e-09  8.6079250e-10  6.4343020e-10 -2.6492940e-09 -8.2209220e-06 -5.0788220e-06 -3.6036420e-07 -2.6743010e-06  3.7825080e-05  2.6968740e-06 -3.3761490e-05  1.0297350e-05  3.6036940e-05 -3.8203470e-06  1.9195600e-05  3.7520870e-05  1.3854150e-09  1.7749500e-09  1.2773850e-09 -1.1636070e-09 -2.1956470e-10 -1.3115390e-10  7.5373110e-10  1.5370150e-09 -7.7971590e-10  8.4964430e-10 -4.9142800e-11  1.2504940e-09  5.5955290e-05  2.6608440e-04 -1.3174070e-04  8.9323560e-04  7.8447040e-04 -1.0635700e-05  1.5278030e-03 -3.3904290e-04  1.9657430e-04 -5.6316710e-05  1.3025310e-03  2.2815730e-04
  0.0000000e+00  0.0000000e+00  0.0000000e+00  0.0000000e+00  0.0000000e+00  0.0000000e+00  0.0000000e+00  0.0000000e+00  0.0000000e+00  0.0000000e+00  0.0000000e+00  0.0000000e+00  0.0000000e+00  0.0000000e+00  0.0000000e+00  0.0000000e+00  0.0000000e+00  0.0000000e+00  0.0000000e+00  0.0000000e+00  0.0000000e+00  0.0000000e+00  0.0000000e+00  0.0000000e+00  0.0000000e+00  5.2586770e-10 -2.0415310e-11 -1.3035850e-10 -7.3806080e-11 -3.0115920e-10  1.2277990e-10 -1.4478320e-10  1.3134430e-09 -2.5928470e-10  4.9555400e-10 -5.9857040e-11  6.2401270e-10 -9.2585840e-06  1.8623030e-05  2.4298300e-05  1.9735650e-05  3.6577450e-06  1.2423830e-04 -1.6195110e-05 -1.6577350e-04  1.1614180e-05  1.3743930e-04  2.1203650e-05  1.7065680e-05 -9.4229210e-13  2.2964780e-10 -2.5458320e-10  6.8117090e-10  7.2126830e-10  9.6961260e-10  8.5742970e-10 -1.5671880e-09  2.3590720e-10 -4.8199280e-10 -2.1222940e-09 -4.7356030e-10 -1.1790540e-04 -3.7713880e-04  1.6257830e-04  1.1421900e-03  1.2333420e-03  2.9576330e-05 -2.1650580e-03  5.3440670e-04 -4.7149440e-05 -6.4339170e-05  1.7979870e-03  5.1628130e-04 -5.2586770e-10  2.0415310e-11  1.3035850e-10  7.3806080e-11  3.0115920e-10 -1.2277990e-10  1.4478320e-10 -1.3134430e-09  2.5928470e-10 -4.9555400e-10  5.9857040e-11 -6.2401270e-10  9.2585840e-06 -1.8623030e-05 -2.4298300e-05 -1.9735650e-05 -3.6577450e-06 -1.2423830e-04  1.6195110e-05  1.6577350e-04 -1.1614180e-05 -1.3743930e-04 -2.1203650e-05 -1.7065680e-05
  0.0000000e+00  0.0000000e+00  0.0000000e+00  0.0000000e+00  0.0000000e+00  0.0000000e+00  0.0000000e+00  0.0000000e+00  0.0000000e+00  0.0000000e+00  0.0000000e+00  0.0000000e+00  0.0000000e+00  0.0000000e+00  0.0000000e+00  0.0000000e+00  0.0000000e+00  0.0000000e+00  0.0000000e+00  0.0000000e+00  0.0000000e+00  0.0000000e+00  0.0000000e+00  0.0000000e+00  0.0000000e+00  5.3348070e-10 -1.0063590e-09  8.3345950e-10  7.2747580e-10 -3.6644190e-10  6.3009130e-10  4.8106740e-10  2.1008010e-09  4.7367200e-10  8.7432070e-10 -4.1699880e-10  6.4154750e-10  6.4912630e-05  2.6221650e-04 -1.5468370e-04  4.6205310e-04  4.1092990e-04 -5.2274830e-05 -1.5368220e-03  2.2014970e-04 -1.8795510e-04 -5.9339420e-05  4.9420660e-04  8.2903920e-05  1.4944030e-09  1.7758700e-09 -2.9311540e-09 -2.2109940e-10  1.0226790e-09  1.4831100e-09 -1.5711640e-10  1.4539020e-10 -5.3222000e-10 -8.9162450e-10  2.9726590e-10  5.9767410e-10 -4.2832940e-05 -2.1753950e-05 -4.4760650e-06 -1.6237760e-05  9.4534620e-05  7.2056610e-06  1.4451710e-04 -4.5942300e-05 -1.8911670e-04 -7.3167860e-06  2.8391930e-05  7.2518500e-05 -5.3348070e-10  1.0063590e-09 -8.3345950e-10 -7.2747580e-10  3.6644190e-10 -6.3009130e-10 -4.8106740e-10 -2.1008010e-09 -4.7367200e-10 -8.7432070e-10  4.1699880e-10 -6.4154750e-10 -6.4912630e-05 -2.6221650e-04  1.5468370e-04 -4.6205310e-04 -4.1092990e-04  5.2274830e-05  1.5368220e-03 -2.2014970e-04  1.8795510e-04  5.9339420e-05 -4.9420660e-04 -8.2903920e-05
  0.0000000e+00  0.0000000e+00  0.0000000e+00  0.0000000e+00  0.0000000e+00  0.0000000e+00  0.0000000e+00  0.0000000e+00  0.0000000e+00  0.0000000e+00  0.0000000e+00  0.0000000e+00  0.0000000e+00  0.0000000e+00  0.0000000e+00  0.0000000e+00  0.0000000e+00  0.0000000e+00  0.0000000e+00  0.0000000e+00  0.0000000e+00  0.0000000e+00  0.0000000e+00  0.0000000e+00  0.0000000e+00  2.5246110e-10 -4.9276500e-12  7.1233390e-10 -2.1630610e-10  2.2070640e-10 -1.1468600e-11  9.9001780e-10  3.7520740e-10 -5.0234100e-10  1.3950840e-09 -3.8322740e-10  2.5208550e-10 -9.2136210e-05  1.6827790e-04  2.4112450e-04  7.6285150e-05 -4.7056240e-08  6.0951200e-04  2.1737330e-04  1.5294380e-03 -9.9608570e-05  4.9324230e-04  5.4119180e-05  5.7299690e-05  4.5677010e-11  1.8838380e-10  3.4185910e-10 -3.5552470e-10 -3.3026780e-10 -5.7302200e-10  4.1469470e-10  1.5962990e-09 -4.3013910e-10  5.3465880e-10  9.4016020e-10 -6.0730620e-10  4.1547130e-04  5.3562820e-05  1.3020260e-04  4.6680180e-04 -7.3595340e-04 -7.2294690e-05 -5.6523520e-04  2.5315350e-04  2.1150530e-03  6.9141260e-05  1.5999460e-05 -7.0757660e-04 -2.5246110e-10  4.9276500e-12 -7.1233390e-10  2.1630610e-10 -2.2070640e-10  1.1468600e-11 -9.9001780e-10 -3.7520740e-10  5.0234100e-10 -1.3950840e-09  3.8322740e-10 -2.5208550e-10  9.2136210e-05 -1.6827790e-04 -2.4112450e-04 -7.6285150e-05  4.7056240e-08 -6.0951200e-04 -2.1737330e-04 -1.5294380e-03  9.9608570e-05 -4.9324230e-04 -5.4119180e-05 -5.7299690e-05
  0.0000000e+00  0.0000000e+00  0.0000000e+00  0.0000000e+00  0.0000000e+00  0.0000000e+00  0.0000000e+00  0.0000000e+00  0.0000000e+00  0.0000000e+00  0.0000000e+00  0.0000000e+00  0.0000000e+00  0.0000000e+00  0.0000000e+00  0.0000000e+00  0.0000000e+00  0.0000000e+00  0.0000000e+00  0.0000000e+00  0.0000000e+00  0.0000000e+00  0.0000000e+00  0.0000000e+00  0.0000000e+00  2.1141910e-10 -1.2152100e-09  1.8604210e-11  2.7858700e-10  8.2764580e-11  5.9379130e-10  1.0976420e-10  1.9546910e-10 -3.8131900e-10  2.1692340e-11 -2.8433010e-10  6.8085740e-12  1.8017020e-05 -1.0900600e-05 -4.6271820e-05  1.4892360e-05  2.3755780e-05 -9.7387720e-05 -1.2247450e-04 -2.2407460e-04  4.5597560e-06 -7.9793660e-05  2.0181210e-05 -4.0802500e-06 -7.5153080e-10  1.7210800e-09 -4.0824660e-10 -1.5016160e-10  9.7604280e-10 -4.0314520e-10 -9.6424840e-10  1.1453950e-09 -4.3375980e-10 -8.7001140e-10  6.4934470e-10 -1.0302590e-09  1.3407000e-05  3.8779240e-04 -2.0862700e-04 -7.4348940e-04 -4.6748620e-04  3.5684700e-06 -2.0696030e-03  4.8011270e-04 -6.2035430e-04  6.6994740e-06 -7.1403180e-04 -1.2435630e-05 -2.1141910e-10  1.2152100e-09 -1.8604210e-11 -2.7858700e-10 -8.2764580e-11 -5.9379130e-10 -1.0976420e-10 -1.9546910e-10  3.8131900e-10 -2.1692340e-11  2.8433010e-10 -6.8085740e-12 -1.8017020e-05  1.0900600e-05  4.6271820e-05 -1.4892360e-05 -2.3755780e-05  9.7387720e-05  1.2247450e-04  2.2407460e-04 -4.5597560e-06  7.9793660e-05 -2.0181210e-05  4.0802500e-06
  0.0000000e+00  0.0000000e+00  0.0000000e+00  0.0000000e+00  0.0000000e+00  0.0000000e+00  0.0000000e+00  0.0000000e+00  0.0000000e+00  0.0000000e+00  0.0000000e+00  0.0000000e+00  0.0000000e+00  0.0000000e+00  0.0000000e+00  0.0000000e+00  0.0000000e+00  0.0000000e+00  0.0000000e+00  0.0000000e+00  0.0000000e+00  0.0000000e+00  0.0000000e+00  0.0000000e+00  0.0000000e+00 -1.1570390e-10 -3.1951090e-10 -1.9775390e-09 -1.3021570e-10 -5.5194910e-10 -2.3213310e-10 -1.8507810e-09  1.4150330e-10 -1.1024850e-09 -1.7183980e-09 -1.3646120e-09  7.9909490e-10  2.9612700e-04 -1.6273140e-05 -7.5400850e-04  4.0489510e-04  4.9256150e-04 -1.2522040e-03  3.1394720e-04  3.7697790e-04  4.2744990e-06  8.3052660e-04 -3.9100550e-04  1.0029590e-05 -2.1958370e-10 -9.4554850e-10  1.7839310e-09 -4.2758600e-10 -2.5081760e-10  1.3846840e-09  4.5730630e-09 -6.8979960e-10 -2.4717900e-09  2.0421200e-09 -1.1506580e-09 -2.2019560e-09  5.8228210e-04 -1.8749610e-03  1.2574520e-03  3.9024100e-03  1.0525790e-03 -1.1409970e-04 -1.1533640e-03  2.4455310e-04 -7.7647730e-04 -5.1941300e-05 -2.5382590e-03  7.2979580e-04  1.1570390e-10  3.1951090e-10  1.9775390e-09  1.3021570e-10  5.5194910e-10  2.3213310e-10  1.8507810e-09 -1.4150330e-10  1.1024850e-09  1.7183980e-09  1.3646120e-09 -7.9909490e-10 -2.9612700e-04  1.6273140e-05  7.5400850e-04 -4.0489510e-04 -4.9256150e-04  1.2522040e-03 -3.1394720e-04 -3.7697790e-04 -4.2744990e-06 -8.3052660e-04  3.9100550e-04 -1.0029590e-05
  0.0000000e+00  0.0000000e+00  0.0000000e+00  0.0000000e+00  0.0000000e+00  0.0000000e+00  0.0000000e+00  0.0000000e+00  0.0000000e+00  0.0000000e+00  0.0000000e+00  0.0000000e+00  0.0000000e+00  0.0000000e+00  0.0000000e+00  0.0000000e+00  0.0000000e+00  0.0000000e+00  0.0000000e+00  0.0000000e+00  0.0000000e+00  0.0000000e+00  0.0000000e+00  0.0000000e+00  0.0000000e+00  2.0062560e-09 -2.4052730e-09 -1.4900950e-09 -6.5016170e-11  2.0015290e-10  2.9618810e-11 -2.3283090e-09  7.3289030e-10 -1.6160220e-09 -2.1104090e-09 -3.1089950e-09  2.6424910e-09  5.1847090e-04  5.6567960e-04 -1.2964590e-03  1.4091230e-03  1.4202100e-03 -1.6804530e-03  8.0991080e-04  4.1597720e-04  5.6031740e-05  1.1398540e-03 -1.2651670e-03 -1.1688530e-04 -1.4695670e-09  2.6176080e-09  2.1188500e-09  1.0235300e-09 -1.4155120e-09 -4.5133510e-10 -2.0753410e-09  1.4110450e-09 -5.9213420e-10  9.9156330e-10  2.4195780e-09  1.1063480e-10  1.4856750e-03  9.3327920e-04  5.6656260e-05  1.8425510e-04 -3.0312010e-03 -2.1509690e-04  7.1863850e-04 -2.1839030e-04 -7.5208670e-04 -1.7877860e-04  9.1955070e-04  1.7544810e-03 -2.0062560e-09  2.4052730e-09  1.4900950e-09  6.5016170e-11 -2.0015290e-10 -2.9618810e-11  2.3283090e-09 -7.3289030e-10  1.6160220e-09  2.1104090e-09  3.1089950e-09 -2.6424910e-09 -5.1847090e-04 -5.6567960e-04  1.2964590e-03 -1.4091230e-03 -1.4202100e-03  1.6804530e-03 -8.0991080e-04 -4.1597720e-04 -5.6031740e-05 -1.1398540e-03  1.2651670e-03  1.1688530e-04
  0.0000000e+00  0.0000000e+00  0.0000000e+00  0.0000000e+00  0.0000000e+00  0.0000000e+00  0.0000000e+00  0.0000000e+00  0.0000000e+00  0.0000000e+00  0.0000000e+00  0.0000000e+00  0.0000000e+00  0.0000000e+00  0.0000000e+00  0.0000000e+00  0.0000000e+00  0.0000000e+00  0.0000000e+00  0.0000000e+00  0.0000000e+00  0.0000000e+00  0.0000000e+00  0.0000000e+00  0.0000000e+00 -6.6879850e-10  1.9850590e-10 -1.2141330e-09  4.8780590e-10 -2.4288180e-10 -9.2785630e-10 -1.5290850e-09 -1.8280830e-09  4.8190310e-10 -1.4365550e-09 -1.4606380e-10 -1.7147280e-12  1.5727660e-04 -1.5886790e-03 -4.6345960e-04 -1.6469820e-03 -1.2217580e-03 -2.0264800e-03 -5.2530410e-04  8.4921180e-04 -1.2683200e-04  1.2768060e-03  1.3362660e-03  3.6286120e-04  1.9397910e-09  3.3803940e-10  1.3221300e-09 -8.0874100e-10 -2.0516160e-09  7.5341190e-10 -6.4729700e-10  1.2342200e-09 -1.2397040e-09  1.4452140e-09  1.5906500e-09  7.3036150e-10  1.6012570e-03  3.3461430e-04  4.3111360e-04  1.3460250e-03 -2.5957950e-03 -2.4075240e-04  3.4465420e-04 -1.3647810e-04 -9.5490830e-04 -1.8725930e-04  1.2273510e-04  1.9036120e-03  6.6879850e-10 -1.9850590e-10  1.2141330e-09 -4.8780590e-10  2.4288180e-10  9.2785630e-10  1.5290850e-09  1.8280830e-09 -4.8190310e-10  1.4365550e-09  1.4606380e-10  1.7147280e-12 -1.5727660e-04  1.5886790e-03  4.6345960e-04  1.6469820e-03  1.2217580e-03  2.0264800e-03  5.2530410e-04 -8.4921180e-04  1.2683200e-04 -1.2768060e-03 -1.3362660e-03 -3.6286120e-04
 -4.0876690e-03 -1.5750320e-05 -1.9675230e-03 -1.1719130e-04  1.0008810e-03 -1.9186730e-04 -4.8620310e-04  1.8530380e-05  2.2320000e-04  5.0756990e-05  1.4229440e-03 -4.1984380e-04  1.8315520e-03  2.4765490e-09 -1.1814050e-09  8.1193390e-11 -3.8282940e-10  1.3854150e-09 -5.2586770e-10 -5.3348070e-10 -2.5246110e-10 -2.1141910e-10  1.1570390e-10 -2.0062560e-09  6.6879850e-10  0.0000000e+00 -2.3018900e-03  2.3213940e-03 -6.8707780e-04 -2.4223240e-03 -2.5543410e-03 -1.9112660e-03  2.0023470e-03 -2.7954630e-04  2.1537230e-04 -2.1989820e-04  2.2977650e-05  1.6558730e-10 -1.3285830e-09  1.9113870e-10 -1.5580860e-09  1.9274610e-09  1.4021080e-09  5.5773460e-10  1.5155980e-09  1.2485160e-10  1.0468570e-09  2.2980100e-10 -8.2696140e-10  2.2583680e-19 -1.9727170e-03 -1.3901270e-04  1.6832070e-03  1.8874950e-04  1.3561360e-03  1.1346030e-03 -2.7354240e-04  1.2127010e-03 -1.5195420e-05 -1.8165260e-04  4.0408780e-05  1.8607090e-09 -1.5885610e-09 -2.5550280e-09 -1.9767940e-09 -1.0356940e-09 -3.0770220e-10  2.4617590e-10  7.1923440e-12 -8.7769690e-10 -7.7795360e-11  5.1841660e-10 -2.0120130e-10  0.0000000e+00  0.0000000e+00  0.0000000e+00  0.0000000e+00  0.0000000e+00  0.0000000e+00  0.0000000e+00  0.0000000e+00  0.0000000e+00  0.0000000e+00  0.0000000e+00  0.0000000e+00  0.0000000e+00  0.0000000e+00  0.0000000e+00  0.0000000e+00  0.0000000e+00  0.0000000e+00  0.0000000e+00  0.0000000e+00  0.0000000e+00  0.0000000e+00  0.0000000e+00  0.0000000e+00
 -2.9212520e-04 -1.9680470e-03  3.6899150e-05  1.9365300e-03  6.5912360e-04  6.6079120e-04  1.2771200e-03 -2.5018850e-04 -4.0608360e-05  1.9811890e-04 -1.7718670e-03  2.2251730e-03  1.6769230e-03 -1.2001260e-09 -1.4052150e-09 -1.4778800e-09 -3.4789610e-10  1.7749500e-09  2.0415310e-11  1.0063590e-09  4.9276500e-12  1.2152100e-09  3.1951090e-10  2.4052730e-09 -1.9850590e-10  2.3018900e-03  0.0000000e+00 -2.1686410e-03 -2.3152390e-03  4.8075210e-04  2.5391080e-03  1.8112000e-03 -3.6525480e-04 -1.9570010e-03 -1.8008330e-04  5.1985400e-05  2.3242590e-04 -2.0430100e-09  4.5674530e-09  6.2130630e-10 -3.5834070e-09 -2.1118410e-09 -1.1025000e-09 -1.0611290e-09 -1.0187030e-09  1.5421640e-09  1.1143820e-09  6.6150550e-10  1.3400130e-09  1.9727170e-03 -5.7594380e-19  1.9452050e-03  2.8603650e-05  2.9607270e-03 -6.8742660e-04 -6.5260720e-04 -2.2648750e-03 -6.1835200e-05  2.0266220e-04  3.2408910e-05  1.6215920e-04 -2.6186050e-09  1.7788150e-09 -7.4924480e-10  1.9842640e-10 -5.7202020e-10 -1.0369100e-09  1.5937540e-10 -2.0258980e-09  7.8451030e-10  8.8334530e-10  2.8859230e-10  8.9778420e-10  0.0000000e+00  0.0000000e+00  0.0000000e+00  0.0000000e+00  0.0000000e+00  0.0000000e+00  0.0000000e+00  0.0000000e+00  0.0000000e+00  0.0000000e+00  0.0000000e+00  0.0000000e+00  0.0000000e+00  0.0000000e+00  0.0000000e+00  0.0000000e+00  0.0000000e+00  0.0000000e+00  0.0000000e+00  0.0000000e+00  0.0000000e+00  0.0000000e+00  0.0000000e+00  0.0000000e+00
  4.1455770e-03 -1.5421460e-04 -1.9374840e-03  2.0905760e-05  1.0333660e-03 -1.4262610e-04 -3.8942530e-04  6.3995270e-07  2.1722030e-04  6.4009940e-05  1.2782100e-03 -2.5718000e-04  1.9241340e-03  6.5830880e-10  4.7502390e-10  1.2524610e-09  8.4144110e-10  1.2773850e-09  1.3035850e-10 -8.3345950e-10 -7.1233390e-10 -1.8604210e-11  1.9775390e-09  1.4900950e-09  1.2141330e-09 -2.3213940e-03  2.1686410e-03  0.0000000e+00  2.9821390e-03  1.7972530e-03 -1.5415620e-04 -2.5939620e-05 -1.5180440e-03  2.2369120e-03 -2.1295620e-05  1.5474140e-04 -2.5604030e-04  1.0852860e-09  2.3980640e-09 -4.3510380e-09  1.6100520e-09 -3.6810320e-10 -3.6813240e-10  1.4978430e-09 -8.2841610e-10  3.3895140e-10 -1.8186450e-09 -6.9037160e-10  1.2942680e-10  1.3901270e-04 -1.9452050e-03  1.7220040e-19  1.6617250e-03  3.9474770e-04  1.2887640e-03  1.0727590e-03 -4.2931490e-04  1.1913940e-03 -7.0066140e-07 -1.7682990e-04  5.1272160e-05  2.1069940e-09  2.9266590e-09 -2.5349270e-09 -7.2893850e-11  4.3199950e-10  8.0029210e-10  7.9310110e-10 -1.1386480e-09  3.4408090e-10 -7.5673450e-10  4.4537690e-10 -8.1085010e-12  0.0000000e+00  0.0000000e+00  0.0000000e+00  0.0000000e+00  0.0000000e+00  0.0000000e+00  0.0000000e+00  0.0000000e+00  0.0000000e+00  0.0000000e+00  0.0000000e+00  0.0000000e+00  0.0000000e+00  0.0000000e+00  0.0000000e+00  0.0000000e+00  0.0000000e+00  0.0000000e+00  0.0000000e+00  0.0000000e+00  0.0000000e+00  0.0000000e+00  0.0000000e+00  0.0000000e+00
 -7.2480350e-08  1.6804500e-03 -6.0082760e-05 -1.6554610e-03 -5.0248280e-04 -5.1965770e-04 -1.0058850e-03  3.8717400e-05  6.8649080e-06 -3.0490990e-05 -1.0945710e-04  1.3605980e-04  1.0033930e-04 -1.6005530e-09  8.2831640e-10  5.7445970e-10  7.9769510e-10 -1.1636070e-09  7.3806080e-11 -7.2747580e-10  2.1630610e-10 -2.7858700e-10  1.3021570e-10  6.5016170e-11 -4.8780590e-10  6.8707780e-04  2.3152390e-03 -2.9821390e-03  0.0000000e+00  9.6331010e-04  1.2422770e-03 -1.0679330e-03  9.2052350e-04  1.3135450e-04  6.0542590e-06 -5.3015420e-06 -1.0370530e-06 -6.9355840e-10 -6.9869470e-10  2.4483770e-09  1.0583800e-09 -2.6678490e-10  5.9695530e-10  2.3800740e-10  8.8002790e-10  7.6318140e-10 -1.9308900e-10  1.7037010e-10 -1.7162560e-10 -1.6832070e-03 -2.8603650e-05 -1.6617250e-03 -1.0282680e-19 -9.4227270e-04  2.2634950e-04 -2.4852230e-04 -8.3611550e-04 -3.0470160e-05  3.8720100e-06  6.7852230e-07  3.0804550e-06 -1.1462500e-10  9.5636290e-10  6.6840860e-10  1.5947040e-09  4.3254370e-10  3.4199900e-10 -5.3358750e-10  7.9455810e-10 -7.3142950e-11 -5.1252360e-10 -5.8030170e-10 -8.2122750e-11  0.0000000e+00  0.0000000e+00  0.0000000e+00  0.0000000e+00  0.0000000e+00  0.0000000e+00  0.0000000e+00  0.0000000e+00  0.0000000e+00  0.0000000e+00  0.0000000e+00  0.0000000e+00  0.0000000e+00  0.0000000e+00  0.0000000e+00  0.0000000e+00  0.0000000e+00  0.0000000e+00  0.0000000e+00  0.0000000e+00  0.0000000e+00  0.0000000e+00  0.0000000e+00  0.0000000e+00
 -3.3586310e-08  1.6482310e-04 -2.9590320e-03 -3.6150110e-04  1.3198670e-03 -3.2209470e-04 -7.8133700e-04  9.3760840e-06  6.1385970e-05  1.0364430e-05 -1.6466270e-04  6.0197380e-05 -1.8495300e-04  3.5124560e-10 -1.8844840e-09  1.8017870e-09  1.7858740e-10 -2.1956470e-10  3.0115920e-10  3.6644190e-10 -2.2070640e-10 -8.2764580e-11  5.5194910e-10 -2.0015290e-10  2.4288180e-10  2.4223240e-03 -4.8075210e-04 -1.7972530e-03 -9.6331010e-04  0.0000000e+00  7.9846960e-04 -6.5334800e-04 -1.4632290e-05  9.1821970e-04  3.2391930e-06 -2.0115160e-07 -5.5812790e-06  6.2859610e-11 -2.0436820e-09  2.3065230e-09 -1.9891700e-10 -1.2289570e-09  1.4566220e-09 -1.4767580e-09  2.7010440e-11  1.8535880e-10  4.4391530e-10  3.3559030e-10  1.2429540e-09 -1.8874950e-04 -2.9607270e-03 -3.9474770e-04  9.4227270e-04 -8.4052480e-20  7.8454520e-04 -7.6534120e-04  8.4095720e-05 -7.9166910e-04  9.4367720e-07  6.1654330e-06 -1.0074520e-06  3.4854890e-11  3.8665210e-10  8.1852940e-10 -5.6982070e-10 -1.5608920e-09  1.7433520e-09  1.3668460e-10  2.9432690e-10  1.4929460e-10 -1.3052120e-10  5.8187000e-10  3.4732940e-11  0.0000000e+00  0.0000000e+00  0.0000000e+00  0.0000000e+00  0.0000000e+00  0.0000000e+00  0.0000000e+00  0.0000000e+00  0.0000000e+00  0.0000000e+00  0.0000000e+00  0.0000000e+00  0.0000000e+00  0.0000000e+00  0.0000000e+00  0.0000000e+00  0.0000000e+00  0.0000000e+00  0.0000000e+00  0.0000000e+00  0.0000000e+00  0.0000000e+00  0.0000000e+00  0.0000000e+00
  9.9256130e-08  1.3595880e-03  6.6080930e-04 -1.2915340e-03 -7.3544340e-04 -3.5530330e-04 -6.4982530e-04  2.9982700e-05 -9.0291400e-06 -2.7875860e-05 -5.1580130e-05  9.8836900e-05  1.2800210e-04 -6.4305100e-10 -3.8237530e-10  1.1540600e-09  3.8203580e-10 -1.3115390e-10 -1.2277990e-10 -6.3009130e-10  1.1468600e-11 -5.9379130e-10  2.3213310e-10 -2.9618810e-11  9.2785630e-10  2.5543410e-03 -2.5391080e-03  1.5415620e-04 -1.2422770e-03 -7.9846960e-04  0.0000000e+00  4.2678520e-05 -7.8195040e-04  1.0753040e-03 -8.4527380e-07  4.1407350e-06 -6.3429160e-06  2.0506140e-09  7.8824960e-10 -2.5781720e-10 -3.3884350e-11 -2.9373320e-10  1.5187720e-09  5.3344930e-11 -8.3540090e-10  6.1045720e-12  7.4708530e-10  6.8230020e-10 -6.3365900e-10 -1.3561360e-03  6.8742660e-04 -1.2887640e-03 -2.2634950e-04 -7.8454520e-04 -4.4823670e-20 -2.3063820e-05 -7.1639450e-04  1.6482230e-04  2.9986130e-06 -9.1744700e-07  2.8089700e-06  3.4735020e-10  8.5129170e-10 -9.7801040e-10  4.7613880e-10 -6.2548590e-10  9.1209240e-10  2.7312670e-10  2.4577990e-10 -2.4064590e-10 -6.2903520e-10  8.2932050e-11 -5.1910660e-10  0.0000000e+00  0.0000000e+00  0.0000000e+00  0.0000000e+00  0.0000000e+00  0.0000000e+00  0.0000000e+00  0.0000000e+00  0.0000000e+00  0.0000000e+00  0.0000000e+00  0.0000000e+00  0.0000000e+00  0.0000000e+00  0.0000000e+00  0.0000000e+00  0.0000000e+00  0.0000000e+00  0.0000000e+00  0.0000000e+00  0.0000000e+00  0.0000000e+00  0.0000000e+00  0.0000000e+00
  1.5498450e-08  1.0872030e-03  6.0200770e-04 -1.0278190e-03 -1.1573640e-04 -5.1585000e-05 -9.3473040e-05  1.3604970e-03 -4.9849100e-04 -1.2910800e-03 -5.3628010e-04  1.1157970e-03  1.5358230e-03 -2.0543760e-09 -4.9429940e-10  4.7659400e-09  2.3638640e-10  7.5373110e-10  1.4478320e-10 -4.8106740e-10 -9.9001780e-10 -1.0976420e-10  1.8507810e-09  2.3283090e-09  1.5290850e-09  1.9112660e-03 -1.8112000e-03  2.5939620e-05  1.0679330e-03  6.5334800e-04 -4.2678520e-05  0.0000000e+00 -1.6082290e-03  2.3320840e-03  2.4354670e-04 -1.5863440e-03  2.5782520e-03  4.9091920e-09 -9.5869260e-10  2.3690140e-09  3.9943410e-09 -1.3549370e-09  2.6314300e-09  3.0950740e-10 -1.5543240e-09 -2.1060960e-09 -1.0339050e-10 -1.2875710e-09 -4.5258180e-10 -1.1346030e-03  6.5260720e-04 -1.0727590e-03  2.4852230e-04  7.6534120e-04  2.3063820e-05 -3.9216480e-20 -1.7609380e-03  4.6214860e-04 -1.3624500e-03  5.0644790e-04 -1.3025720e-03  1.3743980e-09  4.5189080e-09 -9.5793410e-10  1.5491500e-09 -4.5493700e-10  4.2540690e-09  1.6865440e-09 -1.3361390e-09  2.7136230e-10 -1.3635090e-09  9.8626160e-10 -2.5022870e-10  0.0000000e+00  0.0000000e+00  0.0000000e+00  0.0000000e+00  0.0000000e+00  0.0000000e+00  0.0000000e+00  0.0000000e+00  0.0000000e+00  0.0000000e+00  0.0000000e+00  0.0000000e+00  0.0000000e+00  0.0000000e+00  0.0000000e+00  0.0000000e+00  0.0000000e+00  0.0000000e+00  0.0000000e+00  0.0000000e+00  0.0000000e+00  0.0000000e+00  0.0000000e+00  0.0000000e+00
 -1.0315040e-08 -2.4364730e-04  2.1646550e-03  3.8539450e-04 -1.7235540e-04  5.0816100e-05  1.1979040e-04 -5.5272070e-04 -2.5862320e-03 -3.0414030e-04  1.8380210e-03 -7.7317310e-04  1.8291230e-03  8.0941060e-10  3.0064550e-09 -3.6756430e-09  1.1981810e-09  1.5370150e-09 -1.3134430e-09 -2.1008010e-09 -3.7520740e-10 -1.9546910e-10 -1.4150330e-10 -7.3289030e-10  1.8280830e-09 -2.0023470e-03  3.6525480e-04  1.5180440e-03 -9.2052350e-04  1.4632290e-05  7.8195040e-04  1.6082290e-03  0.0000000e+00 -2.2079970e-03  1.4960970e-03 -1.2606550e-04 -2.5142560e-03 -4.5077280e-10  2.9580820e-09 -6.1761900e-09 -8.8798130e-10  5.9722750e-09 -2.7664700e-09  4.2358340e-10 -9.1762710e-10 -3.8804610e-10  4.9883970e-10 -1.9370360e-09 -4.2952810e-10  2.7354240e-04  2.2648750e-03  4.2931490e-04  8.3611550e-04 -8.4095720e-05  7.1639450e-04  1.7609380e-03 -2.0427110e-19  1.7707410e-03  5.5631420e-04  2.6024720e-03 -2.9213990e-04 -2.6880950e-10 -3.7098360e-10 -7.2847810e-09  1.2862490e-09  2.6420380e-09 -4.8947540e-09 -3.9620210e-10  4.0756770e-10 -9.8112180e-10 -6.5543400e-10 -4.4139610e-10 -2.8284310e-10  0.0000000e+00  0.0000000e+00  0.0000000e+00  0.0000000e+00  0.0000000e+00  0.0000000e+00  0.0000000e+00  0.0000000e+00  0.0000000e+00  0.0000000e+00  0.0000000e+00  0.0000000e+00  0.0000000e+00  0.0000000e+00  0.0000000e+00  0.0000000e+00  0.0000000e+00  0.0000000e+00  0.0000000e+00  0.0000000e+00  0.0000000e+00  0.0000000e+00  0.0000000e+00  0.0000000e+00
 -2.1282440e-08  1.1571900e-03  3.7256550e-05 -1.1346780e-03 -7.1149780e-05 -6.5209310e-05 -1.2543300e-04  1.5131250e-03  1.7747690e-04 -1.2184440e-03 -1.0216440e-03  1.3249230e-03  1.0643270e-03 -4.8509390e-09  2.9675190e-09 -7.6559320e-10  1.6331760e-10 -7.7971590e-10  2.5928470e-10 -4.7367200e-10  5.0234100e-10  3.8131900e-10  1.1024850e-09  1.6160220e-09 -4.8190310e-10  2.7954630e-04  1.9570010e-03 -2.2369120e-03 -1.3135450e-04 -9.1821970e-04 -1.0753040e-03 -2.3320840e-03  2.2079970e-03  0.0000000e+00 -2.5038520e-03  2.3607520e-03  1.0613190e-04 -3.4803240e-09 -3.4342120e-09  6.5492870e-09  4.4963140e-09  2.6760340e-09  4.2641490e-10  2.5965760e-10  3.0928690e-09  7.8156950e-10 -6.8515920e-10 -7.2167400e-10 -3.0972900e-10 -1.2127010e-03  6.1835200e-05 -1.1913940e-03  3.0470160e-05  7.9166910e-04 -1.6482230e-04 -4.6214860e-04 -1.7707410e-03  2.3511980e-19 -1.5160330e-03 -1.7373790e-04 -1.2331490e-03  9.1322410e-10  3.1223580e-09  2.1321470e-09  4.2603890e-09  2.4477290e-09 -7.7785150e-10  5.5871010e-10 -6.6841600e-11  1.8516640e-10 -8.2745530e-11 -1.5541140e-09  2.5267410e-10  0.0000000e+00  0.0000000e+00  0.0000000e+00  0.0000000e+00  0.0000000e+00  0.0000000e+00  0.0000000e+00  0.0000000e+00  0.0000000e+00  0.0000000e+00  0.0000000e+00  0.0000000e+00  0.0000000e+00  0.0000000e+00  0.0000000e+00  0.0000000e+00  0.0000000e+00  0.0000000e+00  0.0000000e+00  0.0000000e+00  0.0000000e+00  0.0000000e+00  0.0000000e+00  0.0000000e+00
  3.7475040e-03 -1.9311840e-05 -2.3223150e-04  3.3129450e-06 -9.3947990e-04  1.2733140e-04  3.4932600e-04  1.0240740e-06 -1.0247280e-03 -3.0535310e-04  9.9959260e-04 -1.9607090e-04  1.5164640e-03 -2.4780660e-09  3.6916860e-09  1.2654690e-09  7.2246570e-10  8.4964430e-10 -4.9555400e-10 -8.7432070e-10 -1.3950840e-09 -2.1692340e-11  1.7183980e-09  2.1104090e-09  1.4365550e-09 -2.1537230e-04  1.8008330e-04  2.1295620e-05 -6.0542590e-06 -3.2391930e-06  8.4527380e-07 -2.4354670e-04 -1.4960970e-03  2.5038520e-03  0.0000000e+00 -6.6061690e-04  1.2604340e-03  1.2094730e-09  1.8035590e-09 -1.4835920e-09 -1.6257360e-09 -5.6331580e-09  1.1132430e-09  1.6330980e-09 -8.7930130e-10 -5.7844450e-10 -5.2631280e-10  4.0269590e-10  1.4524920e-10  1.5195420e-05 -2.0266220e-04  7.0066140e-07 -3.8720100e-06 -9.4367720e-07 -2.9986130e-06  1.3624500e-03 -5.5631420e-04  1.5160330e-03 -1.6821890e-19  9.8574650e-04 -2.8913740e-04  8.9556720e-10  3.8021420e-09 -3.2770860e-09  3.6582880e-09  3.2326010e-09  6.9541610e-10  1.2706630e-09 -1.4517340e-09 -2.0095640e-10 -9.5328790e-10  1.4928960e-10 -2.4161870e-10  0.0000000e+00  0.0000000e+00  0.0000000e+00  0.0000000e+00  0.0000000e+00  0.0000000e+00  0.0000000e+00  0.0000000e+00  0.0000000e+00  0.0000000e+00  0.0000000e+00  0.0000000e+00  0.0000000e+00  0.0000000e+00  0.0000000e+00  0.0000000e+00  0.0000000e+00  0.0000000e+00  0.0000000e+00  0.0000000e+00  0.0000000e+00  0.0000000e+00  0.0000000e+00  0.0000000e+00
 -1.2977260e-03 -2.0880890e-04 -3.3291220e-05  2.0293440e-04 -6.7155890e-04 -5.0237940e-04 -9.5447320e-04  1.0300250e-03  3.3708760e-06 -8.6432720e-04 -1.0542680e-03  1.4933190e-03  1.3914350e-03 -1.4180570e-09 -4.2573200e-10 -2.7560070e-10  7.9001410e-10 -4.9142800e-11  5.9857040e-11  4.1699880e-10  3.8322740e-10  2.8433010e-10  1.3646120e-09  3.1089950e-09  1.4606380e-10  2.1989820e-04 -5.1985400e-05 -1.5474140e-04  5.3015420e-06  2.0115160e-07 -4.1407350e-06  1.5863440e-03  1.2606550e-04 -2.3607520e-03  6.6061690e-04  0.0000000e+00 -1.2163950e-03 -2.2355040e-09  4.0773520e-09 -3.7921950e-09 -5.3147210e-09 -5.7325170e-09 -2.1118960e-09  1.1722240e-09 -1.3109520e-09 -2.4114760e-10  2.3017360e-10  7.8475740e-10  9.6902640e-10  1.8165260e-04 -3.2408910e-05  1.7682990e-04 -6.7852230e-07 -6.1654330e-06  9.1744700e-07 -5.0644790e-04 -2.6024720e-03  1.7373790e-04 -9.8574650e-04  5.6105770e-20 -8.3494460e-04 -7.4464110e-10  4.8656150e-09  9.8482070e-10  7.6007630e-10 -2.9923680e-10 -2.4831880e-10  4.2161440e-10 -1.3644100e-09  4.5067140e-10  5.2439010e-10 -2.6819090e-10  2.4141490e-10  0.0000000e+00  0.0000000e+00  0.0000000e+00  0.0000000e+00  0.0000000e+00  0.0000000e+00  0.0000000e+00  0.0000000e+00  0.0000000e+00  0.0000000e+00  0.0000000e+00  0.0000000e+00  0.0000000e+00  0.0000000e+00  0.0000000e+00  0.0000000e+00  0.0000000e+00  0.0000000e+00  0.0000000e+00  0.0000000e+00  0.0000000e+00  0.0000000e+00  0.0000000e+00  0.0000000e+00
 -4.4243380e-03  4.4887590e-05 -1.8694610e-04 -5.6716360e-05 -5.9877890e-04  2.5520820e-04  5.7584780e-04 -3.0125750e-04 -8.6895180e-04 -5.1166170e-06  1.1559090e-03 -6.0409220e-04  8.7634270e-04  2.9494370e-09 -1.4379980e-09 -3.3568090e-09 -1.3767810e-10  1.2504940e-09 -6.2401270e-10 -6.4154750e-10 -2.5208550e-10 -6.8085740e-12 -7.9909490e-10 -2.6424910e-09  1.7147280e-12 -2.2977650e-05 -2.3242590e-04  2.5604030e-04  1.0370530e-06  5.5812790e-06  6.3429160e-06 -2.5782520e-03  2.5142560e-03 -1.0613190e-04 -1.2604340e-03  1.2163950e-03  0.0000000e+00 -2.9771230e-09 -2.2916370e-09  2.8860660e-09 -3.0272390e-09  1.8670390e-09  1.2243260e-09  9.5084130e-10  2.3631680e-09  6.9037000e-10  2.6460920e-10  1.1670340e-09 -1.5721930e-09 -4.0408780e-05 -1.6215920e-04 -5.1272160e-05 -3.0804550e-06  1.0074520e-06 -2.8089700e-06  1.3025720e-03  2.9213990e-04  1.2331490e-03  2.8913740e-04  8.3494460e-04  1.0183080e-19  8.9407690e-10 -3.1333830e-09 -3.0660850e-09 -2.2998130e-09 -1.1118890e-09 -3.8603780e-09 -9.0578810e-10  4.3170970e-10 -9.1509280e-10  4.1516430e-10  6.9834750e-10  1.3103700e-10  0.0000000e+00  0.0000000e+00  0.0000000e+00  0.0000000e+00  0.0000000e+00  0.0000000e+00  0.0000000e+00  0.0000000e+00  0.0000000e+00  0.0000000e+00  0.0000000e+00  0.0000000e+00  0.0000000e+00  0.0000000e+00  0.0000000e+00  0.0000000e+00  0.0000000e+00  0.0000000e+00  0.0000000e+00  0.0000000e+00  0.0000000e+00  0.0000000e+00  0.0000000e+00  0.0000000e+00
  2.9196850e-09  1.9651910e-09  2.5969280e-09 -2.1882010e-09  6.6781930e-10 -1.8538530e-10 -1.5145900e-11  7.8716270e-10 -6.6242940e-10 -6.7820860e-10 -2.0664970e-09 -9.6867470e-10 -5.7459980e-10  7.9154720e-04 -8.4068940e-04 -6.0720310e-04 -9.4965720e-05  5.5955290e-05  9.2585840e-06 -6.4912630e-05  9.2136210e-05 -1.8017020e-05 -2.9612700e-04 -5.1847090e-04 -1.5727660e-04 -1.6558730e-10  2.0430100e-09 -1.0852860e-09  6.9355840e-10 -6.2859610e-11 -2.0506140e-09 -4.9091920e-09  4.5077280e-10  3.4803240e-09 -1.2094730e-09  2.2355040e-09  2.9771230e-09  0.0000000e+00  2.4241570e-03 -1.3363610e-03 -4.0880970e-03 -2.3914770e-03  3.1802620e-05  1.1783280e-03 -2.7109310e-04  3.9554510e-04 -4.3385830e-06  6.9371670e-04 -1.0089060e-05 -1.8607090e-09  2.6186050e-09 -2.1069940e-09  1.1462500e-10 -3.4854890e-11 -3.4735020e-10 -1.3743980e-09  2.6880950e-10 -9.1322410e-10 -8.9556720e-10  7.4464110e-10 -8.9407690e-10 -6.1250590e-20 -7.5546230e-04 -3.0124160e-05 -8.7834400e-04 -6.9972470e-04 -6.4220370e-04 -2.5113480e-04  2.3552110e-04 -4.6851170e-05  8.8393860e-05  1.6329800e-04  3.7815880e-05  0.0000000e+00  0.0000000e+00  0.0000000e+00  0.0000000e+00  0.0000000e+00  0.0000000e+00  0.0000000e+00  0.0000000e+00  0.0000000e+00  0.0000000e+00  0.0000000e+00  0.0000000e+00  0.0000000e+00  0.0000000e+00  0.0000000e+00  0.0000000e+00  0.0000000e+00  0.0000000e+00  0.0000000e+00  0.0000000e+00  0.0000000e+00  0.0000000e+00  0.0000000e+00  0.0000000e+00
  1.8534980e-09 -1.1161640e-09 -1.6869840e-09 -2.7160060e-09  5.9791160e-10 -3.2624680e-10 -7.3671840e-10  1.2134270e-09  3.2863160e-09  8.7920470e-10 -3.0838170e-09 -3.5097530e-10 -1.6544060e-09 -7.6214570e-04  1.3841700e-03 -3.1938500e-03  1.4190480e-04  2.6608440e-04 -1.8623030e-05 -2.6221650e-04 -1.6827790e-04  1.0900600e-05  1.6273140e-05 -5.6567960e-04  1.5886790e-03  1.3285830e-09 -4.5674530e-09 -2.3980640e-09  6.9869470e-10  2.0436820e-09 -7.8824960e-10  9.5869260e-10 -2.9580820e-09  3.4342120e-09 -1.8035590e-09 -4.0773520e-09  2.2916370e-09 -2.4241570e-03  0.0000000e+00 -9.3193380e-04 -2.8647040e-03  3.3773320e-03  3.6624840e-04 -1.4978530e-04  1.0016740e-04  1.1799090e-03  6.1816280e-05  1.0386630e-04 -6.3962170e-04  1.5885610e-09 -1.7788150e-09 -2.9266590e-09 -9.5636290e-10 -3.8665210e-10 -8.5129170e-10 -4.5189080e-09  3.7098360e-10 -3.1223580e-09 -3.8021420e-09 -4.8656150e-09  3.1333830e-09  7.5546230e-04  8.6089680e-19 -1.9219410e-03  1.0673600e-03  1.2781740e-03 -3.1164090e-03  6.2170310e-04  7.1701710e-04  1.0848930e-05  4.6385050e-04 -2.2963400e-04  3.5755810e-06  0.0000000e+00  0.0000000e+00  0.0000000e+00  0.0000000e+00  0.0000000e+00  0.0000000e+00  0.0000000e+00  0.0000000e+00  0.0000000e+00  0.0000000e+00  0.0000000e+00  0.0000000e+00  0.0000000e+00  0.0000000e+00  0.0000000e+00  0.0000000e+00  0.0000000e+00  0.0000000e+00  0.0000000e+00  0.0000000e+00  0.0000000e+00  0.0000000e+00  0.0000000e+00  0.0000000e+00
 -1.1837850e-08 -2.7466840e-09  6.7530070e-10  2.6460780e-09  1.8151710e-09  1.2485300e-09  8.4312220e-10 -3.1482490e-09  8.4881590e-10  2.5698110e-09  5.2939620e-09 -1.0227780e-09 -6.1304410e-09 -2.0441270e-03  2.1939550e-03  1.4173970e-03  2.4727720e-04 -1.3174070e-04 -2.4298300e-05  1.5468370e-04 -2.4112450e-04  4.6271820e-05  7.5400850e-04  1.2964590e-03  4.6345960e-04 -1.9113870e-10 -6.2130630e-10  4.3510380e-09 -2.4483770e-09 -2.3065230e-09  2.5781720e-10 -2.3690140e-09  6.1761900e-09 -6.5492870e-09  1.4835920e-09  3.7921950e-09 -2.8860660e-09  1.3363610e-03  9.3193380e-04  0.0000000e+00  7.6234890e-06 -2.7811710e-03 -1.8967650e-04  5.3557300e-04 -1.5943920e-04 -4.9838600e-04 -3.5743390e-05  2.0943740e-04  3.4872750e-04  2.5550280e-09  7.4924480e-10  2.5349270e-09 -6.6840860e-10 -8.1852940e-10  9.7801040e-10  9.5793410e-10  7.2847810e-09 -2.1321470e-09  3.2770860e-09 -9.8482070e-10  3.0660850e-09  3.0124160e-05  1.9219410e-03 -4.9138400e-19  2.2770960e-03  1.8310850e-03  1.5095330e-03  6.6370880e-04 -5.7058860e-04  1.1962600e-04 -2.0637950e-04 -4.2460650e-04 -9.6061730e-05  0.0000000e+00  0.0000000e+00  0.0000000e+00  0.0000000e+00  0.0000000e+00  0.0000000e+00  0.0000000e+00  0.0000000e+00  0.0000000e+00  0.0000000e+00  0.0000000e+00  0.0000000e+00  0.0000000e+00  0.0000000e+00  0.0000000e+00  0.0000000e+00  0.0000000e+00  0.0000000e+00  0.0000000e+00  0.0000000e+00  0.0000000e+00  0.0000000e+00  0.0000000e+00  0.0000000e+00
 -8.1667300e-10 -1.3632090e-09  1.0233380e-10  6.6600150e-10  1.7890680e-10  9.2468280e-11  1.3279770e-10  7.1376020e-10  4.1040700e-10  3.5186330e-10 -8.2842500e-10  2.7503090e-09 -1.8836800e-09 -6.9336660e-05 -1.2584650e-04  1.3647290e-03  7.0850650e-05  8.9323560e-04 -1.9735650e-05 -4.6205310e-04 -7.6285150e-05 -1.4892360e-05 -4.0489510e-04 -1.4091230e-03  1.6469820e-03  1.5580860e-09  3.5834070e-09 -1.6100520e-09 -1.0583800e-09  1.9891700e-10  3.3884350e-11 -3.9943410e-09  8.8798130e-10 -4.4963140e-09  1.6257360e-09  5.3147210e-09  3.0272390e-09  4.0880970e-03  2.8647040e-03 -7.6234890e-06  0.0000000e+00  2.3744620e-03  1.6161170e-04  8.3633820e-04 -2.4875610e-04 -7.7395610e-04  1.2520050e-04 -7.3804730e-04 -1.2213350e-03  1.9767940e-09 -1.9842640e-10  7.2893850e-11 -1.5947040e-09  5.6982070e-10 -4.7613880e-10 -1.5491500e-09 -1.2862490e-09 -4.2603890e-09 -3.6582880e-09 -7.6007630e-10  2.2998130e-09  8.7834400e-04 -1.0673600e-03 -2.2770960e-03  6.4234560e-20 -1.3862890e-04  1.2624320e-03  1.8709460e-04  5.9298020e-04 -2.7231050e-05 -7.6043960e-04  4.1516090e-05 -6.5944660e-05  0.0000000e+00  0.0000000e+00  0.0000000e+00  0.0000000e+00  0.0000000e+00  0.0000000e+00  0.0000000e+00  0.0000000e+00  0.0000000e+00  0.0000000e+00  0.0000000e+00  0.0000000e+00  0.0000000e+00  0.0000000e+00  0.0000000e+00  0.0000000e+00  0.0000000e+00  0.0000000e+00  0.0000000e+00  0.0000000e+00  0.0000000e+00  0.0000000e+00  0.0000000e+00  0.0000000e+00
  7.5244590e-10 -5.7038950e-10  7.6558230e-10  4.1042120e-11  5.4770650e-10  3.2070210e-10  2.1158680e-10  7.7429600e-10 -6.3934200e-10 -2.8770050e-10  6.2911700e-10  3.2387800e-09  7.3835830e-10 -1.8907510e-04  4.1893160e-05  1.1898660e-03 -6.7283610e-05  7.8447040e-04 -3.6577450e-06 -4.1092990e-04  4.7056240e-08 -2.3755780e-05 -4.9256150e-04 -1.4202100e-03  1.2217580e-03 -1.9274610e-09  2.1118410e-09  3.6810320e-10  2.6678490e-10  1.2289570e-09  2.9373320e-10  1.3549370e-09 -5.9722750e-09 -2.6760340e-09  5.6331580e-09  5.7325170e-09 -1.8670390e-09  2.3914770e-03 -3.3773320e-03  2.7811710e-03 -2.3744620e-03  0.0000000e+00  1.1301350e-04 -7.5946770e-04  1.4176370e-04 -8.7191870e-04  6.2887160e-05  1.2238510e-03 -7.3853980e-04  1.0356940e-09  5.7202020e-10 -4.3199950e-10 -4.3254370e-10  1.5608920e-09  6.2548590e-10  4.5493700e-10 -2.6420380e-09 -2.4477290e-09 -3.2326010e-09  2.9923680e-10  1.1118890e-09  6.9972470e-04 -1.2781740e-03 -1.8310850e-03  1.3862890e-04  3.0091860e-19  1.1070550e-03  7.6716140e-05  5.4021470e-04 -3.5186690e-05 -6.6311370e-04 -7.2810670e-05 -7.7054810e-05  0.0000000e+00  0.0000000e+00  0.0000000e+00  0.0000000e+00  0.0000000e+00  0.0000000e+00  0.0000000e+00  0.0000000e+00  0.0000000e+00  0.0000000e+00  0.0000000e+00  0.0000000e+00  0.0000000e+00  0.0000000e+00  0.0000000e+00  0.0000000e+00  0.0000000e+00  0.0000000e+00  0.0000000e+00  0.0000000e+00  0.0000000e+00  0.0000000e+00  0.0000000e+00  0.0000000e+00
 -1.5124220e-09  2.7815390e-10  1.1135960e-09 -3.2533410e-10 -7.0379950e-11  4.3911080e-11 -1.5490830e-10 -6.6589840e-10  2.1938730e-10  1.0847980e-09 -1.4588300e-09 -4.2496330e-09 -1.9914310e-09  1.1682570e-03 -1.3866460e-03  6.2762040e-05  1.1783570e-03 -1.0635700e-05 -1.2423830e-04  5.2274830e-05 -6.0951200e-04  9.7387720e-05  1.2522040e-03  1.6804530e-03  2.0264800e-03 -1.4021080e-09  1.1025000e-09  3.6813240e-10 -5.9695530e-10 -1.4566220e-09 -1.5187720e-09 -2.6314300e-09  2.7664700e-09 -4.2641490e-10 -1.1132430e-09  2.1118960e-09 -1.2243260e-09 -3.1802620e-05 -3.6624840e-04  1.8967650e-04 -1.6161170e-04 -1.1301350e-04  0.0000000e+00 -9.1484370e-05  2.1484100e-05 -2.2505170e-05 -1.6785680e-06  1.1844650e-04  7.8625910e-06  3.0770220e-10  1.0369100e-09 -8.0029210e-10 -3.4199900e-10 -1.7433520e-09 -9.1209240e-10 -4.2540690e-09  4.8947540e-09  7.7785150e-10 -6.9541610e-10  2.4831880e-10  3.8603780e-09  6.4220370e-04  3.1164090e-03 -1.5095330e-03 -1.2624320e-03 -1.1070550e-03  1.4539840e-18  7.9536670e-04 -1.8405640e-04  1.0294470e-04 -3.3978170e-05  9.9476340e-04  1.7511640e-04  0.0000000e+00  0.0000000e+00  0.0000000e+00  0.0000000e+00  0.0000000e+00  0.0000000e+00  0.0000000e+00  0.0000000e+00  0.0000000e+00  0.0000000e+00  0.0000000e+00  0.0000000e+00  0.0000000e+00  0.0000000e+00  0.0000000e+00  0.0000000e+00  0.0000000e+00  0.0000000e+00  0.0000000e+00  0.0000000e+00  0.0000000e+00  0.0000000e+00  0.0000000e+00  0.0000000e+00
  2.3678790e-09  4.7245900e-10 -1.1065330e-10 -1.0070240e-09  6.1452170e-10 -4.4757850e-10 -2.0806490e-10  3.9702360e-10  2.0724980e-10  3.6566970e-10 -1.7802720e-09 -1.4789320e-09  1.3682220e-10  3.2654460e-04 -1.9008820e-04 -1.2810170e-03 -3.5192300e-04  1.5278030e-03  1.6195110e-05  1.5368220e-03 -2.1737330e-04  1.2247450e-04 -3.1394720e-04 -8.0991080e-04  5.2530410e-04 -5.5773460e-10  1.0611290e-09 -1.4978430e-09 -2.3800740e-10  1.4767580e-09 -5.3344930e-11 -3.0950740e-10 -4.2358340e-10 -2.5965750e-10 -1.6330980e-09 -1.1722240e-09 -9.5084130e-10 -1.1783280e-03  1.4978530e-04 -5.3557300e-04 -8.3633820e-04  7.5946770e-04  9.1484370e-05  0.0000000e+00 -9.4565190e-05 -1.7704020e-03  2.3439320e-04  7.3485610e-04 -2.4523560e-03 -2.4617590e-10 -1.5937540e-10 -7.9310110e-10  5.3358750e-10 -1.3668460e-10 -2.7312670e-10 -1.6865440e-09  3.9620210e-10 -5.5871010e-10 -1.2706630e-09 -4.2161440e-10  9.0578810e-10  2.5113480e-04 -6.2170310e-04 -6.6370880e-04 -1.8709460e-04 -7.6716140e-05 -7.9536670e-04  2.1296410e-20 -1.2795470e-03  1.0347100e-04  1.7864640e-03  4.5695230e-04  2.5434700e-04  0.0000000e+00  0.0000000e+00  0.0000000e+00  0.0000000e+00  0.0000000e+00  0.0000000e+00  0.0000000e+00  0.0000000e+00  0.0000000e+00  0.0000000e+00  0.0000000e+00  0.0000000e+00  0.0000000e+00  0.0000000e+00  0.0000000e+00  0.0000000e+00  0.0000000e+00  0.0000000e+00  0.0000000e+00  0.0000000e+00  0.0000000e+00  0.0000000e+00  0.0000000e+00  0.0000000e+00
 -9.2560970e-10  2.7142610e-10  2.0725840e-09  1.1745090e-09 -9.5176750e-10  5.7329160e-11  3.2849400e-10 -9.0160920e-10 -1.0977350e-09  1.2017210e-10  1.5733650e-10  2.4823280e-10 -1.0760770e-10  8.1127470e-04 -1.0086300e-03  3.4408630e-04 -1.5263710e-03 -3.3904290e-04  1.6577350e-04 -2.2014970e-04 -1.5294380e-03  2.2407460e-04 -3.7697790e-04 -4.1597720e-04 -8.4921180e-04 -1.5155980e-09  1.0187030e-09  8.2841610e-10 -8.8002790e-10 -2.7010440e-11  8.3540090e-10  1.5543240e-09  9.1762710e-10 -3.0928690e-09  8.7930130e-10  1.3109520e-09 -2.3631680e-09  2.7109310e-04 -1.0016740e-04  1.5943920e-04  2.4875610e-04 -1.4176370e-04 -2.1484100e-05  9.4565190e-05  0.0000000e+00  4.3905010e-04 -5.2999000e-05 -3.1706730e-04  5.6636010e-04 -7.1923440e-12  2.0258980e-09  1.1386480e-09 -7.9455810e-10 -2.9432690e-10 -2.4577990e-10  1.3361390e-09 -4.0756770e-10  6.6841600e-11  1.4517340e-09  1.3644100e-09 -4.3170970e-10 -2.3552110e-04 -7.1701710e-04  5.7058860e-04 -5.9298020e-04 -5.4021470e-04  1.8405640e-04  1.2795470e-03  1.1438870e-19  1.4166860e-04 -4.7794390e-04  1.7836080e-03  2.7374330e-04  0.0000000e+00  0.0000000e+00  0.0000000e+00  0.0000000e+00  0.0000000e+00  0.0000000e+00  0.0000000e+00  0.0000000e+00  0.0000000e+00  0.0000000e+00  0.0000000e+00  0.0000000e+00  0.0000000e+00  0.0000000e+00  0.0000000e+00  0.0000000e+00  0.0000000e+00  0.0000000e+00  0.0000000e+00  0.0000000e+00  0.0000000e+00  0.0000000e+00  0.0000000e+00  0.0000000e+00
 -1.2584260e-09 -8.5281880e-10 -7.6190810e-10 -3.8728590e-10  4.1870500e-10  1.9019520e-10 -2.7296300e-11 -3.1828630e-10  3.9729520e-10  8.4338780e-10  1.6675700e-10 -7.0992270e-10 -5.8474250e-10 -2.9458590e-05  6.0526240e-05 -1.6965900e-04  8.4486080e-05  1.9657430e-04 -1.1614180e-05  1.8795510e-04  9.9608570e-05 -4.5597560e-06 -4.2744990e-06 -5.6031740e-05  1.2683200e-04 -1.2485160e-10 -1.5421640e-09 -3.3895140e-10 -7.6318140e-10 -1.8535880e-10 -6.1045720e-12  2.1060960e-09  3.8804610e-10 -7.8156950e-10  5.7844450e-10  2.4114760e-10 -6.9037000e-10 -3.9554510e-04 -1.1799090e-03  4.9838600e-04  7.7395610e-04  8.7191870e-04  2.2505170e-05  1.7704020e-03 -4.3905010e-04  0.0000000e+00  9.6012650e-05 -2.5245460e-03 -7.8290340e-04  8.7769690e-10 -7.8451030e-10 -3.4408090e-10  7.3142950e-11 -1.4929460e-10  2.4064590e-10 -2.7136230e-10  9.8112180e-10 -1.8516640e-10  2.0095640e-10 -4.5067140e-10  9.1509280e-10  4.6851170e-05 -1.0848930e-05 -1.1962600e-04  2.7231050e-05  3.5186690e-05 -1.0294470e-04 -1.0347100e-04 -1.4166860e-04  2.1108050e-20  2.3644460e-04 -9.3654370e-05  6.0228670e-06  0.0000000e+00  0.0000000e+00  0.0000000e+00  0.0000000e+00  0.0000000e+00  0.0000000e+00  0.0000000e+00  0.0000000e+00  0.0000000e+00  0.0000000e+00  0.0000000e+00  0.0000000e+00  0.0000000e+00  0.0000000e+00  0.0000000e+00  0.0000000e+00  0.0000000e+00  0.0000000e+00  0.0000000e+00  0.0000000e+00  0.0000000e+00  0.0000000e+00  0.0000000e+00  0.0000000e+00
  7.3206910e-10 -9.2725590e-11 -9.5888140e-10  7.2013950e-10  6.5180540e-10  2.5752470e-10  3.1879570e-10 -8.2350730e-10  2.4225010e-10  1.0158440e-10  1.4321060e-09  1.5739230e-10  6.4296160e-12 -7.1208360e-04  8.3954320e-04 -1.0840020e-06  1.3093560e-03 -5.6316710e-05 -1.3743930e-04  5.9339420e-05 -4.9324230e-04  7.9793660e-05 -8.3052660e-04 -1.1398540e-03 -1.2768060e-03 -1.0468570e-09 -1.1143820e-09  1.8186450e-09  1.9308900e-10 -4.4391530e-10 -7.4708530e-10  1.0339050e-10 -4.9883970e-10  6.8515920e-10  5.2631280e-10 -2.3017360e-10 -2.6460920e-10  4.3385830e-06 -6.1816280e-05  3.5743390e-05 -1.2520050e-04 -6.2887160e-05  1.6785680e-06 -2.3439320e-04  5.2999000e-05 -9.6012650e-05  0.0000000e+00 -2.5319510e-05  1.9868110e-06  7.7795360e-11 -8.8334530e-10  7.5673450e-10  5.1252360e-10  1.3052120e-10  6.2903520e-10  1.3635090e-09  6.5543400e-10  8.2745530e-11  9.5328790e-10 -5.2439010e-10 -4.1516430e-10 -8.8393860e-05 -4.6385050e-04  2.0637950e-04  7.6043960e-04  6.6311370e-04  3.3978170e-05 -1.7864640e-03  4.7794390e-04 -2.3644460e-04  1.1735910e-19  1.8014850e-04  3.2306250e-05  0.0000000e+00  0.0000000e+00  0.0000000e+00  0.0000000e+00  0.0000000e+00  0.0000000e+00  0.0000000e+00  0.0000000e+00  0.0000000e+00  0.0000000e+00  0.0000000e+00  0.0000000e+00  0.0000000e+00  0.0000000e+00  0.0000000e+00  0.0000000e+00  0.0000000e+00  0.0000000e+00  0.0000000e+00  0.0000000e+00  0.0000000e+00  0.0000000e+00  0.0000000e+00  0.0000000e+00
 -1.9946500e-09  3.6356720e-10 -5.3794750e-10 -6.1153810e-10 -3.1833890e-10 -1.1835070e-10 -6.2768630e-10  6.3455260e-10 -3.0148750e-10 -4.2065380e-10 -1.1816500e-09 -2.0653470e-09  2.0031780e-10  9.3912130e-05  5.4054800e-05 -1.0832040e-03  3.1562560e-05  1.3025310e-03 -2.1203650e-05 -4.9420660e-04 -5.4119180e-05 -2.0181210e-05  3.9100550e-04  1.2651670e-03 -1.3362660e-03 -2.2980100e-10 -6.6150550e-10  6.9037160e-10 -1.7037010e-10 -3.3559030e-10 -6.8230020e-10  1.2875710e-09  1.9370360e-09  7.2167400e-10 -4.0269590e-10 -7.8475740e-10 -1.1670340e-09 -6.9371670e-04 -1.0386630e-04 -2.0943740e-04  7.3804730e-04 -1.2238510e-03 -1.1844650e-04 -7.3485610e-04  3.1706730e-04  2.5245460e-03  2.5319510e-05  0.0000000e+00 -2.5875420e-04 -5.1841660e-10 -2.8859230e-10 -4.4537690e-10  5.8030170e-10 -5.8187000e-10 -8.2932050e-11 -9.8626160e-10  4.4139610e-10  1.5541140e-09 -1.4928960e-10  2.6819090e-10 -6.9834750e-10 -1.6329800e-04  2.2963400e-04  4.2460650e-04 -4.1516090e-05  7.2810670e-05 -9.9476340e-04 -4.5695230e-04 -1.7836080e-03  9.3654370e-05 -1.8014850e-04 -1.1636450e-19 -1.7389460e-05  0.0000000e+00  0.0000000e+00  0.0000000e+00  0.0000000e+00  0.0000000e+00  0.0000000e+00  0.0000000e+00  0.0000000e+00  0.0000000e+00  0.0000000e+00  0.0000000e+00  0.0000000e+00  0.0000000e+00  0.0000000e+00  0.0000000e+00  0.0000000e+00  0.0000000e+00  0.0000000e+00  0.0000000e+00  0.0000000e+00  0.0000000e+00  0.0000000e+00  0.0000000e+00  0.0000000e+00
 -2.0427090e-10 -2.3216430e-10 -9.4040750e-10 -2.7400160e-11  3.0824010e-10  4.8867060e-11 -1.9508510e-10 -1.4104720e-10  2.1472200e-10 -2.0142120e-11  4.3739800e-10  6.0078480e-11 -3.5085500e-10 -5.1873910e-05  9.0709470e-05 -1.9436280e-04  1.3201420e-04  2.2815730e-04 -1.7065680e-05 -8.2903920e-05 -5.7299690e-05  4.0802500e-06 -1.0029590e-05  1.1688530e-04 -3.6286120e-04  8.2696140e-10 -1.3400130e-09 -1.2942680e-10  1.7162560e-10 -1.2429540e-09  6.3365900e-10  4.5258180e-10  4.2952810e-10  3.0972900e-10 -1.4524920e-10 -9.6902640e-10  1.5721930e-09  1.0089060e-05  6.3962170e-04 -3.4872750e-04  1.2213350e-03  7.3853980e-04 -7.8625910e-06  2.4523560e-03 -5.6636010e-04  7.8290340e-04 -1.9868110e-06  2.5875420e-04  0.0000000e+00  2.0120130e-10 -8.9778420e-10  8.1085010e-12  8.2122750e-11 -3.4732940e-11  5.1910660e-10  2.5022870e-10  2.8284310e-10 -2.5267410e-10  2.4161870e-10 -2.4141490e-10 -1.3103700e-10 -3.7815880e-05 -3.5755810e-06  9.6061730e-05  6.5944660e-05  7.7054810e-05 -1.7511640e-04 -2.5434700e-04 -2.7374330e-04 -6.0228670e-06 -3.2306250e-05  1.7389460e-05  5.4892140e-20  0.0000000e+00  0.0000000e+00  0.0000000e+00  0.0000000e+00  0.0000000e+00  0.0000000e+00  0.0000000e+00  0.0000000e+00  0.0000000e+00  0.0000000e+00  0.0000000e+00  0.0000000e+00  0.0000000e+00  0.0000000e+00  0.0000000e+00  0.0000000e+00  0.0000000e+00  0.0000000e+00  0.0000000e+00  0.0000000e+00  0.0000000e+00  0.0000000e+00  0.0000000e+00  0.0000000e+00
 -4.5570530e-03  2.0805610e-05  2.2689250e-03 -2.3384680e-03  1.4935970e-03  1.1033170e-03 -1.8906090e-04  2.6491170e-04 -2.7040860e-04 -2.8200780e-05  1.7783800e-03  2.4509490e-03  2.4517310e-03 -1.0079910e-09 -2.5332980e-09 -1.6736150e-09  3.0946320e-10  1.5259640e-09  9.4229210e-13 -1.4944030e-09 -4.5677010e-11  7.5153080e-10  2.1958370e-10  1.4695670e-09 -1.9397910e-09 -2.2583680e-19 -1.9727170e-03 -1.3901270e-04  1.6832070e-03  1.8874950e-04  1.3561360e-03  1.1346030e-03 -2.7354240e-04  1.2127010e-03 -1.5195420e-05 -1.8165260e-04  4.0408780e-05  1.8607090e-09 -1.5885610e-09 -2.5550280e-09 -1.9767940e-09 -1.0356940e-09 -3.0770220e-10  2.4617590e-10  7.1923440e-12 -8.7769690e-10 -7.7795360e-11  5.1841660e-10 -2.0120130e-10  0.0000000e+00  0.0000000e+00  0.0000000e+00  0.0000000e+00  0.0000000e+00  0.0000000e+00  0.0000000e+00  0.0000000e+00  0.0000000e+00  0.0000000e+00  0.0000000e+00  0.0000000e+00  0.0000000e+00  0.0000000e+00  0.0000000e+00  0.0000000e+00  0.0000000e+00  0.0000000e+00  0.0000000e+00  0.0000000e+00  0.0000000e+00  0.0000000e+00  0.0000000e+00  0.0000000e+00 -2.2583680e-19 -1.9727170e-03 -1.3901270e-04  1.6832070e-03  1.8874950e-04  1.3561360e-03  1.1346030e-03 -2.7354240e-04  1.2127010e-03 -1.5195420e-05 -1.8165260e-04  4.0408780e-05  1.8607090e-09 -1.5885610e-09 -2.5550280e-09 -1.9767940e-09 -1.0356940e-09 -3.0770220e-10  2.4617590e-10  7.1923440e-12 -8.7769690e-10 -7.7795360e-11  5.1841660e-10 -2.0120130e-10
 -4.8780810e-03  2.2920560e-03  4.9685350e-06  2.1637770e-03  1.8682650e-04 -1.6007620e-03  8.1414660e-04 -2.2013300e-04  6.5228860e-05 -2.8659290e-04 -2.2784360e-03 -2.6591110e-03  1.3943860e-03 -4.5606640e-09  4.3906290e-09  2.7185760e-09 -2.3295170e-09 -3.1711540e-10 -2.2964780e-10 -1.7758700e-09 -1.8838380e-10 -1.7210800e-09  9.4554850e-10 -2.6176080e-09 -3.3803940e-10  1.9727170e-03  5.7594380e-19  1.9452050e-03  2.8603650e-05  2.9607270e-03 -6.8742660e-04 -6.5260720e-04 -2.2648750e-03 -6.1835200e-05  2.0266220e-04  3.2408910e-05  1.6215920e-04 -2.6186050e-09  1.7788150e-09 -7.4924480e-10  1.9842640e-10 -5.7202020e-10 -1.0369100e-09  1.5937540e-10 -2.0258980e-09  7.8451030e-10  8.8334530e-10  2.8859230e-10  8.9778420e-10  0.0000000e+00  0.0000000e+00  0.0000000e+00  0.0000000e+00  0.0000000e+00  0.0000000e+00  0.0000000e+00  0.0000000e+00  0.0000000e+00  0.0000000e+00  0.0000000e+00  0.0000000e+00  0.0000000e+00  0.0000000e+00  0.0000000e+00  0.0000000e+00  0.0000000e+00  0.0000000e+00  0.0000000e+00  0.0000000e+00  0.0000000e+00  0.0000000e+00  0.0000000e+00  0.0000000e+00  1.9727170e-03  5.7594380e-19  1.9452050e-03  2.8603650e-05  2.9607270e-03 -6.8742660e-04 -6.5260720e-04 -2.2648750e-03 -6.1835200e-05  2.0266220e-04  3.2408910e-05  1.6215920e-04 -2.6186050e-09  1.7788150e-09 -7.4924480e-10  1.9842640e-10 -5.7202020e-10 -1.0369100e-09  1.5937540e-10 -2.0258980e-09  7.8451030e-10  8.8334530e-10  2.8859230e-10  8.9778420e-10
[truncated: 66,977 more chars]
