# Supplementary material for: Parametrization of Linear Vibronic Coupling Models for Degenerate Electronic States
Source: J Phys Chem A. 2025 Mar 4;129(10):2655–66. doi: 10.1021/acs.jpca.4c07472 (PMC11912485; doi:10.1021/acs.jpca.4c07472)
Supplement: Supplementary file 2 — jp4c07472_si_002.zip [file jp4c07472_si_002.zip › SI/README.txt]

This document provides an overview of the files `V0.txt` and `LVC.template`, which define an LVC model within SHARC. For detailed documentation, please refer to https://sharc-md.org/?page_id=50#tth_sEc6.9.1.

V0.txt

The `V0.txt` file contains information about the reference geometry and vibrational modes of the system. Its structure is as follows:

1. Reference Geometry: Provides the element symbols, element number, coordinates in Bohrs, and atomic masses in atomic mass units.
3. Frequencies: Vibrational frequencies listed in Hartree units.
4. Mass-Weighted Normal Modes (K matrix): These are arranged as one column per normal mode, ordered in the same sequence as the frequencies. Each column contains three lines per atom, corresponding to the x, y, and z components of the normal mode in the order of the reference geometry.

LVC.template

The `LVC.template` file provides all state-specific parameters. Its structure is as follows:

1. First Line: Path to the `V0.txt` file.
2. Second Line: Number of states per multiplicity.
3. Third Line: Charge per multiplicity.
4. Epsilon block: multiplicity index, state index, energy shift (in Hartree).
5. Kappa block: multiplicity index, state index, mode index, coupling constant (in Hartree/normal mode coordinate).
6. Lambda block: multiplicity index, state 1 index, state 2 index, mode index, coupling constant (in Hartree/normal mode coordinate).
7. SOC R/I: Real and imaginary parts of spin-orbit coupling (SOC) matrices. These are `ntotal x ntotal` matrices, where `ntotal` is defined here as `nsing + 3*ntrip` (number of singlets plus three times the number of triplets). The units are Hartree.
8. DMX/Y/Z: Matrices for (transition) dipole moments in the x, y, and z directions. These are also `ntotal x ntotal` matrices.
