# Supplementary material for: Parametrization of Linear Vibronic Coupling Models for Degenerate Electronic States
Source: J Phys Chem A. 2025 Mar 4;129(10):2655–66. doi: 10.1021/acs.jpca.4c07472 (PMC11912485; doi:10.1021/acs.jpca.4c07472)
Supplement: Supplementary file 2 — jp4c07472_si_002.zip [file jp4c07472_si_002.zip › SI/Rubpy/LVC.template]

/gpfs/data/dilara/rubpy/pbe/lvc_gas_phase/s_17_tr_21/V0.txt
18 0 21
charge 2 3 2
epsilon
39
  1   1  0.0000000000
  1   2  0.0672770000
  1   3  0.0738660000
  1   4  0.0738870000
  1   5  0.0812310000
  1   6  0.0812570000
  1   7  0.0842180000
  1   8  0.0925290000
  1   9  0.0925410000
  1  10  0.0926220000
  1  11  0.0977410000
  1  12  0.1032430000
  1  13  0.1032480000
  1  14  0.1060300000
  1  15  0.1060370000
  1  16  0.1103110000
  1  17  0.1103130000
  1  18  0.1119590000
  3   1  0.0650100000
  3   2  0.0691340000
  3   3  0.0691510000
  3   4  0.0766820000
  3   5  0.0768330000
  3   6  0.0768380000
  3   7  0.0797690000
  3   8  0.0797740000
  3   9  0.0830060000
  3  10  0.0904710000
  3  11  0.1008240000
  3  12  0.1008280000
  3  13  0.1014560000
  3  14  0.1021470000
  3  15  0.1021510000
  3  16  0.1058030000
  3  17  0.1058040000
  3  18  0.1118940000
  3  19  0.1121560000
  3  20  0.1125180000
  3  21  0.1125190000
kappa
3682
  1   1     9  1.97143e-05
  1   1    18 -3.98945e-05
  1   1    19  3.43290e-04
  1   1    27 -7.69082e-05
  1   1    30  2.05184e-05
  1   1    36 -3.95299e-04
  1   1    42 -1.32248e-04
  1   1    60  4.48408e-04
  1   1    66 -6.55011e-05
  1   1    72 -2.05079e-04
  1   1    75  1.46589e-05
  1   1    81  4.21811e-05
  1   1    87  1.67305e-05
  1   1   102  7.11321e-04
  1   1   105 -2.29027e-05
  1   1   111 -4.13315e-04
  1   1   120 -4.78042e-05
  1   1   123  4.29783e-04
  1   1   127  2.04301e-04
  1   1   135  5.99817e-05
  1   1   138 -3.94323e-04
  1   1   147  2.80773e-04
  1   1   150 -2.66591e-05
  1   1   156  2.79718e-04
  1   1   165 -2.40702e-05
  1   1   171  2.97917e-05
  1   1   177 -2.31642e-05
  1   1   183 -2.30550e-05
  1   2     9 -7.28176e-05
  1   2    18 -8.52093e-04
  1   2    19  3.55508e-04
  1   2    27 -3.03489e-04
  1   2    30  3.11165e-04
  1   2    36 -7.83575e-04
  1   2    42 -6.59283e-04
  1   2    51 -5.07230e-04
  1   2    60  1.86448e-03
  1   2    66 -2.90971e-04
  1   2    72 -2.57374e-04
  1   2    75  1.85799e-04
  1   2    81  4.16772e-04
  1   2    87  1.59860e-05
  1   2    90 -3.49540e-05
  1   2   102  7.01377e-04
  1   2   105  2.95639e-04
  1   2   106  1.11385e-05
  1   2   111 -5.63941e-04
  1   2   120  1.06988e-03
  1   2   123  3.82059e-04
  1   2   127 -1.35852e-03
  1   2   129 -3.26551e-05
  1   2   133  1.34219e-05
  1   2   135  3.67404e-04
  1   2   136  1.34655e-05
  1   2   138 -7.23999e-04
  1   2   147 -2.51584e-03
  1   2   148 -1.34057e-05
  1   2   150 -2.45908e-03
  1   2   156  2.29887e-03
  1   2   165 -2.59365e-04
  1   2   171  1.63321e-04
  1   2   177 -4.90671e-05
  1   2   183  1.07397e-04
  1   3     7 -1.39281e-04
  1   3     8 -1.91278e-04
  1   3     9  3.81766e-04
  1   3    11  1.86734e-04
  1   3    13  5.77664e-04
  1   3    14  1.85354e-05
  1   3    16 -6.50106e-05
  1   3    17  2.17466e-04
  1   3    18 -5.55236e-04
  1   3    19  4.41030e-04
  1   3    21  1.55841e-04
  1   3    22  2.89469e-05
  1   3    24  3.30459e-04
  1   3    25 -2.69827e-05
  1   3    26 -2.26635e-04
  1   3    27 -4.47453e-04
  1   3    29 -1.38329e-05
  1   3    30  7.45625e-04
  1   3    32 -4.48238e-04
  1   3    34  2.93779e-04
  1   3    35  4.51909e-04
  1   3    36 -1.11991e-03
  1   3    37  1.08450e-04
  1   3    38 -1.72512e-04
  1   3    40  2.61012e-04
  1   3    41  2.03931e-04
  1   3    42 -7.47194e-04
  1   3    45 -2.11357e-04
  1   3    46  7.31607e-05
  1   3    47 -4.62425e-04
  1   3    49  1.83059e-05
  1   3    50  2.35697e-05
  1   3    51 -4.58214e-04
  1   3    53  5.17145e-05
  1   3    54 -2.56711e-05
  1   3    56 -5.29014e-05
  1   3    57  1.13563e-04
  1   3    58  4.29863e-04
  1   3    59  3.96411e-04
  1   3    60  2.02929e-03
  1   3    62  1.11261e-04
  1   3    63 -1.73727e-04
  1   3    64 -2.47921e-05
  1   3    65 -3.98435e-05
  1   3    66 -3.19829e-04
  1   3    68  1.80829e-05
  1   3    69 -1.75951e-05
  1   3    70  6.56167e-05
  1   3    71  8.63079e-05
  1   3    72 -3.44914e-04
  1   3    73 -1.57640e-05
  1   3    74 -2.37382e-05
  1   3    75  2.13260e-04
  1   3    79 -2.37073e-05
  1   3    80 -1.10625e-04
  1   3    81  2.69058e-04
  1   3    82  2.52073e-05
  1   3    85  5.24033e-05
  1   3    87  1.53460e-04
  1   3    88  2.25532e-05
  1   3    89  2.45824e-05
  1   3    90 -1.25728e-04
  1   3    91  3.99410e-05
  1   3    92 -3.87302e-05
  1   3    95  8.29053e-05
  1   3    96  6.60782e-05
  1   3    97 -1.77449e-04
  1   3    98  1.26783e-04
  1   3   102  9.74981e-04
  1   3   103 -1.09973e-05
  1   3   104  8.85359e-05
  1   3   105  2.61169e-04
  1   3   106  1.02571e-05
  1   3   107 -5.80681e-05
  1   3   109 -8.01545e-05
  1   3   111 -7.55990e-04
  1   3   115  1.62763e-05
  1   3   116  8.44424e-05
  1   3   118 -5.45181e-04
  1   3   119  2.10854e-04
  1   3   120  9.10617e-04
  1   3   123  6.75074e-04
  1   3   124 -1.43787e-04
  1   3   125  9.12628e-05
  1   3   127 -1.10029e-03
  1   3   128  7.80563e-04
  1   3   131  1.71612e-04
  1   3   132  5.36002e-05
  1   3   133  1.37674e-04
  1   3   134 -3.32820e-04
  1   3   135  8.09948e-04
  1   3   136 -3.05787e-04
  1   3   137  2.52314e-05
  1   3   138 -1.04614e-03
  1   3   140 -6.09689e-05
  1   3   141 -7.93312e-05
  1   3   143  5.38800e-05
  1   3   144  1.27652e-05
  1   3   145  1.10181e-03
  1   3   146 -1.06588e-03
  1   3   147 -2.02728e-03
  1   3   148  1.38287e-03
  1   3   149  3.12961e-04
  1   3   150 -2.29795e-03
  1   3   151 -5.06641e-05
  1   3   152 -9.72285e-05
  1   3   154 -1.32494e-03
  1   3   155 -5.02320e-05
  1   3   156  2.50447e-03
  1   3   158 -1.87270e-04
  1   3   159 -1.89232e-04
  1   3   163  1.17530e-04
  1   3   165 -2.88952e-04
  1   3   167 -1.02433e-05
  1   3   169 -1.08723e-04
  1   3   171  1.67848e-04
  1   3   175 -1.48343e-05
  1   3   177 -4.39169e-05
  1   3   179  2.10852e-05
  1   3   181 -1.21687e-04
  1   3   183  1.07137e-04
  1   4     7  1.43834e-04
  1   4     8  1.92073e-04
  1   4     9  3.80749e-04
  1   4    11 -1.95144e-04
  1   4    13 -5.85026e-04
  1   4    14 -1.54846e-05
  1   4    16  7.08038e-05
  1   4    17 -2.12410e-04
  1   4    18 -5.54146e-04
  1   4    19  4.41440e-04
  1   4    21 -1.57630e-04
  1   4    22 -2.87677e-05
  1   4    24 -3.29983e-04
  1   4    25  2.49443e-05
  1   4    26  2.29519e-04
  1   4    27 -4.47770e-04
  1   4    30  7.45093e-04
  1   4    32  4.48669e-04
  1   4    34 -2.91226e-04
  1   4    35 -4.49504e-04
  1   4    36 -1.12213e-03
  1   4    37 -1.10868e-04
  1   4    38  1.72377e-04
  1   4    40 -2.64053e-04
  1   4    41 -2.06497e-04
  1   4    42 -7.47141e-04
  1   4    45  2.13342e-04
  1   4    46 -7.30185e-05
  1   4    47  4.65356e-04
  1   4    49 -2.04415e-05
  1   4    50 -2.00599e-05
  1   4    51 -4.57650e-04
  1   4    53 -5.32848e-05
  1   4    54  2.77427e-05
  1   4    56  5.50051e-05
  1   4    57 -1.12074e-04
  1   4    58 -4.22987e-04
  1   4    59 -3.94790e-04
  1   4    60  2.03081e-03
  1   4    62 -1.13225e-04
  1   4    63  1.77103e-04
  1   4    64  2.09491e-05
  1   4    65  3.89276e-05
  1   4    66 -3.20217e-04
  1   4    68 -1.68018e-05
  1   4    69  1.88830e-05
  1   4    70 -6.28861e-05
  1   4    71 -8.64139e-05
  1   4    72 -3.46052e-04
  1   4    73  1.78544e-05
  1   4    74  2.66257e-05
  1   4    75  2.13071e-04
  1   4    79  2.21760e-05
  1   4    80  1.06731e-04
  1   4    81  2.68466e-04
  1   4    82 -3.00638e-05
  1   4    85 -5.18825e-05
  1   4    87  1.53448e-04
  1   4    88 -2.23627e-05
  1   4    89 -2.84181e-05
  1   4    90 -1.25539e-04
  1   4    91 -3.89541e-05
  1   4    92  3.86789e-05
  1   4    95 -8.35643e-05
  1   4    96 -6.64385e-05
  1   4    97  1.77130e-04
  1   4    98 -1.27586e-04
  1   4   102  9.75408e-04
  1   4   103  1.48818e-05
  1   4   104 -8.68233e-05
  1   4   105  2.61405e-04
  1   4   107  5.37165e-05
  1   4   109  8.36377e-05
  1   4   111 -7.56104e-04
  1   4   115 -1.54015e-05
  1   4   116 -8.17494e-05
  1   4   118  5.47823e-04
  1   4   119 -2.09600e-04
  1   4   120  9.08139e-04
  1   4   123  6.75619e-04
  1   4   124  1.43236e-04
  1   4   125 -8.99432e-05
  1   4   127 -1.11086e-03
  1   4   128 -7.60634e-04
  1   4   129 -4.70203e-05
  1   4   131 -1.69523e-04
  1   4   132 -5.09785e-05
  1   4   133 -7.74371e-05
  1   4   134  3.14935e-04
  1   4   135  8.24605e-04
  1   4   136  3.40478e-04
  1   4   137 -1.66708e-05
  1   4   138 -1.03723e-03
  1   4   140  6.06997e-05
  1   4   141  7.84205e-05
  1   4   143 -5.63653e-05
  1   4   144 -1.54789e-05
  1   4   145 -1.08815e-03
  1   4   146  1.05734e-03
  1   4   147 -2.03088e-03
  1   4   148 -1.38885e-03
  1   4   149 -3.09936e-04
  1   4   150 -2.29146e-03
  1   4   151  4.80187e-05
  1   4   152  9.43418e-05
  1   4   154  1.32758e-03
  1   4   155  6.13076e-05
  1   4   156  2.50177e-03
  1   4   157 -1.04799e-05
  1   4   158  2.00270e-04
  1   4   159  1.83247e-04
  1   4   163 -1.27685e-04
  1   4   165 -2.84555e-04
  1   4   169  1.17874e-04
  1   4   171  1.61085e-04
  1   4   177 -4.59015e-05
  1   4   179 -2.57531e-05
  1   4   181  1.26695e-04
  1   4   183  1.00813e-04
  1   5     7 -1.93889e-04
  1   5     8 -2.71020e-04
  1   5     9 -3.41208e-04
  1   5    11  5.53829e-04
  1   5    13  3.45029e-04
  1   5    14  1.63422e-05
  1   5    16  6.78562e-05
  1   5    17 -1.99677e-04
  1   5    18  1.05145e-04
  1   5    19  4.28200e-04
  1   5    21  4.21124e-05
  1   5    24 -1.59481e-04
  1   5    26  1.60997e-05
  1   5    27  1.79567e-04
  1   5    28  8.51635e-05
  1   5    29  2.11478e-04
  1   5    30 -4.18043e-04
  1   5    32  3.75431e-04
  1   5    34  2.70117e-05
  1   5    35  4.01691e-05
  1   5    36 -1.20704e-03
  1   5    37  6.64730e-05
  1   5    38 -1.10257e-04
  1   5    40 -8.03833e-05
  1   5    41 -6.19155e-05
  1   5    42  9.05532e-05
  1   5    45 -2.39200e-04
  1   5    46 -4.29459e-05
  1   5    47  3.01046e-04
  1   5    49 -2.21714e-05
  1   5    50 -2.36342e-05
  1   5    51  1.45817e-04
  1   5    53  3.88317e-04
  1   5    54 -2.07660e-04
  1   5    57 -1.49851e-05
  1   5    58 -3.64281e-05
  1   5    59 -3.48763e-05
  1   5    60  1.92323e-03
  1   5    62  1.11790e-04
  1   5    63 -1.80687e-04
  1   5    64  9.89854e-05
  1   5    65  1.67668e-04
  1   5    66  1.23628e-04
  1   5    68 -2.48669e-04
  1   5    69  2.64623e-04
  1   5    70 -1.24709e-05
  1   5    71 -1.92015e-05
  1   5    72 -3.51713e-04
  1   5    73  5.50983e-05
  1   5    74  8.18861e-05
  1   5    75 -1.68784e-04
  1   5    76 -1.42814e-04
  1   5    77 -5.52968e-05
  1   5    80  3.57617e-05
  1   5    81 -1.09511e-05
  1   5    82  3.21091e-05
  1   5    84 -1.36943e-05
  1   5    85 -1.11997e-04
  1   5    87 -2.12423e-05
  1   5    90  4.99538e-05
  1   5    91  1.76330e-05
  1   5    92 -1.62906e-05
  1   5    95 -4.34425e-04
  1   5    96 -3.40873e-04
  1   5    97  1.53033e-05
  1   5   100 -5.13086e-05
  1   5   101 -1.20210e-04
  1   5   102  1.06287e-03
  1   5   104  2.49150e-05
  1   5   105  3.47471e-04
  1   5   106  1.25685e-05
  1   5   107  4.23991e-05
  1   5   109 -1.71215e-04
  1   5   110  1.56541e-05
  1   5   111 -8.49403e-04
  1   5   112  3.94341e-05
  1   5   113 -3.58153e-05
  1   5   115  1.28561e-05
  1   5   116  7.16016e-05
  1   5   118  5.39406e-04
  1   5   119 -2.13398e-04
  1   5   120  7.34880e-04
  1   5   121  1.43028e-04
  1   5   122  2.72884e-04
  1   5   123  6.66751e-04
  1   5   124  1.43192e-04
  1   5   125 -9.18533e-05
  1   5   127 -8.05341e-04
  1   5   128 -7.66449e-04
  1   5   129 -4.83810e-05
  1   5   131 -1.14082e-04
  1   5   132 -3.31448e-05
  1   5   133  7.27344e-05
  1   5   134 -1.49124e-04
  1   5   135  7.51280e-04
  1   5   136  2.51660e-05
  1   5   138 -9.22023e-04
  1   5   140  3.09277e-05
  1   5   141  3.87601e-05
  1   5   143  1.39699e-04
  1   5   144  3.64215e-05
  1   5   145 -1.05602e-03
  1   5   146  1.04853e-03
  1   5   147 -1.53494e-03
  1   5   148 -1.12895e-03
  1   5   149 -2.64907e-04
  1   5   150 -1.93608e-03
  1   5   151 -1.13358e-04
  1   5   152 -2.06284e-04
  1   5   154  9.90135e-04
  1   5   155  5.71242e-05
  1   5   156  1.90478e-03
  1   5   158  7.70078e-05
  1   5   159  6.48356e-05
  1   5   161 -1.85934e-05
  1   5   162 -3.13135e-05
  1   5   163 -5.37542e-05
  1   5   165 -2.47372e-04
  1   5   167  3.23080e-05
  1   5   169  6.80694e-05
  1   5   171  1.60138e-04
  1   5   173  3.05843e-05
  1   5   175  1.47007e-05
  1   5   177 -3.70804e-05
  1   5   181  1.14908e-04
  1   5   183  1.10625e-04
  1   6     7  1.91291e-04
  1   6     8  2.70571e-04
  1   6     9 -3.43975e-04
  1   6    10  1.13966e-05
  1   6    11 -5.57160e-04
  1   6    13 -3.50866e-04
  1   6    14 -1.38972e-05
  1   6    16 -6.49261e-05
  1   6    17  2.04890e-04
  1   6    18  1.04301e-04
  1   6    19  4.28400e-04
  1   6    21 -4.45689e-05
  1   6    24  1.57730e-04
  1   6    26 -1.29607e-05
  1   6    27  1.79500e-04
  1   6    28 -8.74070e-05
  1   6    29 -2.12426e-04
  1   6    30 -4.19014e-04
  1   6    32 -3.73119e-04
  1   6    34 -2.56521e-05
  1   6    35 -3.87310e-05
  1   6    36 -1.20734e-03
  1   6    37 -6.79479e-05
  1   6    38  1.08272e-04
  1   6    40  7.72916e-05
  1   6    41  5.87767e-05
  1   6    42  9.10817e-05
  1   6    45  2.39688e-04
  1   6    46  4.35026e-05
  1   6    47 -2.97489e-04
  1   6    49  2.49962e-05
  1   6    50  2.79532e-05
  1   6    51  1.44663e-04
  1   6    53 -3.88238e-04
  1   6    54  2.07481e-04
  1   6    57  1.61093e-05
  1   6    58  4.10230e-05
  1   6    59  3.57720e-05
  1   6    60  1.92291e-03
  1   6    62 -1.13637e-04
  1   6    63  1.83064e-04
  1   6    64 -1.02790e-04
  1   6    65 -1.68498e-04
  1   6    66  1.22964e-04
  1   6    68  2.49283e-04
  1   6    69 -2.62515e-04
  1   6    70  1.53388e-05
  1   6    71  1.90444e-05
  1   6    72 -3.51738e-04
  1   6    73 -5.44420e-05
  1   6    74 -7.95898e-05
  1   6    75 -1.68714e-04
  1   6    76  1.44358e-04
  1   6    77  5.57045e-05
  1   6    80 -4.09538e-05
  1   6    81 -1.04693e-05
  1   6    82 -3.72569e-05
  1   6    84  1.15464e-05
  1   6    85  1.13051e-04
  1   6    87 -2.05612e-05
  1   6    90  5.00491e-05
  1   6    91 -1.63616e-05
  1   6    92  1.61513e-05
  1   6    95  4.29900e-04
  1   6    96  3.38000e-04
  1   6    97 -1.49842e-05
  1   6   100  4.84948e-05
  1   6   101  1.20634e-04
  1   6   102  1.06359e-03
  1   6   104 -2.43212e-05
  1   6   105  3.46798e-04
  1   6   106  1.35368e-05
  1   6   107 -4.71875e-05
  1   6   109  1.74546e-04
  1   6   110 -1.48042e-05
  1   6   111 -8.49088e-04
  1   6   112 -3.78297e-05
  1   6   113  3.62805e-05
  1   6   115 -1.23416e-05
  1   6   116 -6.91234e-05
  1   6   118 -5.32839e-04
  1   6   119  2.11892e-04
  1   6   120  7.36359e-04
  1   6   121 -1.40964e-04
  1   6   122 -2.67282e-04
  1   6   123  6.67389e-04
  1   6   124 -1.41883e-04
  1   6   125  9.21544e-05
  1   6   127 -7.94601e-04
  1   6   128  7.75096e-04
  1   6   131  1.14539e-04
  1   6   132  3.47622e-05
  1   6   133 -1.69190e-05
  1   6   134  1.32702e-04
  1   6   135  7.58176e-04
  1   6   138 -9.22657e-04
  1   6   140 -3.04793e-05
  1   6   141 -3.90054e-05
  1   6   143 -1.41497e-04
  1   6   144 -3.85347e-05
  1   6   145  1.05909e-03
  1   6   146 -1.04543e-03
  1   6   147 -1.52900e-03
  1   6   148  1.11373e-03
  1   6   149  2.63331e-04
  1   6   150 -1.94043e-03
  1   6   151  1.10455e-04
  1   6   152  2.03269e-04
  1   6   154 -9.79787e-04
  1   6   155 -4.67612e-05
  1   6   156  1.90690e-03
  1   6   158 -6.60132e-05
  1   6   159 -6.82685e-05
  1   6   161  1.55721e-05
  1   6   162  3.20388e-05
  1   6   163  4.43393e-05
  1   6   165 -2.49389e-04
  1   6   167 -3.34643e-05
  1   6   169 -5.83903e-05
  1   6   171  1.63665e-04
  1   6   173 -2.89535e-05
  1   6   175 -2.26232e-05
  1   6   177 -3.29971e-05
  1   6   181 -1.08338e-04
  1   6   183  1.16002e-04
  1   7     9  1.94396e-05
  1   7    18  3.31049e-04
  1   7    19  5.04026e-04
  1   7    30 -1.35384e-04
  1   7    36 -1.37293e-03
  1   7    42  5.71740e-05
  1   7    51  1.65396e-04
  1   7    60  2.07435e-03
  1   7    66  9.97717e-05
  1   7    72 -4.18875e-04
  1   7    75 -1.33276e-04
  1   7    81 -1.16286e-04
  1   7    87  8.56043e-05
  1   7    90 -2.34581e-05
  1   7   102  1.23217e-03
  1   7   105  3.40814e-04
  1   7   106  1.28459e-05
  1   7   111 -9.36436e-04
  1   7   120  7.01453e-04
  1   7   123  7.57361e-04
  1   7   127 -7.51234e-04
  1   7   129 -1.65991e-05
  1   7   133  3.58762e-05
  1   7   134 -1.04161e-05
  1   7   135  9.77422e-04
  1   7   136  1.79713e-05
  1   7   138 -1.07474e-03
  1   7   147 -1.40004e-03
  1   7   150 -1.94258e-03
  1   7   156  2.00288e-03
  1   7   165 -2.56720e-04
  1   7   171  1.63147e-04
  1   7   177 -2.64354e-05
  1   7   183  1.14058e-04
  1   8     7 -2.31415e-04
  1   8     8 -2.35661e-04
  1   8     9 -2.51644e-05
  1   8    10  3.98839e-05
  1   8    11  2.91669e-04
  1   8    13  1.53751e-04
  1   8    14 -1.63467e-05
  1   8    16  1.00107e-05
  1   8    17 -4.98254e-05
  1   8    18  1.81338e-04
  1   8    19  4.63499e-04
  1   8    21 -1.35687e-04
  1   8    23  3.04677e-05
  1   8    24 -1.83433e-04
  1   8    25  3.06817e-05
  1   8    26  1.27785e-04
  1   8    27  1.96686e-04
  1   8    28  2.29430e-05
  1   8    29  1.00933e-04
  1   8    30  2.06536e-05
  1   8    32 -7.57690e-05
  1   8    33  1.24290e-05
  1   8    34 -2.06192e-04
  1   8    35 -4.48109e-04
  1   8    36 -1.56888e-03
  1   8    37  1.01593e-04
  1   8    38 -1.19140e-04
  1   8    40 -6.65983e-05
  1   8    41 -6.85145e-05
  1   8    42 -1.59767e-04
  1   8    44  4.52947e-05
  1   8    45 -2.53943e-04
  1   8    46 -2.44352e-05
  1   8    47  7.95067e-05
  1   8    49  2.37696e-05
  1   8    50  3.42905e-05
  1   8    51  1.55605e-04
  1   8    53  1.37604e-04
  1   8    54 -4.93006e-05
  1   8    56  4.92445e-05
  1   8    57 -7.16682e-05
  1   8    58 -2.55547e-04
  1   8    59 -3.18483e-04
  1   8    60  2.01400e-03
  1   8    62  4.24739e-05
  1   8    63 -4.95139e-05
  1   8    64  5.23759e-05
  1   8    65  1.33461e-04
  1   8    66 -3.43796e-05
  1   8    68 -1.31088e-04
  1   8    69  1.03952e-04
  1   8    70 -4.26714e-05
  1   8    71 -4.48886e-05
  1   8    72 -4.03345e-04
  1   8    75 -5.53237e-05
  1   8    76 -7.00499e-05
  1   8    77 -1.48832e-05
  1   8    80  7.01202e-05
  1   8    81 -2.39312e-05
  1   8    82  3.08756e-05
  1   8    85 -5.44153e-05
  1   8    87  6.62024e-05
  1   8    90  2.22486e-05
  1   8    91  2.60242e-05
  1   8    92 -3.26761e-05
  1   8    95 -8.08400e-05
  1   8    96 -8.16937e-05
  1   8    97 -1.39903e-04
  1   8    98  7.46341e-05
  1   8   100  2.48692e-05
  1   8   101  9.59885e-05
  1   8   102  1.27000e-03
  1   8   105  3.26586e-04
  1   8   106  1.13943e-05
  1   8   107  8.96068e-05
  1   8   109  1.81602e-04
  1   8   110  1.21774e-05
  1   8   111 -1.03792e-03
  1   8   115  2.81479e-05
  1   8   116  7.70395e-05
  1   8   118  1.64814e-04
  1   8   119 -3.76219e-05
  1   8   120  3.62640e-04
  1   8   121 -1.74843e-04
  1   8   122 -2.35363e-04
  1   8   123  1.12698e-03
  1   8   124  3.44770e-05
  1   8   125 -1.30541e-05
  1   8   127 -4.99117e-04
  1   8   128 -3.40321e-04
  1   8   129  2.70194e-05
  1   8   131  2.18598e-05
  1   8   132  1.62211e-05
  1   8   133 -2.01784e-04
  1   8   134  5.00885e-04
  1   8   135  1.47114e-03
  1   8   136  4.85550e-04
  1   8   137  4.05895e-05
  1   8   138 -1.43760e-03
  1   8   140  2.70456e-05
  1   8   141  4.07742e-05
  1   8   143  1.51309e-04
  1   8   144  1.19346e-05
  1   8   145 -4.40605e-04
  1   8   146  3.21868e-04
  1   8   147 -6.95556e-04
  1   8   148 -5.97984e-04
  1   8   149 -4.73976e-05
  1   8   150 -1.34616e-03
  1   8   151 -6.57185e-05
  1   8   152 -1.99940e-04
  1   8   154  1.11696e-03
  1   8   155 -1.02644e-04
  1   8   156  2.41512e-03
  1   8   157 -1.00298e-05
  1   8   158  3.58421e-05
  1   8   159  4.46319e-05
  1   8   163 -1.12103e-04
  1   8   164  2.11183e-05
  1   8   165 -2.94732e-04
  1   8   166 -1.21037e-05
  1   8   167  2.35260e-05
  1   8   169  4.09092e-05
  1   8   171  1.14712e-04
  1   8   173  2.09247e-05
  1   8   177 -4.42458e-05
  1   8   181  1.17350e-04
  1   8   182 -2.02528e-05
  1   8   183  1.50127e-04
  1   9     7  2.30013e-04
  1   9     8  2.35643e-04
  1   9     9 -2.75863e-05
  1   9    10 -3.87656e-05
  1   9    11 -2.96602e-04
  1   9    13 -1.58460e-04
  1   9    14  1.88738e-05
  1   9    17  5.64321e-05
  1   9    18  1.81226e-04
  1   9    19  4.63730e-04
  1   9    21  1.34227e-04
  1   9    23 -2.95743e-05
  1   9    24  1.83592e-04
  1   9    25 -3.42962e-05
  1   9    26 -1.26217e-04
  1   9    27  1.97345e-04
  1   9    28 -2.50164e-05
  1   9    29 -1.02502e-04
  1   9    30  1.98502e-05
  1   9    32  7.87668e-05
  1   9    34  2.12474e-04
  1   9    35  4.52677e-04
  1   9    36 -1.56811e-03
  1   9    37 -1.01628e-04
  1   9    38  1.17764e-04
  1   9    40  6.47873e-05
  1   9    41  6.66204e-05
  1   9    42 -1.59544e-04
  1   9    44 -4.29431e-05
  1   9    45  2.55464e-04
  1   9    46  2.38024e-05
  1   9    47 -7.66213e-05
  1   9    49 -2.04414e-05
  1   9    50 -3.07470e-05
  1   9    51  1.55478e-04
  1   9    53 -1.37912e-04
  1   9    54  4.86940e-05
  1   9    56 -4.72575e-05
  1   9    57  7.34556e-05
  1   9    58  2.63913e-04
  1   9    59  3.20737e-04
  1   9    60  2.01337e-03
  1   9    62 -4.41726e-05
  1   9    63  5.16906e-05
  1   9    64 -5.69298e-05
  1   9    65 -1.34566e-04
  1   9    66 -3.46200e-05
  1   9    68  1.32302e-04
  1   9    69 -1.01573e-04
  1   9    70  4.58157e-05
  1   9    71  4.48568e-05
  1   9    72 -4.03026e-04
  1   9    75 -5.52802e-05
  1   9    76  7.16226e-05
  1   9    77  1.59091e-05
  1   9    80 -7.60932e-05
  1   9    81 -2.33391e-05
  1   9    82 -3.53707e-05
  1   9    85  5.54497e-05
  1   9    87  6.66494e-05
  1   9    90  2.22752e-05
  1   9    91 -2.46453e-05
  1   9    92  3.27696e-05
  1   9    95  7.65646e-05
  1   9    96  8.23722e-05
  1   9    97  1.40739e-04
  1   9    98 -7.42244e-05
  1   9   100 -2.56577e-05
  1   9   101 -9.77549e-05
  1   9   102  1.27024e-03
  1   9   105  3.25653e-04
  1   9   106  1.31325e-05
  1   9   107 -9.48095e-05
  1   9   109 -1.79240e-04
  1   9   110 -1.06257e-05
  1   9   111 -1.03843e-03
  1   9   115 -2.54963e-05
  1   9   116 -7.39214e-05
  1   9   118 -1.61810e-04
  1   9   119  3.77526e-05
  1   9   120  3.62905e-04
  1   9   121  1.78153e-04
  1   9   122  2.42891e-04
  1   9   123  1.12670e-03
  1   9   124 -3.30389e-05
  1   9   125  1.53650e-05
  1   9   127 -4.91621e-04
  1   9   128  3.48929e-04
  1   9   129 -5.05008e-05
  1   9   131 -2.02690e-05
  1   9   133  3.10905e-04
  1   9   134 -5.34548e-04
  1   9   135  1.44335e-03
  1   9   136 -4.41740e-04
  1   9   137 -2.90375e-05
  1   9   138 -1.45233e-03
  1   9   140 -2.50669e-05
  1   9   141 -4.44210e-05
  1   9   143 -1.51339e-04
  1   9   144 -1.75930e-05
  1   9   145  4.46080e-04
  1   9   146 -3.24979e-04
  1   9   147 -6.92885e-04
  1   9   148  5.92605e-04
  1   9   149  4.90247e-05
  1   9   150 -1.34817e-03
  1   9   151  6.86111e-05
  1   9   152  1.91470e-04
  1   9   154 -1.11636e-03
  1   9   155  1.15575e-04
  1   9   156  2.41753e-03
  1   9   158 -2.80562e-05
  1   9   159 -4.31641e-05
  1   9   163  1.01894e-04
  1   9   165 -2.99341e-04
  1   9   167 -2.39511e-05
  1   9   169 -3.45370e-05
  1   9   171  1.16959e-04
  1   9   173 -1.94829e-05
  1   9   177 -4.36002e-05
  1   9   181 -1.10418e-04
  1   9   182  1.31885e-05
  1   9   183  1.56275e-04
  1  10     9  4.32841e-05
  1  10    18 -5.39199e-04
  1  10    19  1.89692e-04
  1  10    27 -5.46434e-04
  1  10    30  4.37744e-04
  1  10    36 -4.49731e-04
  1  10    42 -8.68455e-04
  1  10    51 -4.22736e-04
  1  10    60  1.94058e-03
  1  10    66 -4.61027e-04
  1  10    72 -9.60152e-05
  1  10    75  3.83164e-04
  1  10    81  3.88314e-04
  1  10    87  1.92665e-04
  1  10    90 -4.20839e-05
  1  10   102  1.43419e-03
  1  10   105  1.01866e-03
  1  10   106  3.73528e-05
  1  10   111 -5.57503e-04
  1  10   120 -1.10728e-03
  1  10   123  1.58118e-04
  1  10   127 -9.74156e-04
  1  10   129 -2.22944e-05
  1  10   133  1.23337e-05
  1  10   135  3.45224e-04
  1  10   136  2.20683e-05
  1  10   138 -1.29145e-03
  1  10   147  1.35492e-03
  1  10   150  2.88647e-03
  1  10   156  1.24574e-03
  1  10   165 -5.60872e-05
  1  10   169 -1.23689e-05
  1  10   170 -1.04305e-05
  1  10   171 -3.80386e-04
  1  10   175 -1.31212e-05
  1  10   177 -1.18562e-04
  1  10   181  1.06570e-05
  1  10   182 -1.05367e-05
  1  10   183  4.57504e-04
  1  11     9 -3.62282e-05
  1  11    18  3.81667e-04
  1  11    19  3.90700e-04
  1  11    27  2.56713e-05
  1  11    30  2.42038e-04
  1  11    36 -1.50545e-03
  1  11    42 -2.96608e-04
  1  11    51  2.03919e-04
  1  11    60  1.83934e-03
  1  11    66 -9.26403e-05
  1  11    72 -2.58374e-04
  1  11    75 -5.36624e-05
  1  11    87  1.60570e-04
  1  11    90 -2.46657e-05
  1  11   102  1.30423e-03
  1  11   105  4.42804e-04
  1  11   106  1.63868e-05
  1  11   111 -9.58711e-04
  1  11   120 -5.68321e-05
  1  11   123  7.78046e-04
  1  11   127 -5.14715e-04
  1  11   129 -1.19632e-05
  1  11   133  5.28991e-05
  1  11   134 -1.13896e-05
  1  11   135  1.46615e-03
  1  11   136  2.51147e-05
  1  11   138 -1.39517e-03
  1  11   150 -1.98401e-04
  1  11   156  1.77201e-03
  1  11   165 -1.89574e-04
  1  11   171  1.03156e-05
  1  11   177 -6.54451e-05
  1  11   183  2.33117e-04
  1  12     7 -5.48686e-05
  1  12     8 -5.05751e-05
  1  12     9 -1.83336e-05
  1  12    10  2.24521e-05
  1  12    11  1.09957e-04
  1  12    13  1.10665e-04
  1  12    14 -1.83534e-05
  1  12    16  1.15830e-05
  1  12    17 -8.19901e-05
  1  12    18 -3.77024e-04
  1  12    19  3.06552e-04
  1  12    21 -1.37753e-04
  1  12    23  1.44417e-05
  1  12    24 -6.73331e-05
  1  12    26 -2.27029e-05
  1  12    27 -2.24766e-04
  1  12    29  5.13871e-05
  1  12    30  1.81459e-04
  1  12    32  2.72537e-04
  1  12    33 -5.39066e-05
  1  12    34  4.03142e-05
  1  12    35  1.02930e-04
  1  12    36 -9.04768e-04
  1  12    37 -2.73783e-05
  1  12    38  2.67634e-05
  1  12    40 -2.76676e-05
  1  12    41 -3.22156e-05
  1  12    42 -5.38592e-04
  1  12    44  1.04124e-05
  1  12    45 -3.96575e-05
  1  12    46 -8.71386e-05
  1  12    47  2.37242e-04
  1  12    49 -3.93793e-05
  1  12    50 -6.58557e-05
  1  12    51 -2.29380e-04
  1  12    53 -3.89289e-05
  1  12    54  1.16221e-05
  1  12    56 -5.76557e-05
  1  12    57  7.89554e-05
  1  12    58 -6.31846e-05
  1  12    59 -9.03535e-05
  1  12    60  1.83559e-03
  1  12    62 -8.89114e-05
  1  12    63  9.26450e-05
  1  12    65  1.52107e-05
  1  12    66 -1.88570e-04
  1  12    68 -1.41354e-04
  1  12    69  9.85304e-05
  1  12    70 -3.01145e-05
  1  12    71 -2.81559e-05
  1  12    72 -6.45545e-05
  1  12    73  2.36512e-05
  1  12    74  5.72958e-05
  1  12    75  1.49500e-04
  1  12    76 -4.03468e-05
  1  12    80 -2.40148e-05
  1  12    81  2.03199e-04
  1  12    82  1.52040e-05
  1  12    85 -3.94668e-05
  1  12    87  5.15656e-05
  1  12    88 -1.23163e-05
  1  12    95  1.20880e-04
  1  12    96  1.45709e-04
  1  12    97  2.25519e-04
  1  12    98 -1.02930e-04
  1  12   100 -7.65453e-05
  1  12   101 -4.03586e-04
  1  12   102  1.49586e-03
  1  12   105  8.93279e-04
  1  12   106  3.20095e-05
  1  12   107  8.74495e-05
  1  12   108  1.67581e-05
  1  12   109 -5.38951e-05
  1  12   111 -7.87606e-04
  1  12   112  6.22803e-05
  1  12   113 -3.66626e-05
  1  12   115  1.44781e-04
  1  12   116  3.56572e-04
  1  12   118 -8.09183e-05
  1  12   119  1.36644e-05
  1  12   120 -1.10026e-03
  1  12   121 -2.26195e-05
  1  12   122 -2.49394e-05
  1  12   123  5.44619e-05
  1  12   124  2.65258e-04
  1  12   125 -1.00279e-04
  1  12   127 -7.95765e-04
  1  12   128 -1.84538e-04
  1  12   129  1.40007e-05
  1  12   133  1.30739e-04
  1  12   134 -2.02828e-04
  1  12   135  4.72273e-04
  1  12   136  1.07970e-04
  1  12   137  1.64850e-05
  1  12   138 -1.25732e-03
  1  12   140 -1.65649e-04
  1  12   141 -3.35619e-04
  1  12   143  4.72949e-04
  1  12   144  2.26028e-05
  1  12   145 -3.84469e-05
  1  12   146  2.22998e-05
  1  12   147  1.42881e-03
  1  12   148  3.43684e-04
  1  12   150  2.85017e-03
  1  12   151 -3.53288e-04
  1  12   152 -1.20719e-03
  1  12   154  2.44887e-04
  1  12   155 -3.81118e-05
  1  12   156  6.03382e-04
  1  12   158  3.73670e-04
  1  12   159  5.45168e-04
  1  12   161  5.09091e-05
  1  12   162  6.06096e-05
  1  12   163 -2.17144e-05
  1  12   166 -8.74785e-05
  1  12   167  1.63659e-04
  1  12   168 -1.05994e-05
  1  12   169 -5.88393e-05
  1  12   170 -1.83099e-05
  1  12   171 -3.36293e-04
  1  12   172  1.45720e-05
  1  12   173 -3.01006e-05
  1  12   175 -4.84836e-05
  1  12   176  1.38052e-05
  1  12   177 -1.32849e-04
  1  12   178 -4.54361e-05
  1  12   179 -1.79332e-04
  1  12   180 -1.13174e-05
  1  12   181  5.84844e-05
  1  12   182 -2.21560e-05
  1  12   183  4.37934e-04
  1  13     7  5.57737e-05
  1  13     8  5.06430e-05
  1  13     9 -1.79479e-05
  1  13    10 -2.11914e-05
  1  13    11 -1.15254e-04
  1  13    13 -1.17867e-04
  1  13    14  2.08484e-05
  1  13    17  8.68300e-05
  1  13    18 -3.79256e-04
  1  13    19  3.07395e-04
  1  13    21  1.36522e-04
  1  13    23 -1.50204e-05
  1  13    24  6.60058e-05
  1  13    26  2.59607e-05
  1  13    27 -2.25150e-04
  1  13    29 -5.32108e-05
  1  13    30  1.82519e-04
  1  13    32 -2.70259e-04
  1  13    33  5.70678e-05
  1  13    34 -3.93572e-05
  1  13    35 -1.01037e-04
  1  13    36 -9.05212e-04
  1  13    37  2.53652e-05
  1  13    38 -2.82731e-05
  1  13    40  2.47650e-05
  1  13    41  2.91639e-05
  1  13    42 -5.40027e-04
  1  13    45  4.01158e-05
  1  13    46  8.74019e-05
  1  13    47 -2.34068e-04
  1  13    49  3.98925e-05
  1  13    50  6.96351e-05
  1  13    51 -2.30719e-04
  1  13    53  3.91931e-05
  1  13    54 -1.09514e-05
  1  13    56  5.99776e-05
  1  13    57 -7.77815e-05
  1  13    58  6.85503e-05
  1  13    59  9.17054e-05
  1  13    60  1.83493e-03
  1  13    62  8.77670e-05
  1  13    63 -9.10077e-05
  1  13    65 -1.52707e-05
  1  13    66 -1.88221e-04
  1  13    68  1.43240e-04
  1  13    69 -9.74553e-05
  1  13    70  3.24320e-05
  1  13    71  2.78380e-05
  1  13    72 -6.42098e-05
  1  13    73 -2.17122e-05
  1  13    74 -5.45946e-05
  1  13    75  1.49787e-04
  1  13    76  4.18213e-05
  1  13    80  2.01197e-05
  1  13    81  2.03718e-04
  1  13    82 -1.94105e-05
  1  13    85  4.10609e-05
  1  13    87  5.15438e-05
  1  13    88  1.11471e-05
  1  13    95 -1.24546e-04
  1  13    96 -1.48653e-04
  1  13    97 -2.25593e-04
  1  13    98  1.01835e-04
  1  13   100  7.30462e-05
  1  13   101  4.05254e-04
  1  13   102  1.49513e-03
  1  13   105  8.91869e-04
  1  13   106  3.35903e-05
  1  13   107 -9.79950e-05
  1  13   109  5.67584e-05
  1  13   111 -7.87718e-04
  1  13   112 -6.09670e-05
  1  13   113  3.74144e-05
  1  13   115 -1.45749e-04
  1  13   116 -3.54899e-04
  1  13   118  7.83031e-05
  1  13   119 -1.42611e-05
  1  13   120 -1.09983e-03
  1  13   121  2.33740e-05
  1  13   122  2.98604e-05
  1  13   123  5.39212e-05
  1  13   124 -2.64752e-04
  1  13   125  1.01570e-04
  1  13   127 -7.91946e-04
  1  13   128  1.95559e-04
  1  13   129 -5.14929e-05
  1  13   133 -9.54477e-05
  1  13   134  1.91511e-04
  1  13   135  4.83958e-04
  1  13   136 -6.65951e-05
  1  13   138 -1.26005e-03
  1  13   140  1.64855e-04
  1  13   141  3.36478e-04
  1  13   143 -4.75534e-04
  1  13   144 -2.47683e-05
  1  13   145  3.35215e-05
  1  13   146 -2.28158e-05
  1  13   147  1.42742e-03
  1  13   148 -3.32003e-04
  1  13   150  2.84964e-03
  1  13   151  3.56155e-04
  1  13   152  1.20965e-03
  1  13   154 -2.41778e-04
  1  13   155  4.06617e-05
  1  13   156  6.05025e-04
  1  13   158 -3.69828e-04
  1  13   159 -5.46907e-04
  1  13   161 -5.19441e-05
  1  13   162 -5.97825e-05
  1  13   163  2.13601e-05
  1  13   166  7.86576e-05
  1  13   167 -1.58618e-04
  1  13   169  3.70345e-05
  1  13   171 -3.42286e-04
  1  13   172 -1.27960e-05
  1  13   173  2.87235e-05
  1  13   175  1.84068e-05
  1  13   177 -1.41801e-04
  1  13   178  3.85998e-05
  1  13   179  1.65877e-04
  1  13   181 -3.84453e-05
  1  13   183  4.47164e-04
  1  14     7 -2.30584e-05
  1  14     8 -3.40835e-05
  1  14     9 -6.53030e-05
  1  14    11  1.80602e-04
  1  14    13  2.45192e-05
  1  14    16  5.25040e-05
  1  14    17 -1.42365e-04
  1  14    18 -1.54952e-04
  1  14    19  4.36120e-04
  1  14    21 -1.16121e-04
  1  14    22 -2.46053e-05
  1  14    24 -9.13918e-05
  1  14    26  3.38917e-05
  1  14    27 -1.98749e-04
  1  14    28  8.34750e-05
  1  14    29  1.96451e-04
  1  14    32  2.61684e-04
  1  14    36 -8.41228e-04
  1  14    37 -6.32540e-05
  1  14    38  1.04220e-04
  1  14    40 -1.32961e-04
  1  14    41 -9.84016e-05
  1  14    42 -4.23912e-04
  1  14    45 -1.05765e-04
  1  14    46 -1.99344e-05
  1  14    47  1.59482e-04
  1  14    49 -5.23828e-05
  1  14    50 -5.42696e-05
  1  14    51 -4.89792e-05
  1  14    53  1.48793e-04
  1  14    54 -8.23112e-05
  1  14    56  1.32641e-05
  1  14    57 -2.60789e-05
  1  14    58 -7.46702e-05
  1  14    59 -6.71385e-05
  1  14    60  1.92777e-03
  1  14    62  2.18007e-05
  1  14    63 -3.68260e-05
  1  14    64  7.00875e-05
  1  14    65  1.15694e-04
  1  14    66 -1.43271e-04
  1  14    68 -1.45405e-04
  1  14    69  1.60575e-04
  1  14    70  2.46478e-05
  1  14    71  3.32416e-05
  1  14    72 -1.44739e-04
  1  14    73  5.07696e-05
  1  14    74  7.20307e-05
  1  14    75  1.35765e-04
  1  14    76 -5.33453e-05
  1  14    77 -2.14584e-05
  1  14    80  4.18582e-05
  1  14    81  1.45721e-04
  1  14    82  3.40079e-05
  1  14    85 -6.77291e-05
  1  14    87  5.27456e-05
  1  14    90  1.41012e-05
  1  14    95 -1.94939e-04
  1  14    96 -1.48069e-04
  1  14    97 -3.25469e-05
  1  14    98  2.49398e-05
  1  14   100  1.15397e-05
  1  14   101  3.19988e-05
  1  14   102  1.56172e-03
  1  14   103  2.11228e-05
  1  14   104 -1.18561e-04
  1  14   105  9.31626e-04
  1  14   106  3.19923e-05
  1  14   107  2.54160e-04
  1  14   108 -2.73623e-05
  1  14   109 -4.56443e-05
  1  14   111 -8.26874e-04
  1  14   112 -2.38176e-05
  1  14   113  2.42822e-05
  1  14   116 -5.30165e-05
  1  14   118 -4.47060e-04
  1  14   119  1.85226e-04
  1  14   120 -1.16646e-03
  1  14   121  1.11464e-04
  1  14   122  2.22850e-04
  1  14   123  2.22837e-04
  1  14   124  4.61875e-05
  1  14   125 -3.01917e-05
  1  14   127 -7.82714e-04
  1  14   128 -5.36553e-04
  1  14   129 -4.84102e-05
  1  14   131 -2.17438e-04
  1  14   132 -6.13480e-05
  1  14   133  6.31277e-05
  1  14   134 -1.75494e-04
  1  14   135  3.24637e-04
  1  14   136  3.76397e-04
  1  14   137 -2.73088e-05
  1  14   138 -1.35680e-03
  1  14   140  9.00606e-05
  1  14   141  1.11531e-04
  1  14   143 -6.96207e-05
  1  14   144 -2.02936e-05
  1  14   145  1.92805e-04
  1  14   146 -2.00051e-04
  1  14   147  1.51496e-03
  1  14   148  1.25809e-03
  1  14   149  3.18402e-04
  1  14   150  2.98455e-03
  1  14   151  1.19116e-04
  1  14   152  2.10472e-04
  1  14   154  4.08133e-04
  1  14   155  3.03966e-05
  1  14   156  8.39410e-04
  1  14   158 -1.34843e-04
  1  14   159 -1.28763e-04
  1  14   161 -1.46587e-05
  1  14   162 -2.66453e-05
  1  14   163  3.79274e-05
  1  14   165 -2.46416e-05
  1  14   167 -1.85508e-05
  1  14   169 -1.96890e-04
  1  14   171 -3.51806e-04
  1  14   173  2.48228e-05
  1  14   175 -6.67395e-05
  1  14   177 -1.36510e-04
  1  14   179  2.67331e-05
  1  14   180 -1.26523e-05
  1  14   181  2.69228e-04
  1  14   183  4.35421e-04
  1  15     7  2.35503e-05
  1  15     8  3.44911e-05
  1  15     9 -6.60710e-05
  1  15    11 -1.86484e-04
  1  15    13 -3.15849e-05
  1  15    16 -4.79452e-05
  1  15    17  1.47658e-04
  1  15    18 -1.54460e-04
  1  15    19  4.35925e-04
  1  15    21  1.13002e-04
  1  15    22  2.40160e-05
  1  15    24  8.98111e-05
  1  15    26 -3.14598e-05
  1  15    27 -1.98549e-04
  1  15    28 -8.48284e-05
  1  15    29 -1.97885e-04
  1  15    32 -2.60802e-04
  1  15    36 -8.40774e-04
  1  15    37  6.11728e-05
  1  15    38 -1.05356e-04
  1  15    40  1.29748e-04
  1  15    41  9.51530e-05
  1  15    42 -4.22642e-04
  1  15    45  1.05457e-04
  1  15    46  2.02974e-05
  1  15    47 -1.56741e-04
  1  15    49  5.43748e-05
  1  15    50  5.82470e-05
  1  15    51 -4.92435e-05
  1  15    53 -1.50105e-04
  1  15    54  8.36222e-05
  1  15    56 -1.08773e-05
  1  15    57  2.75594e-05
  1  15    58  7.93441e-05
  1  15    59  6.73614e-05
  1  15    60  1.92745e-03
  1  15    62 -2.37029e-05
  1  15    63  3.94817e-05
  1  15    64 -7.42526e-05
  1  15    65 -1.15767e-04
  1  15    66 -1.43667e-04
  1  15    68  1.47103e-04
  1  15    69 -1.59441e-04
  1  15    70 -2.21126e-05
  1  15    71 -3.33607e-05
  1  15    72 -1.44796e-04
  1  15    73 -4.88674e-05
  1  15    74 -6.93947e-05
  1  15    75  1.35928e-04
  1  15    76  5.50262e-05
  1  15    77  2.25546e-05
  1  15    79 -1.13575e-05
  1  15    80 -4.59173e-05
  1  15    81  1.45645e-04
  1  15    82 -3.79153e-05
  1  15    85  6.92531e-05
  1  15    87  5.38311e-05
  1  15    90  1.42613e-05
  1  15    95  1.92230e-04
  1  15    96  1.45999e-04
  1  15    97  3.34360e-05
  1  15    98 -2.67221e-05
  1  15   100 -1.55854e-05
  1  15   101 -3.12457e-05
  1  15   102  1.56217e-03
  1  15   104  1.14823e-04
  1  15   105  9.29513e-04
  1  15   106  3.61760e-05
  1  15   107 -2.64454e-04
  1  15   108  4.59808e-05
  1  15   109  4.94435e-05
  1  15   111 -8.26805e-04
  1  15   112  2.54374e-05
  1  15   113 -2.35945e-05
  1  15   116  5.66804e-05
  1  15   118  4.42593e-04
  1  15   119 -1.85770e-04
  1  15   120 -1.16912e-03
  1  15   121 -1.11041e-04
  1  15   122 -2.18771e-04
  1  15   123  2.23152e-04
  1  15   124 -4.50221e-05
  1  15   125  3.10849e-05
  1  15   127 -7.75279e-04
  1  15   128  5.47414e-04
  1  15   129  1.18439e-05
  1  15   131  2.19177e-04
  1  15   132  6.03424e-05
  1  15   133 -3.93233e-05
  1  15   134  1.67504e-04
  1  15   135  3.32179e-04
  1  15   136 -3.30600e-04
  1  15   137  3.87210e-05
  1  15   138 -1.36742e-03
  1  15   140 -9.18868e-05
  1  15   141 -1.12129e-04
  1  15   143  6.97692e-05
  1  15   144  1.88925e-05
  1  15   145 -1.96415e-04
  1  15   146  1.98775e-04
  1  15   147  1.51633e-03
  1  15   148 -1.24232e-03
  1  15   149 -3.16911e-04
  1  15   150  2.99203e-03
  1  15   151 -1.19562e-04
  1  15   152 -2.13671e-04
  1  15   154 -4.04589e-04
  1  15   155 -2.73306e-05
  1  15   156  8.39525e-04
  1  15   158  1.41428e-04
  1  15   159  1.29013e-04
  1  15   161  1.36774e-05
  1  15   162  2.80059e-05
  1  15   163 -3.94000e-05
  1  15   165 -2.31512e-05
  1  15   167  2.47122e-05
  1  15   169  1.73777e-04
  1  15   170 -1.75933e-05
  1  15   171 -3.61930e-04
  1  15   173 -2.65548e-05
  1  15   175  3.56347e-05
  1  15   176  1.69705e-05
  1  15   177 -1.45437e-04
  1  15   179 -4.09627e-05
  1  15   181 -2.48974e-04
  1  15   182 -1.62343e-05
  1  15   183  4.46386e-04
  1  16     8  1.51719e-05
  1  16     9  1.23412e-04
  1  16    10 -3.21629e-05
  1  16    11  1.81959e-05
  1  16    14  1.04343e-05
  1  16    16  4.51135e-05
  1  16    18 -4.36877e-04
  1  16    19  4.72915e-04
  1  16    21 -4.06715e-05
  1  16    22 -9.98376e-05
  1  16    23 -1.88684e-04
  1  16    24 -1.19757e-04
  1  16    25  2.62000e-04
  1  16    26 -2.02177e-04
  1  16    27 -3.61060e-04
  1  16    28 -8.46515e-05
  1  16    29 -1.67529e-05
  1  16    30  3.04565e-04
  1  16    32 -4.11322e-05
  1  16    33 -6.97426e-05
  1  16    34 -2.70309e-04
  1  16    36 -1.19597e-03
  1  16    37  3.27105e-05
  1  16    38  6.52713e-05
  1  16    40 -2.72194e-05
  1  16    42 -6.63072e-04
  1  16    44 -1.90223e-04
  1  16    45 -1.24181e-04
  1  16    46  1.05205e-04
  1  16    47  9.15780e-05
  1  16    49  5.03459e-05
  1  16    51 -2.41335e-04
  1  16    54  2.96080e-05
  1  16    56  1.04710e-04
  1  16    57  1.57658e-04
  1  16    58 -3.93807e-05
  1  16    59  1.06546e-05
  1  16    60  1.73152e-03
  1  16    62 -1.93303e-05
  1  16    63 -3.58748e-05
  1  16    66 -2.85553e-04
  1  16    69  1.56331e-05
  1  16    70 -5.01297e-05
  1  16    71  1.27423e-04
  1  16    73  4.92656e-05
  1  16    75  2.21350e-04
  1  16    81  2.66326e-04
  1  16    83  1.36007e-05
  1  16    84 -1.50972e-05
  1  16    87  3.83040e-05
  1  16    90 -2.20716e-05
  1  16    95  2.51378e-04
  1  16    96 -9.15693e-05
  1  16    97 -1.50072e-05
  1  16    98 -1.72133e-04
  1  16   100 -4.07221e-04
  1  16   101 -6.57778e-05
  1  16   102  1.51773e-03
  1  16   103  1.29558e-05
  1  16   105  7.67820e-04
  1  16   106  2.71905e-05
  1  16   107  6.63081e-05
  1  16   108 -1.41869e-04
  1  16   110  1.71117e-05
  1  16   111 -9.09243e-04
  1  16   112 -2.95193e-05
  1  16   113 -1.54088e-04
  1  16   115 -3.68088e-04
  1  16   116  3.33158e-04
  1  16   118 -1.34039e-05
  1  16   119  5.66365e-05
  1  16   120 -8.16688e-04
  1  16   121 -2.39441e-04
  1  16   122  4.17459e-04
  1  16   123 -2.35753e-04
  1  16   125 -2.81838e-04
  1  16   127 -8.72402e-04
  1  16   128 -7.22436e-05
  1  16   129 -1.53160e-04
  1  16   131 -2.73186e-05
  1  16   132  2.36163e-05
  1  16   133  1.24907e-04
  1  16   134  1.29179e-04
  1  16   135  3.37433e-04
  1  16   136 -3.59915e-05
  1  16   137  1.10587e-04
  1  16   138 -1.07183e-03
  1  16   140 -3.28196e-04
  1  16   141  3.68120e-05
  1  16   143  1.94348e-04
  1  16   144  6.37854e-04
  1  16   145 -2.08343e-05
  1  16   146 -9.84123e-05
  1  16   147  9.22583e-04
  1  16   148  9.75681e-05
  1  16   149  2.55405e-04
  1  16   150  2.28030e-03
  1  16   151 -1.70796e-03
  1  16   152 -1.03395e-04
  1  16   154 -4.41148e-04
  1  16   155 -7.93830e-04
  1  16   156 -4.21521e-05
  1  16   158  5.30811e-04
  1  16   159 -1.36367e-04
  1  16   161 -5.62662e-05
  1  16   162  9.72661e-05
  1  16   163  5.19544e-05
  1  16   164  8.03206e-05
  1  16   165  8.22456e-05
  1  16   166  1.69074e-04
  1  16   167  1.86433e-04
  1  16   168 -1.38647e-05
  1  16   170 -3.84761e-05
  1  16   171 -2.39370e-04
  1  16   172 -4.20980e-05
  1  16   173 -4.23830e-05
  1  16   175 -3.43009e-05
  1  16   176 -1.97197e-05
  1  16   177 -1.59421e-04
  1  16   178  1.96025e-04
  1  16   179 -1.36640e-04
  1  16   180 -1.45506e-05
  1  16   181  3.65587e-05
  1  16   182  2.00345e-05
  1  16   183  3.72321e-04
  1  17     8 -1.55826e-05
  1  17     9  1.23924e-04
  1  17    10  3.34858e-05
  1  17    11 -2.23168e-05
  1  17    16 -4.03482e-05
  1  17    17  1.31887e-05
  1  17    18 -4.36890e-04
  1  17    19  4.73011e-04
  1  17    21  3.75796e-05
  1  17    22  1.00011e-04
  1  17    23  1.88003e-04
  1  17    24  1.19863e-04
  1  17    25 -2.64400e-04
  1  17    26  2.05975e-04
  1  17    27 -3.61030e-04
  1  17    28  8.45429e-05
  1  17    29  1.38438e-05
  1  17    30  3.04750e-04
  1  17    32  4.43293e-05
  1  17    33  7.24088e-05
  1  17    34  2.71802e-04
  1  17    36 -1.19494e-03
  1  17    37 -3.37910e-05
  1  17    38 -6.78732e-05
  1  17    40  2.53186e-05
  1  17    41 -1.10956e-05
  1  17    42 -6.62825e-04
  1  17    44  1.92917e-04
  1  17    45  1.25953e-04
  1  17    46 -1.05288e-04
  1  17    47 -8.75676e-05
  1  17    49 -4.99350e-05
  1  17    50  1.10899e-05
  1  17    51 -2.40448e-04
  1  17    54 -2.87347e-05
  1  17    56 -1.01772e-04
  1  17    57 -1.57365e-04
  1  17    58  4.37425e-05
  1  17    59 -1.12419e-05
  1  17    60  1.73151e-03
  1  17    62  1.73287e-05
  1  17    63  3.85502e-05
  1  17    66 -2.85143e-04
  1  17    69 -1.38745e-05
  1  17    70  5.24091e-05
  1  17    71 -1.27755e-04
  1  17    73 -4.67722e-05
  1  17    75  2.21423e-04
  1  17    81  2.66306e-04
  1  17    83 -1.36337e-05
  1  17    84  1.36942e-05
  1  17    87  3.79256e-05
  1  17    90 -2.24546e-05
  1  17    95 -2.54397e-04
  1  17    96  8.98729e-05
  1  17    97  1.37498e-05
  1  17    98  1.71289e-04
  1  17   100  4.03959e-04
  1  17   101  6.87514e-05
  1  17   102  1.51808e-03
  1  17   105  7.64384e-04
  1  17   106  2.88120e-05
  1  17   107 -7.44681e-05
  1  17   108  1.57681e-04
  1  17   109  1.01927e-05
  1  17   110 -1.58133e-05
  1  17   111 -9.09443e-04
  1  17   112  3.10324e-05
  1  17   113  1.54966e-04
  1  17   115  3.66953e-04
  1  17   116 -3.32161e-04
  1  17   119 -5.74507e-05
  1  17   120 -8.16915e-04
  1  17   121  2.40983e-04
  1  17   122 -4.11248e-04
  1  17   123 -2.35642e-04
  1  17   125  2.83358e-04
  1  17   127 -8.77544e-04
  1  17   128  8.28242e-05
  1  17   129  1.12519e-04
  1  17   131  2.87445e-05
  1  17   132 -2.47509e-05
  1  17   133 -1.00325e-04
  1  17   134 -1.37905e-04
  1  17   135  3.42999e-04
  1  17   136  7.33664e-05
  1  17   137 -1.01316e-04
  1  17   138 -1.07141e-03
  1  17   140  3.27644e-04
  1  17   141 -3.56037e-05
  1  17   143 -1.98307e-04
  1  17   144 -6.40131e-04
  1  17   145  2.04862e-05
  1  17   146  9.67581e-05
  1  17   147  9.22761e-04
  1  17   148 -8.26315e-05
  1  17   149 -2.55119e-04
  1  17   150  2.27880e-03
  1  17   151  1.71129e-03
  1  17   152  1.09089e-04
  1  17   154  4.40958e-04
  1  17   155  7.93419e-04
  1  17   156 -4.28650e-05
  1  17   158 -5.30878e-04
  1  17   159  1.35128e-04
  1  17   161  5.60324e-05
  1  17   162 -9.69375e-05
  1  17   163 -4.88724e-05
  1  17   164 -8.38347e-05
  1  17   165  7.94237e-05
  1  17   166 -1.76297e-04
  1  17   167 -1.83321e-04
  1  17   168  1.08734e-05
  1  17   169 -2.37054e-05
  1  17   170  2.53447e-05
  1  17   171 -2.40656e-04
  1  17   172  4.43210e-05
  1  17   173  4.12477e-05
  1  17   176  4.34206e-05
  1  17   177 -1.58382e-04
  1  17   178 -2.02014e-04
  1  17   179  1.25322e-04
  1  17   181 -1.84859e-05
  1  17   182 -3.71775e-05
  1  17   183  3.73685e-04
  1  18     9 -2.81722e-04
  1  18    18  3.94118e-05
  1  18    19  4.53890e-04
  1  18    27 -4.20983e-04
  1  18    30  1.34853e-04
  1  18    36 -1.13659e-03
  1  18    42 -8.67193e-04
  1  18    51  1.49739e-04
  1  18    60  2.04391e-03
  1  18    66 -2.70116e-04
  1  18    72 -1.74961e-04
  1  18    75 -1.28285e-05
  1  18    81  3.57835e-04
  1  18    87  1.01341e-04
  1  18    90 -7.44338e-05
  1  18   102  1.70719e-03
  1  18   105  8.32268e-04
  1  18   106  3.04468e-05
  1  18   111 -8.70978e-04
  1  18   120 -1.00821e-03
  1  18   123  4.96452e-04
  1  18   127 -7.06147e-04
  1  18   129 -1.71725e-05
  1  18   133  1.21838e-05
  1  18   135  3.40495e-04
  1  18   136  2.22076e-05
  1  18   138 -1.48212e-03
  1  18   147  1.37773e-03
  1  18   150  2.59787e-03
  1  18   156  1.30796e-03
  1  18   165 -7.46225e-05
  1  18   169 -1.00028e-05
  1  18   171 -3.39094e-04
  1  18   175 -1.24437e-05
  1  18   177 -1.14557e-04
  1  18   183  4.32308e-04
  3   1     9 -5.48402e-05
  3   1    18 -9.20690e-04
  3   1    19  2.97423e-04
  3   1    27 -2.52919e-04
  3   1    30  3.23795e-04
  3   1    36 -7.15616e-04
  3   1    42 -6.46861e-04
  3   1    51 -5.40508e-04
  3   1    60  1.74350e-03
  3   1    66 -2.55147e-04
  3   1    72 -1.76727e-04
  3   1    75  2.15189e-04
  3   1    81  3.98129e-04
  3   1    90 -2.96811e-05
  3   1   102  6.04463e-04
  3   1   105  2.94611e-04
  3   1   106  1.10966e-05
  3   1   111 -5.13053e-04
  3   1   120  1.06214e-03
  3   1   123  2.33676e-04
  3   1   127 -1.32822e-03
  3   1   129 -3.25609e-05
  3   1   133  1.05038e-05
  3   1   135  2.86663e-04
  3   1   136  1.07219e-05
  3   1   138 -5.79381e-04
  3   1   147 -2.51568e-03
  3   1   148 -1.56314e-05
  3   1   150 -2.44565e-03
  3   1   156  1.97729e-03
  3   1   165 -2.30954e-04
  3   1   171  1.67296e-04
  3   1   177 -4.03314e-05
  3   1   183  1.07812e-04
  3   2     7 -3.31719e-05
  3   2     8 -6.20371e-05
  3   2     9  4.09139e-04
  3   2    10 -1.10785e-05
  3   2    11  9.47056e-05
  3   2    13  5.22388e-04
  3   2    14  8.31120e-05
  3   2    16 -8.76401e-05
  3   2    17  1.99685e-04
  3   2    18 -5.72262e-04
  3   2    19  3.72223e-04
  3   2    21  7.86179e-05
  3   2    22  2.53804e-05
  3   2    23  3.64145e-05
  3   2    24  3.39732e-04
  3   2    26 -1.59012e-04
  3   2    27 -4.22139e-04
  3   2    30  7.16011e-04
  3   2    32 -3.08356e-04
  3   2    33 -3.59127e-05
  3   2    34  2.19162e-04
  3   2    35  2.59693e-04
  3   2    36 -1.00180e-03
  3   2    37  8.29615e-05
  3   2    38 -1.78505e-04
  3   2    40  2.44243e-04
  3   2    41  1.45286e-04
  3   2    42 -6.96930e-04
  3   2    45 -1.07846e-04
  3   2    46  1.26020e-05
  3   2    47 -3.92029e-04
  3   2    51 -4.71250e-04
  3   2    53  2.50399e-05
  3   2    54 -1.61399e-05
  3   2    56 -3.73310e-05
  3   2    57  1.16413e-04
  3   2    58  3.52452e-04
  3   2    59  2.51420e-04
  3   2    60  1.94231e-03
  3   2    62  6.64570e-05
  3   2    63 -1.39783e-04
  3   2    64 -5.16634e-05
  3   2    65 -6.52048e-05
  3   2    66 -2.65243e-04
  3   2    68  1.71271e-05
  3   2    69 -2.18981e-05
  3   2    72 -2.33427e-04
  3   2    73 -1.75931e-05
  3   2    74 -2.00239e-05
  3   2    75  2.18228e-04
  3   2    79 -3.81064e-05
  3   2    80 -1.09959e-04
  3   2    81  2.52812e-04
  3   2    82  1.23995e-05
  3   2    84  1.24107e-05
  3   2    85  5.44920e-05
  3   2    87  1.27131e-04
  3   2    88  2.21108e-05
  3   2    89  3.17576e-05
  3   2    90 -1.29786e-04
  3   2    91  4.32146e-05
  3   2    92 -3.25734e-05
  3   2    95  2.81288e-04
  3   2    96  1.71675e-04
  3   2    97 -1.97188e-04
  3   2    98  1.81994e-04
  3   2   100 -1.29097e-05
  3   2   101 -2.08512e-05
  3   2   102  8.64417e-04
  3   2   104  7.14556e-05
  3   2   105  2.82058e-04
  3   2   106  1.10378e-05
  3   2   107 -4.44160e-05
  3   2   108  1.32289e-05
  3   2   111 -6.63598e-04
  3   2   116  5.25542e-05
  3   2   118 -5.76159e-04
  3   2   119  3.11270e-04
  3   2   120  9.90407e-04
  3   2   121 -7.46458e-05
  3   2   122 -1.92255e-04
  3   2   123  4.04152e-04
  3   2   124 -1.07634e-04
  3   2   125  8.93363e-05
  3   2   127 -1.19886e-03
  3   2   128  8.24022e-04
  3   2   129  9.75564e-05
  3   2   131  1.37377e-04
  3   2   132  2.43714e-05
  3   2   133  5.84223e-05
  3   2   134 -1.91523e-04
  3   2   135  5.97003e-04
  3   2   136 -1.02539e-04
  3   2   137  2.55294e-05
  3   2   138 -7.97046e-04
  3   2   140 -7.47053e-05
  3   2   141 -7.52850e-05
  3   2   145  1.09190e-03
  3   2   146 -1.36062e-03
  3   2   147 -2.25756e-03
  3   2   148  1.42698e-03
  3   2   149  5.19142e-04
  3   2   150 -2.40117e-03
  3   2   151 -1.84026e-05
  3   2   152 -2.75003e-05
  3   2   154 -1.00127e-03
  3   2   155 -1.65673e-04
  3   2   156  2.10117e-03
  3   2   158 -1.24412e-04
  3   2   159 -9.86982e-05
  3   2   163  8.28116e-05
  3   2   164  1.60056e-05
  3   2   165 -2.45182e-04
  3   2   167 -1.24825e-05
  3   2   169 -1.18496e-04
  3   2   170  2.17837e-05
  3   2   171  1.74918e-04
  3   2   175 -1.63153e-05
  3   2   177 -3.41989e-05
  3   2   179  1.87786e-05
  3   2   181 -1.66928e-04
  3   2   182 -2.24116e-05
  3   2   183  1.05725e-04
  3   3     7  3.82889e-05
  3   3     8  6.34298e-05
  3   3     9  4.09351e-04
  3   3    10  1.26335e-05
  3   3    11 -1.04119e-04
  3   3    13 -5.29640e-04
  3   3    14 -8.02230e-05
  3   3    16  9.35903e-05
  3   3    17 -1.94756e-04
  3   3    18 -5.71397e-04
  3   3    19  3.72754e-04
  3   3    21 -8.05940e-05
  3   3    22 -2.53440e-05
  3   3    23 -3.67895e-05
  3   3    24 -3.39306e-04
  3   3    26  1.61617e-04
  3   3    27 -4.22238e-04
  3   3    30  7.15274e-04
  3   3    32  3.08971e-04
  3   3    33  3.94769e-05
  3   3    34 -2.17304e-04
  3   3    35 -2.57597e-04
  3   3    36 -1.00360e-03
  3   3    37 -8.56623e-05
  3   3    38  1.78718e-04
  3   3    40 -2.47175e-04
  3   3    41 -1.47811e-04
  3   3    42 -6.97296e-04
  3   3    44  1.08025e-05
  3   3    45  1.10423e-04
  3   3    46 -1.22949e-05
  3   3    47  3.94812e-04
  3   3    51 -4.70819e-04
  3   3    53 -2.69696e-05
  3   3    54  1.82601e-05
  3   3    56  3.94500e-05
  3   3    57 -1.14876e-04
  3   3    58 -3.45838e-04
  3   3    59 -2.49858e-04
  3   3    60  1.94371e-03
  3   3    62 -6.85952e-05
  3   3    63  1.43396e-04
  3   3    64  4.73107e-05
  3   3    65  6.37446e-05
  3   3    66 -2.65794e-04
  3   3    68 -1.59230e-05
  3   3    69  2.29208e-05
  3   3    72 -2.34148e-04
  3   3    73  1.96616e-05
  3   3    74  2.26364e-05
  3   3    75  2.18303e-04
  3   3    79  3.65502e-05
  3   3    80  1.05576e-04
  3   3    81  2.52588e-04
  3   3    82 -1.75256e-05
  3   3    84 -1.31069e-05
  3   3    85 -5.36846e-05
  3   3    87  1.27309e-04
  3   3    88 -2.19184e-05
  3   3    89 -3.56718e-05
  3   3    90 -1.29500e-04
  3   3    91 -4.22000e-05
  3   3    92  3.25049e-05
  3   3    95 -2.80577e-04
  3   3    96 -1.71576e-04
  3   3    97  1.96584e-04
  3   3    98 -1.82086e-04
  3   3   100  1.08185e-05
  3   3   101  2.23182e-05
  3   3   102  8.64466e-04
  3   3   104 -6.98795e-05
  3   3   105  2.82412e-04
  3   3   106  1.03413e-05
  3   3   107  3.99133e-05
  3   3   111 -6.63921e-04
  3   3   116 -4.98873e-05
  3   3   118  5.78170e-04
  3   3   119 -3.09194e-04
  3   3   120  9.88017e-04
  3   3   121  7.51688e-05
  3   3   122  1.95525e-04
  3   3   123  4.04224e-04
  3   3   124  1.07307e-04
  3   3   125 -8.75237e-05
  3   3   127 -1.20515e-03
  3   3   128 -8.01301e-04
  3   3   129 -1.53512e-04
  3   3   131 -1.35097e-04
  3   3   132 -2.30964e-05
  3   3   133 -1.43132e-05
  3   3   134  1.77666e-04
  3   3   135  6.03510e-04
  3   3   136  1.30336e-04
  3   3   137 -1.93143e-05
  3   3   138 -7.94281e-04
  3   3   140  7.43848e-05
  3   3   141  7.42883e-05
  3   3   145 -1.07599e-03
  3   3   146  1.34878e-03
  3   3   147 -2.26170e-03
  3   3   148 -1.43124e-03
  3   3   149 -5.14626e-04
  3   3   150 -2.39477e-03
  3   3   151  1.56627e-05
  3   3   152  2.48968e-05
  3   3   154  1.00249e-03
  3   3   155  1.74458e-04
  3   3   156  2.09867e-03
  3   3   158  1.35076e-04
  3   3   159  9.35613e-05
  3   3   163 -9.13961e-05
  3   3   165 -2.42431e-04
  3   3   167  1.09679e-05
  3   3   169  1.27862e-04
  3   3   170 -1.29404e-05
  3   3   171  1.68317e-04
  3   3   173  1.13074e-05
  3   3   177 -3.64838e-05
  3   3   179 -2.32796e-05
  3   3   181  1.71347e-04
  3   3   182  1.70984e-05
  3   3   183  9.83926e-05
  3   4     9  5.65407e-05
  3   4    18  3.42455e-04
  3   4    19  4.27978e-04
  3   4    27 -5.60042e-05
  3   4    30 -1.85622e-04
  3   4    36 -1.20208e-03
  3   4    42  1.30987e-04
  3   4    51  1.70304e-04
  3   4    60  1.98674e-03
  3   4    66  1.46076e-04
  3   4    72 -2.87520e-04
  3   4    75 -1.50246e-04
  3   4    81 -1.33595e-04
  3   4    87  6.92372e-05
  3   4    90 -3.45962e-05
  3   4    95 -2.74887e-05
  3   4    98 -1.28289e-05
  3   4   102  1.16664e-03
  3   4   105  3.91546e-04
  3   4   106  1.47034e-05
  3   4   111 -8.23181e-04
  3   4   118  1.24708e-05
  3   4   119 -3.00593e-05
  3   4   120  7.96224e-04
  3   4   122  1.78071e-05
  3   4   123  3.43021e-04
  3   4   127 -8.99182e-04
  3   4   128 -1.79499e-05
  3   4   129 -5.14826e-05
  3   4   133  2.63409e-05
  3   4   135  6.34763e-04
  3   4   136  1.11646e-05
  3   4   138 -7.37136e-04
  3   4   145  1.00119e-05
  3   4   146  8.47389e-05
  3   4   147 -1.66258e-03
  3   4   148 -3.64079e-05
  3   4   149 -6.31328e-05
  3   4   150 -1.99814e-03
  3   4   154  2.32745e-05
  3   4   155  3.10486e-05
  3   4   156  1.39333e-03
  3   4   158  1.29026e-05
  3   4   165 -1.89786e-04
  3   4   171  1.74219e-04
  3   4   177 -2.00189e-05
  3   4   183  1.05328e-04
  3   5     7 -1.76753e-05
  3   5     9 -4.39979e-04
  3   5    10  4.65523e-05
  3   5    11  8.73646e-05
  3   5    13  4.58499e-05
  3   5    14 -1.36787e-05
  3   5    16 -1.38741e-05
  3   5    17 -1.01581e-04
  3   5    18  9.77351e-05
  3   5    19  3.64499e-04
  3   5    21  2.23060e-04
  3   5    22 -5.25028e-05
  3   5    23 -1.76578e-05
  3   5    24  5.21526e-05
  3   5    25  5.89414e-05
  3   5    26  1.06412e-04
  3   5    27  1.56395e-04
  3   5    29  8.46888e-05
  3   5    30 -5.48984e-04
  3   5    32  5.10684e-04
  3   5    33 -2.24695e-04
  3   5    34  6.57894e-05
  3   5    35  3.74710e-04
  3   5    36 -9.82856e-04
  3   5    37 -5.71010e-05
  3   5    38  3.59898e-05
  3   5    40 -2.79889e-05
  3   5    41 -5.86374e-05
  3   5    42  1.79714e-04
  3   5    44 -7.95163e-05
  3   5    45  1.77382e-04
  3   5    46 -1.57621e-04
  3   5    47  2.43838e-04
  3   5    49 -2.65532e-05
  3   5    50 -8.25383e-05
  3   5    51  1.46626e-04
  3   5    53  1.24231e-04
  3   5    56 -2.64429e-05
  3   5    57  2.72165e-05
  3   5    58  1.37555e-04
  3   5    59  2.96257e-04
  3   5    60  1.79679e-03
  3   5    65 -2.26362e-05
  3   5    66  1.24580e-04
  3   5    68 -1.41164e-04
  3   5    69  5.63062e-05
  3   5    70 -2.77571e-05
  3   5    71 -1.91015e-05
  3   5    72 -2.79575e-04
  3   5    74  5.07256e-05
  3   5    75 -1.77808e-04
  3   5    80 -2.95412e-05
  3   5    81  1.21213e-05
  3   5    82 -1.45664e-05
  3   5    84  1.03312e-05
  3   5    85 -2.94974e-05
  3   5    87 -3.43624e-05
  3   5    90  7.42805e-05
  3   5    92  1.24559e-05
  3   5    95  7.06375e-05
  3   5    96  9.92935e-05
  3   5    97  6.67423e-05
  3   5   101 -2.06066e-04
  3   5   102  8.96525e-04
  3   5   105  3.77646e-04
  3   5   106  1.43274e-05
  3   5   107 -1.76785e-05
  3   5   109 -2.13257e-04
  3   5   110 -7.77111e-05
  3   5   111 -7.16510e-04
  3   5   115 -1.02738e-05
  3   5   116 -1.13623e-05
  3   5   118 -1.44094e-04
  3   5   119  1.44546e-05
  3   5   120  8.16851e-04
  3   5   121  1.21336e-04
  3   5   122  8.14988e-05
  3   5   123  3.68799e-04
  3   5   124  1.27465e-04
  3   5   125 -1.34915e-05
  3   5   127 -9.31122e-04
  3   5   128  9.26896e-05
  3   5   129 -2.81940e-05
  3   5   131 -1.10957e-04
  3   5   132 -1.01522e-04
  3   5   133  2.52830e-04
  3   5   134 -2.66738e-04
  3   5   135  4.96962e-04
  3   5   136 -1.34193e-04
  3   5   137 -5.24906e-05
  3   5   138 -6.76491e-04
  3   5   140 -2.28166e-05
  3   5   141 -7.96088e-05
  3   5   143 -1.30967e-04
  3   5   144  1.92582e-05
  3   5   145  3.61741e-04
  3   5   146 -1.96309e-04
  3   5   147 -1.77804e-03
  3   5   148  5.18935e-04
  3   5   149 -5.43251e-05
  3   5   150 -2.03837e-03
  3   5   152  7.58932e-05
  3   5   154 -1.49173e-04
  3   5   155  3.79281e-05
  3   5   156  1.53415e-03
  3   5   158  4.04167e-05
  3   5   159  1.06523e-04
  3   5   161 -1.96957e-05
  3   5   162 -1.43715e-05
  3   5   163  5.27232e-05
  3   5   164 -1.88065e-05
  3   5   165 -2.16887e-04
  3   5   169 -6.02898e-05
  3   5   170 -1.90374e-05
  3   5   171  1.73847e-04
  3   5   173  1.03422e-05
  3   5   177 -2.66763e-05
  3   5   181 -2.14765e-05
  3   5   183  1.14399e-04
  3   6     7  1.29861e-05
  3   6     9 -4.39581e-04
  3   6    10 -3.89241e-05
  3   6    11 -9.43543e-05
  3   6    13 -4.72191e-05
  3   6    14  2.08329e-05
  3   6    16  1.29394e-05
  3   6    17  1.08342e-04
  3   6    18  9.78792e-05
  3   6    19  3.64259e-04
  3   6    21 -2.23328e-04
  3   6    22  5.48992e-05
  3   6    23  2.35910e-05
  3   6    24 -4.78302e-05
  3   6    25 -6.35046e-05
  3   6    26 -1.02356e-04
  3   6    27  1.55763e-04
  3   6    29 -8.64117e-05
  3   6    30 -5.48386e-04
  3   6    32 -5.06361e-04
  3   6    33  2.30670e-04
  3   6    34 -5.60732e-05
  3   6    35 -3.71891e-04
  3   6    36 -9.83328e-04
  3   6    37  5.58038e-05
  3   6    38 -3.86053e-05
  3   6    40  2.93730e-05
  3   6    41  5.45814e-05
  3   6    42  1.79634e-04
  3   6    44  8.62379e-05
  3   6    45 -1.72897e-04
  3   6    46  1.57445e-04
  3   6    47 -2.41208e-04
  3   6    49  2.81653e-05
  3   6    50  8.69086e-05
  3   6    51  1.45955e-04
  3   6    53 -1.24326e-04
  3   6    56  3.00979e-05
  3   6    57 -2.31444e-05
  3   6    58 -1.21819e-04
  3   6    59 -2.96635e-04
  3   6    60  1.79708e-03
  3   6    65  2.10405e-05
  3   6    66  1.24517e-04
  3   6    68  1.41127e-04
  3   6    69 -5.58420e-05
  3   6    70  3.11719e-05
  3   6    71  1.60166e-05
  3   6    72 -2.79576e-04
  3   6    74 -4.85680e-05
  3   6    75 -1.77826e-04
  3   6    80  2.31989e-05
  3   6    81  1.18604e-05
  3   6    84 -1.07018e-05
  3   6    85  3.17148e-05
  3   6    87 -3.37545e-05
  3   6    88 -1.08613e-05
  3   6    90  7.38970e-05
  3   6    92 -1.26402e-05
  3   6    95 -5.19512e-05
  3   6    96 -1.07168e-04
  3   6    97 -6.68608e-05
  3   6    98  1.58927e-05
  3   6   101  2.05984e-04
  3   6   102  8.96420e-04
  3   6   105  3.77886e-04
  3   6   106  1.40784e-05
  3   6   107  1.20060e-05
  3   6   109  2.16652e-04
  3   6   110  7.72616e-05
  3   6   111 -7.15988e-04
  3   6   116  1.52134e-05
  3   6   118  1.42132e-04
  3   6   119  1.17815e-05
  3   6   120  8.15944e-04
  3   6   121 -1.14581e-04
  3   6   122 -8.88014e-05
  3   6   123  3.68734e-04
  3   6   124 -1.26210e-04
  3   6   125  1.94273e-05
  3   6   127 -9.33126e-04
  3   6   128 -6.05105e-05
  3   6   129  1.16299e-05
  3   6   131  1.13646e-04
  3   6   132  9.99621e-05
  3   6   133 -2.17084e-04
  3   6   134  2.51169e-04
  3   6   135  5.18605e-04
  3   6   136  1.58411e-04
  3   6   137  5.68619e-05
  3   6   138 -6.71574e-04
  3   6   140  1.85169e-05
  3   6   141  7.90275e-05
  3   6   143  1.27663e-04
  3   6   144 -2.39543e-05
  3   6   145 -3.65303e-04
  3   6   146  1.20514e-04
  3   6   147 -1.77873e-03
  3   6   148 -5.05622e-04
  3   6   149  1.11933e-04
  3   6   150 -2.03548e-03
  3   6   152 -7.87989e-05
  3   6   154  1.39780e-04
  3   6   155 -5.54094e-05
  3   6   156  1.53294e-03
  3   6   158 -3.87892e-05
  3   6   159 -1.07984e-04
  3   6   161  1.73103e-05
  3   6   162  1.42821e-05
  3   6   163 -5.91350e-05
  3   6   164  2.96921e-05
  3   6   165 -2.14012e-04
  3   6   169  6.70884e-05
  3   6   170  3.20538e-05
  3   6   171  1.68647e-04
  3   6   177 -2.47397e-05
  3   6   181  2.37761e-05
  3   6   182 -1.32773e-05
  3   6   183  1.13401e-04
  3   7     7 -1.22451e-04
  3   7     8  1.17575e-05
  3   7    10  1.32653e-04
  3   7    11  7.60165e-05
  3   7    13  1.15651e-05
  3   7    14 -2.06534e-05
  3   7    16 -2.86179e-05
  3   7    17 -2.81968e-05
  3   7    18  3.71163e-04
  3   7    19  4.35506e-04
  3   7    21 -2.11751e-05
  3   7    22  2.27617e-05
  3   7    23  7.55506e-05
  3   7    24 -4.25373e-05
  3   7    25  1.51865e-05
  3   7    28 -2.67377e-05
  3   7    29  3.16325e-05
  3   7    30 -1.82021e-04
  3   7    32  1.67272e-05
  3   7    33 -2.64839e-05
  3   7    34  4.15844e-05
  3   7    35 -7.99480e-05
  3   7    36 -1.24886e-03
  3   7    37  4.28090e-05
  3   7    41 -2.03507e-05
  3   7    42  9.74702e-05
  3   7    44  7.68823e-05
  3   7    45 -4.08839e-05
  3   7    46 -4.52669e-05
  3   7    47  1.86463e-05
  3   7    51  2.04627e-04
  3   7    53  8.94409e-05
  3   7    54  5.60410e-05
  3   7    56  2.93105e-05
  3   7    58  2.63541e-05
  3   7    59 -1.05489e-04
  3   7    60  1.98959e-03
  3   7    62  5.32780e-05
  3   7    64 -2.51795e-05
  3   7    65  3.96290e-05
  3   7    66  1.04563e-04
  3   7    68 -6.93172e-05
  3   7    69 -1.62532e-05
  3   7    72 -3.09544e-04
  3   7    74  2.00638e-05
  3   7    75 -1.60059e-04
  3   7    76 -3.47373e-05
  3   7    77  2.93294e-05
  3   7    79 -1.27259e-05
  3   7    81 -1.09969e-04
  3   7    84  2.47765e-05
  3   7    85 -1.79819e-05
  3   7    87  7.63471e-05
  3   7    90 -1.62895e-05
  3   7    95  3.05208e-05
  3   7    96 -2.11208e-04
  3   7    97  2.48939e-05
  3   7    98  1.19975e-05
  3   7   102  1.14586e-03
  3   7   105  3.57954e-04
  3   7   106  1.33455e-05
  3   7   108  1.11931e-05
  3   7   110 -1.05400e-05
  3   7   111 -8.51170e-04
  3   7   112  2.44453e-05
  3   7   115  1.22502e-05
  3   7   118  2.13660e-04
  3   7   119  1.69816e-04
  3   7   120  7.69100e-04
  3   7   121  8.98695e-05
  3   7   123  5.14529e-04
  3   7   124  4.81257e-05
  3   7   125  2.56565e-05
  3   7   127 -8.39010e-04
  3   7   128 -1.70011e-04
  3   7   129  2.65214e-04
  3   7   132 -3.29768e-05
  3   7   133 -1.84181e-05
  3   7   135  7.76112e-04
  3   7   136  3.38797e-05
  3   7   137  3.07558e-05
  3   7   138 -8.53002e-04
  3   7   140 -1.49968e-05
  3   7   141  3.69008e-05
  3   7   143  3.41428e-05
  3   7   144 -3.65719e-05
  3   7   145 -6.91835e-04
  3   7   146 -1.97102e-04
  3   7   147 -1.58925e-03
  3   7   148 -4.20077e-04
  3   7   149  4.47415e-04
  3   7   150 -2.01761e-03
  3   7   151  3.46080e-05
  3   7   152 -5.98344e-05
  3   7   154  2.36746e-04
  3   7   155 -3.59409e-04
  3   7   156  1.64857e-03
  3   7   159  5.13395e-05
  3   7   163 -1.99871e-05
  3   7   164  3.17066e-05
  3   7   165 -2.20763e-04
  3   7   166 -1.01110e-05
  3   7   169  2.85564e-05
  3   7   170  4.37568e-05
  3   7   171  1.72341e-04
  3   7   172 -1.04215e-05
  3   7   177 -2.32700e-05
  3   7   181  3.89049e-05
  3   7   182 -6.52622e-05
  3   7   183  1.04520e-04
  3   8     7  1.24484e-04
  3   8    10 -1.30633e-04
  3   8    11 -8.75439e-05
  3   8    13 -2.24632e-05
  3   8    14  2.40160e-05
  3   8    16  2.91488e-05
  3   8    17  3.62819e-05
  3   8    18  3.71067e-04
  3   8    19  4.35553e-04
  3   8    21  1.66786e-05
  3   8    22 -2.31435e-05
  3   8    23 -7.53711e-05
  3   8    24  4.19032e-05
  3   8    25 -1.82075e-05
  3   8    28  2.37997e-05
  3   8    29 -3.59374e-05
  3   8    30 -1.82209e-04
  3   8    32 -1.75629e-05
  3   8    33  2.97865e-05
  3   8    34 -4.00119e-05
  3   8    35  7.79085e-05
  3   8    36 -1.24889e-03
  3   8    37 -4.52722e-05
  3   8    41  1.72360e-05
  3   8    42  9.79144e-05
  3   8    44 -7.42506e-05
  3   8    45  4.43385e-05
  3   8    46  4.48230e-05
  3   8    47 -1.67800e-05
  3   8    51  2.04487e-04
  3   8    53 -9.28140e-05
  3   8    54 -5.37786e-05
  3   8    56 -2.65248e-05
  3   8    58 -2.16074e-05
  3   8    59  1.03471e-04
  3   8    60  1.98961e-03
  3   8    62 -5.74697e-05
  3   8    64  1.96129e-05
  3   8    65 -4.21280e-05
  3   8    66  1.04795e-04
  3   8    68  7.19244e-05
  3   8    69  1.54257e-05
  3   8    72 -3.09617e-04
  3   8    74 -1.89894e-05
  3   8    75 -1.60210e-04
  3   8    76  3.81002e-05
  3   8    77 -2.80520e-05
  3   8    79  1.03104e-05
  3   8    80 -1.32441e-05
  3   8    81 -1.09801e-04
  3   8    84 -2.56803e-05
  3   8    85  1.96641e-05
  3   8    87  7.64487e-05
  3   8    90 -1.62570e-05
  3   8    95 -2.84501e-05
  3   8    96  2.11320e-04
  3   8    97 -2.63297e-05
  3   8    98 -1.08101e-05
  3   8   101  1.09159e-05
  3   8   102  1.14586e-03
  3   8   105  3.58114e-04
  3   8   106  1.35982e-05
  3   8   109  1.18729e-05
  3   8   110  1.13551e-05
  3   8   111 -8.51035e-04
  3   8   112 -2.35134e-05
  3   8   115 -1.16657e-05
  3   8   118 -2.11696e-04
  3   8   119 -1.66326e-04
  3   8   120  7.69992e-04
  3   8   121 -8.94460e-05
  3   8   123  5.14868e-04
  3   8   124 -4.92068e-05
  3   8   125 -2.31159e-05
  3   8   127 -8.22817e-04
  3   8   128  1.87624e-04
  3   8   129 -3.01325e-04
  3   8   131  1.00364e-05
  3   8   132  3.51020e-05
  3   8   133  7.35380e-05
  3   8   134 -1.60635e-05
  3   8   135  7.72528e-04
  3   8   137 -2.40226e-05
  3   8   138 -8.53864e-04
  3   8   140  1.49243e-05
  3   8   141 -3.69134e-05
  3   8   143 -3.61590e-05
  3   8   144  3.37937e-05
  3   8   145  7.01996e-04
  3   8   146  1.82612e-04
  3   8   147 -1.58680e-03
  3   8   148  4.14342e-04
  3   8   149 -4.39639e-04
  3   8   150 -2.01941e-03
  3   8   151 -3.68680e-05
  3   8   152  5.70946e-05
  3   8   154 -2.36111e-04
  3   8   155  3.63873e-04
  3   8   156  1.64768e-03
  3   8   158  1.58802e-05
  3   8   159 -5.71087e-05
  3   8   163  1.18509e-05
  3   8   164 -2.24646e-05
  3   8   165 -2.22512e-04
  3   8   169 -1.86479e-05
  3   8   170 -3.44250e-05
  3   8   171  1.75762e-04
  3   8   172  1.06355e-05
  3   8   177 -2.17118e-05
  3   8   181 -3.42270e-05
  3   8   182  5.93510e-05
  3   8   183  1.08831e-04
  3   9     9 -1.90504e-05
  3   9    18  4.55744e-04
  3   9    19  4.42481e-04
  3   9    27  4.81669e-05
  3   9    30 -1.41636e-04
  3   9    36 -1.30758e-03
  3   9    42  8.97546e-05
  3   9    51  2.43188e-04
  3   9    60  1.98608e-03
  3   9    66  8.55673e-05
  3   9    72 -3.35775e-04
  3   9    75 -1.81120e-04
  3   9    81 -1.19645e-04
  3   9    87  9.89789e-05
  3   9    90 -1.18530e-05
  3   9   102  1.13562e-03
  3   9   105  3.33620e-04
  3   9   106  1.25907e-05
  3   9   111 -8.87342e-04
  3   9   120  7.11335e-04
  3   9   123  6.84099e-04
  3   9   127 -7.37951e-04
  3   9   129 -1.72118e-05
  3   9   133  3.46062e-05
  3   9   134 -1.05381e-05
  3   9   135  9.39874e-04
  3   9   136  1.64802e-05
  3   9   138 -9.82442e-04
  3   9   147 -1.43995e-03
  3   9   150 -1.97602e-03
  3   9   156  1.86314e-03
  3   9   165 -2.51173e-04
  3   9   171  1.70747e-04
  3   9   177 -2.47665e-05
  3   9   183  1.10940e-04
  3  10     9  1.23694e-04
  3  10    18 -5.85803e-04
  3  10    19  9.68811e-05
  3  10    27 -4.50828e-04
  3  10    30  5.24344e-04
  3  10    36 -4.47219e-04
  3  10    42 -8.16792e-04
  3  10    51 -4.70211e-04
  3  10    60  1.85823e-03
  3  10    66 -4.88172e-04
  3  10    72 -9.42183e-05
  3  10    75  4.22963e-04
  3  10    81  3.73454e-04
  3  10    87  1.96552e-04
  3  10    90 -3.21558e-05
  3  10   102  1.30675e-03
  3  10   105  9.75593e-04
  3  10   106  3.57685e-05
  3  10   111 -5.21265e-04
  3  10   120 -1.11707e-03
  3  10   123  1.73794e-04
  3  10   127 -9.57804e-04
  3  10   129 -2.26904e-05
  3  10   133  1.70746e-05
  3  10   135  4.68201e-04
  3  10   136  2.18841e-05
  3  10   138 -1.28806e-03
  3  10   147  1.37749e-03
  3  10   150  2.94514e-03
  3  10   156  1.30623e-03
  3  10   165 -7.05359e-05
  3  10   169 -1.38228e-05
  3  10   170 -1.14178e-05
  3  10   171 -4.27402e-04
  3  10   175 -1.25764e-05
  3  10   177 -1.13050e-04
  3  10   180 -1.02472e-05
  3  10   181  1.15332e-05
  3  10   182 -1.09956e-05
  3  10   183  4.96623e-04
  3  11     7 -5.93802e-05
  3  11     8 -2.42767e-05
  3  11    10  4.80591e-05
  3  11    11  7.52890e-05
  3  11    13  9.12101e-05
  3  11    14 -5.45540e-05
  3  11    17 -3.63268e-05
  3  11    18 -3.46275e-04
  3  11    19  2.19533e-04
  3  11    21 -7.19513e-05
  3  11    22  2.82460e-05
  3  11    25  4.34018e-05
  3  11    26  5.76118e-05
  3  11    27 -1.73273e-04
  3  11    29  2.15470e-05
  3  11    30  1.40987e-04
  3  11    32  2.97436e-04
  3  11    33 -1.83681e-04
  3  11    35  8.61794e-05
  3  11    36 -8.34320e-04
  3  11    42 -4.42413e-04
  3  11    44 -1.72619e-05
  3  11    45  2.65288e-05
  3  11    46 -1.83376e-04
  3  11    47  2.15099e-04
  3  11    49 -1.26573e-05
  3  11    50 -7.23094e-05
  3  11    51 -2.24629e-04
  3  11    53 -3.39799e-05
  3  11    56 -5.88155e-05
  3  11    57  3.93130e-05
  3  11    58 -1.84217e-05
  3  11    59 -7.56262e-05
  3  11    60  1.71636e-03
  3  11    62 -1.22684e-04
  3  11    63  5.91710e-05
  3  11    66 -1.68423e-04
  3  11    68 -1.64450e-04
  3  11    69  4.21977e-05
  3  11    70 -6.28879e-05
  3  11    71 -2.42739e-05
  3  11    72 -8.08110e-05
  3  11    74  5.62762e-05
  3  11    75  1.69308e-04
  3  11    76 -5.70176e-05
  3  11    77  1.25522e-05
  3  11    79  1.12595e-05
  3  11    80 -3.50837e-05
  3  11    81  1.70599e-04
  3  11    82  1.12188e-05
  3  11    84  1.34433e-05
  3  11    85 -2.71202e-05
  3  11    87  4.39102e-05
  3  11    88 -1.68929e-05
  3  11    90  1.36813e-05
  3  11    95  9.99018e-05
  3  11    96  2.86307e-04
  3  11    97  2.75941e-04
  3  11    98 -2.03050e-05
  3  11   100  7.56245e-05
  3  11   101 -4.45187e-04
  3  11   102  1.34272e-03
  3  11   104  1.55768e-05
  3  11   105  8.92845e-04
  3  11   106  3.24847e-05
  3  11   107  1.89123e-05
  3  11   108  1.90597e-05
  3  11   109 -4.46520e-05
  3  11   110 -2.32055e-05
  3  11   111 -7.07395e-04
  3  11   112  6.71132e-05
  3  11   113 -1.23144e-05
  3  11   115  2.83372e-04
  3  11   116  3.10760e-04
  3  11   120 -1.10278e-03
  3  11   121 -9.55918e-05
  3  11   122 -4.90760e-05
  3  11   124  2.95909e-04
  3  11   127 -8.29370e-04
  3  11   128 -6.61563e-05
  3  11   129  2.05018e-05
  3  11   131  3.67067e-05
  3  11   132  4.07146e-05
  3  11   133  1.86956e-04
  3  11   134 -1.43535e-04
  3  11   135  5.55783e-04
  3  11   136  6.51322e-05
  3  11   137  2.89867e-05
  3  11   138 -1.20970e-03
  3  11   140 -4.70953e-05
  3  11   141 -4.52140e-04
  3  11   143  4.42842e-04
  3  11   144 -1.40123e-04
  3  11   145 -6.96563e-05
  3  11   146  1.28147e-05
  3  11   147  1.41402e-03
  3  11   148  1.11408e-04
  3  11   149 -3.09891e-05
  3  11   150  2.89030e-03
  3  11   151  9.31371e-05
  3  11   152 -1.33924e-03
  3  11   154  2.50859e-04
  3  11   155 -1.44241e-04
  3  11   156  5.64306e-04
  3  11   158  1.79783e-04
  3  11   159  7.19268e-04
  3  11   161  6.29481e-05
  3  11   162  3.61024e-05
  3  11   163 -2.75064e-05
  3  11   164  1.84798e-05
  3  11   166 -1.52381e-04
  3  11   167  1.38223e-04
  3  11   169 -3.25478e-05
  3  11   170 -2.13658e-05
  3  11   171 -3.57825e-04
  3  11   172  2.83224e-05
  3  11   173 -2.79453e-05
  3  11   175 -3.48559e-05
  3  11   176  1.98620e-05
  3  11   177 -1.31513e-04
  3  11   178 -1.19742e-04
  3  11   179 -1.80968e-04
  3  11   180 -1.03048e-05
  3  11   181  2.50017e-05
  3  11   182 -1.87596e-05
  3  11   183  4.58692e-04
  3  12     7  6.04763e-05
  3  12     8  2.44319e-05
  3  12    10 -4.71271e-05
  3  12    11 -8.05243e-05
  3  12    13 -9.90186e-05
  3  12    14  5.61275e-05
  3  12    16  1.26771e-05
  3  12    17  4.10480e-05
  3  12    18 -3.49090e-04
  3  12    19  2.20190e-04
  3  12    21  7.14961e-05
  3  12    22 -2.82080e-05
  3  12    25 -4.57726e-05
  3  12    26 -5.47429e-05
  3  12    27 -1.73640e-04
  3  12    29 -2.29161e-05
  3  12    30  1.42525e-04
  3  12    32 -2.94950e-04
  3  12    33  1.86899e-04
  3  12    35 -8.40898e-05
  3  12    36 -8.34982e-04
  3  12    42 -4.43844e-04
  3  12    44  1.92187e-05
  3  12    45 -2.64988e-05
  3  12    46  1.84079e-04
  3  12    47 -2.11601e-04
  3  12    49  1.30694e-05
  3  12    50  7.58717e-05
  3  12    51 -2.26156e-04
  3  12    53  3.41049e-05
  3  12    56  6.12895e-05
  3  12    57 -3.78711e-05
  3  12    58  2.40458e-05
  3  12    59  7.74210e-05
  3  12    60  1.71551e-03
  3  12    62  1.21367e-04
  3  12    63 -5.77657e-05
  3  12    66 -1.67943e-04
  3  12    68  1.66189e-04
  3  12    69 -4.08370e-05
  3  12    70  6.50349e-05
  3  12    71  2.51788e-05
  3  12    72 -8.00715e-05
  3  12    74 -5.32215e-05
  3  12    75  1.69684e-04
  3  12    76  5.85422e-05
  3  12    77 -1.10369e-05
  3  12    79 -1.26810e-05
  3  12    80  3.14495e-05
  3  12    81  1.71169e-04
  3  12    82 -1.54631e-05
  3  12    84 -1.45438e-05
  3  12    85  2.88140e-05
  3  12    87  4.35817e-05
  3  12    88  1.56236e-05
  3  12    90  1.33947e-05
  3  12    95 -1.03215e-04
  3  12    96 -2.89382e-04
  3  12    97 -2.75744e-04
  3  12    98  1.79859e-05
  3  12   100 -8.03492e-05
  3  12   101  4.46382e-04
  3  12   102  1.34160e-03
  3  12   103  2.03073e-05
  3  12   104 -1.92118e-05
  3  12   105  8.91687e-04
  3  12   106  3.30996e-05
  3  12   107 -2.91295e-05
  3  12   109  4.67516e-05
  3  12   110  2.43266e-05
  3  12   111 -7.07453e-04
  3  12   112 -6.61735e-05
  3  12   113  1.28199e-05
  3  12   115 -2.85575e-04
  3  12   116 -3.07959e-04
  3  12   118 -1.09642e-05
  3  12   120 -1.10149e-03
  3  12   121  9.50361e-05
  3  12   122  5.77090e-05
  3  12   124 -2.95127e-04
  3  12   127 -8.27192e-04
  3  12   128  7.66337e-05
  3  12   129 -6.12381e-05
  3  12   131 -3.53770e-05
  3  12   132 -4.10078e-05
  3  12   133 -1.44855e-04
  3  12   134  1.30906e-04
  3  12   135  5.70542e-04
  3  12   136 -2.62260e-05
  3  12   137 -1.90711e-05
  3  12   138 -1.21058e-03
  3  12   140  4.47561e-05
  3  12   141  4.52943e-04
  3  12   143 -4.44731e-04
  3  12   144  1.39979e-04
  3  12   145  6.38008e-05
  3  12   146 -1.41174e-05
  3  12   147  1.41172e-03
  3  12   148 -9.92659e-05
  3  12   149  3.68471e-05
  3  12   150  2.88844e-03
  3  12   151 -9.54480e-05
  3  12   152  1.34137e-03
  3  12   154 -2.51392e-04
  3  12   155  1.42875e-04
  3  12   156  5.62200e-04
  3  12   158 -1.74753e-04
  3  12   159 -7.21668e-04
  3  12   161 -6.43139e-05
  3  12   162 -3.49369e-05
  3  12   163  2.75527e-05
  3  12   164 -1.80999e-05
  3  12   166  1.43969e-04
  3  12   167 -1.32257e-04
  3  12   171 -3.62503e-04
  3  12   172 -2.65806e-05
  3  12   173  2.64981e-05
  3  12   177 -1.38960e-04
  3  12   178  1.13600e-04
  3  12   179  1.66559e-04
  3  12   183  4.67205e-04
  3  13     9  4.61899e-05
  3  13    18 -2.36898e-04
  3  13    19  1.10798e-04
  3  13    27 -6.32102e-04
  3  13    30  5.65014e-04
  3  13    36 -1.08300e-03
  3  13    42 -1.09652e-03
  3  13    51 -7.09205e-05
  3  13    60  1.58970e-03
  3  13    66 -4.88467e-04
  3  13    72  1.52035e-04
  3  13    75  2.84166e-04
  3  13    81  4.93656e-04
  3  13    87  1.50221e-04
  3  13    90 -1.04927e-04
  3  13   102  1.44355e-03
  3  13   105  8.12553e-04
  3  13   106  2.96868e-05
  3  13   111 -6.10653e-04
  3  13   120 -7.10591e-04
  3  13   123 -6.67122e-04
  3  13   127 -9.61875e-04
  3  13   129 -2.12824e-05
  3  13   133  1.94900e-05
  3  13   135  5.52981e-04
  3  13   136  1.23978e-05
  3  13   138 -7.05205e-04
  3  13   147  8.62508e-04
  3  13   150  2.16712e-03
  3  13   156 -5.70837e-04
  3  13   165  1.54738e-04
  3  13   171 -2.34380e-04
  3  13   175 -1.17960e-05
  3  13   177 -1.05944e-04
  3  13   183  3.69962e-04
  3  14     7 -3.74464e-05
  3  14     8 -3.76205e-05
  3  14     9 -5.95160e-05
  3  14    10  2.27549e-05
  3  14    11  1.33031e-04
  3  14    13  7.96035e-05
  3  14    16  1.45085e-05
  3  14    17 -8.62755e-05
  3  14    18 -1.73998e-04
  3  14    19  2.83793e-04
  3  14    21 -3.99644e-05
  3  14    24 -4.58866e-05
  3  14    26  2.98403e-05
  3  14    27 -1.44927e-04
  3  14    28  2.16621e-05
  3  14    29  1.03932e-04
  3  14    30  3.64256e-05
  3  14    32  3.12337e-04
  3  14    33 -5.13151e-05
  3  14    34  4.27765e-05
  3  14    35  9.79193e-05
  3  14    36 -7.64792e-04
  3  14    37 -5.33318e-05
  3  14    38  5.72680e-05
  3  14    40 -6.18364e-05
  3  14    41 -6.70118e-05
  3  14    42 -3.88097e-04
  3  14    45 -2.96513e-05
  3  14    46 -7.83620e-05
  3  14    47  2.34642e-04
  3  14    49 -3.64903e-05
  3  14    50 -5.71574e-05
  3  14    51 -9.32094e-05
  3  14    53  4.81513e-05
  3  14    54 -1.51481e-05
  3  14    56 -3.28803e-05
  3  14    57  4.83450e-05
  3  14    60  1.82206e-03
  3  14    62 -3.41735e-05
  3  14    63  3.82443e-05
  3  14    64  1.55824e-05
  3  14    65  4.69345e-05
  3  14    66 -1.47714e-04
  3  14    68 -1.67093e-04
  3  14    69  1.24502e-04
  3  14    70 -1.65994e-05
  3  14    71 -1.82219e-05
  3  14    72 -1.32111e-04
  3  14    73  3.09385e-05
  3  14    74  6.86400e-05
  3  14    75  1.40476e-04
  3  14    76 -6.91094e-05
  3  14    77 -1.31895e-05
  3  14    81  1.37599e-04
  3  14    82  2.30617e-05
  3  14    85 -5.04257e-05
  3  14    87  6.05608e-05
  3  14    90  2.03450e-05
  3  14    95  3.04805e-05
  3  14    96  3.63080e-05
  3  14    97  1.27676e-04
  3  14    98 -6.27748e-05
  3  14   100 -5.95375e-05
  3  14   101 -2.69612e-04
  3  14   102  1.43107e-03
  3  14   104 -1.07611e-05
  3  14   105  9.28267e-04
  3  14   106  3.33744e-05
  3  14   107  7.97519e-05
  3  14   108  1.42431e-05
  3  14   109 -8.13657e-05
  3  14   111 -7.29984e-04
  3  14   112  2.08101e-05
  3  14   113 -1.23924e-05
  3  14   115  7.90643e-05
  3  14   116  2.10709e-04
  3  14   118 -9.26576e-05
  3  14   119  1.85144e-05
  3  14   120 -1.18718e-03
  3  14   121  6.03642e-05
  3  14   122  7.66274e-05
  3  14   123  2.05282e-04
  3  14   124  1.90863e-04
  3  14   125 -7.80640e-05
  3  14   127 -7.88722e-04
  3  14   128 -2.31618e-04
  3  14   129  1.49281e-05
  3  14   131 -5.18312e-05
  3  14   132 -2.69181e-05
  3  14   133  1.18622e-04
  3  14   134 -1.96744e-04
  3  14   135  4.81807e-04
  3  14   136  8.84200e-05
  3  14   137  1.11856e-05
  3  14   138 -1.33846e-03
  3  14   140 -1.03352e-04
  3  14   141 -1.95631e-04
  3  14   143  2.56344e-04
  3  14   144  1.80541e-05
  3  14   145 -3.75631e-05
  3  14   146  2.38333e-05
  3  14   147  1.57218e-03
  3  14   148  3.88380e-04
  3  14   149  2.19087e-05
  3  14   150  3.07228e-03
  3  14   151 -2.16249e-04
  3  14   152 -6.77574e-04
  3  14   154  2.05446e-04
  3  14   155 -2.07763e-05
  3  14   156  9.10798e-04
  3  14   158  2.15881e-04
  3  14   159  2.93387e-04
  3  14   161  2.24649e-05
  3  14   162  2.90512e-05
  3  14   165 -3.56660e-05
  3  14   166 -5.48357e-05
  3  14   167  1.05826e-04
  3  14   169 -7.29525e-05
  3  14   170 -1.99645e-05
  3  14   171 -3.96852e-04
  3  14   175 -4.37145e-05
  3  14   176  1.20814e-05
  3  14   177 -1.28732e-04
  3  14   178 -2.93145e-05
  3  14   179 -1.20297e-04
  3  14   180 -1.17439e-05
  3  14   181  1.06695e-04
  3  14   182 -2.91211e-05
  3  14   183  4.78318e-04
  3  15     7  3.84890e-05
  3  15     8  3.75882e-05
  3  15     9 -6.07548e-05
  3  15    10 -2.11315e-05
  3  15    11 -1.39311e-04
  3  15    13 -8.64363e-05
  3  15    14  1.26079e-05
  3  15    16 -1.03996e-05
  3  15    17  9.19654e-05
  3  15    18 -1.71447e-04
  3  15    19  2.83562e-04
  3  15    21  3.67004e-05
  3  15    24  4.39797e-05
  3  15    26 -2.71205e-05
  3  15    27 -1.44158e-04
  3  15    28 -2.29554e-05
  3  15    29 -1.05653e-04
  3  15    30  3.37213e-05
  3  15    32 -3.11974e-04
  3  15    33  5.45456e-05
  3  15    34 -4.24468e-05
  3  15    35 -9.77839e-05
  3  15    36 -7.64300e-04
  3  15    37  5.12228e-05
  3  15    38 -5.88866e-05
  3  15    40  5.84037e-05
  3  15    41  6.39677e-05
  3  15    42 -3.85533e-04
  3  15    45  2.93064e-05
  3  15    46  7.77285e-05
  3  15    47 -2.32476e-04
  3  15    49  3.80631e-05
  3  15    50  6.11401e-05
  3  15    51 -9.19004e-05
  3  15    53 -4.96448e-05
  3  15    54  1.64245e-05
  3  15    56  3.46445e-05
  3  15    57 -4.72304e-05
  3  15    60  1.82224e-03
  3  15    62  3.24061e-05
  3  15    63 -3.55529e-05
  3  15    64 -1.98729e-05
  3  15    65 -4.69868e-05
  3  15    66 -1.46681e-04
  3  15    68  1.68926e-04
  3  15    69 -1.23732e-04
  3  15    70  1.94743e-05
  3  15    71  1.73614e-05
  3  15    72 -1.32463e-04
  3  15    73 -2.87793e-05
  3  15    74 -6.60006e-05
  3  15    75  1.39783e-04
  3  15    76  7.07758e-05
  3  15    77  1.41250e-05
  3  15    81  1.36464e-04
  3  15    82 -2.69884e-05
  3  15    85  5.19967e-05
  3  15    87  6.11989e-05
  3  15    90  2.04714e-05
  3  15    95 -3.36082e-05
  3  15    96 -3.73069e-05
  3  15    97 -1.26370e-04
  3  15    98  6.18358e-05
  3  15   100  5.73234e-05
  3  15   101  2.69762e-04
  3  15   102  1.43147e-03
  3  15   105  9.28203e-04
  3  15   106  3.47667e-05
  3  15   107 -8.98835e-05
  3  15   109  8.53450e-05
  3  15   111 -7.29689e-04
  3  15   112 -1.92296e-05
  3  15   113  1.31012e-05
  3  15   115 -7.76670e-05
  3  15   116 -2.07317e-04
  3  15   118  8.76553e-05
  3  15   119 -1.85771e-05
  3  15   120 -1.18874e-03
  3  15   121 -5.89542e-05
  3  15   122 -7.42925e-05
  3  15   123  2.06429e-04
  3  15   124 -1.89259e-04
  3  15   125  8.01598e-05
  3  15   127 -7.82504e-04
  3  15   128  2.42431e-04
  3  15   129 -5.14023e-05
  3  15   131  5.42069e-05
  3  15   132  2.67217e-05
  3  15   133 -8.34154e-05
  3  15   134  1.86187e-04
  3  15   135  4.93823e-04
  3  15   136 -4.23648e-05
  3  15   138 -1.34118e-03
  3  15   140  1.02790e-04
  3  15   141  1.93895e-04
  3  15   143 -2.55348e-04
  3  15   144 -2.21268e-05
  3  15   145  3.41535e-05
  3  15   146 -2.56807e-05
  3  15   147  1.57556e-03
  3  15   148 -3.71064e-04
  3  15   149 -2.02673e-05
  3  15   150  3.07564e-03
  3  15   151  2.21999e-04
  3  15   152  6.70863e-04
  3  15   154 -2.00304e-04
  3  15   155  2.75171e-05
  3  15   156  9.12808e-04
  3  15   158 -2.09816e-04
  3  15   159 -2.91935e-04
  3  15   161 -2.33306e-05
  3  15   162 -2.76525e-05
  3  15   165 -3.55522e-05
  3  15   166  4.40267e-05
  3  15   167 -9.92192e-05
  3  15   169  4.69993e-05
  3  15   171 -4.02693e-04
  3  15   175  1.43204e-05
  3  15   177 -1.35597e-04
  3  15   178  2.10740e-05
  3  15   179  1.04885e-04
  3  15   181 -8.43667e-05
  3  15   183  4.87961e-04
  3  16     9  3.00627e-04
  3  16    13  2.67039e-05
  3  16    14  6.70265e-05
  3  16    16  3.46616e-05
  3  16    18 -6.20927e-04
  3  16    19  3.76418e-04
  3  16    21 -1.68766e-05
  3  16    22 -5.41913e-05
  3  16    23 -2.32338e-04
  3  16    24 -1.19589e-04
  3  16    25  2.54386e-04
  3  16    26 -1.62321e-04
  3  16    27 -3.06179e-04
  3  16    28 -6.65128e-05
  3  16    30  5.17436e-04
  3  16    32 -5.21283e-05
  3  16    33 -1.03320e-04
  3  16    34 -2.26373e-04
  3  16    35  2.83141e-05
  3  16    36 -1.15559e-03
  3  16    40 -1.30057e-04
  3  16    41  6.13759e-05
  3  16    42 -6.78790e-04
  3  16    44 -1.88480e-04
  3  16    45 -1.00746e-04
  3  16    46  1.19541e-04
  3  16    47  8.52730e-05
  3  16    49  9.84716e-05
  3  16    50 -2.59503e-05
  3  16    51 -4.09660e-04
  3  16    54  3.17631e-05
  3  16    56  7.53515e-05
  3  16    57  9.49562e-05
  3  16    58  6.95328e-05
  3  16    59 -2.54532e-05
  3  16    60  1.55297e-03
  3  16    62 -4.13155e-05
  3  16    63 -6.49014e-05
  3  16    64  3.89310e-05
  3  16    66 -3.13746e-04
  3  16    68 -1.37840e-05
  3  16    69 -4.06384e-05
  3  16    70 -8.00982e-05
  3  16    71  1.57293e-04
  3  16    72  5.78678e-05
  3  16    73  4.01279e-05
  3  16    75  3.34508e-04
  3  16    77 -2.03802e-05
  3  16    79  2.40146e-05
  3  16    81  2.85436e-04
  3  16    84 -1.76130e-05
  3  16    87  2.13037e-05
  3  16    89 -1.96967e-05
  3  16    90 -4.03036e-05
  3  16    91 -1.93725e-05
  3  16    95  2.13732e-04
  3  16    96 -1.01087e-04
  3  16    97 -3.92162e-05
  3  16    98 -2.34609e-04
  3  16   100 -4.00996e-04
  3  16   101 -2.99456e-05
  3  16   102  1.29981e-03
  3  16   105  7.25279e-04
  3  16   106  2.59888e-05
  3  16   107  3.70220e-05
  3  16   108 -1.09373e-04
  3  16   111 -8.37517e-04
  3  16   112 -5.38530e-05
  3  16   113 -1.85671e-04
  3  16   115 -4.13411e-04
  3  16   116  3.13694e-04
  3  16   119  1.19511e-05
  3  16   120 -7.38342e-04
  3  16   121 -3.56877e-04
  3  16   122  5.00583e-04
  3  16   123 -3.92633e-04
  3  16   124 -2.87436e-05
  3  16   125 -2.76430e-04
  3  16   127 -9.65124e-04
  3  16   128 -3.56376e-05
  3  16   129 -1.17590e-04
  3  16   131  3.74291e-05
  3  16   132 -3.94592e-05
  3  16   133  1.53244e-04
  3  16   134  1.30682e-04
  3  16   135  4.21346e-04
  3  16   136 -6.71216e-05
  3  16   137  2.04834e-04
  3  16   138 -9.57692e-04
  3  16   140 -3.72690e-04
  3  16   141  7.46067e-05
  3  16   143  1.32251e-04
  3  16   144  6.24137e-04
  3  16   145 -2.36462e-05
  3  16   146 -6.82717e-05
  3  16   147  6.98830e-04
  3  16   148  4.00741e-05
  3  16   149  1.56062e-04
  3  16   150  2.15174e-03
  3  16   151 -1.75094e-03
  3  16   152  4.53324e-05
  3  16   154 -4.96352e-04
  3  16   155 -1.12908e-03
  3  16   156 -2.06643e-04
  3  16   158  5.55591e-04
  3  16   159 -1.95474e-04
  3  16   161 -6.59987e-05
  3  16   162  9.36679e-05
  3  16   163  6.12425e-05
  3  16   164  1.19562e-04
  3  16   165  1.06899e-04
  3  16   166  1.93773e-04
  3  16   167  1.78868e-04
  3  16   168 -1.34068e-05
  3  16   169  1.71523e-05
  3  16   170 -6.31833e-05
  3  16   171 -2.29094e-04
  3  16   172 -6.06260e-05
  3  16   173 -5.10201e-05
  3  16   175 -3.22924e-05
  3  16   176 -2.01400e-05
  3  16   177 -1.68960e-04
  3  16   178  2.28123e-04
  3  16   179 -1.30793e-04
  3  16   180 -1.54973e-05
  3  16   181  3.49260e-05
  3  16   182  2.74180e-05
  3  16   183  3.83970e-04
  3  17     9  3.01049e-04
  3  17    13 -3.30439e-05
  3  17    14 -6.41665e-05
  3  17    16 -2.87752e-05
  3  17    18 -6.20676e-04
  3  17    19  3.76193e-04
  3  17    21  1.46673e-05
  3  17    22  5.41057e-05
  3  17    23  2.31531e-04
  3  17    24  1.19326e-04
  3  17    25 -2.56931e-04
  3  17    26  1.65348e-04
  3  17    27 -3.06072e-04
  3  17    28  6.66986e-05
  3  17    30  5.17399e-04
  3  17    32  5.21508e-05
  3  17    33  1.06765e-04
  3  17    34  2.28620e-04
  3  17    35 -2.58424e-05
  3  17    36 -1.15473e-03
  3  17    40  1.27913e-04
  3  17    41 -6.37630e-05
  3  17    42 -6.78423e-04
  3  17    44  1.91591e-04
  3  17    45  1.01890e-04
  3  17    46 -1.18948e-04
  3  17    47 -8.21024e-05
  3  17    49 -9.92195e-05
  3  17    50  2.94688e-05
  3  17    51 -4.08269e-04
  3  17    54 -3.01957e-05
  3  17    56 -7.33914e-05
  3  17    57 -9.37701e-05
  3  17    58 -6.50130e-05
  3  17    59  2.62951e-05
  3  17    60  1.55299e-03
  3  17    62  3.94549e-05
  3  17    63  6.78632e-05
  3  17    64 -4.29550e-05
  3  17    66 -3.13333e-04
  3  17    68  1.56128e-05
  3  17    69  4.22862e-05
  3  17    70  8.15969e-05
  3  17    71 -1.58315e-04
  3  17    72  5.76416e-05
  3  17    73 -3.74860e-05
  3  17    75  3.34574e-04
  3  17    77  2.17343e-05
  3  17    79 -2.53300e-05
  3  17    81  2.85453e-04
  3  17    84  1.59975e-05
  3  17    87  2.09865e-05
  3  17    89  1.77898e-05
  3  17    90 -4.10312e-05
  3  17    91  2.03166e-05
  3  17    95 -2.16522e-04
  3  17    96  9.94237e-05
  3  17    97  4.00050e-05
  3  17    98  2.33317e-04
  3  17   100  3.98147e-04
  3  17   101  3.08133e-05
  3  17   102  1.30025e-03
  3  17   105  7.22808e-04
  3  17   106  2.69224e-05
  3  17   107 -4.71058e-05
  3  17   108  1.23935e-04
  3  17   111 -8.37627e-04
  3  17   112  5.51197e-05
  3  17   113  1.86671e-04
  3  17   115  4.13399e-04
  3  17   116 -3.10758e-04
  3  17   119 -1.29781e-05
  3  17   120 -7.38610e-04
  3  17   121  3.54146e-04
  3  17   122 -4.98644e-04
  3  17   123 -3.93092e-04
  3  17   124  2.99076e-05
  3  17   125  2.78088e-04
  3  17   127 -9.68947e-04
  3  17   128  5.15877e-05
  3  17   129  7.15241e-05
  3  17   131 -3.55416e-05
  3  17   132  3.88942e-05
  3  17   133 -1.22080e-04
  3  17   134 -1.41199e-04
  3  17   135  4.28483e-04
  3  17   136  9.92716e-05
  3  17   137 -1.97178e-04
  3  17   138 -9.57028e-04
  3  17   140  3.71576e-04
  3  17   141 -7.51226e-05
  3  17   143 -1.33343e-04
  3  17   144 -6.26571e-04
  3  17   145  2.03637e-05
  3  17   146  6.82714e-05
  3  17   147  6.99201e-04
  3  17   148 -3.66051e-05
  3  17   149 -1.54985e-04
  3  17   150  2.15011e-03
  3  17   151  1.75267e-03
  3  17   152 -4.81163e-05
  3  17   154  5.00198e-04
  3  17   155  1.12694e-03
  3  17   156 -2.09748e-04
  3  17   158 -5.54894e-04
  3  17   159  1.97125e-04
  3  17   161  6.62038e-05
  3  17   162 -9.30532e-05
  3  17   163 -5.85884e-05
  3  17   164 -1.23649e-04
  3  17   165  1.02747e-04
  3  17   166 -2.01363e-04
  3  17   167 -1.75044e-04
  3  17   168  1.08376e-05
  3  17   169 -3.17090e-05
  3  17   170  5.09927e-05
  3  17   171 -2.30762e-04
  3  17   172  6.33602e-05
  3  17   173  4.94692e-05
  3  17   176  4.51698e-05
  3  17   177 -1.67005e-04
  3  17   178 -2.34435e-04
  3  17   179  1.18082e-04
  3  17   181 -1.87120e-05
  3  17   182 -4.43397e-05
  3  17   183  3.84191e-04
  3  18     9 -1.76882e-04
  3  18    18  7.66435e-05
  3  18    19  3.07569e-04
  3  18    27  6.97961e-05
  3  18    30 -4.09938e-04
  3  18    36 -1.17483e-03
  3  18    42  9.52070e-05
  3  18    51  6.91088e-05
  3  18    60  1.46857e-03
  3  18    66  2.16780e-04
  3  18    72 -1.71122e-05
  3  18    75 -1.02614e-04
  3  18    81 -8.87781e-05
  3  18    87 -6.53823e-05
  3  18    90  5.32462e-05
  3  18   102  1.31954e-03
  3  18   105  8.58517e-04
  3  18   106  3.22277e-05
  3  18   111 -8.12925e-04
  3  18   120 -9.94478e-04
  3  18   123 -2.24112e-04
  3  18   127 -6.60646e-04
  3  18   129 -1.62944e-05
  3  18   133  3.17103e-05
  3  18   134 -1.39412e-05
  3  18   135  7.51568e-04
  3  18   136  1.79582e-05
  3  18   138 -1.02819e-03
  3  18   147  1.39022e-03
  3  18   150  2.53913e-03
  3  18   152 -2.14981e-05
  3  18   153 -1.36191e-05
  3  18   156 -3.37256e-04
  3  18   159  1.02424e-05
  3  18   165  9.45001e-05
  3  18   171 -2.41454e-04
  3  18   175 -1.53613e-05
  3  18   176  1.01608e-05
  3  18   177 -1.36680e-04
  3  18   180 -1.02542e-05
  3  18   183  4.06685e-04
  3  19     9 -1.60584e-04
  3  19    18  1.03070e-04
  3  19    19  5.16539e-04
  3  19    27  1.44282e-04
  3  19    30 -2.59502e-04
  3  19    36 -1.05830e-03
  3  19    42 -1.18006e-04
  3  19    51  2.34109e-04
  3  19    60  1.80975e-03
  3  19    66  9.52144e-05
  3  19    72 -2.15472e-04
  3  19    75 -8.61904e-05
  3  19    81 -3.63561e-05
  3  19    87 -7.80116e-05
  3  19    90  6.45668e-05
  3  19   102  1.42747e-03
  3  19   105  8.30007e-04
  3  19   106  2.98097e-05
  3  19   111 -9.30800e-04
  3  19   120 -1.27879e-03
  3  19   123  4.42465e-04
  3  19   127 -7.21888e-04
  3  19   129 -1.76406e-05
  3  19   133  2.10372e-05
  3  19   134 -1.02698e-05
  3  19   135  4.89572e-04
  3  19   136  1.65155e-05
  3  19   138 -1.56065e-03
  3  19   143 -1.59516e-05
  3  19   145 -1.14385e-05
  3  19   147  1.63290e-03
  3  19   148 -1.48898e-05
  3  19   150  3.25161e-03
  3  19   152  3.44620e-05
  3  19   153  1.11645e-05
  3  19   156  1.08757e-03
  3  19   159 -1.06198e-05
  3  19   165 -6.46221e-05
  3  19   169 -1.08384e-05
  3  19   170 -1.03573e-05
  3  19   171 -4.03595e-04
  3  19   175 -1.65566e-05
  3  19   176  1.21547e-05
  3  19   177 -1.68061e-04
  3  19   182 -1.00259e-05
  3  19   183  4.94067e-04
  3  20     8  1.87777e-05
  3  20     9 -2.06391e-04
  3  20    10 -7.68325e-05
  3  20    11  3.17739e-05
  3  20    13 -3.63934e-05
  3  20    14 -6.92123e-05
  3  20    16  7.35446e-05
  3  20    18  7.58854e-05
  3  20    19  4.08490e-04
  3  20    21 -1.92525e-05
  3  20    22 -6.15936e-05
  3  20    23 -9.25061e-05
  3  20    24 -4.60996e-05
  3  20    25  5.11830e-05
  3  20    26 -3.33488e-05
  3  20    27  6.95202e-05
  3  20    28  1.54001e-05
  3  20    30 -3.21425e-04
  3  20    32 -2.15277e-05
  3  20    33 -2.96118e-05
  3  20    34 -9.39716e-05
  3  20    36 -1.07507e-03
  3  20    37  2.14636e-05
  3  20    38  3.39799e-05
  3  20    42 -1.14355e-05
  3  20    44 -9.84802e-05
  3  20    45 -5.27263e-05
  3  20    46  6.18353e-05
  3  20    47  3.81501e-05
  3  20    49 -1.61919e-05
  3  20    51  1.22011e-04
  3  20    56 -1.01766e-05
  3  20    57 -1.37403e-05
  3  20    58 -4.85484e-05
  3  20    59  1.92505e-05
  3  20    60  1.53104e-03
  3  20    62 -2.26699e-05
  3  20    63 -3.50299e-05
  3  20    66  1.09431e-04
  3  20    68  1.68938e-05
  3  20    69  3.52307e-05
  3  20    70 -6.41264e-05
  3  20    71  1.28601e-04
  3  20    72 -1.30545e-05
  3  20    73  2.88737e-05
  3  20    75 -9.91780e-05
  3  20    77  1.60849e-05
  3  20    81 -4.43342e-05
  3  20    83  1.39598e-05
  3  20    84 -1.84030e-05
  3  20    87 -5.13303e-05
  3  20    90  6.62080e-05
  3  20    91  1.41248e-05
  3  20    95 -9.61811e-05
  3  20    96  4.12779e-05
  3  20    97 -2.06067e-05
  3  20    98 -1.03951e-04
  3  20   100 -6.87545e-05
  3  20   102  1.25028e-03
  3  20   103 -4.04402e-05
  3  20   104 -3.39096e-05
  3  20   105  8.34438e-04
  3  20   106  2.96861e-05
  3  20   107  5.93798e-05
  3  20   108 -1.71787e-04
  3  20   109 -1.24992e-05
  3  20   110  4.25202e-05
  3  20   111 -7.88662e-04
  3  20   113 -1.12179e-05
  3  20   115 -1.19163e-04
  3  20   116  8.52994e-05
  3  20   118 -1.84302e-05
  3  20   119  1.87321e-04
  3  20   120 -9.89503e-04
  3  20   121 -1.09055e-04
  3  20   122  1.54761e-04
  3  20   123  6.10562e-05
  3  20   125 -5.65489e-05
  3  20   127 -6.98649e-04
  3  20   128 -1.24138e-04
  3  20   129 -3.03807e-04
  3  20   133  1.30078e-04
  3  20   134  1.01829e-04
  3  20   135  6.87524e-04
  3  20   136  7.27145e-05
  3  20   137 -1.22492e-04
  3  20   138 -1.18961e-03
  3  20   140 -5.20751e-05
  3  20   141  1.47661e-05
  3  20   143  3.90259e-05
  3  20   144  2.10696e-04
  3  20   145 -2.07175e-05
  3  20   146 -6.45499e-05
  3  20   147  1.28318e-03
  3  20   148  1.20542e-04
  3  20   149  4.88034e-04
  3  20   150  2.50950e-03
  3  20   151 -4.26146e-04
  3  20   152  2.56031e-05
  3  20   156  3.24896e-04
  3  20   158  6.03594e-05
  3  20   159 -2.98438e-05
  3  20   161 -1.16761e-05
  3  20   162  1.54764e-05
  3  20   163  2.07129e-05
  3  20   164  3.96995e-05
  3  20   165  4.22760e-05
  3  20   166  3.74977e-05
  3  20   167  3.63276e-05
  3  20   169 -3.41461e-05
  3  20   170  4.60233e-05
  3  20   171 -2.77764e-04
  3  20   172 -1.01797e-05
  3  20   175 -2.74068e-05
  3  20   176 -1.90077e-05
  3  20   177 -1.44418e-04
  3  20   178  4.82091e-05
  3  20   179 -3.30609e-05
  3  20   180 -1.74483e-05
  3  20   181  7.72661e-05
  3  20   182  1.23602e-04
  3  20   183  4.26614e-04
  3  21     8 -1.77636e-05
  3  21     9 -2.06391e-04
  3  21    10  7.69954e-05
  3  21    11 -4.07310e-05
  3  21    13  2.74724e-05
  3  21    14  7.13608e-05
  3  21    16 -7.08088e-05
  3  21    17  1.50258e-05
  3  21    18  7.53104e-05
  3  21    19  4.08720e-04
  3  21    22  6.15413e-05
  3  21    23  9.15312e-05
  3  21    24  4.53969e-05
  3  21    25 -5.56607e-05
  3  21    26  3.27275e-05
  3  21    27  6.98889e-05
  3  21    28 -1.78368e-05
  3  21    30 -3.21279e-04
  3  21    32  1.00522e-05
  3  21    33  3.66995e-05
  3  21    34  9.12990e-05
  3  21    35 -1.72441e-05
  3  21    36 -1.07483e-03
  3  21    37 -2.35913e-05
  3  21    38 -3.54975e-05
  3  21    42 -1.14058e-05
  3  21    44  1.01876e-04
  3  21    45  4.85242e-05
  3  21    46 -5.84873e-05
  3  21    47 -4.21869e-05
  3  21    49  2.05615e-05
  3  21    51  1.22042e-04
  3  21    54  1.14505e-05
  3  21    56  1.22879e-05
  3  21    57  1.54635e-05
  3  21    58  4.94567e-05
  3  21    59 -2.44923e-05
  3  21    60  1.53154e-03
  3  21    62  1.96861e-05
  3  21    63  3.81471e-05
  3  21    66  1.09559e-04
  3  21    68 -1.13962e-05
  3  21    69 -3.66799e-05
  3  21    70  6.81118e-05
  3  21    71 -1.26629e-04
  3  21    72 -1.35362e-05
  3  21    73 -2.86263e-05
  3  21    75 -9.90695e-05
  3  21    77 -1.52532e-05
  3  21    81 -4.43662e-05
  3  21    83 -1.39386e-05
  3  21    84  1.63481e-05
  3  21    87 -5.15450e-05
  3  21    90  6.64431e-05
  3  21    91 -1.32967e-05
  3  21    95  9.36220e-05
  3  21    96 -4.28743e-05
  3  21    97  2.00676e-05
  3  21    98  1.02586e-04
  3  21   100  6.49234e-05
  3  21   102  1.25113e-03
  3  21   103  5.16224e-05
  3  21   104  2.97646e-05
  3  21   105  8.29953e-04
  3  21   106  3.15133e-05
  3  21   107 -6.47746e-05
  3  21   108  1.88355e-04
  3  21   109  2.16195e-05
  3  21   110 -4.03451e-05
  3  21   111 -7.89304e-04
  3  21   113  1.21926e-05
  3  21   115  1.19288e-04
  3  21   116 -7.93239e-05
  3  21   119 -1.86622e-04
  3  21   120 -9.90285e-04
  3  21   121  1.06983e-04
  3  21   122 -1.50057e-04
  3  21   123  6.15577e-05
  3  21   125  5.79639e-05
  3  21   127 -7.10166e-04
  3  21   128  1.31564e-04
  3  21   129  2.70019e-04
  3  21   133 -8.50399e-05
  3  21   134 -1.07637e-04
  3  21   135  6.93224e-04
  3  21   136 -2.57679e-05
  3  21   137  1.33814e-04
  3  21   138 -1.19063e-03
  3  21   140  5.01819e-05
  3  21   141 -1.50227e-05
  3  21   143 -3.40045e-05
  3  21   144 -2.11812e-04
  3  21   145  2.50442e-05
  3  21   146  5.91362e-05
  3  21   147  1.28447e-03
  3  21   148 -9.35448e-05
  3  21   149 -4.85642e-04
  3  21   150  2.51129e-03
  3  21   151  4.22927e-04
  3  21   152 -3.53178e-05
  3  21   156  3.26359e-04
  3  21   158 -5.87712e-05
  3  21   159  2.61653e-05
  3  21   161  1.18032e-05
  3  21   162 -1.38355e-05
  3  21   163 -1.93342e-05
  3  21   164 -4.11057e-05
  3  21   165  4.10343e-05
  3  21   166 -4.57531e-05
  3  21   167 -3.05933e-05
  3  21   169  1.52456e-05
  3  21   170 -6.10458e-05
  3  21   171 -2.76735e-04
  3  21   172  1.25367e-05
  3  21   176  4.05646e-05
  3  21   177 -1.42399e-04
  3  21   178 -5.48723e-05
  3  21   179  1.81458e-05
  3  21   181 -5.50968e-05
  3  21   182 -1.42858e-04
  3  21   183  4.23968e-04
lambda
41304
  1   2   3   7 -1.99040e-04
  1   2   3   8  2.58059e-04
  1   2   3  10  5.68350e-04
  1   2   3  11 -1.66669e-04
  1   2   3  13 -6.24993e-05
  1   2   3  14 -2.30190e-04
  1   2   3  16 -1.75153e-04
  1   2   3  21  2.20346e-05
  1   2   3  22  2.06240e-04
  1   2   3  23  2.87568e-04
  1   2   3  24  8.93656e-05
  1   2   3  25 -3.24030e-05
  1   2   3  26  1.67178e-05
  1   2   3  28 -2.47245e-04
  1   2   3  29  2.09002e-05
  1   2   3  33  1.06299e-05
  1   2   3  34  4.60380e-04
  1   2   3  35 -1.34207e-04
  1   2   3  37  1.18016e-04
  1   2   3  38  1.34333e-04
  1   2   3  40  1.19534e-04
  1   2   3  41 -8.73194e-05
  1   2   3  44  4.02415e-04
  1   2   3  45  1.43091e-04
  1   2   3  46 -8.32666e-05
  1   2   3  47 -4.46553e-05
  1   2   3  49 -2.53388e-05
  1   2   3  50  1.24292e-05
  1   2   3  53  5.33318e-05
  1   2   3  54  3.08832e-04
  1   2   3  56  7.57898e-05
  1   2   3  57  6.86912e-05
  1   2   3  58  4.70001e-04
  1   2   3  59 -2.73909e-04
  1   2   3  62  1.65091e-04
  1   2   3  63  1.95233e-04
  1   2   3  64 -2.74999e-04
  1   2   3  65  6.45912e-05
  1   2   3  68 -1.17570e-04
  1   2   3  69 -2.08056e-04
  1   2   3  70  2.14838e-05
  1   2   3  71 -2.54913e-05
  1   2   3  73 -9.23693e-05
  1   2   3  74  2.58174e-05
  1   2   3  77  1.80478e-04
  1   2   3  79 -9.93906e-05
  1   2   3  82 -1.91022e-05
  1   2   3  83  6.82742e-05
  1   2   3  84  1.19080e-04
  1   2   3  85  2.35017e-05
  1   2   3  91 -1.43104e-05
  1   2   3  95  7.33872e-04
  1   2   3  96 -4.93891e-04
  1   2   3  97  6.14157e-05
  1   2   3  98  1.76036e-04
  1   2   3 103  3.17985e-05
  1   2   3 104  1.38349e-05
  1   2   3 107 -1.57348e-05
  1   2   3 108  8.35307e-05
  1   2   3 110  1.14945e-05
  1   2   3 112  4.26517e-05
  1   2   3 113  8.16192e-05
  1   2   3 116 -1.08916e-05
  1   2   3 118  8.00605e-05
  1   2   3 119  1.11825e-03
  1   2   3 121  2.19658e-04
  1   2   3 122 -2.15407e-04
  1   2   3 124  5.98952e-05
  1   2   3 125  2.00707e-04
  1   2   3 127 -2.90298e-05
  1   2   3 128  3.66385e-04
  1   2   3 129  1.32302e-03
  1   2   3 131  5.16657e-05
  1   2   3 132 -8.34753e-05
  1   2   3 133 -2.19687e-04
  1   2   3 134 -1.59530e-04
  1   2   3 136 -4.89719e-05
  1   2   3 137  2.02530e-04
  1   2   3 140 -1.65299e-04
  1   2   3 141  6.23371e-05
  1   2   3 143 -1.43661e-05
  1   2   3 144 -2.29022e-04
  1   2   3 145 -1.12963e-03
  1   2   3 146 -2.14986e-03
  1   2   3 148  1.60431e-04
  1   2   3 149  2.37575e-03
  1   2   3 151  2.01599e-04
  1   2   3 152 -3.13786e-05
  1   2   3 154 -4.54488e-04
  1   2   3 155 -1.69168e-03
  1   2   3 158 -2.12176e-04
  1   2   3 159  1.23441e-04
  1   2   3 163  4.53467e-05
  1   2   3 164  1.44350e-04
  1   2   3 166 -2.62374e-05
  1   2   3 167 -1.80436e-05
  1   2   3 169 -5.38361e-05
  1   2   3 170  1.90391e-04
  1   2   3 172 -2.19338e-05
  1   2   3 173 -1.28711e-05
  1   2   3 176 -1.65343e-05
  1   2   3 178 -1.13269e-05
  1   2   3 181 -5.97650e-05
  1   2   3 182 -1.86639e-04
  1   2   4   7 -2.57827e-04
  1   2   4   8 -1.98185e-04
  1   2   4  10  1.64737e-04
  1   2   4  11  5.66691e-04
  1   2   4  13  2.25150e-04
  1   2   4  14 -5.90657e-05
  1   2   4  17 -1.74648e-04
  1   2   4  21 -2.06617e-04
  1   2   4  22  2.18474e-05
  1   2   4  23  9.00966e-05
  1   2   4  24 -2.87913e-04
  1   2   4  25 -1.57260e-05
  1   2   4  26 -3.00276e-05
  1   2   4  28  2.00565e-05
  1   2   4  29  2.45324e-04
  1   2   4  34 -1.35260e-04
  1   2   4  35 -4.64473e-04
  1   2   4  37  1.35272e-04
  1   2   4  38 -1.19041e-04
  1   2   4  40 -8.66132e-05
  1   2   4  41 -1.19943e-04
  1   2   4  44  1.42627e-04
  1   2   4  45 -4.01590e-04
  1   2   4  46 -4.66167e-05
  1   2   4  47  8.71916e-05
  1   2   4  49  1.15338e-05
  1   2   4  50  2.55437e-05
  1   2   4  53  3.15580e-04
  1   2   4  54 -5.57814e-05
  1   2   4  56  6.94030e-05
  1   2   4  57 -7.55590e-05
  1   2   4  58 -2.75619e-04
  1   2   4  59 -4.74523e-04
  1   2   4  62  1.93891e-04
  1   2   4  63 -1.64469e-04
  1   2   4  64  6.54498e-05
  1   2   4  65  2.74729e-04
  1   2   4  68 -2.07165e-04
  1   2   4  69  1.15696e-04
  1   2   4  70  2.34229e-05
  1   2   4  71  1.92169e-05
  1   2   4  73  2.64510e-05
  1   2   4  74  9.15210e-05
  1   2   4  76 -1.80168e-04
  1   2   4  77 -1.23831e-05
  1   2   4  80  1.00302e-04
  1   2   4  82  6.94358e-05
  1   2   4  83  1.85776e-05
  1   2   4  84  2.45224e-05
  1   2   4  85 -1.17649e-04
  1   2   4  92 -1.39951e-05
  1   2   4  95 -4.91419e-04
  1   2   4  96 -7.32101e-04
  1   2   4  97  1.75111e-04
  1   2   4  98 -6.08357e-05
  1   2   4 103  1.55396e-05
  1   2   4 104 -3.16243e-05
  1   2   4 107  8.36795e-05
  1   2   4 108  1.44260e-05
  1   2   4 109  1.22585e-05
  1   2   4 112  8.39321e-05
  1   2   4 113 -4.37237e-05
  1   2   4 115  1.00334e-05
  1   2   4 116  1.18871e-05
  1   2   4 118  1.12081e-03
  1   2   4 119 -7.93779e-05
  1   2   4 121  2.16461e-04
  1   2   4 122  2.20355e-04
  1   2   4 124  2.01959e-04
  1   2   4 125 -6.01083e-05
  1   2   4 127 -1.79123e-05
  1   2   4 128 -1.32586e-03
  1   2   4 129  3.68243e-04
  1   2   4 131 -8.43237e-05
  1   2   4 132 -5.11867e-05
  1   2   4 133 -1.59124e-04
  1   2   4 134  2.18006e-04
  1   2   4 136  2.05477e-04
  1   2   4 137  5.41383e-05
  1   2   4 140  6.22323e-05
  1   2   4 141  1.66857e-04
  1   2   4 143  2.29221e-04
  1   2   4 144 -1.55189e-05
  1   2   4 145 -2.36049e-03
  1   2   4 146  1.13025e-03
  1   2   4 148 -2.23151e-03
  1   2   4 149  2.32185e-04
  1   2   4 151 -3.09395e-05
  1   2   4 152 -2.00590e-04
  1   2   4 154  1.69611e-03
  1   2   4 155 -4.59065e-04
  1   2   4 158  1.32853e-04
  1   2   4 159  2.09237e-04
  1   2   4 163 -1.44890e-04
  1   2   4 164  4.53614e-05
  1   2   4 166 -1.72128e-05
  1   2   4 167  2.92639e-05
  1   2   4 169  1.90145e-04
  1   2   4 170  5.39295e-05
  1   2   4 172 -1.41194e-05
  1   2   4 173  1.99395e-05
  1   2   4 175  1.68615e-05
  1   2   4 181  1.88682e-04
  1   2   4 182 -6.02926e-05
  1   2   5   7  6.42048e-05
  1   2   5   8  4.59442e-05
  1   2   5  10  6.60211e-05
  1   2   5  11  1.61149e-04
  1   2   5  13  1.77704e-04
  1   2   5  14 -8.49392e-05
  1   2   5  16 -1.88348e-05
  1   2   5  17 -2.07305e-04
  1   2   5  21  1.12156e-05
  1   2   5  22 -1.80985e-05
  1   2   5  23  6.82824e-05
  1   2   5  24 -1.98925e-04
  1   2   5  25 -7.53161e-05
  1   2   5  26 -1.64850e-04
  1   2   5  28  1.65812e-05
  1   2   5  29  2.89309e-04
  1   2   5  32 -4.28068e-04
  1   2   5  33  1.40145e-04
  1   2   5  34  1.51533e-05
  1   2   5  35  5.50767e-05
  1   2   5  37 -1.03943e-04
  1   2   5  38  8.55541e-05
  1   2   5  40 -1.24962e-04
  1   2   5  41 -1.85911e-04
  1   2   5  44  6.14183e-05
  1   2   5  45 -1.35918e-04
  1   2   5  46  3.70793e-05
  1   2   5  47 -7.62722e-05
  1   2   5  49 -2.37394e-05
  1   2   5  50 -5.39874e-05
  1   2   5  53 -3.77930e-04
  1   2   5  54  6.35190e-05
  1   2   5  56  6.41693e-05
  1   2   5  57 -6.70734e-05
  1   2   5  58 -2.92491e-05
  1   2   5  59 -5.41047e-05
  1   2   5  62  7.66071e-05
  1   2   5  63 -6.36522e-05
  1   2   5  64  3.51433e-05
  1   2   5  65  1.68761e-04
  1   2   5  68 -6.85520e-05
  1   2   5  69  3.61622e-05
  1   2   5  70  6.86229e-05
  1   2   5  71  4.85407e-05
  1   2   5  73  1.96449e-05
  1   2   5  74  7.19781e-05
  1   2   5  76 -7.42394e-05
  1   2   5  80  5.51795e-05
  1   2   5  82  2.22220e-05
  1   2   5  85 -4.52079e-05
  1   2   5  88  1.45467e-05
  1   2   5  95 -2.79312e-04
  1   2   5  96 -4.13225e-04
  1   2   5  97  2.49815e-04
  1   2   5  98 -7.94369e-05
  1   2   5 100  1.18542e-05
  1   2   5 101  2.00757e-04
  1   2   5 109 -2.02308e-05
  1   2   5 112 -1.06146e-04
  1   2   5 113  4.82429e-05
  1   2   5 118  2.75023e-04
  1   2   5 119 -1.26925e-05
  1   2   5 121 -1.77823e-05
  1   2   5 122 -1.57479e-05
  1   2   5 128 -3.40170e-04
  1   2   5 129  1.06156e-04
  1   2   5 131  2.90255e-05
  1   2   5 132  2.13273e-05
  1   2   5 133 -9.83613e-05
  1   2   5 134  1.31525e-04
  1   2   5 136 -1.06244e-05
  1   2   5 140  1.10233e-05
  1   2   5 141  3.44462e-05
  1   2   5 143  2.24165e-04
  1   2   5 144 -1.66114e-05
  1   2   5 145 -4.97424e-04
  1   2   5 146  2.49086e-04
  1   2   5 148 -3.95416e-04
  1   2   5 149  4.22733e-05
  1   2   5 151 -1.67390e-05
  1   2   5 152 -1.22429e-04
  1   2   5 154  1.80485e-04
  1   2   5 155 -5.30676e-05
  1   2   5 161  4.49166e-05
  1   2   5 162  4.14067e-05
  1   2   5 163 -6.50597e-05
  1   2   5 164  2.17269e-05
  1   2   5 169  6.60115e-05
  1   2   5 170  2.03861e-05
  1   2   5 173 -1.27851e-05
  1   2   5 175 -1.91683e-05
  1   2   5 178 -1.30272e-05
  1   2   6   7  4.56833e-05
  1   2   6   8 -6.44596e-05
  1   2   6  10  1.59146e-04
  1   2   6  11 -5.39315e-05
  1   2   6  13 -5.30827e-05
  1   2   6  14 -1.70617e-04
  1   2   6  16 -2.48021e-04
  1   2   6  22 -1.20309e-05
  1   2   6  23  2.02980e-04
  1   2   6  24  6.88016e-05
  1   2   6  25 -1.66082e-04
  1   2   6  26  7.65758e-05
  1   2   6  28 -2.91787e-04
  1   2   6  29  1.63689e-05
  1   2   6  32  1.41364e-04
  1   2   6  33  4.27451e-04
  1   2   6  34 -4.81100e-05
  1   2   6  35  1.37098e-05
  1   2   6  37 -8.46919e-05
  1   2   6  38 -1.02527e-04
  1   2   6  40  1.87583e-04
  1   2   6  41 -1.26061e-04
  1   2   6  44  1.90240e-04
  1   2   6  45  8.68836e-05
  1   2   6  46  7.54569e-05
  1   2   6  47  3.76724e-05
  1   2   6  49  5.34078e-05
  1   2   6  50 -2.14596e-05
  1   2   6  53 -6.29090e-05
  1   2   6  54 -3.75542e-04
  1   2   6  56  6.83949e-05
  1   2   6  57  6.63957e-05
  1   2   6  58  6.07259e-05
  1   2   6  59 -3.24769e-05
  1   2   6  62  6.48821e-05
  1   2   6  63  7.69418e-05
  1   2   6  64 -1.72534e-04
  1   2   6  65  3.63743e-05
  1   2   6  68 -3.77009e-05
  1   2   6  69 -7.11257e-05
  1   2   6  70  4.87388e-05
  1   2   6  71 -6.88028e-05
  1   2   6  73 -7.28841e-05
  1   2   6  74  2.02864e-05
  1   2   6  76 -5.70720e-05
  1   2   6  77  5.16506e-05
  1   2   6  79 -5.64922e-05
  1   2   6  83  2.15479e-05
  1   2   6  84  4.70225e-05
  1   2   6  89 -1.42840e-05
  1   2   6  95  3.88562e-04
  1   2   6  96 -2.40307e-04
  1   2   6  97  7.93814e-05
  1   2   6  98  2.48924e-04
  1   2   6 100 -1.93085e-04
  1   2   6 101  6.59282e-05
  1   2   6 110 -1.92104e-05
  1   2   6 112 -4.27141e-05
  1   2   6 113 -1.05426e-04
  1   2   6 118  1.29368e-05
  1   2   6 119  2.84829e-04
  1   2   6 121 -1.65748e-05
  1   2   6 122  1.80163e-05
  1   2   6 128  1.05045e-04
  1   2   6 129  3.50323e-04
  1   2   6 131 -1.99467e-05
  1   2   6 132  2.82255e-05
  1   2   6 133 -1.37575e-04
  1   2   6 134 -1.04158e-04
  1   2   6 140 -3.78866e-05
  1   2   6 141  1.24777e-05
  1   2   6 143 -1.95340e-05
  1   2   6 144 -2.26291e-04
  1   2   6 145 -2.43473e-04
  1   2   6 146 -4.89131e-04
  1   2   6 148  2.88081e-05
  1   2   6 149  4.27946e-04
  1   2   6 151  1.25501e-04
  1   2   6 152 -1.91409e-05
  1   2   6 154 -1.05221e-04
  1   2   6 155 -3.26605e-04
  1   2   6 161  4.29286e-05
  1   2   6 162 -4.79229e-05
  1   2   6 163  2.22128e-05
  1   2   6 164  6.75011e-05
  1   2   6 166  1.20884e-05
  1   2   6 169 -2.14968e-05
  1   2   6 170  6.76129e-05
  1   2   6 172  1.45847e-05
  1   2   6 176  2.08206e-05
  1   2   6 178 -4.87851e-05
  1   2   7   9 -2.41377e-05
  1   2   7  18  5.05632e-05
  1   2   7  19 -1.19290e-05
  1   2   7  26 -1.05100e-05
  1   2   7  27  2.74273e-05
  1   2   7  30 -1.91777e-05
  1   2   7  42  2.13585e-05
  1   2   7  45  1.23414e-05
  1   2   7  51  2.20225e-05
  1   2   7  53 -1.34214e-05
  1   2   7  56  2.44252e-05
  1   2   7  60 -1.99458e-05
  1   2   7  72  2.01153e-05
  1   2   7  75 -1.84022e-05
  1   2   7  76 -1.79468e-05
  1   2   7  92  3.26007e-05
  1   2   7 101  1.40423e-05
  1   2   7 102 -1.27824e-05
  1   2   7 104  1.30695e-05
  1   2   7 112  1.40968e-05
  1   2   7 113  2.92431e-05
  1   2   7 123 -4.49831e-05
  1   2   7 128 -1.19837e-05
  1   2   7 135 -2.60848e-05
  1   2   7 136 -2.19725e-05
  1   2   7 138  4.32124e-05
  1   2   7 140 -3.38684e-05
  1   2   7 143  1.22264e-05
  1   2   7 145 -1.20225e-05
  1   2   7 154  1.69551e-05
  1   2   7 156 -1.22995e-04
  1   2   7 162 -1.85097e-05
  1   2   7 164  2.67320e-05
  1   2   7 165  1.15369e-05
  1   2   7 166 -2.24371e-05
  1   2   7 172 -2.98473e-05
  1   2   7 176 -2.32674e-05
  1   2   7 178 -2.35787e-05
  1   2   8   7 -1.45026e-04
  1   2   8   8  1.72632e-04
  1   2   8  10  9.53838e-05
  1   2   8  13 -3.71835e-05
  1   2   8  14 -1.92513e-04
  1   2   8  16 -1.54183e-04
  1   2   8  17 -1.03983e-05
  1   2   8  22 -7.72307e-05
  1   2   8  23  1.02457e-04
  1   2   8  24  3.23043e-05
  1   2   8  25 -1.77684e-05
  1   2   8  26  7.40780e-05
  1   2   8  28 -7.20586e-05
  1   2   8  29  6.06804e-05
  1   2   8  30  1.22748e-05
  1   2   8  32  3.68901e-05
  1   2   8  33  1.55192e-04
  1   2   8  34  2.58283e-05
  1   2   8  35 -1.01494e-05
  1   2   8  37  2.78064e-05
  1   2   8  38  3.10617e-05
  1   2   8  40  9.52854e-05
  1   2   8  41 -8.77520e-05
  1   2   8  42 -3.49485e-05
  1   2   8  44 -1.25721e-04
  1   2   8  45 -3.42162e-05
  1   2   8  46  1.69439e-04
  1   2   8  47  3.78447e-05
  1   2   8  49  5.88615e-05
  1   2   8  50 -4.47296e-05
  1   2   8  51 -2.12884e-05
  1   2   8  53 -1.11541e-04
  1   2   8  54 -3.93161e-04
  1   2   8  56  1.47877e-05
  1   2   8  58  5.57211e-05
  1   2   8  59 -4.02938e-05
  1   2   8  63  1.89762e-05
  1   2   8  64 -1.66173e-04
  1   2   8  65  4.60563e-05
  1   2   8  69 -6.40685e-05
  1   2   8  70  6.64088e-05
  1   2   8  71 -8.02302e-05
  1   2   8  73  4.50072e-05
  1   2   8  74 -4.70175e-05
  1   2   8  76  2.22794e-04
  1   2   8  77  1.11302e-04
  1   2   8  79 -1.27730e-04
  1   2   8  82 -3.47690e-05
  1   2   8  83  7.91071e-05
  1   2   8  84 -4.05476e-05
  1   2   8  85 -1.43832e-05
  1   2   8  88  1.60224e-05
  1   2   8  89 -1.71351e-05
  1   2   8  91  6.30724e-05
  1   2   8  92  4.77816e-05
  1   2   8  95  3.61232e-05
  1   2   8  96  1.98658e-05
  1   2   8  97  1.36823e-04
  1   2   8  98  3.54606e-04
  1   2   8 100  6.68290e-05
  1   2   8 101 -2.77861e-04
  1   2   8 103 -1.00869e-05
  1   2   8 105  1.69467e-05
  1   2   8 108  3.35527e-05
  1   2   8 110 -3.27811e-05
  1   2   8 111  1.12224e-05
  1   2   8 112  5.40229e-05
  1   2   8 113  1.31665e-05
  1   2   8 115 -2.07995e-04
  1   2   8 116  1.10017e-05
  1   2   8 119  5.33947e-05
  1   2   8 121 -1.40354e-04
  1   2   8 122  5.05547e-05
  1   2   8 123 -2.92191e-05
  1   2   8 124  1.73664e-04
  1   2   8 125  1.33550e-04
  1   2   8 127 -1.62280e-05
  1   2   8 128 -1.93403e-05
  1   2   8 129 -5.39136e-05
  1   2   8 131  7.20887e-05
  1   2   8 132 -1.21147e-04
  1   2   8 133 -1.56729e-05
  1   2   8 134 -2.04976e-05
  1   2   8 135 -4.03845e-05
  1   2   8 136  1.78651e-05
  1   2   8 137 -1.47829e-04
  1   2   8 140  1.77122e-05
  1   2   8 143  1.17423e-04
  1   2   8 144  1.70917e-04
  1   2   8 145 -8.69040e-05
  1   2   8 146 -1.32798e-04
  1   2   8 148  1.56551e-05
  1   2   8 149  7.72749e-05
  1   2   8 150 -3.07727e-05
  1   2   8 151 -4.22368e-04
  1   2   8 152  1.07924e-04
  1   2   8 154  1.18213e-04
  1   2   8 155  5.26778e-05
  1   2   8 156 -3.31400e-05
  1   2   8 158 -3.92243e-04
  1   2   8 159  2.41233e-04
  1   2   8 160  1.67343e-05
  1   2   8 161  6.03215e-05
  1   2   8 162 -1.14526e-04
  1   2   8 163  1.23774e-05
  1   2   8 164  5.21570e-05
  1   2   8 166 -3.44458e-05
  1   2   8 167 -7.41099e-05
  1   2   8 169 -1.46455e-05
  1   2   8 170  6.03052e-05
  1   2   8 171 -1.20887e-05
  1   2   8 172  1.04416e-04
  1   2   8 173  4.81429e-05
  1   2   8 176  2.99636e-05
  1   2   8 178  2.09702e-04
  1   2   8 179  6.85968e-05
  1   2   8 181  1.39216e-05
  1   2   8 182  9.02852e-05
  1   2   9   7  1.64805e-04
  1   2   9   8  1.36436e-04
  1   2   9  10  2.23714e-05
  1   2   9  11 -7.71157e-05
  1   2   9  13 -1.72883e-04
  1   2   9  14 -1.07657e-04
  1   2   9  16 -1.17734e-05
  1   2   9  17  1.51124e-04
  1   2   9  18 -2.74489e-05
  1   2   9  21 -7.73071e-05
  1   2   9  22 -7.98031e-05
  1   2   9  23 -2.49273e-05
  1   2   9  24  1.02866e-04
  1   2   9  26  2.83197e-05
  1   2   9  28  1.36927e-05
  1   2   9  29 -6.85629e-05
  1   2   9  32  1.50728e-04
  1   2   9  33 -3.41442e-05
  1   2   9  34 -1.02855e-05
  1   2   9  35  1.60769e-05
  1   2   9  36  2.59707e-05
  1   2   9  37 -5.48135e-05
  1   2   9  38  5.37426e-05
  1   2   9  40  7.31105e-05
  1   2   9  41  8.59539e-05
  1   2   9  42  3.33078e-05
  1   2   9  44  4.56966e-05
  1   2   9  45 -1.30339e-04
  1   2   9  46 -7.53935e-05
  1   2   9  47  1.64894e-04
  1   2   9  49  2.06100e-05
  1   2   9  50  3.33768e-05
  1   2   9  51  1.02990e-05
  1   2   9  53  3.53151e-04
  1   2   9  54 -2.95414e-05
  1   2   9  57  1.37643e-05
  1   2   9  58  2.92134e-05
  1   2   9  59  5.36874e-05
  1   2   9  64 -5.85727e-05
  1   2   9  65 -1.75916e-04
  1   2   9  68  3.40232e-05
  1   2   9  69 -2.88213e-05
  1   2   9  70 -8.50105e-05
  1   2   9  71 -6.79343e-05
  1   2   9  73  5.61583e-05
  1   2   9  74  6.53075e-05
  1   2   9  76  4.14645e-05
  1   2   9  77  1.89657e-05
  1   2   9  80 -1.42186e-04
  1   2   9  83 -2.69494e-05
  1   2   9  84  3.70526e-05
  1   2   9  85 -5.50413e-05
  1   2   9  88 -2.11244e-05
  1   2   9  89 -1.01110e-05
  1   2   9  91  4.51708e-05
  1   2   9  92 -7.56807e-05
  1   2   9  95 -1.57244e-05
  1   2   9  96  2.69811e-05
  1   2   9  97 -3.67326e-04
  1   2   9  98  1.08722e-04
  1   2   9 100 -5.09559e-05
  1   2   9 101  6.46856e-05
  1   2   9 104 -1.47360e-05
  1   2   9 105 -1.32543e-05
  1   2   9 107 -4.18399e-05
  1   2   9 109  2.90187e-05
  1   2   9 110  1.13654e-05
  1   2   9 112 -1.65103e-05
  1   2   9 113  1.20999e-05
  1   2   9 115  3.66056e-05
  1   2   9 116  2.14885e-04
  1   2   9 118 -5.78695e-05
  1   2   9 119  1.54043e-05
  1   2   9 121  1.47072e-04
  1   2   9 122  1.23160e-04
  1   2   9 123  1.45212e-05
  1   2   9 124 -1.43518e-04
  1   2   9 125  9.90552e-05
  1   2   9 128 -2.95059e-05
  1   2   9 129 -6.39070e-05
  1   2   9 131  1.22449e-04
  1   2   9 132  7.28520e-05
  1   2   9 134 -4.03231e-05
  1   2   9 135  2.33997e-05
  1   2   9 136  1.48304e-04
  1   2   9 137  4.70109e-05
  1   2   9 143  1.57091e-04
  1   2   9 145  1.43422e-04
  1   2   9 146 -9.53982e-05
  1   2   9 147  4.52364e-05
  1   2   9 148  8.68974e-05
  1   2   9 149  2.98594e-05
  1   2   9 151 -1.05449e-04
  1   2   9 152 -4.22919e-04
  1   2   9 154  2.24512e-05
  1   2   9 155  3.70350e-05
  1   2   9 156  3.25165e-05
  1   2   9 158 -2.45200e-04
  1   2   9 159 -3.90313e-04
  1   2   9 160  2.28011e-05
  1   2   9 161 -5.92300e-05
  1   2   9 162 -7.38898e-05
  1   2   9 163  5.49992e-05
  1   2   9 164 -1.11538e-05
  1   2   9 166  7.70217e-05
  1   2   9 167  4.31528e-05
  1   2   9 169 -7.03457e-05
  1   2   9 170 -1.35685e-05
  1   2   9 172 -6.14631e-05
  1   2   9 173  1.21092e-04
  1   2   9 175  3.92628e-05
  1   2   9 178  3.26642e-05
  1   2   9 179  1.13565e-05
  1   2   9 181  8.45588e-05
  1   2   9 182 -2.19759e-05
  1   2  10   9 -1.78362e-04
  1   2  10  18  1.80837e-04
  1   2  10  19  4.08547e-04
  1   2  10  22  1.09738e-05
  1   2  10  27  1.98517e-04
  1   2  10  30 -9.69616e-05
  1   2  10  36  1.31021e-04
  1   2  10  42  1.19824e-04
  1   2  10  49 -1.21870e-05
  1   2  10  51 -2.67689e-05
  1   2  10  60 -2.41717e-04
  1   2  10  62 -2.01246e-05
  1   2  10  64 -2.07518e-05
  1   2  10  66  4.23689e-05
  1   2  10  68  1.62328e-05
  1   2  10  72  1.05592e-04
  1   2  10  75  6.16397e-05
  1   2  10  77 -2.03882e-05
  1   2  10  79 -2.29425e-05
  1   2  10  87  1.59077e-05
  1   2  10  91  2.05030e-05
  1   2  10  96  1.09548e-05
  1   2  10  97 -1.41893e-05
  1   2  10 102  1.58329e-04
  1   2  10 105  1.62079e-04
  1   2  10 111  1.36138e-04
  1   2  10 119  2.03592e-05
  1   2  10 120  1.15255e-04
  1   2  10 121 -3.61193e-05
  1   2  10 122 -1.08665e-05
  1   2  10 123 -1.17871e-03
  1   2  10 127 -2.89162e-04
  1   2  10 133 -2.92617e-05
  1   2  10 134  1.86785e-05
  1   2  10 135 -4.78601e-04
  1   2  10 136 -1.50011e-05
  1   2  10 138  8.52439e-04
  1   2  10 140  2.10935e-05
  1   2  10 147 -1.13403e-04
  1   2  10 150  6.35061e-05
  1   2  10 154 -1.25792e-05
  1   2  10 156 -2.34358e-03
  1   2  10 161  2.59322e-05
  1   2  10 162  2.72213e-05
  1   2  10 163  2.32589e-05
  1   2  10 165  3.04721e-04
  1   2  10 166 -2.05983e-05
  1   2  10 167 -2.71591e-05
  1   2  10 169  2.20804e-05
  1   2  10 170 -1.76769e-05
  1   2  10 171  6.06147e-05
  1   2  10 172 -1.96601e-05
  1   2  10 173 -2.14724e-05
  1   2  10 177  2.92262e-05
  1   2  10 180  2.17394e-05
  1   2  10 183 -5.53494e-05
  1   2  11   7 -2.60626e-05
  1   2  11   8  1.06508e-04
  1   2  11  10 -1.87732e-04
  1   2  11  11  3.28786e-05
  1   2  11  12  2.76939e-04
  1   2  11  13 -3.52537e-05
  1   2  11  14 -1.80551e-04
  1   2  11  15  4.33141e-05
  1   2  11  16 -4.92254e-05
  1   2  11  17 -1.77245e-04
  1   2  11  18  2.29931e-05
  1   2  11  21 -8.56357e-05
  1   2  11  22  5.42976e-05
  1   2  11  23  2.04851e-05
  1   2  11  24  4.21744e-05
  1   2  11  26 -2.74559e-04
  1   2  11  27  1.66360e-05
  1   2  11  28 -1.37924e-04
  1   2  11  29  6.14026e-05
  1   2  11  31 -1.23011e-04
  1   2  11  32 -2.60769e-05
  1   2  11  33 -2.49596e-05
  1   2  11  34  7.87909e-05
  1   2  11  35 -3.31050e-05
  1   2  11  38  3.01587e-05
  1   2  11  39  1.22434e-04
  1   2  11  40  5.82164e-05
  1   2  11  41 -5.71203e-05
  1   2  11  43  2.30163e-04
  1   2  11  45 -3.23475e-04
  1   2  11  46 -1.51048e-05
  1   2  11  47 -1.83515e-04
  1   2  11  48 -3.65716e-04
  1   2  11  49  3.38481e-05
  1   2  11  50 -3.16752e-05
  1   2  11  51  1.40221e-05
  1   2  11  52 -2.16545e-04
  1   2  11  53 -2.22206e-04
  1   2  11  54  1.08030e-05
  1   2  11  55  3.49866e-05
  1   2  11  56 -2.47579e-04
  1   2  11  57 -1.51867e-04
  1   2  11  58 -6.15670e-05
  1   2  11  59  2.19510e-05
  1   2  11  61  1.90979e-05
  1   2  11  62  9.84707e-05
  1   2  11  63  2.30008e-04
  1   2  11  64  2.24680e-05
  1   2  11  65  8.87925e-05
  1   2  11  68 -4.23193e-05
  1   2  11  69 -3.73704e-05
  1   2  11  71 -1.79693e-05
  1   2  11  73 -2.03451e-05
  1   2  11  74  7.92905e-05
  1   2  11  76  5.20418e-04
  1   2  11  77  1.41160e-05
  1   2  11  78 -5.20281e-05
  1   2  11  80 -8.11846e-05
  1   2  11  82  2.28524e-04
  1   2  11  83  4.20854e-04
  1   2  11  84  2.90483e-05
  1   2  11  85  3.55008e-04
  1   2  11  86 -1.53461e-05
  1   2  11  87  1.13040e-05
  1   2  11  88  1.98883e-04
  1   2  11  89 -1.70749e-04
  1   2  11  91  1.38203e-05
  1   2  11  92 -3.90269e-04
  1   2  11  94 -2.24376e-05
  1   2  11  95  7.13232e-05
  1   2  11  96 -1.24133e-04
  1   2  11  97  1.05792e-04
  1   2  11  99 -1.45349e-04
  1   2  11 100  1.26960e-04
  1   2  11 101  2.03573e-04
  1   2  11 104 -6.01687e-04
  1   2  11 105  1.03901e-05
  1   2  11 106  1.45267e-04
  1   2  11 107 -1.95232e-04
  1   2  11 109 -8.93984e-05
  1   2  11 110 -1.51662e-04
  1   2  11 112 -9.15721e-04
  1   2  11 113 -3.77914e-04
  1   2  11 114 -1.71426e-04
  1   2  11 116 -4.86058e-04
  1   2  11 117  2.16214e-04
  1   2  11 118  2.33432e-05
  1   2  11 119 -1.57097e-05
  1   2  11 120  1.91750e-05
  1   2  11 121  1.74282e-04
  1   2  11 122 -7.71257e-05
  1   2  11 123  1.34920e-05
  1   2  11 124  1.46489e-05
  1   2  11 125  1.04546e-04
  1   2  11 126  1.92451e-04
  1   2  11 127  2.87453e-04
  1   2  11 128  2.75344e-04
  1   2  11 129  8.91844e-05
  1   2  11 130  1.56523e-04
  1   2  11 131  1.00362e-04
  1   2  11 133  1.24223e-04
  1   2  11 134 -7.05995e-05
  1   2  11 135  2.62468e-04
  1   2  11 136  3.64729e-04
  1   2  11 137  4.86887e-04
  1   2  11 138  9.34537e-05
  1   2  11 139  9.70982e-05
  1   2  11 140  7.23890e-04
  1   2  11 141 -2.14210e-04
  1   2  11 142  1.73412e-04
  1   2  11 143  3.44330e-04
  1   2  11 145 -1.77917e-05
  1   2  11 146 -6.28910e-05
  1   2  11 147  5.21167e-05
  1   2  11 148 -2.59866e-04
  1   2  11 150 -1.84615e-05
  1   2  11 152 -1.31086e-04
  1   2  11 153 -4.74032e-04
  1   2  11 154 -1.08197e-04
  1   2  11 155 -6.10392e-05
  1   2  11 156 -1.10828e-04
  1   2  11 157 -6.89108e-04
  1   2  11 158 -1.11740e-04
  1   2  11 159  1.18137e-04
  1   2  11 160 -6.42201e-05
  1   2  11 161  8.26214e-04
  1   2  11 162 -4.94574e-04
  1   2  11 163  7.92549e-05
  1   2  11 164 -3.68309e-04
  1   2  11 165 -4.57656e-05
  1   2  11 166  3.39985e-04
  1   2  11 167  3.74492e-04
  1   2  11 168 -2.43822e-05
  1   2  11 169  7.31705e-05
  1   2  11 171  1.49814e-04
  1   2  11 172  3.81017e-04
  1   2  11 173  2.57839e-04
  1   2  11 174  6.88884e-05
  1   2  11 175  1.46734e-04
  1   2  11 176  3.24938e-04
  1   2  11 177  7.74045e-05
  1   2  11 178  2.28325e-04
  1   2  11 179 -1.56151e-04
  1   2  11 180 -2.02168e-04
  1   2  11 181  2.49496e-04
  1   2  11 182 -1.46973e-05
  1   2  11 183  1.68381e-04
  1   2  12   7 -1.68000e-04
  1   2  12   8 -1.50940e-04
  1   2  12  10  6.24732e-05
  1   2  12  11  2.83946e-04
  1   2  12  13 -1.41043e-04
  1   2  12  14  1.60220e-05
  1   2  12  16 -1.12184e-05
  1   2  12  17  1.20293e-04
  1   2  12  21  2.63458e-04
  1   2  12  22 -1.16144e-05
  1   2  12  23  4.03283e-05
  1   2  12  24 -1.75875e-04
  1   2  12  25 -8.24952e-05
  1   2  12  26 -2.41248e-04
  1   2  12  28 -2.96824e-05
  1   2  12  29 -1.65925e-04
  1   2  12  32  3.70851e-04
  1   2  12  33 -7.94918e-05
  1   2  12  34 -1.63743e-05
  1   2  12  35 -4.90172e-05
  1   2  12  37  1.24403e-04
  1   2  12  38 -1.27468e-04
  1   2  12  40  6.52736e-05
  1   2  12  41  7.33212e-05
  1   2  12  44 -1.49751e-04
  1   2  12  45  6.12812e-04
  1   2  12  46  5.70460e-05
  1   2  12  47 -1.47053e-04
  1   2  12  49 -2.01465e-05
  1   2  12  50 -3.19005e-05
  1   2  12  53 -1.25077e-04
  1   2  12  54  3.42691e-05
  1   2  12  56  5.31168e-05
  1   2  12  57 -6.67884e-05
  1   2  12  58 -1.19163e-04
  1   2  12  59 -1.64610e-04
  1   2  12  62  1.72708e-05
  1   2  12  63 -1.78595e-05
  1   2  12  64 -3.23095e-05
  1   2  12  65 -1.05567e-04
  1   2  12  70 -8.09360e-05
  1   2  12  71 -7.18793e-05
  1   2  12  74 -3.24812e-05
  1   2  12  76 -1.31333e-05
  1   2  12  80 -9.49873e-05
  1   2  12  85 -2.49681e-05
  1   2  12  92  1.32188e-05
  1   2  12  95  1.08809e-04
  1   2  12  96  1.48147e-04
  1   2  12  97  1.45637e-04
  1   2  12  98 -6.02399e-05
  1   2  12 100 -3.44678e-05
  1   2  12 101 -1.89073e-04
  1   2  12 103  2.04015e-05
  1   2  12 104 -5.35617e-05
  1   2  12 107 -2.44625e-05
  1   2  12 112  1.81021e-04
  1   2  12 113 -1.10035e-04
  1   2  12 115 -1.23484e-04
  1   2  12 116 -2.79324e-04
  1   2  12 118 -2.35099e-04
  1   2  12 119  3.92476e-05
  1   2  12 121 -4.84038e-04
  1   2  12 122 -5.63086e-04
  1   2  12 124  2.49545e-04
  1   2  12 125 -9.04147e-05
  1   2  12 128  1.01967e-04
  1   2  12 129 -1.70337e-05
  1   2  12 131 -2.18513e-04
  1   2  12 132 -1.19662e-04
  1   2  12 133 -1.84044e-04
  1   2  12 134  3.12725e-04
  1   2  12 135  1.28873e-05
  1   2  12 136  5.03140e-04
  1   2  12 137  7.68834e-05
  1   2  12 140 -1.53250e-05
  1   2  12 141 -2.98745e-05
  1   2  12 143 -3.40442e-04
  1   2  12 144 -1.22445e-05
  1   2  12 145  1.82400e-04
  1   2  12 146 -1.00812e-04
  1   2  12 148  3.24637e-04
  1   2  12 151  1.78426e-04
  1   2  12 152  6.21110e-04
  1   2  12 154  1.29485e-03
  1   2  12 155 -2.21780e-04
  1   2  12 158  6.45707e-04
  1   2  12 159  9.63361e-04
  1   2  12 161  9.13469e-05
  1   2  12 162  9.99059e-05
  1   2  12 163 -1.71556e-04
  1   2  12 164  3.67967e-05
  1   2  12 166  4.12733e-05
  1   2  12 167 -6.18371e-05
  1   2  12 169 -7.34077e-05
  1   2  12 170 -1.52801e-05
  1   2  12 173 -2.06070e-05
  1   2  12 175 -3.98874e-05
  1   2  12 178  1.01220e-05
  1   2  12 181  4.97083e-05
  1   2  12 182 -1.37570e-05
  1   2  13   7  1.50675e-04
  1   2  13   8 -1.69213e-04
  1   2  13  10 -2.82746e-04
  1   2  13  11  5.84111e-05
  1   2  13  13 -2.43253e-05
  1   2  13  14 -1.38150e-04
  1   2  13  16 -1.21045e-04
  1   2  13  22  2.65003e-04
  1   2  13  23 -1.79191e-04
  1   2  13  24 -4.03268e-05
  1   2  13  25  2.38691e-04
  1   2  13  26 -8.21521e-05
  1   2  13  28 -1.62563e-04
  1   2  13  29  2.58970e-05
  1   2  13  32  8.09404e-05
  1   2  13  33  3.74940e-04
  1   2  13  34 -5.09750e-05
  1   2  13  35  1.79248e-05
  1   2  13  37 -1.25112e-04
  1   2  13  38 -1.21729e-04
  1   2  13  40  7.62633e-05
  1   2  13  41 -6.36218e-05
  1   2  13  44  6.19949e-04
  1   2  13  45  1.52651e-04
  1   2  13  46 -1.46853e-04
  1   2  13  47 -5.52928e-05
  1   2  13  49 -3.40222e-05
  1   2  13  50  2.37081e-05
  1   2  13  53  3.71689e-05
  1   2  13  54  1.26863e-04
  1   2  13  56 -6.83792e-05
  1   2  13  57 -5.18291e-05
  1   2  13  58 -1.63602e-04
  1   2  13  59  1.15426e-04
  1   2  13  62 -1.59593e-05
  1   2  13  63 -1.50199e-05
  1   2  13  64 -1.13870e-04
  1   2  13  65  3.47984e-05
  1   2  13  70  7.98999e-05
  1   2  13  71 -7.97445e-05
  1   2  13  73 -3.05291e-05
  1   2  13  74  1.45265e-05
  1   2  13  76  2.21518e-05
  1   2  13  79 -9.42804e-05
  1   2  13  84 -1.79050e-05
  1   2  13  91 -1.54710e-05
  1   2  13  95  1.47083e-04
  1   2  13  96 -1.19194e-04
  1   2  13  97 -7.22007e-05
  1   2  13  98 -1.49035e-04
  1   2  13 100 -1.91012e-04
  1   2  13 101  1.53488e-05
  1   2  13 103 -5.56840e-05
  1   2  13 104 -1.59471e-05
  1   2  13 108  2.71275e-05
  1   2  13 112 -1.04443e-04
  1   2  13 113 -1.81343e-04
  1   2  13 115  2.78027e-04
  1   2  13 116 -1.20777e-04
  1   2  13 118  3.66144e-05
  1   2  13 119  2.29161e-04
  1   2  13 121  5.58924e-04
  1   2  13 122 -4.75237e-04
  1   2  13 124 -9.35196e-05
  1   2  13 125 -2.50296e-04
  1   2  13 128  2.01784e-05
  1   2  13 129  1.02917e-04
  1   2  13 131 -1.22459e-04
  1   2  13 132  2.19581e-04
  1   2  13 133  3.10521e-04
  1   2  13 134  1.79882e-04
  1   2  13 135 -1.33853e-05
  1   2  13 136  6.49967e-05
  1   2  13 137 -4.94905e-04
  1   2  13 140 -2.90303e-05
  1   2  13 141  1.39724e-05
  1   2  13 143  2.19176e-05
  1   2  13 144 -3.40003e-04
  1   2  13 145 -1.29620e-04
  1   2  13 146 -1.82261e-04
  1   2  13 149  3.16566e-04
  1   2  13 151  6.29831e-04
  1   2  13 152 -1.85414e-04
  1   2  13 154  2.11779e-04
  1   2  13 155  1.27551e-03
  1   2  13 156 -1.50458e-05
  1   2  13 158  9.60714e-04
  1   2  13 159 -6.40349e-04
  1   2  13 160 -1.44974e-05
  1   2  13 161 -9.63603e-05
  1   2  13 162  6.94683e-05
  1   2  13 163 -4.15027e-05
  1   2  13 164 -1.72215e-04
  1   2  13 166 -6.93739e-05
  1   2  13 167 -3.96375e-05
  1   2  13 169 -1.50837e-05
  1   2  13 170  7.26876e-05
  1   2  13 172 -1.39013e-05
  1   2  13 176 -3.56699e-05
  1   2  13 178  1.38229e-05
  1   2  13 181  1.26532e-05
  1   2  13 182  5.32464e-05
  1   2  14   7 -5.49970e-05
  1   2  14   8 -3.72735e-05
  1   2  14  10  1.96123e-05
  1   2  14  11  2.72229e-05
  1   2  14  13 -1.32899e-04
  1   2  14  14  2.00525e-05
  1   2  14  17  1.87129e-04
  1   2  14  21  3.52644e-04
  1   2  14  22 -5.83787e-05
  1   2  14  23 -2.29991e-05
  1   2  14  24  5.81752e-05
  1   2  14  25 -1.17193e-04
  1   2  14  26 -2.51356e-04
  1   2  14  28 -1.56706e-05
  1   2  14  29 -2.22449e-04
  1   2  14  32  4.17792e-04
  1   2  14  33 -1.37005e-04
  1   2  14  34  1.50372e-05
  1   2  14  35  4.27885e-05
  1   2  14  37  3.85300e-05
  1   2  14  38 -3.17126e-05
  1   2  14  40  1.25866e-04
  1   2  14  41  1.84102e-04
  1   2  14  44 -1.12052e-04
  1   2  14  45  3.12821e-04
  1   2  14  46 -1.67570e-05
  1   2  14  47  3.78959e-05
  1   2  14  49 -1.46786e-05
  1   2  14  50 -2.17809e-05
  1   2  14  53 -2.97636e-05
  1   2  14  56  1.21435e-05
  1   2  14  57 -1.09518e-05
  1   2  14  58 -6.48387e-05
  1   2  14  59 -1.16255e-04
  1   2  14  62  3.31915e-05
  1   2  14  63 -2.67512e-05
  1   2  14  64 -2.74984e-05
  1   2  14  65 -1.26704e-04
  1   2  14  68  7.22462e-05
  1   2  14  69 -3.94616e-05
  1   2  14  70 -1.22321e-04
  1   2  14  71 -8.48753e-05
  1   2  14  80 -8.90794e-05
  1   2  14  91 -1.58665e-05
  1   2  14  92  3.09487e-05
  1   2  14  96  1.27007e-04
  1   2  14  97  3.69450e-05
  1   2  14  98 -1.14753e-05
  1   2  14 101 -1.02313e-04
  1   2  14 107 -3.81982e-05
  1   2  14 109 -1.23537e-05
  1   2  14 112  5.39438e-05
  1   2  14 113 -2.41022e-05
  1   2  14 115 -2.37421e-05
  1   2  14 116 -4.10739e-05
  1   2  14 118 -2.76563e-04
  1   2  14 119  1.15628e-05
  1   2  14 121 -5.57811e-04
  1   2  14 122 -5.26197e-04
  1   2  14 124  7.00115e-05
  1   2  14 125 -1.58848e-05
  1   2  14 128  1.61392e-04
  1   2  14 129 -1.43953e-04
  1   2  14 131 -2.84744e-05
  1   2  14 132 -2.07085e-05
  1   2  14 133 -2.06764e-04
  1   2  14 134  2.76972e-04
  1   2  14 136  5.04478e-04
  1   2  14 137  1.38146e-04
  1   2  14 138  1.00345e-05
  1   2  14 140 -1.78518e-05
  1   2  14 141 -4.56189e-05
  1   2  14 143 -1.31979e-04
  1   2  14 145  3.58906e-04
  1   2  14 146 -1.74749e-04
  1   2  14 148  4.21404e-04
  1   2  14 149 -3.84913e-05
  1   2  14 151  1.14722e-05
  1   2  14 152  9.41002e-05
  1   2  14 154  1.31692e-03
  1   2  14 155 -3.83658e-04
  1   2  14 158  2.38065e-04
  1   2  14 159  4.58365e-04
  1   2  14 161  2.49997e-05
  1   2  14 162  2.01726e-05
  1   2  14 163 -1.66616e-04
  1   2  14 164  5.64492e-05
  1   2  14 169 -7.96516e-05
  1   2  14 170 -2.49461e-05
  1   2  14 173 -1.19715e-05
  1   2  14 175 -3.74429e-05
  1   2  14 178 -1.30647e-05
  1   2  14 181  2.60183e-05
  1   2  14 182 -1.14148e-05
  1   2  15   7  3.46358e-05
  1   2  15   8 -5.17581e-05
  1   2  15  10 -1.68018e-05
  1   2  15  13 -3.75231e-05
  1   2  15  14 -1.41412e-04
  1   2  15  16 -1.85225e-04
  1   2  15  21  4.93523e-05
  1   2  15  22  3.56793e-04
  1   2  15  23  5.39680e-05
  1   2  15  24  1.96100e-05
  1   2  15  25  2.55073e-04
  1   2  15  26 -1.21648e-04
  1   2  15  28 -2.20068e-04
  1   2  15  32  1.37607e-04
  1   2  15  33  4.16333e-04
  1   2  15  34  3.94793e-05
  1   2  15  35 -1.15444e-05
  1   2  15  37 -3.24932e-05
  1   2  15  38 -3.88717e-05
  1   2  15  40  1.78661e-04
  1   2  15  41 -1.21199e-04
  1   2  15  44  3.09791e-04
  1   2  15  45  1.13285e-04
  1   2  15  46  3.78971e-05
  1   2  15  47  1.90511e-05
  1   2  15  49 -3.55401e-05
  1   2  15  50  6.03174e-05
  1   2  15  54  2.99774e-05
  1   2  15  56 -1.42210e-05
  1   2  15  57 -1.29364e-05
  1   2  15  58 -1.19476e-04
  1   2  15  59  6.51964e-05
  1   2  15  62 -2.69458e-05
  1   2  15  63 -3.22124e-05
  1   2  15  64 -1.25211e-04
  1   2  15  65  2.82035e-05
  1   2  15  68 -3.91239e-05
  1   2  15  69 -6.74821e-05
  1   2  15  70  8.63951e-05
  1   2  15  71 -1.25727e-04
  1   2  15  76  3.12315e-05
  1   2  15  77  2.93155e-05
  1   2  15  79 -8.82986e-05
  1   2  15  91 -3.05181e-05
  1   2  15  92 -1.54026e-05
  1   2  15  95  1.95003e-04
  1   2  15  96 -8.43586e-05
  1   2  15  98 -3.46800e-05
  1   2  15 100 -1.02708e-04
  1   2  15 101 -2.73932e-05
  1   2  15 107 -1.01050e-05
  1   2  15 108  3.69245e-05
  1   2  15 110  1.11088e-05
  1   2  15 112 -3.21870e-05
  1   2  15 113 -5.31925e-05
  1   2  15 115  4.19949e-05
  1   2  15 116 -2.39273e-05
  1   2  15 118  1.65557e-05
  1   2  15 119  2.83124e-04
  1   2  15 121  5.25593e-04
  1   2  15 122 -5.57982e-04
  1   2  15 124 -1.46703e-05
  1   2  15 125 -6.70126e-05
  1   2  15 128  5.40042e-05
  1   2  15 129  1.63073e-04
  1   2  15 131 -2.05901e-05
  1   2  15 132  2.69077e-05
  1   2  15 133  2.77017e-04
  1   2  15 134  2.12129e-04
  1   2  15 136  1.36386e-04
  1   2  15 137 -5.21357e-04
  1   2  15 140 -4.21835e-05
  1   2  15 141  1.69016e-05
  1   2  15 144 -1.35344e-04
  1   2  15 145 -1.77757e-04
  1   2  15 146 -3.42826e-04
  1   2  15 148  3.65731e-05
  1   2  15 149  4.50250e-04
  1   2  15 151  1.10148e-04
  1   2  15 152 -3.47082e-05
  1   2  15 154  3.73051e-04
  1   2  15 155  1.32851e-03
  1   2  15 158  4.62956e-04
  1   2  15 159 -2.31927e-04
  1   2  15 161 -1.78979e-05
  1   2  15 162  1.77176e-05
  1   2  15 163 -5.76440e-05
  1   2  15 164 -1.67962e-04
  1   2  15 169 -2.44513e-05
  1   2  15 170  8.14180e-05
  1   2  15 172 -1.05735e-05
  1   2  15 176 -3.89498e-05
  1   2  15 178  3.03549e-05
  1   2  15 182  3.10462e-05
  1   2  16   7 -4.04774e-05
  1   2  16   8  3.25716e-04
  1   2  16  10  3.31504e-04
  1   2  16  11 -3.53957e-04
  1   2  16  13  4.37840e-05
  1   2  16  14  5.78714e-05
  1   2  16  16 -7.77635e-05
  1   2  16  17  3.95831e-05
  1   2  16  21  2.23310e-04
  1   2  16  22  3.09289e-04
  1   2  16  23  3.20851e-04
  1   2  16  24  3.48390e-04
  1   2  16  25  1.30926e-04
  1   2  16  26 -1.80468e-04
  1   2  16  28 -3.99248e-05
  1   2  16  32  1.01368e-05
  1   2  16  33  1.15443e-05
  1   2  16  34  2.87514e-04
  1   2  16  35  7.12432e-05
  1   2  16  37  5.68900e-05
  1   2  16  38  2.88424e-04
  1   2  16  40  2.26202e-04
  1   2  16  41 -2.46000e-05
  1   2  16  44 -4.50508e-04
  1   2  16  45 -5.17323e-04
  1   2  16  46  1.97663e-04
  1   2  16  47  2.89233e-04
  1   2  16  49 -1.22995e-05
  1   2  16  50 -8.52584e-05
  1   2  16  53  3.55879e-05
  1   2  16  54 -8.94553e-05
  1   2  16  56  1.61240e-05
  1   2  16  57  4.41619e-05
  1   2  16  58  8.03215e-05
  1   2  16  62 -2.56929e-05
  1   2  16  63 -1.17510e-04
  1   2  16  64  2.32261e-05
  1   2  16  69 -1.70091e-04
  1   2  16  71 -8.16069e-05
  1   2  16  73  8.35051e-05
  1   2  16  74  1.26413e-05
  1   2  16  76  1.03130e-05
  1   2  16  77  8.81675e-05
  1   2  16  91 -3.45160e-05
  1   2  16  95 -4.82045e-04
  1   2  16  96  3.18768e-05
  1   2  16  97 -2.20417e-05
  1   2  16  98  1.45824e-04
  1   2  16 100  3.12548e-04
  1   2  16 101  1.78367e-04
  1   2  16 103  3.89550e-05
  1   2  16 104  6.05039e-05
  1   2  16 107 -3.60302e-05
  1   2  16 108  4.22080e-05
  1   2  16 112 -1.59935e-05
  1   2  16 113  4.07720e-04
  1   2  16 115 -2.20343e-04
  1   2  16 116  3.61238e-04
  1   2  16 118 -5.66267e-05
  1   2  16 119  1.35518e-04
  1   2  16 121  1.23649e-04
  1   2  16 122 -4.39958e-04
  1   2  16 124 -1.25544e-04
  1   2  16 125  4.98692e-04
  1   2  16 129  9.10504e-05
  1   2  16 131  4.14977e-04
  1   2  16 132 -2.11898e-04
  1   2  16 133  1.08588e-04
  1   2  16 134  2.49690e-04
  1   2  16 136  2.82422e-04
  1   2  16 137 -2.89861e-04
  1   2  16 140  1.16980e-04
  1   2  16 141  2.31910e-05
  1   2  16 143  1.80636e-04
  1   2  16 144  2.81938e-04
  1   2  16 145 -2.66617e-05
  1   2  16 146 -1.00993e-04
  1   2  16 148  6.94631e-05
  1   2  16 149  1.44497e-04
  1   2  16 151 -7.07584e-04
  1   2  16 152 -2.70657e-04
  1   2  16 154  8.71777e-04
  1   2  16 155  8.61869e-04
  1   2  16 158 -1.47844e-03
  1   2  16 159 -2.25062e-05
  1   2  16 160  1.68517e-05
  1   2  16 161  4.26449e-05
  1   2  16 162 -2.20952e-04
  1   2  16 163 -8.99651e-05
  1   2  16 164 -8.44100e-05
  1   2  16 166  3.69827e-05
  1   2  16 167  6.12215e-05
  1   2  16 169 -5.25946e-05
  1   2  16 170  4.77335e-05
  1   2  16 172  2.10752e-05
  1   2  16 173  4.54476e-05
  1   2  16 175 -1.06671e-05
  1   2  16 176 -1.58037e-05
  1   2  16 178 -7.37512e-05
  1   2  16 179  3.99212e-05
  1   2  16 181  2.55411e-05
  1   2  16 182  2.33615e-05
  1   2  17   7  3.27851e-04
  1   2  17   8  4.31383e-05
  1   2  17  10 -3.60815e-04
  1   2  17  11 -3.46365e-04
  1   2  17  13  4.13280e-05
  1   2  17  14 -2.67291e-05
  1   2  17  16  3.82595e-05
  1   2  17  17  7.83653e-05
  1   2  17  21  3.06402e-04
  1   2  17  22 -2.09852e-04
  1   2  17  23 -3.53431e-04
  1   2  17  24  3.13247e-04
  1   2  17  25 -1.83801e-04
  1   2  17  26 -1.43972e-04
  1   2  17  28  1.43944e-05
  1   2  17  29 -4.32798e-05
  1   2  17  33 -1.21271e-05
  1   2  17  34 -7.44736e-05
  1   2  17  35  2.86186e-04
  1   2  17  37 -2.88598e-04
  1   2  17  38  5.74718e-05
  1   2  17  40  1.53284e-05
  1   2  17  41  2.20329e-04
  1   2  17  44  5.20053e-04
  1   2  17  45 -4.38267e-04
  1   2  17  46 -2.90875e-04
  1   2  17  47  2.03679e-04
  1   2  17  53  8.90190e-05
  1   2  17  54  3.69901e-05
  1   2  17  56 -4.42384e-05
  1   2  17  57  1.76703e-05
  1   2  17  59  7.86813e-05
  1   2  17  62  1.13460e-04
  1   2  17  63 -1.93319e-05
  1   2  17  65  2.30216e-05
  1   2  17  68  1.62896e-04
  1   2  17  70 -8.54660e-05
  1   2  17  71 -1.63178e-05
  1   2  17  73 -2.04788e-05
  1   2  17  74  8.35731e-05
  1   2  17  76  1.22616e-04
  1   2  17  77 -4.30883e-05
  1   2  17  85  1.69762e-05
  1   2  17  92  3.47009e-05
  1   2  17  95  1.46668e-04
  1   2  17  96 -4.46940e-04
  1   2  17  97 -1.43524e-04
  1   2  17  98 -2.82967e-05
  1   2  17 100 -1.43091e-04
  1   2  17 101  2.91414e-04
  1   2  17 103 -6.35135e-05
  1   2  17 104  3.94651e-05
  1   2  17 107 -4.59014e-05
  1   2  17 108 -3.78022e-05
  1   2  17 109 -1.14016e-05
  1   2  17 112 -4.10447e-04
  1   2  17 113 -2.43969e-05
  1   2  17 115  3.65702e-04
  1   2  17 116  2.29410e-04
  1   2  17 118 -1.32502e-04
  1   2  17 119 -4.63332e-05
  1   2  17 121 -4.37624e-04
  1   2  17 122 -1.18603e-04
  1   2  17 124 -4.94884e-04
  1   2  17 125 -1.29161e-04
  1   2  17 128  2.00588e-05
  1   2  17 129  1.37062e-04
  1   2  17 131  2.03843e-04
  1   2  17 132  4.12268e-04
  1   2  17 133 -2.54295e-04
  1   2  17 134  1.09592e-04
  1   2  17 135  1.08322e-05
  1   2  17 136  2.99745e-04
  1   2  17 137  2.69831e-04
  1   2  17 140 -2.47692e-05
  1   2  17 141  1.20654e-04
  1   2  17 143  2.77879e-04
  1   2  17 144 -1.81151e-04
  1   2  17 145  1.23312e-04
  1   2  17 146 -2.57653e-05
  1   2  17 148  1.36590e-04
  1   2  17 149 -7.85861e-05
  1   2  17 151  2.50446e-04
  1   2  17 152 -6.91556e-04
  1   2  17 154  8.53835e-04
  1   2  17 155 -8.61897e-04
  1   2  17 156  1.10740e-05
  1   2  17 157 -1.11029e-05
  1   2  17 158  3.49453e-05
  1   2  17 159 -1.47397e-03
  1   2  17 161 -2.15693e-04
  1   2  17 162 -3.76724e-05
  1   2  17 163 -8.47156e-05
  1   2  17 164  8.92860e-05
  1   2  17 166 -6.80725e-05
  1   2  17 167  3.87053e-05
  1   2  17 169 -4.90929e-05
  1   2  17 170 -4.88783e-05
  1   2  17 172 -3.45510e-05
  1   2  17 173  2.28433e-05
  1   2  17 175 -1.84390e-05
  1   2  17 176  1.27499e-05
  1   2  17 178  6.27394e-05
  1   2  17 179  2.68333e-05
  1   2  17 181  2.36850e-05
  1   2  17 182 -2.74597e-05
  1   2  18   7 -1.30758e-04
  1   2  18  11  7.08358e-05
  1   2  18  12  6.27055e-04
  1   2  18  13  4.43702e-05
  1   2  18  14  1.37970e-05
  1   2  18  15  7.55794e-05
  1   2  18  16  8.27992e-05
  1   2  18  17 -3.01084e-05
  1   2  18  18 -1.13516e-05
  1   2  18  20 -2.44939e-04
  1   2  18  21  3.28642e-05
  1   2  18  22 -7.32378e-05
  1   2  18  23 -2.98164e-05
  1   2  18  24  6.67162e-05
  1   2  18  26  1.83453e-04
  1   2  18  28  3.38740e-04
  1   2  18  29 -1.79464e-04
  1   2  18  31 -2.60798e-05
  1   2  18  32  9.89061e-05
  1   2  18  33  1.91082e-05
  1   2  18  34 -1.99054e-04
  1   2  18  35 -9.83000e-05
  1   2  18  37 -1.43701e-05
  1   2  18  38 -1.80195e-04
  1   2  18  39 -6.42806e-05
  1   2  18  40 -1.54895e-04
  1   2  18  41  1.30669e-04
  1   2  18  43  5.85747e-04
  1   2  18  45  4.98677e-05
  1   2  18  46 -5.54441e-05
  1   2  18  47  1.01942e-04
  1   2  18  48 -8.46752e-04
  1   2  18  50  2.36328e-05
  1   2  18  52 -2.20458e-04
  1   2  18  53  9.43340e-05
  1   2  18  54  9.02753e-05
  1   2  18  55 -1.61205e-05
  1   2  18  56  1.17233e-04
  1   2  18  57  1.59378e-05
  1   2  18  58 -5.43616e-05
  1   2  18  59  5.13766e-05
  1   2  18  61  1.12635e-04
  1   2  18  62 -5.94815e-05
  1   2  18  63 -3.70351e-04
  1   2  18  64 -1.99152e-04
  1   2  18  65 -2.06190e-04
  1   2  18  67 -1.00166e-05
  1   2  18  68 -7.42235e-05
  1   2  18  69  1.99857e-05
  1   2  18  71  1.50235e-05
  1   2  18  73  3.00260e-05
  1   2  18  74 -1.82699e-04
  1   2  18  76 -1.93711e-04
  1   2  18  77 -3.14789e-05
  1   2  18  78 -2.17251e-05
  1   2  18  79  1.74843e-05
  1   2  18  80  1.92485e-04
  1   2  18  82 -4.37183e-04
  1   2  18  83 -1.74557e-04
  1   2  18  84 -3.36726e-05
  1   2  18  85 -3.73570e-04
  1   2  18  86 -4.21284e-05
  1   2  18  88 -6.98433e-05
  1   2  18  89  7.75998e-05
  1   2  18  92  1.90459e-04
  1   2  18  93 -3.49181e-05
  1   2  18  94  5.62822e-04
  1   2  18  95 -7.26464e-05
  1   2  18  96  3.14032e-04
  1   2  18  97 -2.73250e-04
  1   2  18  99 -2.73882e-04
  1   2  18 100 -3.32966e-04
  1   2  18 101 -3.12701e-04
  1   2  18 104  4.32804e-04
  1   2  18 106 -3.60930e-04
  1   2  18 107  3.27688e-04
  1   2  18 108 -1.67119e-05
  1   2  18 109  2.16563e-04
  1   2  18 110  4.38255e-04
  1   2  18 112  4.42817e-04
  1   2  18 113  1.84360e-04
  1   2  18 114 -3.63051e-04
  1   2  18 115  2.64023e-05
  1   2  18 116  2.59930e-04
  1   2  18 117  4.03998e-04
  1   2  18 118  2.97372e-05
  1   2  18 119  1.97590e-05
  1   2  18 121 -2.63508e-04
  1   2  18 122 -1.23230e-04
  1   2  18 124  1.21771e-04
  1   2  18 125 -3.27994e-04
  1   2  18 126  4.22373e-04
  1   2  18 127 -1.28557e-04
  1   2  18 128 -5.89058e-04
  1   2  18 129 -4.78004e-05
  1   2  18 130  4.13901e-04
  1   2  18 131 -1.31251e-04
  1   2  18 133 -1.94224e-04
  1   2  18 134 -1.50304e-04
  1   2  18 135 -1.10445e-04
  1   2  18 136 -8.99851e-05
  1   2  18 137 -2.22156e-04
  1   2  18 138 -2.21227e-04
  1   2  18 139  3.24358e-04
  1   2  18 140 -3.19432e-04
  1   2  18 141  4.22558e-04
  1   2  18 142  3.49638e-04
  1   2  18 143 -1.94719e-04
  1   2  18 144 -2.00140e-05
  1   2  18 145 -2.23190e-04
  1   2  18 146 -6.31691e-05
  1   2  18 147 -2.25199e-05
  1   2  18 148  7.78571e-05
  1   2  18 152 -8.59026e-05
  1   2  18 153 -6.49125e-04
  1   2  18 154  3.74863e-05
  1   2  18 155  5.41985e-05
  1   2  18 156  4.68681e-05
  1   2  18 157 -1.69016e-03
  1   2  18 158  3.44824e-04
  1   2  18 159 -2.98181e-04
  1   2  18 160 -2.66997e-04
  1   2  18 161 -4.03420e-04
  1   2  18 162  5.07745e-05
  1   2  18 163 -3.72633e-04
  1   2  18 164  1.94536e-04
  1   2  18 165  8.39158e-05
  1   2  18 166 -1.67444e-04
  1   2  18 167 -5.38417e-04
  1   2  18 168 -2.73003e-04
  1   2  18 169 -3.79226e-04
  1   2  18 170  2.38913e-05
  1   2  18 171 -3.04647e-04
  1   2  18 172 -1.75016e-04
  1   2  18 173 -3.05098e-05
  1   2  18 175 -6.72150e-04
  1   2  18 176 -1.51850e-04
  1   2  18 177 -3.25236e-05
  1   2  18 178 -9.03727e-05
  1   2  18 179 -5.45872e-05
  1   2  18 180  4.84534e-05
  1   2  18 181  2.78217e-04
  1   2  18 182  2.95244e-05
  1   2  18 183 -2.65123e-04
  1   3   4   7 -1.83775e-04
  1   3   4   8  1.40944e-04
  1   3   4  10  1.89837e-04
  1   3   4  14 -5.87151e-04
  1   3   4  16  2.16886e-04
  1   3   4  17  6.35367e-05
  1   3   4  21  2.44995e-05
  1   3   4  22 -1.67352e-04
  1   3   4  23 -3.40532e-04
  1   3   4  24 -1.17783e-05
  1   3   4  25 -2.30290e-04
  1   3   4  26  4.06385e-05
  1   3   4  28  1.60316e-05
  1   3   4  32  1.46511e-05
  1   3   4  33  4.49796e-04
  1   3   4  34 -4.65622e-04
  1   3   4  35  2.82631e-04
  1   3   4  37  1.68982e-04
  1   3   4  38  1.13995e-04
  1   3   4  40 -2.11287e-04
  1   3   4  41  2.66108e-04
  1   3   4  44  2.15256e-04
  1   3   4  46  4.57108e-04
  1   3   4  47  8.89365e-05
  1   3   4  49 -2.27415e-05
  1   3   4  50  1.40224e-05
  1   3   4  53  2.82335e-05
  1   3   4  54  5.38242e-05
  1   3   4  56 -1.13938e-04
  1   3   4  57 -5.84212e-05
  1   3   4  58 -4.08727e-04
  1   3   4  59  4.20602e-04
  1   3   4  62  1.72211e-04
  1   3   4  63  1.17347e-04
  1   3   4  64  4.20487e-05
  1   3   4  65 -2.09444e-05
  1   3   4  68  1.90276e-05
  1   3   4  69  1.66164e-05
  1   3   4  70  8.19690e-05
  1   3   4  71 -6.47548e-05
  1   3   4  73  2.75159e-05
  1   3   4  74 -1.51467e-05
  1   3   4  79  1.12613e-04
  1   3   4  80 -2.09302e-05
  1   3   4  83  2.60830e-05
  1   3   4  84 -5.17876e-05
  1   3   4  88  2.57141e-05
  1   3   4  89 -1.77401e-05
  1   3   4  91 -3.95300e-05
  1   3   4  92 -3.81261e-05
  1   3   4  95 -6.27593e-05
  1   3   4  96  7.88641e-05
  1   3   4  97 -1.24328e-04
  1   3   4  98 -1.81131e-04
  1   3   4 103 -9.24107e-05
  1   3   4 104 -1.59813e-05
  1   3   4 108 -5.91867e-05
  1   3   4 110 -8.15034e-05
  1   3   4 115  8.79402e-05
  1   3   4 116 -1.29686e-05
  1   3   4 118 -1.97180e-04
  1   3   4 119 -5.59452e-04
  1   3   4 122  1.62215e-05
  1   3   4 124 -9.18992e-05
  1   3   4 125 -1.46398e-04
  1   3   4 127  1.82660e-05
  1   3   4 129 -7.74034e-04
  1   3   4 131 -5.30967e-05
  1   3   4 132  1.73313e-04
  1   3   4 133  3.11245e-04
  1   3   4 134  1.06319e-04
  1   3   4 135 -1.08382e-05
  1   3   4 136 -1.66773e-05
  1   3   4 137 -3.09597e-04
  1   3   4 140  7.74044e-05
  1   3   4 141 -5.89190e-05
  1   3   4 143  1.64582e-05
  1   3   4 144 -5.77438e-05
  1   3   4 145  1.03757e-03
  1   3   4 146  1.12404e-03
  1   3   4 148  2.76381e-04
  1   3   4 149 -1.40341e-03
  1   3   4 151  9.83522e-05
  1   3   4 152 -6.17166e-05
  1   3   4 154 -3.83688e-05
  1   3   4 155  1.29212e-03
  1   3   4 158  1.89796e-04
  1   3   4 159 -2.10275e-04
  1   3   4 161 -1.00586e-05
  1   3   4 164 -1.18394e-04
  1   3   4 170 -1.15391e-04
  1   3   4 176  1.04375e-05
  1   3   4 178  2.71505e-05
  1   3   4 182  1.21067e-04
  1   3   5   7 -9.57843e-05
  1   3   5   8  8.73870e-05
  1   3   5  10  4.97492e-05
  1   3   5  11  1.31026e-05
  1   3   5  12 -1.06340e-04
  1   3   5  14 -5.83419e-05
  1   3   5  15 -7.28471e-05
  1   3   5  16  6.85709e-05
  1   3   5  17  1.56442e-05
  1   3   5  20  1.89857e-05
  1   3   5  21 -6.66839e-05
  1   3   5  22 -1.10138e-05
  1   3   5  23 -3.12882e-05
  1   3   5  24  4.24153e-05
  1   3   5  25  5.52566e-05
  1   3   5  28  4.33085e-05
  1   3   5  29 -1.93998e-05
  1   3   5  31  1.27694e-04
  1   3   5  33 -1.43628e-04
  1   3   5  34  2.86662e-05
  1   3   5  35 -3.56865e-05
  1   3   5  37  1.08028e-04
  1   3   5  38  6.09772e-05
  1   3   5  39 -1.26731e-05
  1   3   5  40 -2.23763e-05
  1   3   5  41  3.48962e-05
  1   3   5  43  1.02083e-04
  1   3   5  44 -9.64136e-05
  1   3   5  45 -4.73117e-05
  1   3   5  47 -6.00631e-05
  1   3   5  48 -3.84262e-05
  1   3   5  49 -1.50386e-05
  1   3   5  50  1.38461e-05
  1   3   5  52 -1.58864e-04
  1   3   5  53  5.40551e-05
  1   3   5  54  6.85121e-05
  1   3   5  56 -1.82587e-05
  1   3   5  57 -1.44502e-05
  1   3   5  58  1.60550e-05
  1   3   5  62  1.39580e-05
  1   3   5  63  4.64530e-05
  1   3   5  64  2.38542e-05
  1   3   5  67 -5.00924e-05
  1   3   5  69 -4.68437e-05
  1   3   5  70 -3.66129e-05
  1   3   5  71  1.19468e-05
  1   3   5  73  2.77755e-05
  1   3   5  74 -1.21175e-05
  1   3   5  76 -1.11464e-05
  1   3   5  77  2.24575e-05
  1   3   5  78 -2.92170e-05
  1   3   5  79  1.79789e-05
  1   3   5  82  3.96617e-05
  1   3   5  83  7.77486e-05
  1   3   5  85  4.53998e-05
  1   3   5  88 -1.97614e-05
  1   3   5  89 -3.33812e-05
  1   3   5  92 -1.59014e-05
  1   3   5  93  1.49056e-05
  1   3   5  94  1.88970e-04
  1   3   5  95 -6.89268e-05
  1   3   5  96  8.35385e-05
  1   3   5  98  1.45852e-05
  1   3   5 100  9.20330e-05
  1   3   5 101 -3.59820e-05
  1   3   5 103  2.39371e-05
  1   3   5 104 -4.63628e-05
  1   3   5 105  1.87319e-05
  1   3   5 106  3.37033e-05
  1   3   5 107 -6.41315e-05
  1   3   5 108 -1.59301e-05
  1   3   5 109  3.57120e-05
  1   3   5 110 -1.68703e-05
  1   3   5 112  3.40380e-05
  1   3   5 113  3.92996e-05
  1   3   5 114 -1.02595e-05
  1   3   5 115 -1.18273e-05
  1   3   5 116 -4.23289e-05
  1   3   5 117  4.96263e-05
  1   3   5 120  1.55269e-05
  1   3   5 121  3.74395e-05
  1   3   5 122 -2.11472e-05
  1   3   5 123  1.18299e-05
  1   3   5 124  3.77782e-05
  1   3   5 125  6.26027e-05
  1   3   5 126  6.89878e-05
  1   3   5 127  5.59400e-05
  1   3   5 128  1.61703e-05
  1   3   5 130  6.01206e-05
  1   3   5 131  1.65476e-05
  1   3   5 132 -6.07600e-05
  1   3   5 133  6.51861e-05
  1   3   5 134 -1.30713e-05
  1   3   5 136  6.31176e-05
  1   3   5 138 -1.88740e-05
  1   3   5 139  4.94564e-05
  1   3   5 140  7.09700e-05
  1   3   5 141 -1.40360e-05
  1   3   5 142  1.47582e-04
  1   3   5 143 -6.02772e-05
  1   3   5 144  1.03811e-04
  1   3   5 145  3.56601e-05
  1   3   5 146  4.28728e-05
  1   3   5 149 -2.28323e-05
  1   3   5 150 -1.39019e-05
  1   3   5 151 -1.12498e-04
  1   3   5 152  6.12840e-05
  1   3   5 153 -2.05772e-04
  1   3   5 154 -4.06950e-05
  1   3   5 155  4.48553e-05
  1   3   5 156 -1.50593e-05
  1   3   5 157 -1.86556e-04
  1   3   5 158 -9.91212e-05
  1   3   5 159  1.21358e-04
  1   3   5 160 -2.29791e-05
  1   3   5 162 -4.24316e-05
  1   3   5 163  6.07915e-05
  1   3   5 164 -1.20720e-05
  1   3   5 165  1.41872e-05
  1   3   5 169 -7.55970e-05
  1   3   5 175 -3.38634e-05
  1   3   5 179 -5.65074e-05
  1   3   5 181  4.73282e-05
  1   3   5 183  1.14274e-05
  1   3   6   7 -8.18307e-05
  1   3   6   8 -1.04010e-04
  1   3   6   9  7.08293e-05
  1   3   6  11  3.34082e-05
  1   3   6  13  5.49701e-05
  1   3   6  16 -2.16594e-05
  1   3   6  17  6.55726e-05
  1   3   6  18 -1.00462e-04
  1   3   6  21  1.23804e-05
  1   3   6  24  3.15217e-05
  1   3   6  26  5.47101e-05
  1   3   6  27 -5.53604e-05
  1   3   6  28 -1.90467e-05
  1   3   6  29 -4.46318e-05
  1   3   6  30  7.78342e-05
  1   3   6  32  1.44741e-04
  1   3   6  35 -1.43784e-05
  1   3   6  37  6.14142e-05
  1   3   6  38 -9.43973e-05
  1   3   6  40  3.33981e-05
  1   3   6  41  2.47007e-05
  1   3   6  42 -7.68175e-05
  1   3   6  44 -1.10728e-05
  1   3   6  45  9.51646e-05
  1   3   6  47  1.22879e-05
  1   3   6  49  1.35709e-05
  1   3   6  50  1.75807e-05
  1   3   6  51 -5.47931e-05
  1   3   6  53  6.91612e-05
  1   3   6  54 -3.41895e-05
  1   3   6  57  1.73586e-05
  1   3   6  60  2.44881e-05
  1   3   6  65 -1.58652e-05
  1   3   6  66 -4.09117e-05
  1   3   6  68 -4.86963e-05
  1   3   6  69  4.55733e-05
  1   3   6  72 -1.86506e-05
  1   3   6  73 -1.36491e-05
  1   3   6  74 -2.26999e-05
  1   3   6  75  4.76911e-05
  1   3   6  76 -2.39330e-05
  1   3   6  80 -1.09328e-05
  1   3   6  81  2.59850e-05
  1   3   6  91  1.30836e-05
  1   3   6  92 -1.18407e-05
  1   3   6  95  8.67476e-05
  1   3   6  96  7.05737e-05
  1   3   6  97  1.50257e-05
  1   3   6  98 -1.32049e-05
  1   3   6 100 -3.06741e-05
  1   3   6 101 -8.71210e-05
  1   3   6 102  3.00662e-05
  1   3   6 104 -2.47085e-05
  1   3   6 105 -1.07176e-05
  1   3   6 109 -1.92310e-05
  1   3   6 112  3.93272e-05
  1   3   6 113 -3.40610e-05
  1   3   6 116 -5.08567e-05
  1   3   6 121  2.15151e-05
  1   3   6 122  3.99285e-05
  1   3   6 123  3.66450e-05
  1   3   6 124  5.39474e-05
  1   3   6 125 -3.30836e-05
  1   3   6 127 -1.08865e-05
  1   3   6 131 -6.14688e-05
  1   3   6 132 -1.93021e-05
  1   3   6 133  2.18220e-05
  1   3   6 134 -6.09275e-05
  1   3   6 135  1.97666e-05
  1   3   6 136 -1.94854e-05
  1   3   6 138 -4.36436e-05
  1   3   6 140 -1.33324e-05
  1   3   6 143 -1.02508e-04
  1   3   6 144 -2.57780e-05
  1   3   6 145  1.97822e-05
  1   3   6 146 -2.67377e-05
  1   3   6 148  2.61425e-05
  1   3   6 149  1.05935e-05
  1   3   6 150  1.01531e-05
  1   3   6 151  5.97170e-05
  1   3   6 152  1.08544e-04
  1   3   6 154 -3.97427e-05
  1   3   6 156  1.11034e-04
  1   3   6 158  9.29430e-05
  1   3   6 159  8.27392e-05
  1   3   7   7 -6.08612e-05
  1   3   7   8  8.42517e-05
  1   3   7  10  3.32079e-05
  1   3   7  13  1.71952e-05
  1   3   7  14  9.90437e-05
  1   3   7  16  1.27987e-04
  1   3   7  22  3.57831e-05
  1   3   7  23 -4.16350e-05
  1   3   7  24 -1.88425e-05
  1   3   7  25  1.03724e-04
  1   3   7  26 -4.35937e-05
  1   3   7  28  1.17006e-04
  1   3   7  29 -1.42755e-05
  1   3   7  32 -8.14142e-05
  1   3   7  33 -3.19538e-04
  1   3   7  34  1.24069e-04
  1   3   7  35 -3.71966e-05
  1   3   7  37  6.27676e-05
  1   3   7  38  7.33889e-05
  1   3   7  40 -6.99676e-05
  1   3   7  41  4.57873e-05
  1   3   7  44 -9.31364e-05
  1   3   7  45 -2.83928e-05
  1   3   7  46 -9.14774e-05
  1   3   7  47 -3.78269e-05
  1   3   7  49 -3.67497e-05
  1   3   7  50  1.75069e-05
  1   3   7  53  5.67945e-05
  1   3   7  54  2.68372e-04
  1   3   7  56 -1.95562e-05
  1   3   7  57 -1.79838e-05
  1   3   7  58  8.44040e-05
  1   3   7  59 -5.36564e-05
  1   3   7  64  5.65820e-05
  1   3   7  65 -1.42993e-05
  1   3   7  70 -2.57589e-05
  1   3   7  71  2.79688e-05
  1   3   7  73  2.02834e-05
  1   3   7  79  2.66160e-05
  1   3   7  95 -1.08024e-04
  1   3   7  96  7.48049e-05
  1   3   7  97 -2.69214e-05
  1   3   7  98 -6.54231e-05
  1   3   7 100  1.29263e-04
  1   3   7 101 -2.40481e-05
  1   3   7 103  2.60823e-05
  1   3   7 104  1.27391e-05
  1   3   7 108  1.72402e-05
  1   3   7 112  4.22947e-05
  1   3   7 113  8.23420e-05
  1   3   7 115 -1.65043e-05
  1   3   7 116  1.08831e-05
  1   3   7 119  1.39142e-04
  1   3   7 121  8.09546e-05
  1   3   7 122 -7.87508e-05
  1   3   7 124  1.92651e-05
  1   3   7 125  6.82317e-05
  1   3   7 128  3.69958e-05
  1   3   7 129  1.57852e-04
  1   3   7 131  4.13863e-05
  1   3   7 132 -6.27434e-05
  1   3   7 133  5.09875e-05
  1   3   7 134  3.39846e-05
  1   3   7 136 -1.10846e-05
  1   3   7 137  3.21853e-05
  1   3   7 140 -1.98877e-05
  1   3   7 141  1.19962e-05
  1   3   7 144  1.22887e-04
  1   3   7 145 -1.02458e-04
  1   3   7 146 -2.00973e-04
  1   3   7 149  2.37171e-04
  1   3   7 151 -6.93502e-05
  1   3   7 152  1.73757e-05
  1   3   7 154 -3.51504e-05
  1   3   7 155 -2.06635e-04
  1   3   7 158 -8.90725e-05
  1   3   7 159  1.06752e-04
  1   3   7 161 -2.28264e-05
  1   3   7 162  2.31652e-05
  1   3   7 172 -1.32292e-05
  1   3   7 173 -1.48577e-05
  1   3   7 176 -1.54308e-05
  1   3   7 181 -1.25493e-05
  1   3   7 182 -4.08941e-05
  1   3   8   7 -3.49617e-05
  1   3   8   8 -4.13745e-05
  1   3   8   9  1.20848e-04
  1   3   8  11  4.43867e-05
  1   3   8  13  1.91457e-04
  1   3   8  14 -1.57389e-05
  1   3   8  16  1.00366e-05
  1   3   8  17 -5.89701e-05
  1   3   8  18 -5.20514e-05
  1   3   8  21  2.82821e-05
  1   3   8  23  1.47090e-05
  1   3   8  24 -9.32872e-05
  1   3   8  25 -2.80394e-05
  1   3   8  26 -1.29984e-04
  1   3   8  27 -4.61474e-05
  1   3   8  28  3.51042e-05
  1   3   8  29  1.09549e-04
  1   3   8  30  1.80333e-05
  1   3   8  32 -2.09056e-04
  1   3   8  33  2.03800e-05
  1   3   8  34  3.31799e-05
  1   3   8  35  8.15272e-05
  1   3   8  37 -3.07495e-05
  1   3   8  38  3.39574e-05
  1   3   8  40 -8.83153e-05
  1   3   8  41 -7.30516e-05
  1   3   8  42  1.40003e-05
  1   3   8  45  8.13842e-05
  1   3   8  46  4.84543e-05
  1   3   8  47 -1.86542e-04
  1   3   8  51  1.28189e-05
  1   3   8  52 -1.64571e-05
  1   3   8  53 -3.71528e-04
  1   3   8  54  1.52012e-04
  1   3   8  57 -1.05171e-05
  1   3   8  60  4.03071e-05
  1   3   8  64  1.66397e-05
  1   3   8  65  4.73484e-05
  1   3   8  68 -6.37775e-05
  1   3   8  69  5.84164e-05
  1   3   8  70  3.99245e-05
  1   3   8  71  3.13081e-05
  1   3   8  72 -1.72298e-05
  1   3   8  74 -1.47501e-05
  1   3   8  75  5.34762e-05
  1   3   8  76 -1.10074e-05
  1   3   8  79 -1.25967e-05
  1   3   8  80  1.15381e-05
  1   3   8  81 -4.62241e-05
  1   3   8  82  1.57163e-05
  1   3   8  83  2.08888e-05
  1   3   8  85 -1.98687e-05
  1   3   8  87 -1.07950e-05
  1   3   8  88  1.56722e-05
  1   3   8  92 -1.16014e-05
  1   3   8  94  3.15003e-05
  1   3   8  95 -6.86778e-05
  1   3   8  96 -6.72484e-05
  1   3   8  97  2.21506e-04
  1   3   8  98 -1.48312e-04
  1   3   8 101  2.80048e-05
  1   3   8 102  1.94440e-05
  1   3   8 103  1.81251e-05
  1   3   8 104 -5.63576e-05
  1   3   8 109 -3.27193e-05
  1   3   8 112 -2.12368e-05
  1   3   8 115 -8.34857e-05
  1   3   8 116 -1.54576e-04
  1   3   8 120 -1.22589e-05
  1   3   8 121 -1.64180e-05
  1   3   8 122 -2.07807e-05
  1   3   8 123  4.71866e-05
  1   3   8 124  6.29270e-05
  1   3   8 125 -3.86477e-05
  1   3   8 127  3.47680e-05
  1   3   8 128 -5.29355e-05
  1   3   8 129  1.79318e-05
  1   3   8 130  1.61185e-05
  1   3   8 131 -8.35013e-05
  1   3   8 132 -3.00606e-05
  1   3   8 134  2.87163e-05
  1   3   8 136 -7.37472e-05
  1   3   8 138 -5.23893e-05
  1   3   8 141  2.99113e-05
  1   3   8 142  1.03183e-05
  1   3   8 143 -7.73302e-05
  1   3   8 144 -1.93679e-05
  1   3   8 145 -1.24788e-04
  1   3   8 146  7.33050e-05
  1   3   8 148 -5.11977e-05
  1   3   8 150  1.34139e-05
  1   3   8 151  1.21729e-04
  1   3   8 152  2.70398e-04
  1   3   8 153 -1.47370e-05
  1   3   8 154 -8.50439e-05
  1   3   8 155  1.02417e-05
  1   3   8 156  8.01201e-05
  1   3   8 157 -2.54779e-05
  1   3   8 158  1.56968e-04
  1   3   8 159  2.40046e-04
  1   3   8 161  4.09146e-05
  1   3   8 162  6.11759e-05
  1   3   8 163 -1.06317e-05
  1   3   8 165 -1.82912e-05
  1   3   8 166  1.80528e-05
  1   3   8 167 -4.71202e-05
  1   3   8 169  1.93208e-05
  1   3   8 171 -2.39522e-05
  1   3   8 172  2.01394e-05
  1   3   8 173 -1.95716e-05
  1   3   8 175 -1.58566e-05
  1   3   8 180  1.23018e-05
  1   3   8 181 -2.41462e-05
  1   3   9   7  8.58179e-05
  1   3   9   8 -5.35664e-05
  1   3   9  12  1.37286e-04
  1   3   9  14  1.91745e-04
  1   3   9  15  1.66048e-04
  1   3   9  16  5.58934e-05
  1   3   9  17  4.27464e-05
  1   3   9  18 -1.21033e-05
  1   3   9  20 -2.28099e-05
  1   3   9  21 -1.81242e-04
  1   3   9  22  2.04609e-05
  1   3   9  23 -9.78034e-05
  1   3   9  25  1.34833e-04
  1   3   9  27 -1.28072e-05
  1   3   9  28  9.50483e-05
  1   3   9  29 -3.64805e-05
  1   3   9  31 -1.70355e-04
  1   3   9  33 -2.43696e-04
  1   3   9  34  3.86565e-05
  1   3   9  36  3.54565e-05
  1   3   9  37  5.05267e-05
  1   3   9  38  1.78763e-05
  1   3   9  40 -6.25404e-05
  1   3   9  41  9.06550e-05
  1   3   9  43 -2.46454e-04
  1   3   9  44  8.94083e-05
  1   3   9  45  4.37710e-05
  1   3   9  46 -2.16643e-04
  1   3   9  47  1.17019e-05
  1   3   9  48  8.94861e-05
  1   3   9  49  1.21897e-05
  1   3   9  52  2.14122e-04
  1   3   9  53  2.74051e-04
  1   3   9  54  3.59927e-04
  1   3   9  55  1.73775e-05
  1   3   9  57  2.14820e-05
  1   3   9  58  1.49306e-04
  1   3   9  63 -5.71208e-05
  1   3   9  64  5.92312e-05
  1   3   9  65 -2.05864e-05
  1   3   9  67  1.36380e-04
  1   3   9  68  3.12707e-04
  1   3   9  69  8.55930e-05
  1   3   9  70 -1.77042e-04
  1   3   9  71  4.38128e-05
  1   3   9  73  5.04288e-05
  1   3   9  76 -2.32535e-05
  1   3   9  77 -2.94977e-05
  1   3   9  78  2.89569e-05
  1   3   9  80 -2.05576e-05
  1   3   9  82 -8.71155e-05
  1   3   9  83 -1.16762e-04
  1   3   9  84 -3.10627e-05
  1   3   9  85 -2.22876e-05
  1   3   9  86 -3.40367e-05
  1   3   9  88 -2.22155e-05
  1   3   9  89  5.39744e-05
  1   3   9  91  6.06678e-05
  1   3   9  92  4.82557e-05
  1   3   9  93 -2.96915e-05
  1   3   9  94 -3.34201e-04
  1   3   9  95 -4.90312e-05
  1   3   9  96  6.70260e-05
  1   3   9  97 -1.47501e-04
  1   3   9  98 -2.65581e-04
  1   3   9  99  1.07031e-04
  1   3   9 100  3.89818e-05
  1   3   9 101 -2.59785e-05
  1   3   9 103 -7.99606e-05
  1   3   9 105 -1.05512e-05
  1   3   9 106 -2.03937e-05
  1   3   9 107  2.01459e-05
  1   3   9 108 -9.62139e-05
  1   3   9 109 -2.13903e-04
  1   3   9 110  1.98703e-05
  1   3   9 113  7.22567e-05
  1   3   9 114  3.46033e-05
  1   3   9 115  3.69364e-04
  1   3   9 116  2.25575e-05
  1   3   9 117 -2.01873e-04
  1   3   9 118  1.28068e-05
  1   3   9 119  3.54095e-05
  1   3   9 121  3.15589e-05
  1   3   9 122 -1.48504e-05
  1   3   9 124 -1.44328e-05
  1   3   9 125 -5.93221e-05
  1   3   9 126 -1.76695e-04
  1   3   9 127 -2.97685e-05
  1   3   9 128  9.93224e-05
  1   3   9 129 -5.63774e-05
  1   3   9 130 -1.86306e-04
  1   3   9 131 -1.64793e-05
  1   3   9 132  8.54521e-05
  1   3   9 133  5.70981e-05
  1   3   9 134  8.59404e-05
  1   3   9 135 -6.99237e-05
  1   3   9 136 -4.26334e-04
  1   3   9 137  4.10634e-05
  1   3   9 138  2.02176e-05
  1   3   9 139 -1.41480e-04
  1   3   9 140 -6.99588e-05
  1   3   9 141 -8.61419e-05
  1   3   9 142 -2.83954e-04
  1   3   9 143 -1.69718e-05
  1   3   9 144 -8.01214e-05
  1   3   9 145  3.31163e-05
  1   3   9 146  3.41269e-04
  1   3   9 147 -1.96482e-05
  1   3   9 148 -1.90142e-05
  1   3   9 149 -4.15065e-05
  1   3   9 151  2.77023e-04
  1   3   9 152 -1.07372e-04
  1   3   9 153  4.19927e-04
  1   3   9 154 -2.07390e-05
  1   3   9 155 -8.57490e-05
  1   3   9 156  1.06124e-04
  1   3   9 157  5.24251e-04
  1   3   9 158  1.48015e-04
  1   3   9 160  3.62043e-05
  1   3   9 161 -6.95685e-05
  1   3   9 162  1.28788e-04
  1   3   9 163  2.30370e-05
  1   3   9 164 -1.21433e-05
  1   3   9 165  2.87143e-05
  1   3   9 166 -5.79530e-05
  1   3   9 167 -3.59089e-05
  1   3   9 168  6.88239e-05
  1   3   9 169  2.06065e-05
  1   3   9 171 -7.60141e-05
  1   3   9 172 -5.05246e-05
  1   3   9 173 -6.05354e-05
  1   3   9 174 -3.75511e-05
  1   3   9 175  7.63491e-05
  1   3   9 176 -5.59443e-05
  1   3   9 178  5.12025e-05
  1   3   9 179  1.14886e-04
  1   3   9 180  1.59803e-05
  1   3   9 181 -1.03455e-04
  1   3   9 182 -2.50056e-05
  1   3   9 183 -7.41003e-05
  1   3  10   7 -1.96374e-05
  1   3  10   8  1.14785e-05
  1   3  10  10 -6.10031e-05
  1   3  10  11  2.39415e-05
  1   3  10  13 -7.76433e-05
  1   3  10  14 -2.70295e-04
  1   3  10  16  1.15158e-04
  1   3  10  18  2.75733e-05
  1   3  10  21  1.76743e-05
  1   3  10  22  1.39735e-04
  1   3  10  23  1.99895e-04
  1   3  10  24  7.55184e-05
  1   3  10  25  6.24882e-05
  1   3  10  26 -1.95692e-05
  1   3  10  27 -2.84946e-05
  1   3  10  28 -2.05163e-04
  1   3  10  29  2.23723e-05
  1   3  10  32 -3.84176e-05
  1   3  10  33 -1.30563e-04
  1   3  10  34  1.42870e-05
  1   3  10  36 -2.80722e-05
  1   3  10  37  9.52685e-05
  1   3  10  38  1.09810e-04
  1   3  10  40 -1.90370e-05
  1   3  10  41  1.56118e-05
  1   3  10  42 -2.30184e-05
  1   3  10  44 -6.75689e-05
  1   3  10  45 -1.83992e-05
  1   3  10  46 -1.73835e-04
  1   3  10  47 -8.23213e-05
  1   3  10  49  6.07570e-05
  1   3  10  50 -3.01414e-05
  1   3  10  51 -1.46610e-05
  1   3  10  53 -1.39134e-05
  1   3  10  54 -8.42297e-05
  1   3  10  56 -7.67409e-05
  1   3  10  57 -6.78171e-05
  1   3  10  58 -3.22706e-05
  1   3  10  59  1.93093e-05
  1   3  10  63  2.57180e-05
  1   3  10  64 -7.30826e-05
  1   3  10  65  1.16167e-05
  1   3  10  66 -1.72348e-05
  1   3  10  68  1.12938e-04
  1   3  10  69  1.64477e-04
  1   3  10  70  1.03318e-04
  1   3  10  71 -1.35578e-04
  1   3  10  72  1.48191e-05
  1   3  10  73  4.83286e-05
  1   3  10  74 -2.49740e-05
  1   3  10  75  1.75988e-05
  1   3  10  77  9.32220e-05
  1   3  10  81  1.74188e-05
  1   3  10  82 -3.55253e-05
  1   3  10  83  1.44259e-04
  1   3  10  84 -7.69176e-05
  1   3  10  88  1.01191e-05
  1   3  10  91  8.05807e-05
  1   3  10  92  4.01700e-05
  1   3  10  94  1.51451e-05
  1   3  10  95 -3.98465e-04
  1   3  10  96  2.73473e-04
  1   3  10 100  2.55092e-04
  1   3  10 101 -3.31363e-05
  1   3  10 103  2.48472e-05
  1   3  10 107 -1.53331e-05
  1   3  10 108  1.40168e-04
  1   3  10 109  1.92138e-05
  1   3  10 110 -1.37366e-04
  1   3  10 111  1.83753e-05
  1   3  10 112  5.88461e-05
  1   3  10 113  1.02869e-04
  1   3  10 115  1.73064e-04
  1   3  10 116 -9.26259e-05
  1   3  10 119  3.46660e-05
  1   3  10 120 -4.50471e-05
  1   3  10 121  7.64702e-04
  1   3  10 122 -7.63974e-04
  1   3  10 123 -1.71629e-05
  1   3  10 124  6.66072e-05
  1   3  10 125  1.98304e-04
  1   3  10 129 -2.17789e-05
  1   3  10 131 -8.45937e-05
  1   3  10 132  1.21652e-04
  1   3  10 133  5.00003e-04
  1   3  10 134  3.56335e-04
  1   3  10 135 -4.24425e-05
  1   3  10 136  1.74191e-04
  1   3  10 137 -7.55404e-04
  1   3  10 138  1.13412e-05
  1   3  10 140  3.33257e-04
  1   3  10 141 -1.27732e-04
  1   3  10 143 -2.77550e-05
  1   3  10 144 -3.65385e-04
  1   3  10 145  1.68543e-04
  1   3  10 146  2.80445e-04
  1   3  10 147 -1.18139e-04
  1   3  10 149 -3.78804e-04
  1   3  10 150 -1.02960e-05
  1   3  10 151 -1.64627e-05
  1   3  10 152 -1.04784e-04
  1   3  10 154  6.27974e-04
  1   3  10 155  2.29502e-03
  1   3  10 156 -3.27904e-05
  1   3  10 158  3.69481e-04
  1   3  10 159 -2.81807e-04
  1   3  10 160  1.10442e-05
  1   3  10 161  8.74695e-05
  1   3  10 162 -9.15803e-05
  1   3  10 163 -6.80651e-05
  1   3  10 164 -2.68263e-04
  1   3  10 166 -8.09299e-05
  1   3  10 167 -6.33719e-05
  1   3  10 168  1.33518e-05
  1   3  10 169 -2.02444e-05
  1   3  10 170  6.24395e-05
  1   3  10 171 -2.00261e-05
  1   3  10 172  4.78846e-05
  1   3  10 173  3.28562e-05
  1   3  10 175 -1.08232e-05
  1   3  10 176 -2.39216e-05
  1   3  10 178 -1.21103e-04
  1   3  10 179  5.52770e-05
  1   3  10 181  3.38187e-05
  1   3  10 182  1.27027e-04
  1   3  10 183  1.58490e-05
  1   3  11   7  1.74165e-04
  1   3  11   8  1.23545e-04
  1   3  11  10  5.87679e-05
  1   3  11  11  1.91165e-04
  1   3  11  13  1.47223e-04
  1   3  11  14 -3.60262e-05
  1   3  11  17 -2.75064e-04
  1   3  11  21 -1.76641e-05
  1   3  11  23  4.22247e-05
  1   3  11  24 -1.17096e-04
  1   3  11  25 -8.16961e-05
  1   3  11  26 -2.01929e-04
  1   3  11  28  1.04349e-05
  1   3  11  29  1.82207e-04
  1   3  11  32 -4.41025e-04
  1   3  11  33  1.33356e-04
  1   3  11  34  5.53290e-05
  1   3  11  35  1.79577e-04
  1   3  11  37 -1.02700e-04
  1   3  11  38  9.06898e-05
  1   3  11  40 -1.14216e-04
  1   3  11  41 -1.66503e-04
  1   3  11  44 -9.33399e-05
  1   3  11  45  2.08594e-04
  1   3  11  46  1.67838e-04
  1   3  11  47 -3.51122e-04
  1   3  11  49 -1.63026e-05
  1   3  11  50 -3.86699e-05
  1   3  11  53 -4.17123e-04
  1   3  11  54  7.54913e-05
  1   3  11  56 -2.90011e-05
  1   3  11  57  3.14787e-05
  1   3  11  58  6.53328e-05
  1   3  11  59  9.49303e-05
  1   3  11  62  1.85852e-05
  1   3  11  63 -1.68189e-05
  1   3  11  64  2.44973e-05
  1   3  11  65  1.09861e-04
  1   3  11  68 -3.04404e-05
  1   3  11  69  2.29849e-05
  1   3  11  70  5.99617e-05
  1   3  11  71  3.44882e-05
  1   3  11  73  3.49812e-05
  1   3  11  74  9.58991e-05
  1   3  11  76 -1.28074e-05
  1   3  11  82 -2.08854e-05
  1   3  11  85 -2.87027e-05
  1   3  11  87  1.04322e-05
  1   3  11  92 -2.00940e-05
  1   3  11  94 -1.21183e-05
  1   3  11  95 -1.14119e-04
  1   3  11  96 -1.56977e-04
  1   3  11  97  2.87119e-04
  1   3  11  98 -1.08693e-04
  1   3  11 100 -1.24905e-05
  1   3  11 101 -1.15546e-04
  1   3  11 103  1.16932e-05
  1   3  11 107 -6.73454e-05
  1   3  11 109 -4.54849e-05
  1   3  11 112  8.90877e-05
  1   3  11 113 -2.99662e-05
  1   3  11 115 -1.16362e-04
  1   3  11 116 -2.23006e-04
  1   3  11 118  8.70946e-05
  1   3  11 119  3.05946e-05
  1   3  11 121 -1.01077e-04
  1   3  11 122 -1.04155e-04
  1   3  11 124  2.20430e-04
  1   3  11 125 -5.00495e-05
  1   3  11 128  6.74082e-05
  1   3  11 129 -2.02599e-05
  1   3  11 131 -1.59033e-04
  1   3  11 132 -1.03912e-04
  1   3  11 133 -3.80952e-05
  1   3  11 134  5.07039e-05
  1   3  11 136 -1.46404e-04
  1   3  11 137 -3.07551e-05
  1   3  11 140 -5.00714e-05
  1   3  11 141 -4.94838e-05
  1   3  11 143 -5.89403e-05
  1   3  11 145 -2.85136e-04
  1   3  11 146  1.51644e-04
  1   3  11 148 -3.16124e-04
  1   3  11 149  2.57021e-05
  1   3  11 150  1.03628e-05
  1   3  11 151  4.99138e-05
  1   3  11 152  6.59547e-04
  1   3  11 154 -1.29728e-04
  1   3  11 155  3.62150e-05
  1   3  11 158  3.50183e-04
  1   3  11 159  7.57515e-04
  1   3  11 160 -1.55813e-05
  1   3  11 161  1.40807e-04
  1   3  11 162  1.14704e-04
  1   3  11 163 -5.03425e-05
  1   3  11 167 -3.36844e-05
  1   3  11 169  5.39185e-05
  1   3  11 170  1.56320e-05
  1   3  11 172  1.79930e-05
  1   3  11 173 -3.18337e-05
  1   3  11 175 -2.31164e-05
  1   3  11 179 -1.61149e-05
  1   3  11 181 -6.97565e-05
  1   3  11 182  1.71600e-05
  1   3  12   7 -2.55572e-04
  1   3  12   8  1.86344e-04
  1   3  12   9 -1.34151e-05
  1   3  12  10  3.03465e-04
  1   3  12  11  8.20392e-05
  1   3  12  12  2.01168e-05
  1   3  12  13  3.71600e-05
  1   3  12  14  7.92470e-05
  1   3  12  15 -2.15092e-04
  1   3  12  16  3.21031e-04
  1   3  12  17  4.39912e-05
  1   3  12  18 -1.70341e-05
  1   3  12  19  2.57885e-05
  1   3  12  20  8.11411e-05
  1   3  12  21  6.75096e-05
  1   3  12  22 -1.03261e-04
  1   3  12  24 -1.07884e-04
  1   3  12  25  3.06293e-04
  1   3  12  26 -9.42549e-05
  1   3  12  27  2.20035e-05
  1   3  12  28 -1.94505e-05
  1   3  12  29 -6.52118e-05
  1   3  12  31 -1.48449e-04
  1   3  12  32  8.39385e-05
  1   3  12  33  3.38633e-04
  1   3  12  35 -2.73346e-05
  1   3  12  37  1.53819e-04
  1   3  12  38  3.04516e-04
  1   3  12  39 -6.61802e-05
  1   3  12  40 -1.18070e-04
  1   3  12  41  8.44810e-05
  1   3  12  43  2.00003e-04
  1   3  12  44 -2.81550e-04
  1   3  12  45 -2.06584e-04
  1   3  12  46  6.39987e-04
  1   3  12  47  1.83092e-04
  1   3  12  48 -4.57070e-04
  1   3  12  49 -4.00845e-05
  1   3  12  50  1.90858e-05
  1   3  12  51 -1.49212e-05
  1   3  12  53  2.58357e-04
  1   3  12  54 -6.45872e-05
  1   3  12  55 -1.28312e-04
  1   3  12  56 -3.20980e-04
  1   3  12  57 -3.40757e-04
  1   3  12  58 -3.38247e-04
  1   3  12  59  3.09387e-04
  1   3  12  60 -1.53384e-05
  1   3  12  61 -2.72247e-05
  1   3  12  64 -3.54195e-04
  1   3  12  65  4.22630e-04
  1   3  12  66  1.38976e-05
  1   3  12  67 -1.91176e-05
  1   3  12  68  2.03076e-05
  1   3  12  69 -5.21739e-04
  1   3  12  70  4.79413e-05
  1   3  12  71  3.39862e-04
  1   3  12  73 -4.93951e-04
  1   3  12  74  4.12581e-04
  1   3  12  76 -4.96850e-04
  1   3  12  77  3.08345e-04
  1   3  12  78 -1.91386e-05
  1   3  12  79 -1.86746e-04
  1   3  12  80  2.50940e-04
  1   3  12  82 -1.15104e-04
  1   3  12  83  4.12804e-04
  1   3  12  84  1.09260e-05
  1   3  12  85  3.40432e-04
  1   3  12  86  7.90102e-05
  1   3  12  88 -5.47672e-04
  1   3  12  89  1.06454e-04
  1   3  12  91  2.28844e-04
  1   3  12  92  2.60723e-04
  1   3  12  93 -2.76451e-05
  1   3  12  94  1.58995e-04
  1   3  12  95 -2.87597e-04
  1   3  12  96  4.27035e-04
  1   3  12  97 -3.07241e-04
  1   3  12  98 -5.30903e-04
  1   3  12  99 -2.68496e-04
  1   3  12 100  5.76506e-05
  1   3  12 101  5.46566e-05
  1   3  12 102  1.64746e-05
  1   3  12 103  2.30440e-04
  1   3  12 104  1.99607e-04
  1   3  12 105 -3.06821e-05
  1   3  12 106 -1.83884e-05
  1   3  12 107  3.74429e-04
  1   3  12 108  5.88654e-05
  1   3  12 109  2.49678e-04
  1   3  12 110 -4.22401e-04
  1   3  12 112  5.65439e-04
  1   3  12 113  5.04941e-04
  1   3  12 114 -1.75105e-04
  1   3  12 115 -1.96779e-04
  1   3  12 116  1.96061e-04
  1   3  12 117  1.35715e-04
  1   3  12 118 -2.75986e-04
  1   3  12 119  3.65041e-04
  1   3  12 121  1.52425e-04
  1   3  12 122  1.10176e-04
  1   3  12 123 -5.70895e-05
  1   3  12 124 -2.63817e-04
  1   3  12 125  1.28602e-04
  1   3  12 126  1.72653e-04
  1   3  12 127 -3.34669e-04
  1   3  12 128 -2.34573e-04
  1   3  12 129 -8.10690e-04
  1   3  12 130  2.70137e-04
  1   3  12 131  3.12581e-04
  1   3  12 132 -5.32119e-04
  1   3  12 133  9.39813e-04
  1   3  12 134  6.01014e-04
  1   3  12 135 -1.74961e-04
  1   3  12 136 -5.80428e-05
  1   3  12 137 -3.60330e-04
  1   3  12 138  5.84791e-05
  1   3  12 139  1.27855e-04
  1   3  12 140  4.36062e-04
  1   3  12 141 -3.59446e-04
  1   3  12 142  1.57440e-04
  1   3  12 143  1.69117e-04
  1   3  12 144  1.40534e-04
  1   3  12 145  6.64833e-04
  1   3  12 146  6.41775e-04
  1   3  12 147 -2.59044e-05
  1   3  12 148  1.19841e-04
  1   3  12 149  4.77925e-05
  1   3  12 150 -2.56166e-05
  1   3  12 151 -3.57496e-04
  1   3  12 152 -1.94313e-04
  1   3  12 153 -1.96372e-04
  1   3  12 154  1.74311e-04
  1   3  12 155  2.01740e-03
  1   3  12 156 -6.31408e-05
  1   3  12 157 -8.82470e-04
  1   3  12 158 -4.71408e-05
  1   3  12 159  2.04663e-05
  1   3  12 161  6.73801e-05
  1   3  12 162 -2.92664e-04
  1   3  12 163 -1.17418e-04
  1   3  12 164 -1.22430e-04
  1   3  12 165  2.67713e-05
  1   3  12 166  6.98688e-05
  1   3  12 169 -3.66935e-04
  1   3  12 170 -2.47058e-04
  1   3  12 171 -1.38814e-05
  1   3  12 172  9.00379e-04
  1   3  12 173  2.06643e-05
  1   3  12 174  8.12093e-05
  1   3  12 175 -1.35034e-04
  1   3  12 176  3.33775e-04
  1   3  12 177  4.95651e-05
  1   3  12 178  1.91771e-05
  1   3  12 179 -1.32582e-04
  1   3  12 180  2.46132e-04
  1   3  12 181  2.59991e-04
  1   3  12 182  5.37436e-05
  1   3  12 183 -7.83973e-05
  1   3  13   7  9.38696e-05
  1   3  13   8  9.10331e-05
  1   3  13   9 -1.48464e-04
  1   3  13  10 -2.27687e-05
  1   3  13  11 -3.29961e-05
  1   3  13  13  9.38085e-05
  1   3  13  15  1.73266e-05
  1   3  13  16 -1.94547e-05
  1   3  13  17 -2.45817e-05
  1   3  13  18  2.25449e-04
  1   3  13  19  2.24447e-04
  1   3  13  21  1.87180e-04
  1   3  13  22  3.24147e-05
  1   3  13  23  6.33627e-05
  1   3  13  24  2.75272e-04
  1   3  13  25 -1.09776e-05
  1   3  13  26 -6.24510e-05
  1   3  13  27  3.06995e-04
  1   3  13  28 -1.07546e-05
  1   3  13  29 -4.51367e-05
  1   3  13  30  4.07546e-05
  1   3  13  31  1.52987e-05
  1   3  13  32 -9.85595e-05
  1   3  13  33 -1.28058e-05
  1   3  13  34  5.91846e-05
  1   3  13  35  7.79078e-05
  1   3  13  36 -7.72189e-05
  1   3  13  37 -4.66290e-05
  1   3  13  38  1.16361e-04
  1   3  13  40  8.65849e-05
  1   3  13  41  4.91943e-05
  1   3  13  42  1.17824e-04
  1   3  13  43 -2.16089e-05
  1   3  13  44  4.30763e-05
  1   3  13  45 -2.16613e-04
  1   3  13  46 -8.30314e-05
  1   3  13  47  1.28037e-04
  1   3  13  48  4.14543e-05
  1   3  13  50 -2.02006e-05
  1   3  13  51  3.70034e-05
  1   3  13  53  1.42290e-04
  1   3  13  54 -2.38700e-05
  1   3  13  55  1.25773e-05
  1   3  13  56  6.71754e-05
  1   3  13  57 -2.06227e-05
  1   3  13  58  8.57270e-05
  1   3  13  59  3.76892e-05
  1   3  13  60 -1.10125e-04
  1   3  13  62  2.96320e-05
  1   3  13  63 -3.51966e-05
  1   3  13  64  5.88223e-05
  1   3  13  66  1.40934e-04
  1   3  13  68  1.69339e-05
  1   3  13  69  2.13055e-04
  1   3  13  70 -5.74959e-05
  1   3  13  71 -1.64718e-04
  1   3  13  72  1.22637e-04
  1   3  13  73  2.02906e-04
  1   3  13  74  5.18568e-05
  1   3  13  75 -1.35345e-04
  1   3  13  76  8.77063e-05
  1   3  13  77 -1.30638e-04
  1   3  13  81 -3.88764e-05
  1   3  13  82 -5.78529e-05
  1   3  13  83  2.59745e-05
  1   3  13  85  8.38160e-05
  1   3  13  87 -2.27646e-05
  1   3  13  88 -3.66974e-05
  1   3  13  89  1.76432e-05
  1   3  13  90 -3.35886e-05
  1   3  13  91 -1.15144e-05
  1   3  13  92  7.07508e-05
  1   3  13  95 -1.75369e-04
  1   3  13  96 -1.76745e-04
  1   3  13  98  1.79960e-04
  1   3  13  99  1.51146e-05
  1   3  13 100  2.18891e-05
  1   3  13 101  9.72884e-05
  1   3  13 102  1.46461e-04
  1   3  13 103 -5.97368e-05
  1   3  13 104  6.93708e-05
  1   3  13 105  8.86267e-05
  1   3  13 107 -6.80508e-05
  1   3  13 108  1.00694e-05
  1   3  13 109  2.28134e-05
  1   3  13 110  1.39609e-04
  1   3  13 111 -2.78274e-05
  1   3  13 112 -6.92559e-05
  1   3  13 113 -1.98790e-05
  1   3  13 114  1.39210e-05
  1   3  13 115  6.59714e-05
  1   3  13 116  1.19057e-04
  1   3  13 117 -4.23952e-05
  1   3  13 118 -2.61846e-05
  1   3  13 120  1.04077e-04
  1   3  13 121 -2.40782e-04
  1   3  13 122 -2.59818e-04
  1   3  13 123 -6.59925e-04
  1   3  13 124 -1.97581e-04
  1   3  13 125  8.99495e-05
  1   3  13 126 -1.57019e-05
  1   3  13 127 -5.46516e-05
  1   3  13 128  1.42772e-05
  1   3  13 129  4.58588e-05
  1   3  13 130 -2.26284e-05
  1   3  13 131  1.64089e-04
  1   3  13 132  1.92516e-04
  1   3  13 133 -2.66976e-04
  1   3  13 134  3.58532e-04
  1   3  13 135 -3.66826e-04
  1   3  13 136  3.46397e-04
  1   3  13 137  2.55197e-05
  1   3  13 138  5.55949e-04
  1   3  13 140 -1.16778e-04
  1   3  13 141  2.00380e-05
  1   3  13 142 -2.92441e-05
  1   3  13 143  1.26514e-04
  1   3  13 144  1.64321e-05
  1   3  13 145 -1.39672e-04
  1   3  13 146  1.08484e-04
  1   3  13 147 -3.85448e-05
  1   3  13 148  1.86272e-05
  1   3  13 149  1.85994e-05
  1   3  13 150 -6.88702e-05
  1   3  13 151 -1.31927e-04
  1   3  13 152 -3.74611e-04
  1   3  13 153  6.98722e-05
  1   3  13 154  1.04431e-03
  1   3  13 155 -1.60166e-04
  1   3  13 156 -1.57736e-03
  1   3  13 157  7.32648e-05
  1   3  13 158 -4.51740e-04
  1   3  13 159 -4.46764e-04
  1   3  13 160  2.86940e-05
  1   3  13 161 -4.82755e-05
  1   3  13 162 -2.46461e-05
  1   3  13 163 -4.17964e-05
  1   3  13 165  1.88068e-04
  1   3  13 166 -2.19433e-05
  1   3  13 168  3.35750e-05
  1   3  13 171  6.65405e-05
  1   3  13 172 -4.59493e-05
  1   3  13 173  2.05693e-05
  1   3  13 175  4.21896e-05
  1   3  13 176 -9.50144e-05
  1   3  13 177  3.58511e-05
  1   3  13 179  2.68605e-05
  1   3  13 180  2.82490e-05
  1   3  13 183 -7.00200e-05
  1   3  14   7 -8.84006e-05
  1   3  14   8  9.16551e-05
  1   3  14  10  7.75050e-05
  1   3  14  11  5.43853e-05
  1   3  14  12 -3.20685e-05
  1   3  14  13 -3.01658e-05
  1   3  14  14  8.30980e-05
  1   3  14  15 -7.02266e-05
  1   3  14  16  2.14955e-05
  1   3  14  17  1.19039e-04
  1   3  14  18 -3.54430e-05
  1   3  14  20  1.74498e-04
  1   3  14  21  6.53784e-05
  1   3  14  22  1.76691e-04
  1   3  14  23  1.73673e-04
  1   3  14  24 -6.34349e-05
  1   3  14  25  1.92680e-04
  1   3  14  26  1.59292e-05
  1   3  14  27 -2.01722e-05
  1   3  14  28 -4.77905e-05
  1   3  14  29 -1.26677e-05
  1   3  14  31 -5.74108e-05
  1   3  14  32  6.73606e-05
  1   3  14  33  4.22649e-05
  1   3  14  34 -2.38517e-05
  1   3  14  35  3.48592e-05
  1   3  14  36  2.11862e-05
  1   3  14  37  1.05372e-04
  1   3  14  38  2.16298e-05
  1   3  14  39 -3.67521e-05
  1   3  14  40  3.76627e-05
  1   3  14  41 -8.70009e-05
  1   3  14  43 -2.58295e-05
  1   3  14  44 -3.47750e-05
  1   3  14  45  8.66040e-05
  1   3  14  46  2.05637e-04
  1   3  14  47  2.17594e-04
  1   3  14  48 -1.34231e-04
  1   3  14  49  1.56720e-05
  1   3  14  50 -2.94078e-05
  1   3  14  51 -1.99935e-05
  1   3  14  52  3.35645e-05
  1   3  14  53  2.95026e-05
  1   3  14  55 -1.15204e-04
  1   3  14  56  5.28157e-05
  1   3  14  57 -5.09063e-05
  1   3  14  58 -1.77428e-04
  1   3  14  59  1.69084e-04
  1   3  14  60 -2.55694e-05
  1   3  14  61 -1.02347e-04
  1   3  14  62 -1.44560e-04
  1   3  14  64 -4.73192e-05
  1   3  14  65  4.65073e-05
  1   3  14  67  6.30684e-05
  1   3  14  68  5.89928e-05
  1   3  14  69  2.66392e-05
  1   3  14  71 -3.77793e-05
  1   3  14  72 -1.20389e-05
  1   3  14  73 -1.97750e-05
  1   3  14  74  4.61616e-05
  1   3  14  75  1.04560e-05
  1   3  14  76  8.59973e-05
  1   3  14  77 -6.62856e-05
  1   3  14  78  1.04790e-05
  1   3  14  79 -4.89268e-05
  1   3  14  82  2.70338e-05
  1   3  14  83  2.03939e-05
  1   3  14  84 -4.03628e-05
  1   3  14  85 -1.08560e-04
  1   3  14  86  6.38829e-05
  1   3  14  87 -1.43717e-05
  1   3  14  88 -4.56699e-05
  1   3  14  89  1.04919e-04
  1   3  14  91  1.85022e-04
  1   3  14  93 -5.28366e-05
  1   3  14  94  5.74955e-05
  1   3  14  95 -1.32294e-04
  1   3  14  96  1.66283e-04
  1   3  14  97 -7.08773e-05
  1   3  14  98 -8.80371e-05
  1   3  14  99 -1.88915e-04
  1   3  14 100 -5.06479e-05
  1   3  14 101  1.93465e-05
  1   3  14 102 -1.46366e-05
  1   3  14 103  6.67897e-05
  1   3  14 104 -1.32655e-04
  1   3  14 105  2.14942e-05
  1   3  14 106  2.87997e-05
  1   3  14 107  3.47773e-04
  1   3  14 108  1.12337e-05
  1   3  14 109  3.01966e-04
  1   3  14 110  4.48510e-05
  1   3  14 111  1.35791e-05
  1   3  14 112  7.11199e-05
  1   3  14 113  3.95877e-05
  1   3  14 114 -2.68802e-05
  1   3  14 115 -4.60994e-05
  1   3  14 116 -2.39842e-04
  1   3  14 118 -6.05066e-04
  1   3  14 119 -8.31622e-05
  1   3  14 120  2.62422e-05
  1   3  14 121  3.32828e-04
  1   3  14 122 -1.76619e-04
  1   3  14 124  2.45520e-05
  1   3  14 125  2.36666e-05
  1   3  14 126  8.06139e-05
  1   3  14 127  1.94134e-05
  1   3  14 128  4.07011e-05
  1   3  14 129 -4.96580e-05
  1   3  14 130  1.39441e-04
  1   3  14 131 -3.61203e-05
  1   3  14 132 -1.75813e-05
  1   3  14 133  2.89639e-04
  1   3  14 134  3.38254e-04
  1   3  14 135  3.59736e-05
  1   3  14 136 -3.34236e-04
  1   3  14 137 -3.36791e-04
  1   3  14 138  2.60490e-04
  1   3  14 139  1.00905e-04
  1   3  14 140  1.76076e-05
  1   3  14 141 -5.49000e-05
  1   3  14 142 -1.27690e-04
  1   3  14 143  1.70709e-04
  1   3  14 144  5.27046e-05
  1   3  14 145 -2.12236e-05
  1   3  14 147 -4.32665e-05
  1   3  14 148  2.01222e-04
  1   3  14 149 -1.54080e-04
  1   3  14 150 -3.53480e-05
  1   3  14 151 -1.30929e-04
  1   3  14 152  4.48628e-05
  1   3  14 153  5.89026e-05
  1   3  14 154 -6.75316e-05
  1   3  14 155  1.42249e-03
  1   3  14 156  1.03155e-04
  1   3  14 157 -1.17224e-04
  1   3  14 158 -2.25811e-05
  1   3  14 159  5.19576e-05
  1   3  14 160 -1.02909e-04
  1   3  14 161  8.09810e-05
  1   3  14 162 -2.89525e-05
  1   3  14 163 -3.57515e-04
  1   3  14 164 -1.96624e-04
  1   3  14 165 -9.45670e-05
  1   3  14 166  2.63432e-05
  1   3  14 168 -3.80848e-05
  1   3  14 169 -2.47771e-04
  1   3  14 170  2.16920e-05
  1   3  14 173 -7.84439e-05
  1   3  14 174 -2.89308e-05
  1   3  14 175 -2.84810e-04
  1   3  14 177  1.45220e-05
  1   3  14 178  1.01576e-05
  1   3  14 179  6.23437e-05
  1   3  14 180 -4.14702e-05
  1   3  14 181  1.25673e-04
  1   3  14 182  5.08457e-05
  1   3  14 183  4.26378e-05
  1   3  15   7  2.30391e-05
  1   3  15   8  5.11053e-05
  1   3  15   9  5.43570e-05
  1   3  15  11  6.42688e-05
  1   3  15  13  1.85776e-04
  1   3  15  17 -1.73523e-05
  1   3  15  18  5.96069e-05
  1   3  15  19  2.33354e-04
  1   3  15  21  1.76136e-04
  1   3  15  22  2.70718e-05
  1   3  15  24  1.61058e-04
  1   3  15  25 -2.17953e-05
  1   3  15  26 -2.11770e-04
  1   3  15  27  3.17022e-04
  1   3  15  28 -2.75543e-05
  1   3  15  29 -5.45052e-05
  1   3  15  30  1.16626e-04
  1   3  15  32 -7.70742e-05
  1   3  15  33  1.31972e-05
  1   3  15  34  6.35178e-05
  1   3  15  35  8.91210e-05
  1   3  15  36 -1.17076e-04
  1   3  15  38  1.63963e-05
  1   3  15  40  8.36711e-05
  1   3  15  41  6.62021e-05
  1   3  15  42  5.88445e-05
  1   3  15  45 -4.88630e-05
  1   3  15  47  3.13055e-05
  1   3  15  49  1.20850e-05
  1   3  15  50  2.11791e-05
  1   3  15  51  3.02876e-05
  1   3  15  56 -2.34373e-05
  1   3  15  57  5.39618e-05
  1   3  15  58  2.42730e-05
  1   3  15  59  3.34892e-05
  1   3  15  60 -4.39631e-05
  1   3  15  62  1.44974e-05
  1   3  15  63 -1.77625e-05
  1   3  15  64 -2.71672e-05
  1   3  15  65 -4.92148e-05
  1   3  15  66  1.09882e-04
  1   3  15  68 -2.40745e-05
  1   3  15  69  4.45788e-05
  1   3  15  70 -4.22180e-05
  1   3  15  71 -3.69677e-05
  1   3  15  72  1.24088e-04
  1   3  15  73 -2.51154e-05
  1   3  15  74 -4.38842e-05
  1   3  15  75 -3.54790e-05
  1   3  15  76 -6.36755e-05
  1   3  15  77 -2.59387e-05
  1   3  15  80 -3.03171e-05
  1   3  15  81 -3.73671e-05
  1   3  15  82 -3.66659e-05
  1   3  15  85 -3.73906e-05
  1   3  15  87 -5.52895e-05
  1   3  15  89  2.23425e-05
  1   3  15  90 -2.76475e-05
  1   3  15  92  1.48525e-05
  1   3  15  95 -1.67007e-04
  1   3  15  96 -1.18649e-04
  1   3  15  97  7.48925e-05
  1   3  15  98 -4.98786e-05
  1   3  15 101 -4.60527e-05
  1   3  15 102  1.85809e-04
  1   3  15 103 -1.40866e-05
  1   3  15 104  4.80559e-05
  1   3  15 105  8.20621e-05
  1   3  15 108  1.29600e-05
  1   3  15 111 -5.53053e-05
  1   3  15 112 -6.30243e-05
  1   3  15 113  4.92037e-05
  1   3  15 115  1.25530e-05
  1   3  15 116  6.42406e-05
  1   3  15 118 -9.54593e-05
  1   3  15 119  5.70605e-05
  1   3  15 120  1.25102e-04
  1   3  15 121 -1.84895e-04
  1   3  15 122 -3.43790e-04
  1   3  15 123 -5.87645e-04
  1   3  15 124 -4.39933e-05
  1   3  15 125  2.74294e-05
  1   3  15 127  1.35179e-05
  1   3  15 128 -3.44975e-05
  1   3  15 129 -1.79060e-05
  1   3  15 133 -1.10870e-04
  1   3  15 134  3.17470e-04
  1   3  15 135 -3.99527e-04
  1   3  15 136  3.10298e-04
  1   3  15 137 -2.61336e-05
  1   3  15 138  5.23977e-04
  1   3  15 140  1.01100e-05
  1   3  15 141  2.51306e-05
  1   3  15 143  6.63987e-05
  1   3  15 145 -1.21720e-05
  1   3  15 147 -4.15881e-05
  1   3  15 148  1.15920e-04
  1   3  15 149  1.09983e-05
  1   3  15 150 -1.20541e-04
  1   3  15 151 -5.82246e-05
  1   3  15 152 -1.25752e-04
  1   3  15 154  9.80809e-04
  1   3  15 155  7.48252e-05
  1   3  15 156 -1.50323e-03
  1   3  15 158 -2.75610e-05
  1   3  15 159 -1.04141e-05
  1   3  15 162 -1.67151e-05
  1   3  15 163 -1.13281e-04
  1   3  15 165  1.60752e-04
  1   3  15 167  2.81082e-05
  1   3  15 168 -2.17760e-05
  1   3  15 169 -4.88873e-05
  1   3  15 171  6.62353e-05
  1   3  15 175 -4.85344e-05
  1   3  15 176 -1.34456e-05
  1   3  15 177  3.71348e-05
  1   3  15 181  2.58692e-05
  1   3  15 183 -7.68733e-05
  1   3  16   7 -1.46598e-05
  1   3  16   9  3.02191e-04
  1   3  16  10 -1.01236e-04
  1   3  16  11  1.29078e-04
  1   3  16  12 -1.43816e-04
  1   3  16  13  6.02851e-05
  1   3  16  14 -2.57722e-05
  1   3  16  15  4.31297e-05
  1   3  16  16 -1.32169e-05
  1   3  16  17  6.85303e-05
  1   3  16  18 -1.95333e-04
  1   3  16  19  1.38504e-04
  1   3  16  20  1.06947e-04
  1   3  16  21  7.06686e-05
  1   3  16  22  3.69715e-05
  1   3  16  23 -5.10989e-05
  1   3  16  24 -7.33790e-05
  1   3  16  25  1.42470e-04
  1   3  16  26 -3.09086e-04
  1   3  16  27  1.85625e-04
  1   3  16  28 -6.45925e-05
  1   3  16  29 -5.49243e-05
  1   3  16  30  1.49629e-04
  1   3  16  31  1.53514e-04
  1   3  16  32  4.83522e-05
  1   3  16  34  8.79531e-05
  1   3  16  35  1.52792e-04
  1   3  16  36 -1.08987e-04
  1   3  16  37 -1.94225e-05
  1   3  16  38 -7.10422e-05
  1   3  16  40 -1.45262e-04
  1   3  16  41 -3.71818e-05
  1   3  16  42 -4.42245e-05
  1   3  16  43 -1.87247e-04
  1   3  16  44  1.80019e-04
  1   3  16  45  3.95553e-04
  1   3  16  46 -1.12915e-04
  1   3  16  47 -2.52243e-04
  1   3  16  48  3.33409e-04
  1   3  16  49  5.86070e-05
  1   3  16  50  1.72103e-05
  1   3  16  51  1.64512e-05
  1   3  16  52 -4.49220e-05
  1   3  16  53  1.36345e-05
  1   3  16  54 -3.89758e-05
  1   3  16  55  6.01101e-05
  1   3  16  57  6.12494e-05
  1   3  16  58 -2.68674e-04
  1   3  16  59  1.03318e-04
  1   3  16  60  4.80310e-05
  1   3  16  61 -8.36879e-05
  1   3  16  62  1.73383e-05
  1   3  16  63  6.73220e-05
  1   3  16  64 -6.04443e-05
  1   3  16  65 -3.16976e-05
  1   3  16  66 -2.98967e-05
  1   3  16  67  1.07004e-04
  1   3  16  68  2.65150e-05
  1   3  16  69  4.57080e-05
  1   3  16  71 -1.05693e-04
  1   3  16  72  7.85670e-05
  1   3  16  73 -7.31272e-05
  1   3  16  74 -2.56402e-05
  1   3  16  75  1.37669e-04
  1   3  16  76 -4.34409e-05
  1   3  16  77 -3.65971e-05
  1   3  16  80 -3.53322e-05
  1   3  16  82  4.54848e-05
  1   3  16  83  1.93247e-05
  1   3  16  84 -2.56396e-05
  1   3  16  85 -7.27882e-05
  1   3  16  86 -2.44655e-05
  1   3  16  87 -5.71051e-05
  1   3  16  88  6.91394e-05
  1   3  16  90  1.00656e-05
  1   3  16  92 -7.06993e-05
  1   3  16  93 -2.92584e-05
  1   3  16  94 -2.47094e-05
  1   3  16  95 -4.69008e-05
  1   3  16  96 -1.07592e-05
  1   3  16  97  1.59936e-05
  1   3  16  99  1.65201e-04
  1   3  16 100 -1.64288e-04
  1   3  16 101 -1.29235e-04
  1   3  16 102  1.91765e-04
  1   3  16 103  1.72204e-05
  1   3  16 104 -2.09681e-04
  1   3  16 105  8.38553e-05
  1   3  16 106  2.88932e-05
  1   3  16 107 -3.65120e-05
  1   3  16 108  1.73958e-05
  1   3  16 109 -8.62140e-05
  1   3  16 110  4.95226e-05
  1   3  16 111 -5.85240e-05
  1   3  16 112  9.09635e-05
  1   3  16 113 -2.51710e-04
  1   3  16 114  1.67109e-04
  1   3  16 115  7.17297e-05
  1   3  16 116 -5.52685e-04
  1   3  16 117 -2.25634e-04
  1   3  16 118 -1.67844e-04
  1   3  16 119  5.82175e-05
  1   3  16 120  6.93327e-05
  1   3  16 122 -4.43505e-04
  1   3  16 123 -3.26541e-04
  1   3  16 124  8.25919e-05
  1   3  16 125 -1.75463e-04
  1   3  16 126 -1.15922e-04
  1   3  16 127  9.39876e-05
  1   3  16 128  3.79511e-04
  1   3  16 129  1.57335e-05
  1   3  16 130 -1.56114e-04
  1   3  16 131 -2.30935e-04
  1   3  16 132  4.38029e-05
  1   3  16 134  3.94593e-04
  1   3  16 135 -2.75453e-04
  1   3  16 136  2.14787e-04
  1   3  16 137 -1.19983e-04
  1   3  16 138  5.04208e-04
  1   3  16 139 -8.14094e-05
  1   3  16 140  1.34591e-04
  1   3  16 141  1.63720e-05
  1   3  16 142 -1.39488e-04
  1   3  16 143 -1.97386e-04
  1   3  16 144 -1.59449e-04
  1   3  16 145 -2.15349e-04
  1   3  16 146  3.49119e-04
  1   3  16 147  6.60725e-05
  1   3  16 148  7.31588e-05
  1   3  16 149  1.65150e-05
  1   3  16 150 -4.01730e-05
  1   3  16 151  5.55888e-04
  1   3  16 152  3.14536e-04
  1   3  16 153  3.66882e-04
  1   3  16 154  7.10417e-04
  1   3  16 155  5.86435e-04
  1   3  16 156 -9.83119e-04
  1   3  16 157  6.12338e-04
  1   3  16 158  8.99128e-04
  1   3  16 159  2.30110e-04
  1   3  16 160  9.36489e-05
  1   3  16 161  5.74739e-05
  1   3  16 162  1.04488e-04
  1   3  16 163 -2.56400e-04
  1   3  16 164 -8.58647e-05
  1   3  16 165 -6.94394e-05
  1   3  16 166  1.60342e-05
  1   3  16 167  2.02977e-05
  1   3  16 168  7.64222e-05
  1   3  16 169 -7.95126e-05
  1   3  16 170  2.06585e-05
  1   3  16 171  4.25817e-05
  1   3  16 175  5.97648e-05
  1   3  16 176  2.75770e-05
  1   3  16 177  1.06475e-04
  1   3  16 179  5.13093e-05
  1   3  16 180 -4.53713e-05
  1   3  16 181 -7.64276e-05
  1   3  16 183  1.47125e-04
  1   3  17   7  1.79437e-05
  1   3  17   8  8.45952e-05
  1   3  17   9 -1.67467e-04
  1   3  17  10 -1.81809e-04
  1   3  17  11 -1.05808e-04
  1   3  17  12 -2.47631e-04
  1   3  17  13 -9.04222e-05
  1   3  17  14 -3.85777e-05
  1   3  17  15  7.18903e-05
  1   3  17  16 -1.46040e-05
  1   3  17  17  1.11116e-04
  1   3  17  18  1.26385e-04
  1   3  17  19 -8.38256e-05
  1   3  17  20  1.83188e-04
  1   3  17  21  4.73659e-05
  1   3  17  22  5.09723e-05
  1   3  17  23 -8.77005e-05
  1   3  17  24  1.23588e-04
  1   3  17  25  3.70450e-04
  1   3  17  26  2.87896e-04
  1   3  17  27 -9.79229e-05
  1   3  17  28 -4.76139e-05
  1   3  17  29  7.42640e-05
  1   3  17  30 -8.04273e-05
  1   3  17  31  2.75875e-04
  1   3  17  32  7.92929e-05
  1   3  17  33 -1.51815e-05
  1   3  17  34  2.71363e-05
  1   3  17  35  9.46798e-05
  1   3  17  36  5.83758e-05
  1   3  17  37 -1.35543e-04
  1   3  17  38  8.82958e-05
  1   3  17  39  1.09731e-05
  1   3  17  40 -9.20007e-05
  1   3  17  41  8.62120e-05
  1   3  17  42  2.15531e-05
  1   3  17  43 -3.19832e-04
  1   3  17  44  3.47461e-04
  1   3  17  45 -1.06244e-04
  1   3  17  46 -3.00284e-04
  1   3  17  47  8.58048e-05
  1   3  17  48  5.84250e-04
  1   3  17  49  1.59793e-05
  1   3  17  50 -7.82811e-05
  1   3  17  52 -7.87963e-05
  1   3  17  53 -6.44083e-05
  1   3  17  54 -3.00486e-05
  1   3  17  55  1.07096e-04
  1   3  17  56  8.30996e-05
  1   3  17  57 -2.69526e-05
  1   3  17  58 -3.39992e-04
  1   3  17  59  2.83781e-04
  1   3  17  60 -1.98867e-05
  1   3  17  61 -1.46610e-04
  1   3  17  62  6.51298e-05
  1   3  17  63  6.61176e-05
  1   3  17  64 -3.67992e-05
  1   3  17  65  7.95339e-05
  1   3  17  66  1.58452e-05
  1   3  17  67  1.89632e-04
  1   3  17  68  1.42005e-04
  1   3  17  70  1.25428e-04
  1   3  17  71 -2.15430e-05
  1   3  17  72 -4.50589e-05
  1   3  17  73 -3.26746e-05
  1   3  17  74  9.74760e-05
  1   3  17  75 -8.52563e-05
  1   3  17  76  1.85313e-05
  1   3  17  77 -3.09845e-05
  1   3  17  79 -2.35888e-05
  1   3  17  80 -3.34817e-05
  1   3  17  82  4.55686e-05
  1   3  17  83  3.89131e-05
  1   3  17  84 -4.68415e-05
  1   3  17  85 -3.49731e-05
  1   3  17  86 -4.37355e-05
  1   3  17  87  4.05056e-05
  1   3  17  88  7.48966e-05
  1   3  17  89 -4.86787e-05
  1   3  17  91 -1.34520e-05
  1   3  17  92 -1.02358e-04
  1   3  17  93 -5.21237e-05
  1   3  17  94 -2.83760e-05
  1   3  17  96  3.15085e-05
  1   3  17  97  3.53527e-05
  1   3  17  98 -1.72956e-05
  1   3  17  99  2.84322e-04
  1   3  17 100 -1.54905e-04
  1   3  17 101  1.59890e-04
  1   3  17 102 -1.16290e-04
  1   3  17 103  6.89265e-05
  1   3  17 104 -4.87969e-04
  1   3  17 105 -2.78851e-05
  1   3  17 106  4.49895e-05
  1   3  17 107 -2.44177e-05
  1   3  17 108  1.08155e-05
  1   3  17 110  6.88523e-05
  1   3  17 111  3.64335e-05
  1   3  17 112 -1.77170e-04
  1   3  17 113 -1.73146e-04
  1   3  17 114  2.89960e-04
  1   3  17 115  2.35301e-04
  1   3  17 116 -3.57150e-04
  1   3  17 117 -3.80980e-04
  1   3  17 118 -1.43212e-04
  1   3  17 119  8.60176e-05
  1   3  17 120 -1.39249e-05
  1   3  17 121  4.34661e-04
  1   3  17 122  1.47106e-05
  1   3  17 123  2.09476e-04
  1   3  17 124 -1.55967e-04
  1   3  17 125 -1.11880e-04
  1   3  17 126 -1.98249e-04
  1   3  17 127  5.36999e-05
  1   3  17 128  5.68748e-04
  1   3  17 129  6.46769e-05
  1   3  17 130 -2.60187e-04
  1   3  17 131  4.27494e-05
  1   3  17 132  2.43053e-04
  1   3  17 133  1.97482e-04
  1   3  17 134  3.00412e-04
  1   3  17 135  2.29731e-04
  1   3  17 136 -1.42954e-04
  1   3  17 137 -1.82062e-04
  1   3  17 138  1.43662e-04
  1   3  17 139 -1.39722e-04
  1   3  17 140  1.56943e-04
  1   3  17 141 -4.54913e-05
  1   3  17 142 -2.40289e-04
  1   3  17 143  1.28488e-04
  1   3  17 144 -1.62687e-04
  1   3  17 145 -3.27511e-04
  1   3  17 146  5.36788e-04
  1   3  17 147 -4.09430e-05
  1   3  17 148  1.23250e-04
  1   3  17 149  5.27105e-05
  1   3  17 150 -2.79613e-05
  1   3  17 151  3.53030e-04
  1   3  17 152 -6.25043e-04
  1   3  17 153  6.51671e-04
  1   3  17 154 -4.44650e-04
  1   3  17 155  8.98210e-04
  1   3  17 156  5.28469e-04
  1   3  17 157  1.05562e-03
  1   3  17 158  2.64906e-04
  1   3  17 159 -9.33690e-04
  1   3  17 160  1.79397e-04
  1   3  17 161 -2.11381e-05
  1   3  17 162 -1.30417e-05
  1   3  17 163 -2.44208e-04
  1   3  17 164 -1.68931e-04
  1   3  17 165 -3.37931e-04
  1   3  17 167  1.68034e-04
  1   3  17 168  1.17530e-04
  1   3  17 169 -6.46698e-05
  1   3  17 170  3.70096e-05
  1   3  17 173 -1.01059e-05
  1   3  17 174 -1.52192e-05
  1   3  17 175  1.08213e-04
  1   3  17 176  6.84494e-05
  1   3  17 177  1.30013e-04
  1   3  17 179  8.65103e-05
  1   3  17 180 -5.84107e-05
  1   3  17 181 -1.55526e-04
  1   3  17 182  1.93525e-05
  1   3  17 183  3.69400e-04
  1   3  18   7  3.22121e-04
  1   3  18   8  2.39125e-04
  1   3  18  10  7.52625e-05
  1   3  18  11  2.23076e-04
  1   3  18  13 -3.14444e-04
  1   3  18  14  8.65502e-05
  1   3  18  17 -1.25722e-04
  1   3  18  21 -3.00697e-04
  1   3  18  22  3.16338e-05
  1   3  18  23  2.55986e-05
  1   3  18  24 -8.41610e-05
  1   3  18  25 -4.26763e-05
  1   3  18  26 -1.01617e-04
  1   3  18  29 -1.21551e-04
  1   3  18  32  6.31082e-05
  1   3  18  33 -1.51538e-05
  1   3  18  35 -3.27799e-05
  1   3  18  37 -2.17129e-05
  1   3  18  40 -4.17727e-05
  1   3  18  41 -6.14279e-05
  1   3  18  44 -1.91811e-04
  1   3  18  45  6.70821e-04
  1   3  18  46  1.88253e-04
  1   3  18  47 -4.07900e-04
  1   3  18  50  2.82984e-05
  1   3  18  53  2.83324e-04
  1   3  18  54 -4.68735e-05
  1   3  18  56 -4.25144e-05
  1   3  18  57  5.24473e-05
  1   3  18  58  1.94959e-05
  1   3  18  59  2.96376e-05
  1   3  18  61  1.45966e-05
  1   3  18  62 -1.01578e-04
  1   3  18  63  8.48004e-05
  1   3  18  64 -2.72033e-05
  1   3  18  65 -1.21684e-04
  1   3  18  66 -1.39747e-05
  1   3  18  68  9.97141e-05
  1   3  18  69 -6.65550e-05
  1   3  18  70 -1.02963e-04
  1   3  18  71 -5.42598e-05
  1   3  18  72  1.28654e-05
  1   3  18  73  2.01306e-05
  1   3  18  74  9.09261e-05
  1   3  18  75  1.11597e-05
  1   3  18  76  1.04581e-05
  1   3  18  79  1.62091e-05
  1   3  18  80 -7.88085e-05
  1   3  18  82 -6.86732e-05
  1   3  18  83 -2.32272e-05
  1   3  18  87 -1.39887e-05
  1   3  18  88 -2.58099e-05
  1   3  18  89 -1.29130e-05
  1   3  18  92  4.15707e-05
  1   3  18  94  2.86553e-05
  1   3  18  95  1.05126e-04
  1   3  18  96  1.39326e-04
  1   3  18  97 -2.42276e-04
  1   3  18  98  7.99958e-05
  1   3  18  99 -1.50470e-05
  1   3  18 100 -3.35212e-05
  1   3  18 101 -2.43786e-04
  1   3  18 103 -2.81342e-05
  1   3  18 104  5.78514e-05
  1   3  18 107 -6.57315e-05
  1   3  18 108 -3.34332e-05
  1   3  18 109  4.39656e-05
  1   3  18 110  1.00405e-05
  1   3  18 111  1.40829e-05
  1   3  18 112  4.06365e-04
  1   3  18 113 -2.11173e-04
  1   3  18 114 -1.36656e-05
  1   3  18 115 -2.33198e-04
  1   3  18 116 -4.21505e-04
  1   3  18 117 -1.61678e-05
  1   3  18 118  3.95390e-05
  1   3  18 119 -9.89564e-05
  1   3  18 120 -1.42138e-05
  1   3  18 121 -1.41426e-04
  1   3  18 122 -1.39409e-04
  1   3  18 123 -1.24426e-05
  1   3  18 124  3.67540e-04
  1   3  18 125 -1.14839e-04
  1   3  18 127 -1.16534e-05
  1   3  18 128  1.71603e-04
  1   3  18 129 -3.13814e-05
  1   3  18 130  1.37503e-05
  1   3  18 131 -2.79281e-04
  1   3  18 132 -1.89310e-04
  1   3  18 133  1.04794e-05
  1   3  18 134 -2.11681e-05
  1   3  18 136  3.84959e-05
  1   3  18 140  7.97377e-05
  1   3  18 141  1.70523e-05
  1   3  18 143 -4.80916e-04
  1   3  18 144  3.60417e-05
  1   3  18 145  6.61363e-05
  1   3  18 146 -1.99452e-05
  1   3  18 147 -1.35749e-05
  1   3  18 148 -1.04972e-04
  1   3  18 150 -1.46368e-05
  1   3  18 151  1.96148e-04
  1   3  18 152  3.79237e-04
  1   3  18 154  4.89588e-05
  1   3  18 158  6.98695e-04
  1   3  18 159  1.23690e-03
  1   3  18 161  4.87411e-05
  1   3  18 162  1.01683e-04
  1   3  18 164  1.15161e-05
  1   3  18 166  1.48461e-04
  1   3  18 167 -1.27745e-04
  1   3  18 172  1.02495e-05
  1   3  18 175  2.87137e-05
  1   3  18 178  3.20107e-05
  1   3  18 179  7.55082e-05
  1   3  18 181 -3.00159e-05
  1   4   5   7  8.43458e-05
  1   4   5   8  1.03548e-04
  1   4   5   9  7.04024e-05
  1   4   5  11 -3.25099e-05
  1   4   5  13 -5.54475e-05
  1   4   5  16  2.31961e-05
  1   4   5  17 -6.36768e-05
  1   4   5  18 -1.00053e-04
  1   4   5  21 -1.55307e-05
  1   4   5  24 -3.49320e-05
  1   4   5  26 -5.45719e-05
  1   4   5  27 -5.54778e-05
  1   4   5  28  1.74698e-05
  1   4   5  29  4.43648e-05
  1   4   5  30  7.80717e-05
  1   4   5  32 -1.42787e-04
  1   4   5  35  1.19424e-05
  1   4   5  37 -6.04778e-05
  1   4   5  38  9.48871e-05
  1   4   5  40 -3.28543e-05
  1   4   5  41 -2.40008e-05
  1   4   5  42 -7.64939e-05
  1   4   5  44  1.11372e-05
  1   4   5  45 -9.49772e-05
  1   4   5  49 -1.54914e-05
  1   4   5  50 -1.70638e-05
  1   4   5  51 -5.48277e-05
  1   4   5  53 -6.60261e-05
  1   4   5  54  3.24691e-05
  1   4   5  57 -1.82420e-05
  1   4   5  60  2.44685e-05
  1   4   5  63 -1.44869e-05
  1   4   5  64  1.11523e-05
  1   4   5  65  1.74782e-05
  1   4   5  66 -4.07067e-05
  1   4   5  68  4.29078e-05
  1   4   5  69 -4.47459e-05
  1   4   5  72 -1.85510e-05
  1   4   5  73  1.30138e-05
  1   4   5  74  2.09431e-05
  1   4   5  75  4.75310e-05
  1   4   5  76  2.20821e-05
  1   4   5  80  1.48454e-05
  1   4   5  81  2.58061e-05
  1   4   5  91 -1.52512e-05
  1   4   5  92  1.56324e-05
  1   4   5  95 -8.91577e-05
  1   4   5  96 -6.91158e-05
  1   4   5  97 -1.72706e-05
  1   4   5  98  1.12656e-05
  1   4   5 100  3.27386e-05
  1   4   5 101  8.60780e-05
  1   4   5 102  2.99619e-05
  1   4   5 104  2.65538e-05
  1   4   5 105 -1.03898e-05
  1   4   5 109  1.79343e-05
  1   4   5 112 -3.90573e-05
  1   4   5 113  3.57073e-05
  1   4   5 115  1.23067e-05
  1   4   5 116  5.08966e-05
  1   4   5 121 -2.11829e-05
  1   4   5 122 -3.69660e-05
  1   4   5 123  3.67636e-05
  1   4   5 124 -5.36925e-05
  1   4   5 125  3.20603e-05
  1   4   5 127 -1.10961e-05
  1   4   5 131  6.07553e-05
  1   4   5 132  1.97760e-05
  1   4   5 133 -1.75018e-05
  1   4   5 134  6.15741e-05
  1   4   5 135  1.48448e-05
  1   4   5 136  3.40181e-05
  1   4   5 138 -4.29219e-05
  1   4   5 140  1.20456e-05
  1   4   5 143  1.05499e-04
  1   4   5 144  2.64725e-05
  1   4   5 145 -2.29181e-05
  1   4   5 146  3.47858e-05
  1   4   5 148 -3.29814e-05
  1   4   5 149 -1.38641e-05
  1   4   5 150  1.02939e-05
  1   4   5 151 -5.87866e-05
  1   4   5 152 -1.12226e-04
  1   4   5 154  4.46671e-05
  1   4   5 156  1.11485e-04
  1   4   5 158 -9.08428e-05
  1   4   5 159 -8.09023e-05
  1   4   5 163 -1.60467e-05
  1   4   5 181 -1.11132e-05
  1   4   6   7 -7.35172e-05
  1   4   6   8  3.16261e-05
  1   4   6  10  2.00314e-05
  1   4   6  11 -3.31131e-05
  1   4   6  12  9.14823e-05
  1   4   6  14 -5.34791e-05
  1   4   6  15  7.26581e-05
  1   4   6  16  6.81863e-05
  1   4   6  17  5.57192e-05
  1   4   6  20 -2.13392e-05
  1   4   6  21  5.77497e-05
  1   4   6  22 -1.23748e-05
  1   4   6  23 -3.36303e-05
  1   4   6  24 -3.32208e-05
  1   4   6  25  5.42438e-05
  1   4   6  27  1.56926e-05
  1   4   6  28  4.33624e-05
  1   4   6  29 -1.87243e-05
  1   4   6  30 -2.46409e-05
  1   4   6  31 -1.23667e-04
  1   4   6  33 -1.44690e-04
  1   4   6  35  2.15344e-05
  1   4   6  36 -1.13175e-05
  1   4   6  37  8.28663e-05
  1   4   6  38  6.41021e-05
  1   4   6  40 -2.52048e-05
  1   4   6  41  3.12089e-05
  1   4   6  42 -1.47549e-05
  1   4   6  43 -1.02128e-04
  1   4   6  44 -8.25417e-05
  1   4   6  45  4.26847e-05
  1   4   6  46 -1.33988e-05
  1   4   6  47  5.43147e-05
  1   4   6  48  4.20596e-05
  1   4   6  49 -1.97513e-05
  1   4   6  50  1.53253e-05
  1   4   6  51  1.57664e-05
  1   4   6  52  1.56004e-04
  1   4   6  53  1.31977e-05
  1   4   6  54  6.88647e-05
  1   4   6  56 -1.70387e-05
  1   4   6  60  1.48491e-05
  1   4   6  62 -3.15359e-05
  1   4   6  63 -3.65782e-05
  1   4   6  64  1.16653e-05
  1   4   6  65 -1.26618e-05
  1   4   6  67  5.67884e-05
  1   4   6  68 -8.90492e-05
  1   4   6  69 -4.56475e-05
  1   4   6  70  1.65145e-05
  1   4   6  73  1.69601e-05
  1   4   6  74 -1.45275e-05
  1   4   6  75 -3.63978e-05
  1   4   6  77  2.48093e-05
  1   4   6  78  2.91806e-05
  1   4   6  82 -4.17012e-05
  1   4   6  83 -8.34046e-05
  1   4   6  85 -1.22119e-04
  1   4   6  86 -5.17514e-05
  1   4   6  88  1.11182e-05
  1   4   6  89  3.37171e-05
  1   4   6  91 -2.54155e-05
  1   4   6  92 -1.21492e-05
  1   4   6  93 -1.47526e-05
  1   4   6  94 -1.90360e-04
  1   4   6  95 -6.65574e-05
  1   4   6  96  9.08168e-05
  1   4   6  97  1.50502e-05
  1   4   6  98  2.01432e-05
  1   4   6  99  5.88813e-05
  1   4   6 100  8.47538e-05
  1   4   6 101 -3.40063e-05
  1   4   6 103  2.71072e-05
  1   4   6 104  4.84245e-05
  1   4   6 105  2.96258e-05
  1   4   6 106 -4.01845e-05
  1   4   6 107  5.61473e-05
  1   4   6 108  1.82864e-05
  1   4   6 109 -2.58627e-05
  1   4   6 110 -2.00559e-05
  1   4   6 112  3.60175e-05
  1   4   6 113  3.98931e-05
  1   4   6 114 -3.53124e-05
  1   4   6 115 -9.32902e-05
  1   4   6 116  5.24410e-05
  1   4   6 117 -5.60090e-05
  1   4   6 120  3.08071e-05
  1   4   6 121  3.90770e-05
  1   4   6 122 -2.48476e-05
  1   4   6 123 -1.19555e-05
  1   4   6 124  2.82465e-05
  1   4   6 125  4.88206e-05
  1   4   6 126 -7.55040e-05
  1   4   6 127 -6.17410e-05
  1   4   6 130 -6.63574e-05
  1   4   6 131  2.26290e-05
  1   4   6 132 -6.27910e-05
  1   4   6 133  5.84748e-05
  1   4   6 134  5.96806e-05
  1   4   6 135 -9.60420e-05
  1   4   6 136  2.17351e-05
  1   4   6 137 -5.70637e-05
  1   4   6 138 -2.79555e-05
  1   4   6 139 -5.59357e-05
  1   4   6 140 -1.38055e-04
  1   4   6 141  1.09244e-05
  1   4   6 142 -1.47729e-04
  1   4   6 144  1.03027e-04
  1   4   6 145  1.96530e-05
  1   4   6 146 -2.00177e-05
  1   4   6 148  2.62545e-05
  1   4   6 149 -2.21952e-05
  1   4   6 150 -3.20466e-05
  1   4   6 151 -1.15940e-04
  1   4   6 152  1.31398e-04
  1   4   6 153  2.03969e-04
  1   4   6 154  2.38310e-05
  1   4   6 155  3.08242e-05
  1   4   6 157  1.88686e-04
  1   4   6 158 -9.16070e-05
  1   4   6 159  6.28872e-05
  1   4   6 160  3.38077e-05
  1   4   6 162  4.74802e-05
  1   4   6 163 -6.64012e-05
  1   4   6 164 -1.08526e-05
  1   4   6 165 -2.12025e-05
  1   4   6 168  4.84014e-05
  1   4   6 169  8.05315e-05
  1   4   6 175 -1.50128e-05
  1   4   6 179  5.06707e-05
  1   4   6 180  7.86225e-05
  1   4   6 181 -4.26126e-05
  1   4   7   7 -8.28888e-05
  1   4   7   8 -5.95094e-05
  1   4   7  11  3.20869e-05
  1   4   7  13 -1.00510e-04
  1   4   7  14  2.41167e-05
  1   4   7  17  1.23247e-04
  1   4   7  21 -3.58392e-05
  1   4   7  23 -1.82961e-05
  1   4   7  24  4.70632e-05
  1   4   7  25  4.36186e-05
  1   4   7  26  1.03723e-04
  1   4   7  28 -1.03564e-05
  1   4   7  29 -1.17699e-04
  1   4   7  32  3.17952e-04
  1   4   7  33 -9.13670e-05
  1   4   7  34 -3.30545e-05
  1   4   7  35 -1.21943e-04
  1   4   7  37  5.99808e-05
  1   4   7  38 -5.92208e-05
  1   4   7  40  5.06606e-05
  1   4   7  41  7.56870e-05
  1   4   7  44 -2.78345e-05
  1   4   7  45  9.40963e-05
  1   4   7  46 -4.93084e-05
  1   4   7  47  9.45401e-05
  1   4   7  49  1.74533e-05
  1   4   7  50  3.72049e-05
  1   4   7  53  2.68436e-04
  1   4   7  54 -5.54589e-05
  1   4   7  56 -1.72882e-05
  1   4   7  57  1.94187e-05
  1   4   7  58 -4.62484e-05
  1   4   7  59 -7.12318e-05
  1   4   7  64 -1.57305e-05
  1   4   7  65 -5.66162e-05
  1   4   7  68 -1.32756e-05
  1   4   7  70 -2.97975e-05
  1   4   7  71 -2.16499e-05
  1   4   7  74 -2.00946e-05
  1   4   7  80 -2.72685e-05
  1   4   7  95  7.76287e-05
  1   4   7  96  1.06629e-04
  1   4   7  97 -6.49945e-05
  1   4   7  98  2.66790e-05
  1   4   7 100 -1.21612e-05
  1   4   7 101 -1.25377e-04
  1   4   7 103  1.25859e-05
  1   4   7 104 -2.62636e-05
  1   4   7 107  1.30580e-05
  1   4   7 112  8.32487e-05
  1   4   7 113 -4.17927e-05
  1   4   7 116 -2.42013e-05
  1   4   7 118  1.39822e-04
  1   4   7 119 -1.65905e-05
  1   4   7 121  7.95227e-05
  1   4   7 122  8.18639e-05
  1   4   7 124  6.55829e-05
  1   4   7 128 -1.60597e-04
  1   4   7 129  5.19037e-05
  1   4   7 131 -6.34836e-05
  1   4   7 132 -4.21036e-05
  1   4   7 133  3.35736e-05
  1   4   7 134 -5.16344e-05
  1   4   7 136  3.15751e-05
  1   4   7 141  2.23993e-05
  1   4   7 143 -1.23697e-04
  1   4   7 145 -2.04662e-04
  1   4   7 146  1.08520e-04
  1   4   7 148 -2.32390e-04
  1   4   7 149  3.15390e-05
  1   4   7 151  1.18340e-05
  1   4   7 152  7.12905e-05
  1   4   7 154  2.10251e-04
  1   4   7 155 -6.22833e-05
  1   4   7 158  1.81176e-05
  1   4   7 159  6.60856e-05
  1   4   7 161 -2.37351e-05
  1   4   7 162 -2.30185e-05
  1   4   7 163  1.00044e-05
  1   4   7 173  1.03442e-05
  1   4   7 175  1.63868e-05
  1   4   7 181  4.09112e-05
  1   4   7 182 -1.26292e-05
  1   4   8   7  3.75813e-05
  1   4   8   8 -2.06264e-05
  1   4   8  10  9.35472e-05
  1   4   8  11 -1.33379e-05
  1   4   8  12  1.38160e-04
  1   4   8  13 -2.44034e-05
  1   4   8  14 -1.89299e-04
  1   4   8  15  1.69264e-04
  1   4   8  16 -5.48709e-05
  1   4   8  17  4.62327e-05
  1   4   8  18 -1.29228e-05
  1   4   8  21 -6.31358e-05
  1   4   8  22 -3.35672e-05
  1   4   8  23  9.14122e-05
  1   4   8  24  2.23286e-05
  1   4   8  25 -1.23777e-04
  1   4   8  26  4.94915e-05
  1   4   8  27 -1.03222e-05
  1   4   8  28 -1.23846e-04
  1   4   8  29  3.58311e-05
  1   4   8  31 -1.75128e-04
  1   4   8  32  4.44133e-05
  1   4   8  33  1.72899e-04
  1   4   8  34 -1.30430e-04
  1   4   8  35  8.91805e-05
  1   4   8  37 -2.75046e-05
  1   4   8  38 -3.21650e-05
  1   4   8  40  8.74260e-05
  1   4   8  41 -7.61239e-05
  1   4   8  43 -2.47585e-04
  1   4   8  44 -7.61515e-05
  1   4   8  45  2.97500e-05
  1   4   8  46  1.46894e-04
  1   4   8  47  1.04784e-04
  1   4   8  48  8.66680e-05
  1   4   8  52  2.13494e-04
  1   4   8  53 -3.76839e-05
  1   4   8  54 -3.58228e-04
  1   4   8  55  4.91754e-05
  1   4   8  56  1.46439e-05
  1   4   8  57  2.90050e-05
  1   4   8  58  1.34451e-04
  1   4   8  63 -3.83080e-05
  1   4   8  64 -3.39982e-05
  1   4   8  65  2.46293e-05
  1   4   8  67  7.42299e-05
  1   4   8  68  2.05559e-04
  1   4   8  69 -5.79546e-05
  1   4   8  70 -1.03082e-04
  1   4   8  71 -2.28428e-05
  1   4   8  73  2.71026e-05
  1   4   8  74  2.20225e-05
  1   4   8  76 -2.65968e-05
  1   4   8  78  2.84093e-05
  1   4   8  79  2.00657e-05
  1   4   8  82 -2.88101e-05
  1   4   8  83 -7.88811e-05
  1   4   8  84  3.00205e-05
  1   4   8  85 -1.02745e-04
  1   4   8  86 -3.36250e-05
  1   4   8  88 -2.41795e-05
  1   4   8  89  4.46464e-05
  1   4   8  91  3.93388e-05
  1   4   8  92  3.09073e-05
  1   4   8  93 -3.00030e-05
  1   4   8  94 -3.23807e-04
  1   4   8  95  6.96328e-05
  1   4   8  96 -6.98697e-05
  1   4   8  97  1.43033e-04
  1   4   8  98  1.84372e-04
  1   4   8  99  1.04639e-04
  1   4   8 101  1.12056e-05
  1   4   8 103  2.72353e-05
  1   4   8 104  1.93805e-05
  1   4   8 106 -2.15309e-05
  1   4   8 107  1.84549e-05
  1   4   8 108 -1.06254e-04
  1   4   8 109 -1.36777e-04
  1   4   8 110 -5.80870e-05
  1   4   8 112 -2.41578e-05
  1   4   8 113  2.29131e-05
  1   4   8 114  3.23958e-05
  1   4   8 115  8.98451e-05
  1   4   8 116  7.04717e-05
  1   4   8 117 -2.10830e-04
  1   4   8 118  2.61690e-05
  1   4   8 119  3.44335e-05
  1   4   8 121 -2.73404e-05
  1   4   8 122  2.41570e-05
  1   4   8 124  4.18978e-05
  1   4   8 125  3.44725e-05
  1   4   8 126 -1.88522e-04
  1   4   8 127 -4.71481e-05
  1   4   8 128  9.46940e-05
  1   4   8 129  2.84845e-05
  1   4   8 130 -1.93644e-04
  1   4   8 131  3.97176e-05
  1   4   8 132 -7.30827e-05
  1   4   8 133 -1.00699e-05
  1   4   8 134  6.07299e-05
  1   4   8 135 -1.35363e-04
  1   4   8 136 -3.22200e-04
  1   4   8 137 -1.03547e-04
  1   4   8 138  1.79731e-05
  1   4   8 139 -7.99324e-05
  1   4   8 140 -1.53133e-04
  1   4   8 141 -5.70043e-05
  1   4   8 142 -2.89328e-04
  1   4   8 143 -6.43011e-05
  1   4   8 144  6.80701e-05
  1   4   8 145 -1.81264e-04
  1   4   8 146  1.18198e-04
  1   4   8 147 -2.72180e-05
  1   4   8 148 -5.24495e-05
  1   4   8 149  5.83913e-05
  1   4   8 151 -2.78874e-04
  1   4   8 152  2.13676e-04
  1   4   8 153  4.24671e-04
  1   4   8 155  9.02363e-05
  1   4   8 156  1.14630e-04
  1   4   8 157  5.31933e-04
  1   4   8 158 -2.51883e-04
  1   4   8 159  3.40978e-04
  1   4   8 160  4.49531e-05
  1   4   8 161  6.42421e-05
  1   4   8 163  3.30147e-05
  1   4   8 164  1.73429e-05
  1   4   8 165 -3.41464e-05
  1   4   8 167 -3.08609e-05
  1   4   8 168  6.65270e-05
  1   4   8 169  1.17870e-05
  1   4   8 170  2.10481e-05
  1   4   8 171 -1.47038e-05
  1   4   8 173 -6.00570e-05
  1   4   8 174 -3.27507e-05
  1   4   8 175  7.47828e-05
  1   4   8 176 -2.88455e-05
  1   4   8 178  3.54527e-05
  1   4   8 179  1.24357e-04
  1   4   8 180  1.04315e-04
  1   4   8 181 -1.06796e-04
  1   4   8 182  1.91079e-05
  1   4   8 183 -1.90934e-05
  1   4   9   7 -4.10445e-05
  1   4   9   8 -5.40508e-05
  1   4   9   9 -1.23400e-04
  1   4   9  10  1.71942e-05
  1   4   9  11  5.46397e-05
  1   4   9  13  1.93765e-04
  1   4   9  14 -1.26846e-05
  1   4   9  16  1.56843e-05
  1   4   9  17 -5.68623e-05
  1   4   9  18  5.38233e-05
  1   4   9  24 -1.04751e-04
  1   4   9  25 -2.52348e-05
  1   4   9  26 -1.33125e-04
  1   4   9  27  4.69430e-05
  1   4   9  28  2.79884e-05
  1   4   9  29  1.08985e-04
  1   4   9  30 -2.03949e-05
  1   4   9  32 -2.05263e-04
  1   4   9  33  1.86710e-05
  1   4   9  34  4.96596e-05
  1   4   9  35  7.41741e-05
  1   4   9  37 -1.56865e-05
  1   4   9  38  3.64075e-05
  1   4   9  40 -8.19308e-05
  1   4   9  41 -8.24940e-05
  1   4   9  42 -1.25181e-05
  1   4   9  43 -1.13639e-05
  1   4   9  45  7.94901e-05
  1   4   9  46  4.48750e-05
  1   4   9  47 -1.75180e-04
  1   4   9  51 -1.28212e-05
  1   4   9  52  1.59233e-05
  1   4   9  53 -3.39479e-04
  1   4   9  54  1.47453e-04
  1   4   9  57 -1.11077e-05
  1   4   9  60 -4.04207e-05
  1   4   9  64  2.75762e-05
  1   4   9  65  4.91854e-05
  1   4   9  68 -7.43816e-05
  1   4   9  69  6.37744e-05
  1   4   9  70  2.09884e-05
  1   4   9  71  4.13659e-05
  1   4   9  72  1.73608e-05
  1   4   9  75 -4.98046e-05
  1   4   9  76 -1.28933e-05
  1   4   9  79  1.29798e-05
  1   4   9  80 -1.99111e-05
  1   4   9  81  4.34160e-05
  1   4   9  82  3.28884e-05
  1   4   9  83 -1.93082e-05
  1   4   9  85 -4.65669e-05
  1   4   9  87  1.06063e-05
  1   4   9  91  2.41443e-05
  1   4   9  92 -1.07235e-05
  1   4   9  94 -3.55069e-05
  1   4   9  95 -6.46013e-05
  1   4   9  96 -6.56181e-05
  1   4   9  97  2.33653e-04
  1   4   9  98 -1.37345e-04
  1   4   9 100  1.02239e-05
  1   4   9 101  3.09119e-05
  1   4   9 102 -2.38294e-05
  1   4   9 104 -4.97265e-05
  1   4   9 109 -4.66421e-05
  1   4   9 112 -1.87128e-05
  1   4   9 113  2.27346e-05
  1   4   9 116 -1.53491e-04
  1   4   9 118  1.50401e-05
  1   4   9 120  1.20416e-05
  1   4   9 121 -2.05471e-05
  1   4   9 122 -2.77965e-05
  1   4   9 123 -4.67125e-05
  1   4   9 124  4.63354e-05
  1   4   9 125 -3.12868e-05
  1   4   9 127 -3.86767e-05
  1   4   9 128 -5.01757e-05
  1   4   9 129 -1.05014e-05
  1   4   9 130 -1.64365e-05
  1   4   9 131 -7.09340e-05
  1   4   9 132 -3.27508e-05
  1   4   9 133 -2.17807e-05
  1   4   9 134  4.27984e-05
  1   4   9 136 -6.09991e-05
  1   4   9 137 -1.09555e-05
  1   4   9 138  4.89792e-05
  1   4   9 140 -2.40772e-05
  1   4   9 143 -6.42085e-05
  1   4   9 145 -1.39659e-04
  1   4   9 146  1.44217e-04
  1   4   9 147 -1.90354e-05
  1   4   9 148 -7.82845e-05
  1   4   9 149 -1.44883e-05
  1   4   9 151  1.15956e-04
  1   4   9 152  2.70877e-04
  1   4   9 153  1.26224e-05
  1   4   9 154 -7.45360e-05
  1   4   9 156 -7.72648e-05
  1   4   9 157  2.35509e-05
  1   4   9 158  1.52913e-04
  1   4   9 159  3.25163e-04
  1   4   9 160 -1.45292e-05
  1   4   9 161  5.19067e-05
  1   4   9 162  7.01200e-05
  1   4   9 163 -2.08153e-05
  1   4   9 165  1.91804e-05
  1   4   9 167 -2.40861e-05
  1   4   9 169  1.66163e-05
  1   4   9 171  2.25559e-05
  1   4   9 173 -3.42289e-05
  1   4   9 174 -1.40898e-05
  1   4   9 175 -1.73182e-05
  1   4   9 177  1.06522e-05
  1   4   9 179 -1.04029e-05
  1   4   9 181 -2.08938e-05
  1   4  10   7 -1.46969e-05
  1   4  10   8 -5.59665e-05
  1   4  10  10 -2.45240e-05
  1   4  10  11 -6.28889e-05
  1   4  10  13  2.75213e-04
  1   4  10  14 -6.96472e-05
  1   4  10  17  1.17304e-04
  1   4  10  18  1.08035e-05
  1   4  10  21 -1.40803e-04
  1   4  10  23  6.57552e-05
  1   4  10  24 -2.23296e-04
  1   4  10  25  2.78523e-05
  1   4  10  26  6.00402e-05
  1   4  10  27 -2.36636e-05
  1   4  10  28  1.64823e-05
  1   4  10  29  2.09242e-04
  1   4  10  32  1.38902e-04
  1   4  10  33 -3.54932e-05
  1   4  10  35 -3.29729e-05
  1   4  10  36 -1.44151e-05
  1   4  10  37  1.19044e-04
  1   4  10  38 -1.04530e-04
  1   4  10  40  3.09024e-05
  1   4  10  41  3.96420e-05
  1   4  10  42 -1.61094e-05
  1   4  10  44 -2.47193e-05
  1   4  10  45  5.87398e-05
  1   4  10  46 -7.66567e-05
  1   4  10  47  1.77838e-04
  1   4  10  49 -3.45040e-05
  1   4  10  50 -6.82582e-05
  1   4  10  53 -9.75891e-05
  1   4  10  54  1.76567e-05
  1   4  10  56 -7.80205e-05
  1   4  10  57  7.83284e-05
  1   4  10  59  1.73282e-05
  1   4  10  62  2.41430e-05
  1   4  10  63 -2.51625e-05
  1   4  10  64  4.11210e-05
  1   4  10  65  9.07703e-05
  1   4  10  68  1.81591e-04
  1   4  10  69 -1.10301e-04
  1   4  10  70  1.47093e-04
  1   4  10  71  1.19637e-04
  1   4  10  73 -1.41705e-05
  1   4  10  74 -5.67452e-05
  1   4  10  76 -7.39485e-05
  1   4  10  77 -2.01586e-05
  1   4  10  82  1.65928e-04
  1   4  10  83  4.40111e-05
  1   4  10  85  7.60614e-05
  1   4  10  88  1.27312e-05
  1   4  10  91 -5.88629e-05
  1   4  10  92  8.36796e-05
  1   4  10  95  3.00105e-04
  1   4  10  96  4.32812e-04
  1   4  10 100 -2.74593e-05
  1   4  10 101 -2.96902e-04
  1   4  10 105  1.44565e-05
  1   4  10 107  1.52610e-04
  1   4  10 108  1.57507e-05
  1   4  10 109 -1.34524e-04
  1   4  10 110 -3.64111e-05
  1   4  10 112  1.13166e-04
  1   4  10 113 -7.07070e-05
  1   4  10 115  1.00029e-04
  1   4  10 116  2.02494e-04
  1   4  10 118  3.93256e-05
  1   4  10 120 -4.54137e-05
  1   4  10 121  7.39263e-04
  1   4  10 122  7.31940e-04
  1   4  10 123 -2.11675e-05
  1   4  10 124  2.27344e-04
  1   4  10 125 -6.72578e-05
  1   4  10 128  2.23030e-05
  1   4  10 131  1.53373e-04
  1   4  10 132  1.02908e-04
  1   4  10 133  3.65414e-04
  1   4  10 134 -4.89838e-04
  1   4  10 135 -3.41714e-05
  1   4  10 136 -7.58869e-04
  1   4  10 137 -1.88385e-04
  1   4  10 140 -1.51464e-04
  1   4  10 141 -3.70795e-04
  1   4  10 143  4.10266e-04
  1   4  10 144 -1.04483e-05
  1   4  10 145  2.99195e-04
  1   4  10 146 -1.45297e-04
  1   4  10 147 -3.56636e-05
  1   4  10 148  3.70779e-04
  1   4  10 149 -2.29695e-05
  1   4  10 152  2.00968e-05
  1   4  10 154 -2.23227e-03
  1   4  10 155  5.07665e-04
  1   4  10 156 -1.52949e-05
  1   4  10 157  1.43688e-05
  1   4  10 158 -1.72303e-04
  1   4  10 159 -3.63144e-04
  1   4  10 160 -1.49096e-05
  1   4  10 161  1.03369e-04
  1   4  10 162  1.01900e-04
  1   4  10 163  2.51884e-04
  1   4  10 164 -7.65524e-05
  1   4  10 166 -5.37507e-05
  1   4  10 167  8.39876e-05
  1   4  10 169  5.99098e-05
  1   4  10 170  1.98370e-05
  1   4  10 172  3.23910e-05
  1   4  10 173 -4.92069e-05
  1   4  10 178 -3.87234e-05
  1   4  10 179 -1.36353e-04
  1   4  10 181 -1.25314e-04
  1   4  10 182  4.01036e-05
  1   4  11   7 -1.14383e-04
  1   4  11   8  1.63527e-04
  1   4  11  10 -1.91565e-04
  1   4  11  11  6.16438e-05
  1   4  11  13  4.21503e-05
  1   4  11  14  1.46364e-04
  1   4  11  16  2.68507e-04
  1   4  11  22 -1.72616e-05
  1   4  11  23 -1.18141e-04
  1   4  11  24 -3.93630e-05
  1   4  11  25  2.03600e-04
  1   4  11  26 -8.52690e-05
  1   4  11  28  1.79073e-04
  1   4  11  29 -1.82236e-05
  1   4  11  32 -1.23048e-04
  1   4  11  33 -4.31753e-04
  1   4  11  34  1.81524e-04
  1   4  11  35 -5.92605e-05
  1   4  11  37  9.42758e-05
  1   4  11  38  1.14425e-04
  1   4  11  40 -1.65601e-04
  1   4  11  41  1.14231e-04
  1   4  11  44  1.77031e-04
  1   4  11  45  2.51296e-05
  1   4  11  46 -3.55670e-04
  1   4  11  47 -1.65498e-04
  1   4  11  49 -3.86452e-05
  1   4  11  50  1.70499e-05
  1   4  11  53  8.03344e-05
  1   4  11  54  4.21475e-04
  1   4  11  56  3.11328e-05
  1   4  11  57  2.76471e-05
  1   4  11  58  9.62429e-05
  1   4  11  59 -6.43270e-05
  1   4  11  62 -2.21534e-05
  1   4  11  63 -1.72886e-05
  1   4  11  64  1.05269e-04
  1   4  11  65 -2.49497e-05
  1   4  11  69  3.99887e-05
  1   4  11  70 -4.61843e-05
  1   4  11  71  5.36595e-05
  1   4  11  73  9.88545e-05
  1   4  11  74 -3.42197e-05
  1   4  11  83  1.63974e-05
  1   4  11  84 -2.54376e-05
  1   4  11  95 -1.53285e-04
  1   4  11  96  1.14090e-04
  1   4  11  97 -1.05497e-04
  1   4  11  98 -2.95423e-04
  1   4  11 100 -1.24907e-04
  1   4  11 101  2.75740e-05
  1   4  11 107 -1.12763e-05
  1   4  11 108  8.62739e-05
  1   4  11 109 -1.08764e-05
  1   4  11 110  4.38577e-05
  1   4  11 112 -3.60147e-05
  1   4  11 113 -8.38898e-05
  1   4  11 115  1.78228e-04
  1   4  11 116 -7.07039e-05
  1   4  11 119 -1.28892e-04
  1   4  11 121  1.09495e-04
  1   4  11 122 -1.07320e-04
  1   4  11 124 -6.35690e-05
  1   4  11 125 -2.06141e-04
  1   4  11 129  5.74596e-05
  1   4  11 131 -1.05379e-04
  1   4  11 132  1.51704e-04
  1   4  11 133  5.16496e-05
  1   4  11 134  3.91174e-05
  1   4  11 136 -3.28766e-05
  1   4  11 137  1.38023e-04
  1   4  11 140 -5.12224e-05
  1   4  11 144 -5.25188e-05
  1   4  11 145  1.41859e-04
  1   4  11 146  2.89946e-04
  1   4  11 148 -3.47341e-05
  1   4  11 149 -2.74917e-04
  1   4  11 151  6.45159e-04
  1   4  11 152 -8.48179e-05
  1   4  11 154 -2.29138e-05
  1   4  11 155 -1.34771e-04
  1   4  11 158  6.70348e-04
  1   4  11 159 -4.55984e-04
  1   4  11 161 -1.16920e-04
  1   4  11 162  1.20505e-04
  1   4  11 163 -1.10636e-05
  1   4  11 164 -4.07360e-05
  1   4  11 166 -4.70896e-05
  1   4  11 167 -3.30466e-05
  1   4  11 169  1.71590e-05
  1   4  11 170 -5.62792e-05
  1   4  11 172 -3.90250e-05
  1   4  11 173 -2.28544e-05
  1   4  11 176 -1.46368e-05
  1   4  11 178  1.35533e-05
  1   4  11 181 -2.10376e-05
  1   4  11 182 -7.32623e-05
  1   4  12   7  8.73298e-05
  1   4  12   8  1.00973e-04
  1   4  12   9  1.47960e-04
  1   4  12  10  1.65579e-05
  1   4  12  11 -1.75748e-05
  1   4  12  13  9.92737e-05
  1   4  12  14 -1.25704e-05
  1   4  12  15 -1.80992e-05
  1   4  12  16  2.65950e-05
  1   4  12  17 -2.06574e-05
  1   4  12  18 -2.24960e-04
  1   4  12  19 -2.24402e-04
  1   4  12  21  2.06583e-04
  1   4  12  23 -1.41223e-04
  1   4  12  24  2.44468e-04
  1   4  12  25 -2.01364e-05
  1   4  12  26 -6.63895e-05
  1   4  12  27 -3.05590e-04
  1   4  12  29 -2.62900e-05
  1   4  12  30 -4.07962e-05
  1   4  12  31 -1.49900e-05
  1   4  12  32 -8.17918e-05
  1   4  12  33  3.84272e-05
  1   4  12  34  1.51142e-05
  1   4  12  35  8.11305e-05
  1   4  12  36  7.78958e-05
  1   4  12  37 -5.28086e-05
  1   4  12  40  1.69824e-04
  1   4  12  41  2.04280e-04
  1   4  12  42 -1.17056e-04
  1   4  12  43  2.09497e-05
  1   4  12  44  3.43231e-05
  1   4  12  45 -2.82678e-04
  1   4  12  47  1.52461e-04
  1   4  12  48 -4.15559e-05
  1   4  12  49 -1.04103e-05
  1   4  12  50  4.56745e-05
  1   4  12  51 -3.61212e-05
  1   4  12  53  9.12106e-05
  1   4  12  54 -2.26945e-05
  1   4  12  55 -1.29903e-05
  1   4  12  56 -7.99961e-05
  1   4  12  57  3.90817e-05
  1   4  12  58  1.81395e-05
  1   4  12  59  1.05935e-04
  1   4  12  60  1.09927e-04
  1   4  12  62  3.59174e-05
  1   4  12  63 -2.50750e-05
  1   4  12  64 -9.05376e-05
  1   4  12  65 -6.73072e-05
  1   4  12  66 -1.40751e-04
  1   4  12  69 -2.29011e-04
  1   4  12  70 -3.03086e-05
  1   4  12  71  9.36986e-05
  1   4  12  72 -1.22677e-04
  1   4  12  73 -2.07590e-04
  1   4  12  74 -6.13217e-05
  1   4  12  75  1.35098e-04
  1   4  12  76 -1.93381e-04
  1   4  12  77  1.01135e-04
  1   4  12  80 -6.99935e-05
  1   4  12  81  3.80796e-05
  1   4  12  82 -2.21676e-05
  1   4  12  83 -3.17212e-05
  1   4  12  85 -8.39544e-05
  1   4  12  87  2.26402e-05
  1   4  12  88  5.33387e-05
  1   4  12  89 -4.42495e-05
  1   4  12  90  3.41010e-05
  1   4  12  91 -2.41838e-05
  1   4  12  92 -2.83016e-05
  1   4  12  95 -2.06023e-04
  1   4  12  96 -1.97278e-04
  1   4  12  97  6.33171e-05
  1   4  12  98 -2.15511e-04
  1   4  12  99 -1.50248e-05
  1   4  12 101  5.04218e-05
  1   4  12 102 -1.46510e-04
  1   4  12 103  2.25131e-05
  1   4  12 104  6.14958e-05
  1   4  12 105 -8.82441e-05
  1   4  12 107 -7.17354e-05
  1   4  12 109  2.03994e-05
  1   4  12 110 -1.46225e-04
  1   4  12 111  2.76930e-05
  1   4  12 112 -2.25056e-04
  1   4  12 113  2.36219e-04
  1   4  12 114 -1.48537e-05
  1   4  12 115  5.94389e-05
  1   4  12 116  2.73943e-04
  1   4  12 117  4.63884e-05
  1   4  12 118 -1.16227e-04
  1   4  12 119  3.13706e-05
  1   4  12 120 -1.04053e-04
  1   4  12 121 -2.53436e-04
  1   4  12 122 -4.14217e-04
  1   4  12 123  6.59750e-04
  1   4  12 124 -1.46411e-04
  1   4  12 125  7.74580e-05
  1   4  12 126  1.64319e-05
  1   4  12 127  5.46720e-05
  1   4  12 128 -3.17625e-05
  1   4  12 129 -5.49772e-05
  1   4  12 130  2.47443e-05
  1   4  12 131  9.71975e-05
  1   4  12 132 -7.48256e-05
  1   4  12 134  2.36486e-04
  1   4  12 135  3.81324e-04
  1   4  12 136  3.58429e-04
  1   4  12 137  2.28471e-05
  1   4  12 138 -5.45159e-04
  1   4  12 140  1.62283e-04
  1   4  12 141  5.42352e-05
  1   4  12 142  2.85036e-05
  1   4  12 143  1.41508e-04
  1   4  12 144  1.57483e-05
  1   4  12 145  1.24424e-04
  1   4  12 146 -1.09923e-04
  1   4  12 147  3.88894e-05
  1   4  12 148  3.89749e-05
  1   4  12 149  2.93878e-05
  1   4  12 150  6.87112e-05
  1   4  12 151 -1.32550e-04
  1   4  12 152 -3.39425e-04
  1   4  12 153 -7.35496e-05
  1   4  12 154  1.06078e-03
  1   4  12 156  1.57481e-03
  1   4  12 157 -8.16358e-05
  1   4  12 158 -2.25385e-04
  1   4  12 159 -3.69456e-04
  1   4  12 160 -1.69723e-05
  1   4  12 161 -7.13928e-05
  1   4  12 162 -1.36415e-04
  1   4  12 163 -1.80086e-04
  1   4  12 164  1.78942e-05
  1   4  12 165 -1.82171e-04
  1   4  12 167  7.58759e-05
  1   4  12 168 -3.70661e-05
  1   4  12 169 -7.44720e-05
  1   4  12 171 -6.59361e-05
  1   4  12 172  3.40794e-05
  1   4  12 173  1.36127e-05
  1   4  12 175 -7.72412e-05
  1   4  12 176  9.25368e-05
  1   4  12 177 -3.23018e-05
  1   4  12 179 -1.79879e-05
  1   4  12 180 -2.71716e-05
  1   4  12 181  9.63868e-05
  1   4  12 183  6.71639e-05
  1   4  13   7 -5.87108e-05
  1   4  13   9 -1.46617e-05
  1   4  13  10  2.52383e-04
  1   4  13  11  8.84873e-05
  1   4  13  12  1.92968e-05
  1   4  13  13  2.16310e-05
  1   4  13  14 -1.13571e-04
  1   4  13  15 -2.09984e-04
  1   4  13  16  2.75290e-04
  1   4  13  17  4.60965e-05
  1   4  13  18 -1.73439e-05
  1   4  13  19  2.57984e-05
  1   4  13  20  8.02402e-05
  1   4  13  21  9.35835e-05
  1   4  13  22 -4.99701e-04
  1   4  13  23 -5.17917e-04
  1   4  13  24 -1.76626e-04
  1   4  13  25  1.79269e-04
  1   4  13  26 -6.43970e-05
  1   4  13  27  2.11494e-05
  1   4  13  28  5.33513e-05
  1   4  13  29 -8.20009e-05
  1   4  13  31 -1.49386e-04
  1   4  13  32  1.09762e-04
  1   4  13  33  5.15664e-04
  1   4  13  34 -1.57950e-04
  1   4  13  35  4.04956e-05
  1   4  13  37  2.87887e-05
  1   4  13  38  2.08519e-04
  1   4  13  39 -6.68897e-05
  1   4  13  40 -3.71356e-04
  1   4  13  41  3.40512e-04
  1   4  13  43  2.00384e-04
  1   4  13  44  2.02129e-04
  1   4  13  45 -1.35916e-04
  1   4  13  46  3.59827e-04
  1   4  13  47  1.08011e-04
  1   4  13  48 -4.57426e-04
  1   4  13  49 -1.56490e-05
  1   4  13  50 -2.83697e-04
  1   4  13  51 -1.52908e-05
  1   4  13  53  5.66857e-05
  1   4  13  54  7.21620e-05
  1   4  13  55 -1.28596e-04
  1   4  13  56 -3.40937e-04
  1   4  13  57 -3.55976e-04
  1   4  13  58 -4.84163e-04
  1   4  13  59  4.27647e-04
  1   4  13  60 -1.50505e-05
  1   4  13  61 -2.78039e-05
  1   4  13  62  4.65766e-05
  1   4  13  63  4.71757e-05
  1   4  13  64 -3.03149e-04
  1   4  13  65  3.89338e-04
  1   4  13  66  1.38630e-05
  1   4  13  67 -1.92959e-05
  1   4  13  68  3.39201e-05
  1   4  13  69 -4.99348e-04
  1   4  13  71  4.20953e-04
  1   4  13  73 -4.83614e-04
  1   4  13  74  4.08908e-04
  1   4  13  76 -5.18405e-04
  1   4  13  77  4.10664e-04
  1   4  13  78 -1.92271e-05
  1   4  13  79 -1.20342e-04
  1   4  13  80  2.41205e-04
  1   4  13  82 -9.45327e-05
  1   4  13  83  3.24202e-04
  1   4  13  85  3.29098e-04
  1   4  13  86  7.86572e-05
  1   4  13  88 -5.33133e-04
  1   4  13  89  5.88678e-04
  1   4  13  91  2.70687e-04
  1   4  13  92  2.94656e-04
  1   4  13  93 -2.81794e-05
  1   4  13  94  1.52568e-04
  1   4  13  95  1.07703e-04
  1   4  13  96  3.01951e-05
  1   4  13  97 -2.74301e-04
  1   4  13  98 -4.64177e-04
  1   4  13  99 -2.67608e-04
  1   4  13 100 -9.91409e-05
  1   4  13 101  1.00677e-04
  1   4  13 102  1.64906e-05
  1   4  13 103  9.86507e-05
  1   4  13 104  1.53825e-04
  1   4  13 105 -2.83961e-05
  1   4  13 106 -2.02167e-05
  1   4  13 107  3.78689e-04
  1   4  13 108 -8.38123e-05
  1   4  13 109  2.49433e-04
  1   4  13 110 -3.94192e-04
  1   4  13 112  3.53664e-04
  1   4  13 113  2.15346e-04
  1   4  13 114 -1.75139e-04
  1   4  13 115  1.97339e-04
  1   4  13 116  8.13831e-05
  1   4  13 117  1.32217e-04
  1   4  13 118 -3.34262e-04
  1   4  13 119  2.36206e-04
  1   4  13 121 -5.20916e-04
  1   4  13 122  5.96659e-04
  1   4  13 123 -5.63824e-05
  1   4  13 124 -4.28897e-04
  1   4  13 125 -2.13279e-04
  1   4  13 126  1.73215e-04
  1   4  13 127 -3.33913e-04
  1   4  13 128 -2.45505e-04
  1   4  13 129 -7.96142e-04
  1   4  13 130  2.68860e-04
  1   4  13 131  2.08280e-04
  1   4  13 132 -2.67751e-04
  1   4  13 133  3.46141e-04
  1   4  13 134  3.20899e-04
  1   4  13 135 -1.69908e-04
  1   4  13 136 -7.40153e-05
  1   4  13 137  3.39456e-04
  1   4  13 138  6.01875e-05
  1   4  13 139  1.28067e-04
  1   4  13 140  3.40803e-04
  1   4  13 141 -3.07396e-04
  1   4  13 142  1.58876e-04
  1   4  13 143  1.98834e-04
  1   4  13 144 -1.25013e-04
  1   4  13 145  6.59079e-04
  1   4  13 146  6.17949e-04
  1   4  13 147 -2.58684e-05
  1   4  13 148  1.51436e-04
  1   4  13 150 -2.60217e-05
  1   4  13 151  3.55126e-04
  1   4  13 152 -4.48622e-04
  1   4  13 153 -1.79320e-04
  1   4  13 155 -9.77547e-05
  1   4  13 156 -6.04364e-05
  1   4  13 157 -9.02975e-04
  1   4  13 158  7.70430e-04
  1   4  13 159 -6.57036e-04
  1   4  13 160 -3.02644e-05
  1   4  13 161 -9.78334e-05
  1   4  13 162 -1.78637e-04
  1   4  13 163 -8.82154e-05
  1   4  13 164  9.38621e-05
  1   4  13 165  2.98635e-05
  1   4  13 167 -4.18539e-05
  1   4  13 169 -3.62147e-04
  1   4  13 170 -3.12390e-04
  1   4  13 172  8.63321e-04
  1   4  13 174  8.01246e-05
  1   4  13 175 -1.36925e-04
  1   4  13 176  3.59743e-04
  1   4  13 177  5.16545e-05
  1   4  13 178  2.39055e-05
  1   4  13 179 -1.31570e-04
  1   4  13 180  2.36304e-04
  1   4  13 181  2.55226e-04
  1   4  13 182 -4.43072e-05
  1   4  13 183 -7.97448e-05
  1   4  14   7  4.11070e-05
  1   4  14   8  4.29743e-05
  1   4  14   9 -5.41675e-05
  1   4  14  11  6.30293e-05
  1   4  14  13  1.86964e-04
  1   4  14  17 -2.30998e-05
  1   4  14  18 -5.93502e-05
  1   4  14  19 -2.33465e-04
  1   4  14  21  1.71984e-04
  1   4  14  22  3.05452e-05
  1   4  14  24  1.66102e-04
  1   4  14  25 -3.14302e-05
  1   4  14  26 -2.14880e-04
  1   4  14  27 -3.16648e-04
  1   4  14  28 -1.45320e-05
  1   4  14  29 -5.36137e-05
  1   4  14  30 -1.16645e-04
  1   4  14  32 -8.10829e-05
  1   4  14  34  4.64737e-05
  1   4  14  35  9.06866e-05
  1   4  14  36  1.17193e-04
  1   4  14  37 -2.39946e-05
  1   4  14  38  2.27725e-05
  1   4  14  40  7.94768e-05
  1   4  14  41  6.18057e-05
  1   4  14  42 -5.81797e-05
  1   4  14  45 -6.27302e-05
  1   4  14  47  1.95946e-05
  1   4  14  49  1.13166e-05
  1   4  14  51 -3.02640e-05
  1   4  14  56 -2.36648e-05
  1   4  14  57  4.15571e-05
  1   4  14  58  4.00248e-05
  1   4  14  59  3.10377e-05
  1   4  14  60  4.35627e-05
  1   4  14  64 -2.12293e-05
  1   4  14  65 -3.81703e-05
  1   4  14  66 -1.09945e-04
  1   4  14  68 -5.48344e-05
  1   4  14  69  3.23591e-05
  1   4  14  70 -1.58217e-05
  1   4  14  71 -3.92387e-05
  1   4  14  72 -1.24262e-04
  1   4  14  73 -1.07391e-05
  1   4  14  75  3.61984e-05
  1   4  14  76 -7.40382e-05
  1   4  14  77 -2.47005e-05
  1   4  14  79 -1.62383e-05
  1   4  14  80 -3.13145e-05
  1   4  14  81  3.75304e-05
  1   4  14  82 -1.98001e-05
  1   4  14  85 -1.97169e-05
  1   4  14  87  5.49421e-05
  1   4  14  88  2.84617e-05
  1   4  14  90  2.76728e-05
  1   4  14  91 -2.04206e-05
  1   4  14  95 -1.67364e-04
  1   4  14  96 -1.33715e-04
  1   4  14  97  8.39913e-05
  1   4  14  98 -6.56834e-05
  1   4  14 100 -2.30626e-05
  1   4  14 101 -3.32275e-05
  1   4  14 102 -1.86088e-04
  1   4  14 104  4.52367e-05
  1   4  14 105 -8.22422e-05
  1   4  14 107 -5.27362e-05
  1   4  14 109 -5.78988e-05
  1   4  14 111  5.54346e-05
  1   4  14 112 -4.12538e-05
  1   4  14 113  4.86021e-05
  1   4  14 116  4.93081e-05
  1   4  14 118 -1.03024e-04
  1   4  14 119  2.09905e-05
  1   4  14 120 -1.25289e-04
  1   4  14 121 -1.81839e-04
  1   4  14 122 -3.46501e-04
  1   4  14 123  5.88229e-04
  1   4  14 124 -2.89984e-05
  1   4  14 125  1.75026e-05
  1   4  14 128 -5.69383e-05
  1   4  14 129  1.03044e-05
  1   4  14 133 -9.24786e-05
  1   4  14 134  3.08883e-04
  1   4  14 135  4.14668e-04
  1   4  14 136  3.50658e-04
  1   4  14 137 -2.62058e-05
  1   4  14 138 -5.17502e-04
  1   4  14 140  1.27265e-05
  1   4  14 141  1.20699e-05
  1   4  14 143  2.45749e-05
  1   4  14 144  1.64416e-05
  1   4  14 146  2.36116e-05
  1   4  14 147  4.19024e-05
  1   4  14 148  9.51785e-05
  1   4  14 149  4.18225e-05
  1   4  14 150  1.21007e-04
  1   4  14 151 -5.58161e-05
  1   4  14 152 -1.16209e-04
  1   4  14 154  9.84922e-04
  1   4  14 155  2.50520e-05
  1   4  14 156  1.50154e-03
  1   4  14 158 -1.02054e-05
  1   4  14 161 -1.62856e-05
  1   4  14 162 -1.88010e-05
  1   4  14 163 -1.11546e-04
  1   4  14 165 -1.57006e-04
  1   4  14 168  1.95558e-05
  1   4  14 169 -4.23298e-05
  1   4  14 171 -6.31914e-05
  1   4  14 172  1.27588e-05
  1   4  14 177 -3.20484e-05
  1   4  14 179 -1.48745e-05
  1   4  14 181  7.30940e-05
  1   4  14 183  7.37536e-05
  1   4  15   7  2.93258e-05
  1   4  15  10  2.01263e-04
  1   4  15  11  5.41835e-05
  1   4  15  12 -3.34288e-05
  1   4  15  13 -2.46576e-05
  1   4  15  14 -2.89833e-04
  1   4  15  15 -6.99584e-05
  1   4  15  16 -1.84500e-05
  1   4  15  17  1.16714e-04
  1   4  15  18 -3.58186e-05
  1   4  15  20  1.74368e-04
  1   4  15  21  1.91645e-04
  1   4  15  22 -1.90139e-04
  1   4  15  23 -1.54061e-04
  1   4  15  24 -6.28869e-05
  1   4  15  25 -2.34746e-04
  1   4  15  26  6.89000e-05
  1   4  15  27 -2.05978e-05
  1   4  15  28  6.32699e-05
  1   4  15  29 -5.54168e-05
  1   4  15  31 -5.85916e-05
  1   4  15  32  7.01704e-05
  1   4  15  33  1.95988e-04
  1   4  15  34 -2.07554e-04
  1   4  15  35  1.43876e-04
  1   4  15  36  2.05766e-05
  1   4  15  37  6.56083e-05
  1   4  15  39 -3.69127e-05
  1   4  15  40 -9.16341e-05
  1   4  15  41  7.70451e-05
  1   4  15  43 -2.55016e-05
  1   4  15  44  7.63425e-05
  1   4  15  45  8.01384e-05
  1   4  15  46  1.53215e-04
  1   4  15  47  2.10386e-04
  1   4  15  48 -1.33486e-04
  1   4  15  49 -1.21989e-05
  1   4  15  51 -2.02493e-05
  1   4  15  52  3.24484e-05
  1   4  15  53  3.26852e-05
  1   4  15  55 -1.09874e-04
  1   4  15  56 -4.41160e-05
  1   4  15  57 -9.94922e-05
  1   4  15  58 -2.39940e-04
  1   4  15  59  2.31541e-04
  1   4  15  60 -2.54452e-05
  1   4  15  61 -1.02589e-04
  1   4  15  62 -1.21136e-04
  1   4  15  63  2.32047e-05
  1   4  15  64  4.23700e-05
  1   4  15  67  6.28064e-05
  1   4  15  68 -1.96732e-05
  1   4  15  69 -4.59377e-05
  1   4  15  70 -7.29611e-05
  1   4  15  71  1.92684e-05
  1   4  15  72 -1.21420e-05
  1   4  15  73  3.07806e-05
  1   4  15  74  1.37351e-05
  1   4  15  75  1.04831e-05
  1   4  15  76  3.83642e-05
  1   4  15  77  7.05203e-05
  1   4  15  78  1.06711e-05
  1   4  15  79  1.15976e-05
  1   4  15  80 -1.38563e-05
  1   4  15  82  2.90318e-05
  1   4  15  83 -4.00617e-05
  1   4  15  84  2.02070e-05
  1   4  15  85 -1.47025e-04
  1   4  15  86  6.34400e-05
  1   4  15  87 -1.43386e-05
  1   4  15  89  7.59599e-05
  1   4  15  91  1.90056e-04
  1   4  15  92  1.43104e-05
  1   4  15  93 -5.32621e-05
  1   4  15  94  5.62186e-05
  1   4  15  95  1.36751e-04
  1   4  15  96 -1.61063e-04
  1   4  15  97  4.22804e-05
  1   4  15  98  6.79465e-05
  1   4  15  99 -1.91275e-04
  1   4  15 100  3.05988e-05
  1   4  15 102 -1.44952e-05
  1   4  15 103 -2.75951e-05
  1   4  15 104 -1.44884e-04
  1   4  15 105  2.38596e-05
  1   4  15 106  2.78710e-05
  1   4  15 107  1.63172e-04
  1   4  15 108 -4.79671e-05
  1   4  15 109  3.00642e-04
  1   4  15 110 -1.70103e-05
  1   4  15 111  1.33761e-05
  1   4  15 112 -2.71957e-05
  1   4  15 113 -6.72186e-05
  1   4  15 114 -2.63351e-05
  1   4  15 115  7.10568e-05
  1   4  15 116 -2.49846e-04
  1   4  15 117 -1.16741e-05
  1   4  15 118 -6.87608e-04
  1   4  15 119 -2.79470e-04
  1   4  15 120  2.68960e-05
  1   4  15 121 -3.64405e-04
  1   4  15 122  2.02354e-04
  1   4  15 124 -2.24127e-05
  1   4  15 125 -5.31196e-05
  1   4  15 126  8.01020e-05
  1   4  15 127 -1.40966e-05
  1   4  15 128  2.70356e-05
  1   4  15 129  3.75462e-05
  1   4  15 130  1.38171e-04
  1   4  15 131 -3.99699e-05
  1   4  15 132 -1.52268e-05
  1   4  15 133 -3.36249e-04
  1   4  15 134  1.39607e-04
  1   4  15 135  3.02960e-05
  1   4  15 136 -2.41394e-04
  1   4  15 137  3.25407e-04
  1   4  15 138  9.93796e-05
  1   4  15 139  1.00412e-04
  1   4  15 140 -5.76482e-05
  1   4  15 141 -2.28323e-05
  1   4  15 142 -1.24003e-04
  1   4  15 143  1.93782e-04
  1   4  15 144 -3.88262e-05
  1   4  15 145 -3.94568e-05
  1   4  15 147 -4.32231e-05
  1   4  15 148  2.58063e-04
  1   4  15 149 -3.67966e-04
  1   4  15 150 -3.60414e-05
  1   4  15 151  1.01794e-04
  1   4  15 152 -4.30963e-05
  1   4  15 153  5.32994e-05
  1   4  15 154  2.23032e-05
  1   4  15 155 -5.47841e-04
  1   4  15 156  1.07462e-04
  1   4  15 157 -1.22097e-04
  1   4  15 158  2.30728e-05
  1   4  15 160 -1.03380e-04
  1   4  15 161  3.39918e-05
  1   4  15 163 -3.63568e-04
  1   4  15 164  2.79572e-05
  1   4  15 165 -9.17832e-05
  1   4  15 167 -1.17353e-05
  1   4  15 168 -3.00255e-05
  1   4  15 169 -2.50140e-04
  1   4  15 170 -6.95597e-05
  1   4  15 173 -7.84533e-05
  1   4  15 174 -2.82963e-05
  1   4  15 175 -2.83045e-04
  1   4  15 176  4.99836e-05
  1   4  15 177  1.39211e-05
  1   4  15 178 -1.56577e-05
  1   4  15 179  6.07132e-05
  1   4  15 181  1.35991e-04
  1   4  15 182 -4.73960e-05
  1   4  15 183  4.55015e-05
  1   4  16   7 -6.29265e-05
  1   4  16   8  4.02964e-05
  1   4  16   9 -1.67184e-04
  1   4  16  10  1.07613e-04
  1   4  16  11  4.77052e-05
  1   4  16  12 -2.46000e-04
  1   4  16  14 -2.13597e-04
  1   4  16  15  7.28180e-05
  1   4  16  17  1.14083e-04
  1   4  16  18  1.26929e-04
  1   4  16  19 -8.40707e-05
  1   4  16  20  1.83631e-04
  1   4  16  21  1.99122e-04
  1   4  16  22 -2.75638e-05
  1   4  16  23  1.31656e-04
  1   4  16  25 -4.00549e-04
  1   4  16  26 -1.74457e-05
  1   4  16  27 -9.76803e-05
  1   4  16  28  7.44588e-05
  1   4  16  29 -6.98288e-05
  1   4  16  30 -8.03152e-05
  1   4  16  31  2.74514e-04
  1   4  16  32  8.72315e-05
  1   4  16  33 -1.24365e-05
  1   4  16  34 -7.37166e-05
  1   4  16  35  2.66375e-04
  1   4  16  36  5.88243e-05
  1   4  16  37  4.72965e-05
  1   4  16  39  1.23219e-05
  1   4  16  40 -5.97682e-05
  1   4  16  41 -1.36601e-04
  1   4  16  42  2.18541e-05
  1   4  16  43 -3.21259e-04
  1   4  16  44 -3.48390e-04
  1   4  16  45  2.52683e-04
  1   4  16  46  2.03541e-04
  1   4  16  47 -8.98117e-05
  1   4  16  48  5.83734e-04
  1   4  16  49 -2.44753e-05
  1   4  16  50  4.57209e-05
  1   4  16  52 -7.74878e-05
  1   4  16  53  2.45847e-05
  1   4  16  54  3.59308e-05
  1   4  16  55  1.07462e-04
  1   4  16  56 -7.89365e-05
  1   4  16  57 -1.58483e-05
  1   4  16  58 -3.08655e-04
  1   4  16  59  1.34918e-04
  1   4  16  60 -2.00714e-05
  1   4  16  61 -1.46217e-04
  1   4  16  62 -1.69212e-05
  1   4  16  63  5.24581e-05
  1   4  16  64  4.72929e-05
  1   4  16  65 -4.54950e-05
  1   4  16  66  1.59344e-05
  1   4  16  67  1.89323e-04
  1   4  16  69 -2.93299e-05
  1   4  16  70 -6.77441e-05
  1   4  16  72 -4.51460e-05
  1   4  16  73  4.55123e-05
  1   4  16  74 -4.79087e-05
  1   4  16  75 -8.48224e-05
  1   4  16  76 -4.77910e-05
  1   4  16  77  2.66468e-05
  1   4  16  79 -2.62915e-05
  1   4  16  80 -3.22360e-05
  1   4  16  82  5.56557e-05
  1   4  16  83  6.14855e-05
  1   4  16  84  3.29251e-05
  1   4  16  85 -4.66748e-05
  1   4  16  86 -4.36136e-05
  1   4  16  87  3.99145e-05
  1   4  16  88  1.40888e-04
  1   4  16  89 -7.17080e-05
  1   4  16  91 -3.85470e-05
  1   4  16  92 -1.37999e-04
  1   4  16  93 -5.19727e-05
  1   4  16  94 -4.18335e-05
  1   4  16  96 -6.05124e-05
  1   4  16  98 -2.78989e-05
  1   4  16  99  2.83833e-04
  1   4  16 100  9.58217e-05
  1   4  16 101 -1.34306e-04
  1   4  16 102 -1.16472e-04
  1   4  16 103 -3.34107e-05
  1   4  16 104 -4.55648e-04
  1   4  16 105 -2.73348e-05
  1   4  16 106  4.50129e-05
  1   4  16 107 -2.68888e-05
  1   4  16 109 -7.09312e-05
  1   4  16 110 -4.28598e-05
  1   4  16 111  3.66770e-05
  1   4  16 112  2.38666e-04
  1   4  16 113 -1.55153e-05
  1   4  16 114  2.90487e-04
  1   4  16 115 -3.84766e-04
  1   4  16 116 -5.46299e-04
  1   4  16 117 -3.79333e-04
  1   4  16 118 -2.30196e-04
  1   4  16 120 -1.46367e-05
  1   4  16 121 -4.49430e-04
  1   4  16 123  2.10670e-04
  1   4  16 124  1.61878e-04
  1   4  16 125  7.98910e-05
  1   4  16 126 -1.99137e-04
  1   4  16 127  5.68154e-05
  1   4  16 128  5.73367e-04
  1   4  16 129  3.87265e-05
  1   4  16 130 -2.60051e-04
  1   4  16 131 -4.29313e-05
  1   4  16 132 -2.20520e-04
  1   4  16 133 -2.44012e-04
  1   4  16 134  3.61865e-04
  1   4  16 135  2.82938e-04
  1   4  16 136  9.57137e-05
  1   4  16 137  2.49051e-04
  1   4  16 138  1.47368e-04
  1   4  16 139 -1.39711e-04
  1   4  16 140  1.43983e-04
  1   4  16 141  4.03818e-05
  1   4  16 142 -2.43094e-04
  1   4  16 143 -1.90035e-04
  1   4  16 144  1.72941e-04
  1   4  16 145 -4.46058e-04
  1   4  16 146  5.35373e-04
  1   4  16 147 -4.12679e-05
  1   4  16 148  8.96623e-05
  1   4  16 149  5.50264e-05
  1   4  16 150 -2.71691e-05
  1   4  16 151 -3.42718e-04
  1   4  16 152  4.58519e-04
  1   4  16 153  6.51142e-04
  1   4  16 154  4.50300e-04
  1   4  16 155 -5.36783e-04
  1   4  16 156  5.33473e-04
  1   4  16 157  1.05133e-03
  1   4  16 158 -2.62292e-04
  1   4  16 159  8.46624e-04
  1   4  16 160  1.78485e-04
  1   4  16 161  1.91176e-04
  1   4  16 162 -1.38120e-05
  1   4  16 163 -3.58881e-04
  1   4  16 164  3.21748e-05
  1   4  16 165 -3.35262e-04
  1   4  16 166  1.77731e-04
  1   4  16 167  1.29795e-04
  1   4  16 168  1.17763e-04
  1   4  16 169 -8.75920e-05
  1   4  16 170 -1.34038e-05
  1   4  16 172  3.25719e-05
  1   4  16 174 -1.49497e-05
  1   4  16 175  9.47215e-05
  1   4  16 176  9.05380e-05
  1   4  16 177  1.35726e-04
  1   4  16 179  3.04146e-04
  1   4  16 180 -9.33380e-05
  1   4  16 181 -1.48735e-04
  1   4  16 183  3.66228e-04
  1   4  17   7  1.26688e-05
  1   4  17   8 -6.90488e-05
  1   4  17   9 -3.02045e-04
  1   4  17  10 -5.28359e-05
  1   4  17  11  1.62139e-04
  1   4  17  12  1.42435e-04
  1   4  17  13  1.12947e-04
  1   4  17  14  1.14977e-04
  1   4  17  15 -4.40576e-05
  1   4  17  17 -4.51102e-05
  1   4  17  18  1.94768e-04
  1   4  17  19 -1.38486e-04
  1   4  17  20 -1.06193e-04
  1   4  17  21 -7.09294e-05
  1   4  17  22  2.96460e-05
  1   4  17  23 -6.39106e-05
  1   4  17  24 -1.51172e-04
  1   4  17  25  1.57042e-04
  1   4  17  26 -4.58058e-04
  1   4  17  27 -1.85579e-04
  1   4  17  28 -7.81290e-05
  1   4  17  29 -5.93762e-05
  1   4  17  30 -1.49543e-04
  1   4  17  31 -1.52623e-04
  1   4  17  32 -5.01510e-05
  1   4  17  33  2.67845e-05
  1   4  17  34  9.36492e-05
  1   4  17  35 -4.32822e-05
  1   4  17  36  1.09079e-04
  1   4  17  37  3.38648e-05
  1   4  17  38 -1.10923e-04
  1   4  17  40 -7.61114e-05
  1   4  17  42  4.29651e-05
  1   4  17  43  1.87899e-04
  1   4  17  44  1.73219e-04
  1   4  17  45  3.04233e-04
  1   4  17  46 -5.96434e-05
  1   4  17  47 -2.50784e-04
  1   4  17  48 -3.33049e-04
  1   4  17  49  6.21986e-05
  1   4  17  50  1.96903e-05
  1   4  17  51 -1.75703e-05
  1   4  17  52  4.42790e-05
  1   4  17  53  3.78777e-05
  1   4  17  54 -4.01290e-05
  1   4  17  55 -6.45737e-05
  1   4  17  57  9.71627e-05
  1   4  17  58  1.20041e-04
  1   4  17  59 -1.29409e-04
  1   4  17  60 -4.77480e-05
  1   4  17  61  8.37697e-05
  1   4  17  62 -1.55276e-05
  1   4  17  64 -6.39381e-05
  1   4  17  65 -5.05757e-05
  1   4  17  66  3.03134e-05
  1   4  17  67 -1.07062e-04
  1   4  17  68 -5.20126e-05
  1   4  17  69  5.61407e-05
  1   4  17  70 -1.44753e-05
  1   4  17  71 -8.58682e-05
  1   4  17  72 -7.90551e-05
  1   4  17  73 -7.03137e-05
  1   4  17  74 -6.02750e-05
  1   4  17  75 -1.39091e-04
  1   4  17  76 -1.45510e-05
  1   4  17  77 -3.09427e-05
  1   4  17  80  3.99652e-05
  1   4  17  82 -2.74597e-05
  1   4  17  83 -3.40797e-05
  1   4  17  84 -2.08126e-05
  1   4  17  85 -2.57290e-05
  1   4  17  86  2.42387e-05
  1   4  17  87  5.67347e-05
  1   4  17  88 -5.35331e-05
  1   4  17  89  7.72072e-05
  1   4  17  90 -1.11793e-05
  1   4  17  91  2.53509e-05
  1   4  17  92  4.63841e-05
  1   4  17  93  3.00131e-05
  1   4  17  94  3.83122e-05
  1   4  17  95 -4.99440e-05
  1   4  17  96  1.18762e-05
  1   4  17  97 -2.95641e-05
  1   4  17  98  2.96864e-05
  1   4  17  99 -1.64851e-04
  1   4  17 100 -1.28324e-04
  1   4  17 101 -1.38752e-04
  1   4  17 102 -1.91200e-04
  1   4  17 103  1.09770e-05
  1   4  17 104  3.07743e-04
  1   4  17 105 -8.37650e-05
  1   4  17 106 -2.85904e-05
  1   4  17 107  1.65829e-05
  1   4  17 109 -2.17649e-05
  1   4  17 110  1.89092e-05
  1   4  17 111  5.82688e-05
  1   4  17 112  6.82249e-05
  1   4  17 113 -1.63070e-04
  1   4  17 114 -1.66494e-04
  1   4  17 115  1.43084e-04
  1   4  17 116 -7.22663e-05
  1   4  17 117  2.16057e-04
  1   4  17 118  8.90440e-05
  1   4  17 119  1.66130e-05
  1   4  17 120 -6.84644e-05
  1   4  17 122 -4.41726e-04
  1   4  17 123  3.26812e-04
  1   4  17 124  1.07543e-04
  1   4  17 125 -1.42994e-04
  1   4  17 126  1.15994e-04
  1   4  17 127 -9.60268e-05
  1   4  17 128 -3.58501e-04
  1   4  17 129 -2.17937e-05
  1   4  17 130  1.55560e-04
  1   4  17 131 -2.34996e-04
  1   4  17 132  4.14819e-05
  1   4  17 133  7.62147e-05
  1   4  17 134  4.73057e-05
  1   4  17 135  2.53097e-04
  1   4  17 136  2.35566e-04
  1   4  17 137 -1.54796e-04
  1   4  17 138 -4.98709e-04
  1   4  17 139  8.13252e-05
  1   4  17 140 -4.00544e-05
  1   4  17 141  2.34714e-05
  1   4  17 142  1.41137e-04
  1   4  17 143 -1.43865e-04
  1   4  17 144 -1.60773e-04
  1   4  17 145  2.14175e-04
  1   4  17 146 -2.25330e-04
  1   4  17 147 -6.60633e-05
  1   4  17 148 -6.18641e-05
  1   4  17 149 -5.08550e-05
  1   4  17 150  3.92858e-05
  1   4  17 151  5.53973e-04
  1   4  17 152  4.12577e-04
  1   4  17 153 -3.66073e-04
  1   4  17 154  7.04239e-04
  1   4  17 155  3.03219e-04
  1   4  17 156  9.78153e-04
  1   4  17 157 -6.10725e-04
  1   4  17 158  9.00342e-04
  1   4  17 159  2.56360e-04
  1   4  17 160 -1.12254e-04
  1   4  17 161 -4.95161e-05
  1   4  17 162  1.18453e-04
  1   4  17 163  5.72901e-05
  1   4  17 164 -2.68161e-05
  1   4  17 165  7.24122e-05
  1   4  17 166 -6.27111e-05
  1   4  17 167 -1.90813e-04
  1   4  17 168 -6.63343e-05
  1   4  17 169  3.10243e-05
  1   4  17 171 -4.20084e-05
  1   4  17 173 -3.06335e-05
  1   4  17 175 -8.32681e-05
  1   4  17 176 -4.22083e-05
  1   4  17 177 -1.06403e-04
  1   4  17 179 -1.41281e-04
  1   4  17 180  6.56416e-05
  1   4  17 181  9.43568e-05
  1   4  17 183 -1.45797e-04
  1   4  18   7 -2.43749e-04
  1   4  18   8  3.20404e-04
  1   4  18  10 -2.21103e-04
  1   4  18  11  6.03072e-05
  1   4  18  13 -7.80098e-05
  1   4  18  14 -3.09781e-04
  1   4  18  16  1.40253e-04
  1   4  18  21 -3.16604e-05
  1   4  18  22 -3.04742e-04
  1   4  18  23 -8.57478e-05
  1   4  18  24 -2.01831e-05
  1   4  18  25  1.05908e-04
  1   4  18  26 -4.12207e-05
  1   4  18  28 -1.20098e-04
  1   4  18  33  4.34250e-05
  1   4  18  34 -3.28681e-05
  1   4  18  37  1.89948e-05
  1   4  18  38 -3.38996e-05
  1   4  18  40 -6.76537e-05
  1   4  18  41  3.80759e-05
  1   4  18  44  7.32867e-04
  1   4  18  45  2.94784e-04
  1   4  18  46 -4.18037e-04
  1   4  18  47 -2.05961e-04
  1   4  18  49  2.71956e-05
  1   4  18  50 -1.39524e-05
  1   4  18  53 -5.43703e-05
  1   4  18  54 -2.92390e-04
  1   4  18  56  4.66035e-05
  1   4  18  57  4.17381e-05
  1   4  18  58  3.44039e-05
  1   4  18  59 -2.29716e-05
  1   4  18  62  8.13515e-05
  1   4  18  63  9.05260e-05
  1   4  18  64 -1.20986e-04
  1   4  18  65  2.98155e-05
  1   4  18  68 -5.69508e-05
  1   4  18  69 -1.15997e-04
  1   4  18  70  8.66433e-05
  1   4  18  71 -7.54240e-05
  1   4  18  73  8.36625e-05
  1   4  18  79 -6.34914e-05
  1   4  18  82 -1.18859e-05
  1   4  18  83  6.50964e-05
  1   4  18  84 -1.52712e-05
  1   4  18  88  1.38544e-05
  1   4  18  89 -1.66546e-05
  1   4  18  91 -3.02886e-05
  1   4  18  95  1.10773e-04
  1   4  18  96 -9.88806e-05
  1   4  18  97  8.58136e-05
  1   4  18  98  2.70420e-04
  1   4  18 100 -2.47201e-04
  1   4  18 101  2.00665e-05
  1   4  18 103  7.40503e-05
  1   4  18 104  3.71423e-05
  1   4  18 107 -1.41221e-05
  1   4  18 108 -1.47401e-05
  1   4  18 110 -3.81603e-05
  1   4  18 112 -2.09419e-04
  1   4  18 113 -4.23454e-04
  1   4  18 115  4.33875e-04
  1   4  18 116 -3.69959e-04
  1   4  18 118 -1.35689e-05
  1   4  18 119  7.46261e-05
  1   4  18 121  1.34814e-04
  1   4  18 122 -1.34738e-04
  1   4  18 124 -1.07794e-04
  1   4  18 125 -3.73741e-04
  1   4  18 127 -1.27570e-05
  1   4  18 128  7.47925e-05
  1   4  18 129  1.90625e-04
  1   4  18 131 -2.05539e-04
  1   4  18 132  2.86220e-04
  1   4  18 133 -1.59327e-05
  1   4  18 134 -2.18223e-05
  1   4  18 136  1.37482e-05
  1   4  18 137 -4.87081e-05
  1   4  18 140  3.25032e-05
  1   4  18 143 -2.55086e-05
  1   4  18 144 -4.89842e-04
  1   4  18 145 -3.72535e-05
  1   4  18 146 -7.65536e-05
  1   4  18 148  2.73169e-05
  1   4  18 149 -2.21449e-04
  1   4  18 151  4.11930e-04
  1   4  18 152 -1.33622e-04
  1   4  18 154  1.14750e-05
  1   4  18 155  6.91709e-05
  1   4  18 156 -1.07451e-05
  1   4  18 157  1.05967e-05
  1   4  18 158  1.29099e-03
  1   4  18 159 -6.43142e-04
  1   4  18 161 -1.09703e-04
  1   4  18 162  1.06795e-04
  1   4  18 163 -1.48710e-05
  1   4  18 164 -3.19561e-05
  1   4  18 165 -1.90089e-05
  1   4  18 166 -1.10700e-04
  1   4  18 167 -7.35800e-05
  1   4  18 175  1.57029e-05
  1   4  18 176  2.74444e-05
  1   4  18 178 -7.32337e-05
  1   4  18 179  2.35077e-05
  1   4  18 181 -1.10847e-05
  1   4  18 182 -2.97572e-05
  1   5   6   7  2.70795e-04
  1   5   6   8 -1.94489e-04
  1   5   6  10 -5.56554e-04
  1   5   6  13 -1.43246e-05
  1   5   6  14  3.48958e-04
  1   5   6  16  2.02296e-04
  1   5   6  17  6.68204e-05
  1   5   6  22  4.40262e-05
  1   5   6  23 -1.60865e-04
  1   5   6  25 -1.53772e-05
  1   5   6  28  2.11106e-04
  1   5   6  29 -8.72727e-05
  1   5   6  33  3.75284e-04
  1   5   6  34  3.83890e-05
  1   5   6  35 -2.67247e-05
  1   5   6  37 -1.10345e-04
  1   5   6  38 -6.90705e-05
  1   5   6  40 -6.01916e-05
  1   5   6  41  7.69739e-05
  1   5   6  44 -2.39850e-04
  1   5   6  46  3.01689e-04
  1   5   6  47  4.25016e-05
  1   5   6  49 -2.62090e-05
  1   5   6  50  2.36136e-05
  1   5   6  53 -2.07570e-04
  1   5   6  54 -3.89939e-04
  1   5   6  56 -1.54018e-05
  1   5   6  58 -3.50522e-05
  1   5   6  59  3.87811e-05
  1   5   6  62 -1.81991e-04
  1   5   6  63 -1.11260e-04
  1   5   6  64  1.68359e-04
  1   5   6  65 -9.88710e-05
  1   5   6  68  2.67486e-04
  1   5   6  69  2.48922e-04
  1   5   6  70  1.90549e-05
  1   5   6  71 -1.36800e-05
  1   5   6  73  7.90253e-05
  1   5   6  74 -5.66656e-05
  1   5   6  76  5.48873e-05
  1   5   6  77 -1.46480e-04
  1   5   6  79  3.88125e-05
  1   5   6  83 -3.29078e-05
  1   5   6  84 -1.13322e-04
  1   5   6  85  1.28104e-05
  1   5   6  91  1.61226e-05
  1   5   6  92  1.67655e-05
  1   5   6  95 -3.41683e-04
  1   5   6  96  4.29711e-04
  1   5   6  98 -1.15709e-05
  1   5   6 100 -1.21451e-04
  1   5   6 101  4.92651e-05
  1   5   6 103  2.47568e-05
  1   5   6 108 -4.42641e-05
  1   5   6 109  1.54171e-05
  1   5   6 110  1.74276e-04
  1   5   6 112 -3.58958e-05
  1   5   6 113 -3.85886e-05
  1   5   6 115 -7.09528e-05
  1   5   6 116  1.21818e-05
  1   5   6 118 -2.13697e-04
  1   5   6 119 -5.33786e-04
  1   5   6 121 -2.68862e-04
  1   5   6 122  1.40466e-04
  1   5   6 124 -9.39087e-05
  1   5   6 125 -1.40134e-04
  1   5   6 127  1.86471e-05
  1   5   6 128  2.95112e-05
  1   5   6 129 -7.66495e-04
  1   5   6 131 -3.38691e-05
  1   5   6 132  1.15796e-04
  1   5   6 133 -1.39730e-04
  1   5   6 134 -4.38820e-05
  1   5   6 140  3.92441e-05
  1   5   6 141 -3.14811e-05
  1   5   6 143 -3.81970e-05
  1   5   6 144  1.39444e-04
  1   5   6 145  1.04372e-03
  1   5   6 146  1.05646e-03
  1   5   6 148  2.61325e-04
  1   5   6 149 -1.12644e-03
  1   5   6 151 -2.06902e-04
  1   5   6 152  1.10976e-04
  1   5   6 154 -5.11132e-05
  1   5   6 155  9.87661e-04
  1   5   6 158  6.73784e-05
  1   5   6 159 -6.82159e-05
  1   5   6 161  3.18476e-05
  1   5   6 162 -1.70387e-05
  1   5   6 164 -4.79754e-05
  1   5   6 166  3.19725e-05
  1   5   6 170 -6.33159e-05
  1   5   6 172  3.01643e-05
  1   5   6 176  1.85662e-05
  1   5   6 178  1.04985e-05
  1   5   6 182  1.09941e-04
  1   5   7   7  6.53433e-05
  1   5   7   8  3.91437e-05
  1   5   7  10 -7.72890e-05
  1   5   7  11 -2.22345e-04
  1   5   7  13  1.54589e-04
  1   5   7  14 -5.29972e-05
  1   5   7  16 -3.53531e-05
  1   5   7  17  1.96972e-04
  1   5   7  21  8.81397e-05
  1   5   7  22 -1.28314e-05
  1   5   7  23 -7.13315e-05
  1   5   7  24  2.43209e-04
  1   5   7  25 -1.81840e-05
  1   5   7  26 -4.48732e-05
  1   5   7  29 -1.31316e-04
  1   5   7  32 -3.81380e-04
  1   5   7  33  1.25373e-04
  1   5   7  34  7.02188e-05
  1   5   7  35  2.62587e-04
  1   5   7  37  3.71585e-05
  1   5   7  38 -3.85531e-05
  1   5   7  40  1.25542e-04
  1   5   7  41  1.71630e-04
  1   5   7  44 -3.82916e-05
  1   5   7  45  8.98503e-05
  1   5   7  46  1.78540e-04
  1   5   7  47 -2.91090e-04
  1   5   7  53 -1.25559e-04
  1   5   7  54  1.69202e-05
  1   5   7  56 -5.36399e-05
  1   5   7  57  5.46314e-05
  1   5   7  58  1.89843e-04
  1   5   7  59  3.20743e-04
  1   5   7  62 -6.75099e-05
  1   5   7  63  4.96820e-05
  1   5   7  64 -2.06971e-05
  1   5   7  65 -1.32804e-04
  1   5   7  68  1.07517e-04
  1   5   7  69 -5.62672e-05
  1   5   7  70  1.22374e-05
  1   5   7  73 -1.23145e-05
  1   5   7  74 -5.01103e-05
  1   5   7  76  7.28376e-05
  1   5   7  80 -5.76738e-05
  1   5   7  82 -2.45976e-05
  1   5   7  84 -1.46524e-05
  1   5   7  85  6.87121e-05
  1   5   7  95  2.29955e-04
  1   5   7  96  3.57698e-04
  1   5   7  97 -1.87436e-04
  1   5   7  98  6.07301e-05
  1   5   7 101  4.76823e-05
  1   5   7 103 -2.37473e-05
  1   5   7 104  4.80632e-05
  1   5   7 107 -3.96377e-05
  1   5   7 109  2.00109e-05
  1   5   7 112 -5.35693e-05
  1   5   7 113  2.26291e-05
  1   5   7 115  1.87452e-05
  1   5   7 116  3.69212e-05
  1   5   7 118 -8.69735e-04
  1   5   7 119  8.22580e-05
  1   5   7 121 -1.15646e-04
  1   5   7 122 -1.19753e-04
  1   5   7 124 -1.72625e-04
  1   5   7 125  4.11701e-05
  1   5   7 127  1.09681e-05
  1   5   7 128  1.08592e-03
  1   5   7 129 -3.75006e-04
  1   5   7 131  1.01101e-04
  1   5   7 132  7.11655e-05
  1   5   7 133  8.20262e-05
  1   5   7 134 -1.05264e-04
  1   5   7 136 -1.37829e-04
  1   5   7 137 -3.70455e-05
  1   5   7 140 -3.05969e-05
  1   5   7 141 -8.85308e-05
  1   5   7 143 -4.19461e-05
  1   5   7 145  2.08926e-03
  1   5   7 146 -9.94172e-04
  1   5   7 148  1.95455e-03
  1   5   7 149 -2.52329e-04
  1   5   7 154 -1.53131e-03
  1   5   7 155  4.96423e-04
  1   5   7 158 -1.21891e-04
  1   5   7 159 -2.84842e-04
  1   5   7 163  8.54912e-05
  1   5   7 164 -2.90833e-05
  1   5   7 167 -1.11064e-05
  1   5   7 169 -1.00931e-04
  1   5   7 170 -3.16631e-05
  1   5   7 175 -1.33809e-05
  1   5   7 179  1.07160e-05
  1   5   7 181 -1.17540e-04
  1   5   7 182  3.73423e-05
  1   5   8   7 -7.52443e-05
  1   5   8   8  6.47166e-05
  1   5   8  10  1.73013e-04
  1   5   8  11 -1.05711e-05
  1   5   8  12 -1.48350e-04
  1   5   8  14 -2.64008e-05
  1   5   8  15 -1.65150e-04
  1   5   8  20 -6.54535e-05
  1   5   8  21 -1.83665e-05
  1   5   8  22  1.45845e-04
  1   5   8  23  1.58151e-04
  1   5   8  24  1.88160e-05
  1   5   8  28 -6.83883e-05
  1   5   8  29  2.36121e-05
  1   5   8  31 -1.42228e-04
  1   5   8  33  8.88560e-05
  1   5   8  34  3.68289e-04
  1   5   8  35 -2.07438e-04
  1   5   8  37  6.92338e-05
  1   5   8  38  4.74277e-05
  1   5   8  39 -1.11206e-04
  1   5   8  40  4.36615e-05
  1   5   8  41 -5.10040e-05
  1   5   8  43 -9.02929e-05
  1   5   8  44  1.24260e-04
  1   5   8  45  1.20272e-05
  1   5   8  46  1.67696e-05
  1   5   8  48  1.23120e-04
  1   5   8  49 -3.54845e-05
  1   5   8  50  2.75752e-05
  1   5   8  52  1.57628e-04
  1   5   8  53 -1.28744e-05
  1   5   8  54 -1.98429e-05
  1   5   8  55  3.33527e-05
  1   5   8  56  5.50943e-05
  1   5   8  57  3.29947e-05
  1   5   8  58  2.94644e-04
  1   5   8  59 -2.79959e-04
  1   5   8  61 -1.64541e-05
  1   5   8  62  4.14186e-05
  1   5   8  63  4.29557e-05
  1   5   8  64 -7.95578e-05
  1   5   8  65  4.67625e-05
  1   5   8  67 -1.21635e-04
  1   5   8  68 -1.04646e-05
  1   5   8  70 -2.34507e-05
  1   5   8  71  1.87891e-05
  1   5   8  77  8.38215e-05
  1   5   8  78 -3.37866e-05
  1   5   8  79 -3.80918e-05
  1   5   8  80  1.11769e-05
  1   5   8  83  5.39357e-05
  1   5   8  84  2.87279e-05
  1   5   8  86  1.69565e-05
  1   5   8  91 -2.26669e-05
  1   5   8  92 -1.15781e-05
  1   5   8  93  3.41969e-05
  1   5   8  94 -2.35545e-04
  1   5   8  95  1.11717e-04
  1   5   8  96 -1.22712e-04
  1   5   8  97  1.76099e-05
  1   5   8  98  2.92278e-05
  1   5   8  99  4.92919e-05
  1   5   8 100 -7.01165e-05
  1   5   8 101  2.23867e-05
  1   5   8 103  2.61201e-05
  1   5   8 104  1.99629e-05
  1   5   8 106 -4.88310e-05
  1   5   8 108  6.20817e-05
  1   5   8 110  1.37969e-04
  1   5   8 112  1.30269e-05
  1   5   8 113  2.73946e-05
  1   5   8 115 -3.63378e-05
  1   5   8 116  1.50077e-05
  1   5   8 117 -1.10187e-04
  1   5   8 118  1.05768e-04
  1   5   8 119  3.11906e-04
  1   5   8 121 -1.03927e-04
  1   5   8 122  6.74364e-05
  1   5   8 124  3.26202e-05
  1   5   8 125  5.85056e-05
  1   5   8 126 -9.24021e-05
  1   5   8 127 -1.27160e-05
  1   5   8 128  2.55158e-05
  1   5   8 129  4.12677e-04
  1   5   8 130 -1.32807e-04
  1   5   8 132 -1.95493e-05
  1   5   8 133 -3.77379e-04
  1   5   8 134 -1.54330e-04
  1   5   8 135  1.29099e-05
  1   5   8 136  1.28107e-05
  1   5   8 137  2.82825e-04
  1   5   8 139 -6.14831e-05
  1   5   8 140 -7.02920e-05
  1   5   8 141  3.60582e-05
  1   5   8 142 -1.69909e-04
  1   5   8 143  2.16140e-05
  1   5   8 144 -6.21042e-05
  1   5   8 145 -5.97980e-04
  1   5   8 146 -6.94014e-04
  1   5   8 148 -1.33192e-04
  1   5   8 149  8.99956e-04
  1   5   8 153  2.48339e-04
  1   5   8 154 -1.21511e-05
  1   5   8 155 -8.67178e-04
  1   5   8 157  2.18334e-04
  1   5   8 158 -9.01726e-05
  1   5   8 159  1.05210e-04
  1   5   8 160  2.92222e-05
  1   5   8 161  1.83752e-05
  1   5   8 163  2.30389e-05
  1   5   8 164  9.87475e-05
  1   5   8 168  1.72623e-05
  1   5   8 170  8.30709e-05
  1   5   8 172 -1.59239e-05
  1   5   8 174 -1.07930e-05
  1   5   8 179  1.36968e-05
  1   5   8 181 -1.99570e-05
  1   5   8 182 -8.18066e-05
  1   5   9   7 -6.51573e-05
  1   5   9   8 -7.86420e-05
  1   5   9   9  5.42425e-05
  1   5   9  10  1.01143e-05
  1   5   9  11  1.71844e-04
  1   5   9  12 -1.14081e-05
  1   5   9  13  2.47688e-05
  1   5   9  15 -1.27134e-05
  1   5   9  18  1.19730e-04
  1   5   9  19  4.42112e-05
  1   5   9  21 -1.47897e-04
  1   5   9  22 -1.70887e-05
  1   5   9  23  1.31063e-05
  1   5   9  24 -1.61396e-04
  1   5   9  27 -7.15564e-05
  1   5   9  28  2.46779e-05
  1   5   9  29  7.58196e-05
  1   5   9  30  2.48268e-05
  1   5   9  31 -1.05483e-05
  1   5   9  32 -8.88798e-05
  1   5   9  34 -2.02371e-04
  1   5   9  35 -3.64480e-04
  1   5   9  37  4.70045e-05
  1   5   9  38 -6.64122e-05
  1   5   9  40 -5.46440e-05
  1   5   9  41 -4.84876e-05
  1   5   9  42  1.03090e-05
  1   5   9  44  1.18046e-05
  1   5   9  45 -1.26485e-04
  1   5   9  49  2.88295e-05
  1   5   9  50  3.59686e-05
  1   5   9  52  1.12302e-05
  1   5   9  53 -1.07150e-05
  1   5   9  56  3.25922e-05
  1   5   9  57 -5.61320e-05
  1   5   9  58 -2.80674e-04
  1   5   9  59 -2.95698e-04
  1   5   9  60  4.47204e-05
  1   5   9  62  3.44774e-05
  1   5   9  63 -4.98631e-05
  1   5   9  64  4.82048e-05
  1   5   9  65  9.37062e-05
  1   5   9  66 -1.24087e-05
  1   5   9  68 -1.57124e-05
  1   5   9  69  1.54562e-05
  1   5   9  70 -2.02057e-05
  1   5   9  71 -2.31611e-05
  1   5   9  72 -4.23797e-05
  1   5   9  76 -5.07230e-05
  1   5   9  80  3.87139e-05
  1   5   9  81 -1.82528e-05
  1   5   9  82  4.38134e-05
  1   5   9  85 -3.23130e-05
  1   5   9  87  4.13522e-05
  1   5   9  90 -2.35058e-05
  1   5   9  94 -1.75721e-05
  1   5   9  95 -1.24257e-04
  1   5   9  96 -1.15226e-04
  1   5   9  97  2.67114e-05
  1   5   9  98 -1.59727e-05
  1   5   9 100  2.28956e-05
  1   5   9 101  7.18005e-05
  1   5   9 102  2.31604e-05
  1   5   9 104 -2.94446e-05
  1   5   9 107  5.68721e-05
  1   5   9 109  1.34936e-04
  1   5   9 112  1.67386e-05
  1   5   9 113 -1.29534e-05
  1   5   9 116 -3.05107e-05
  1   5   9 118  3.21685e-04
  1   5   9 119 -9.28217e-05
  1   5   9 120  4.80976e-05
  1   5   9 121 -4.19565e-05
  1   5   9 122 -1.13203e-04
  1   5   9 123 -5.18998e-05
  1   5   9 124  5.68774e-05
  1   5   9 125 -2.69032e-05
  1   5   9 127 -4.19761e-05
  1   5   9 128 -4.31847e-04
  1   5   9 131 -2.35578e-05
  1   5   9 133 -1.52928e-04
  1   5   9 134  3.77627e-04
  1   5   9 135  1.24567e-05
  1   5   9 136  2.84386e-04
  1   5   9 138  2.39303e-05
  1   5   9 140  4.85314e-05
  1   5   9 141  7.05937e-05
  1   5   9 142 -1.31028e-05
  1   5   9 143  6.14077e-05
  1   5   9 144  1.16677e-05
  1   5   9 145 -7.01245e-04
  1   5   9 146  5.97566e-04
  1   5   9 147 -9.12435e-05
  1   5   9 148 -9.11125e-04
  1   5   9 149 -1.43800e-04
  1   5   9 150 -1.12335e-04
  1   5   9 153  2.10727e-05
  1   5   9 154  8.77113e-04
  1   5   9 155 -1.75625e-05
  1   5   9 156 -6.51901e-05
  1   5   9 157  1.19259e-05
  1   5   9 158  1.14439e-04
  1   5   9 159  1.22269e-04
  1   5   9 161  1.17376e-05
  1   5   9 162  1.94128e-05
  1   5   9 163 -9.69467e-05
  1   5   9 169  8.11555e-05
  1   5   9 181  7.86269e-05
  1   5  10   8 -1.32326e-05
  1   5  10   9 -1.87107e-05
  1   5  10  10  1.34496e-05
  1   5  10  11  4.07955e-05
  1   5  10  13 -1.22232e-05
  1   5  10  14 -3.63933e-05
  1   5  10  16  3.93926e-05
  1   5  10  17 -6.83861e-05
  1   5  10  19  3.44981e-05
  1   5  10  22  4.42501e-05
  1   5  10  23  2.78940e-05
  1   5  10  24 -6.50025e-05
  1   5  10  25 -1.62104e-05
  1   5  10  26  2.03400e-05
  1   5  10  28  7.21397e-05
  1   5  10  29 -3.24287e-05
  1   5  10  30 -5.93424e-05
  1   5  10  32 -4.52879e-05
  1   5  10  33 -6.79251e-05
  1   5  10  34 -7.54040e-05
  1   5  10  35 -3.12942e-05
  1   5  10  37  1.09469e-05
  1   5  10  40 -1.33933e-04
  1   5  10  41 -4.13529e-05
  1   5  10  45  3.41360e-05
  1   5  10  46 -7.74736e-05
  1   5  10  47  4.78207e-05
  1   5  10  49  1.22807e-05
  1   5  10  51 -1.33737e-05
  1   5  10  55  1.00560e-05
  1   5  10  56  1.45729e-04
  1   5  10  57 -9.63340e-05
  1   5  10  58 -1.65510e-05
  1   5  10  59 -3.52349e-05
  1   5  10  61  1.42283e-05
  1   5  10  63  3.12825e-05
  1   5  10  64 -2.34122e-04
  1   5  10  65 -1.94896e-04
  1   5  10  66  6.09740e-05
  1   5  10  68 -3.40486e-05
  1   5  10  69  1.43580e-04
  1   5  10  70 -5.30931e-05
  1   5  10  71 -1.67554e-04
  1   5  10  72 -4.65716e-05
  1   5  10  73 -2.53330e-05
  1   5  10  74  1.50021e-05
  1   5  10  75 -6.12282e-05
  1   5  10  76  2.76071e-05
  1   5  10  77  1.41882e-04
  1   5  10  78  1.86088e-05
  1   5  10  79  3.11689e-05
  1   5  10  80 -2.22879e-04
  1   5  10  81 -5.07048e-05
  1   5  10  82 -2.24703e-05
  1   5  10  83 -6.62187e-05
  1   5  10  84 -6.89556e-05
  1   5  10  85 -3.75614e-05
  1   5  10  87 -1.70575e-05
  1   5  10  88 -1.35702e-04
  1   5  10  89 -8.41988e-05
  1   5  10  91  2.07935e-04
  1   5  10  92 -1.28849e-04
  1   5  10  94 -1.83732e-05
  1   5  10  97  6.30701e-05
  1   5  10  98 -1.17225e-05
  1   5  10 101 -3.05976e-05
  1   5  10 102 -1.78681e-05
  1   5  10 103  1.38162e-04
  1   5  10 104 -8.64701e-05
  1   5  10 105 -8.52433e-05
  1   5  10 106  1.44276e-05
  1   5  10 107 -8.45544e-05
  1   5  10 108 -2.42746e-05
  1   5  10 109  2.20595e-05
  1   5  10 110  3.89031e-05
  1   5  10 111 -6.29899e-05
  1   5  10 112  5.97167e-05
  1   5  10 117 -1.88497e-05
  1   5  10 118 -6.77485e-05
  1   5  10 119  2.72618e-05
  1   5  10 120 -1.56962e-05
  1   5  10 121  2.60379e-04
  1   5  10 122  1.88348e-04
  1   5  10 123  1.31474e-04
  1   5  10 124  2.71914e-05
  1   5  10 125  5.90548e-05
  1   5  10 127  2.63803e-05
  1   5  10 128 -1.08041e-04
  1   5  10 129  1.77519e-05
  1   5  10 131  1.26934e-05
  1   5  10 133 -5.40511e-05
  1   5  10 134  3.80025e-05
  1   5  10 136  5.35105e-05
  1   5  10 137 -2.04025e-05
  1   5  10 138 -1.77433e-05
  1   5  10 141 -2.47494e-05
  1   5  10 143  2.92750e-05
  1   5  10 145 -2.09129e-04
  1   5  10 146  7.62071e-05
  1   5  10 147  1.86631e-05
  1   5  10 148 -2.30626e-04
  1   5  10 149 -3.39346e-05
  1   5  10 150  5.40980e-05
  1   5  10 152 -1.35566e-04
  1   5  10 154  7.96142e-05
  1   5  10 155 -1.44540e-05
  1   5  10 156 -2.90250e-05
  1   5  10 157 -3.32949e-05
  1   5  10 158  3.74367e-05
  1   5  10 159  1.45957e-04
  1   5  10 160  9.77950e-05
  1   5  10 161 -2.00886e-05
  1   5  10 162 -3.60796e-05
  1   5  10 163  1.34571e-04
  1   5  10 164 -6.19130e-05
  1   5  10 165 -3.16702e-05
  1   5  10 166  1.54450e-05
  1   5  10 167 -1.30326e-05
  1   5  10 168  3.67952e-05
  1   5  10 169 -7.66983e-05
  1   5  10 170 -8.24506e-05
  1   5  10 171  5.99884e-05
  1   5  10 172 -9.04327e-05
  1   5  10 173  2.42710e-05
  1   5  10 174  2.88916e-05
  1   5  10 175  1.56436e-04
  1   5  10 176 -3.34727e-05
  1   5  10 177 -2.15247e-05
  1   5  10 178 -1.14101e-05
  1   5  10 179 -3.65669e-05
  1   5  10 180  1.46717e-05
  1   5  10 181  1.70466e-04
  1   5  10 182  1.83530e-05
  1   5  10 183 -2.60747e-05
  1   5  11   7 -3.15712e-04
  1   5  11   8  4.56481e-04
  1   5  11  10  5.39017e-04
  1   5  11  11 -1.84128e-04
  1   5  11  13 -1.63690e-04
  1   5  11  14 -5.04853e-04
  1   5  11  16 -9.23636e-05
  1   5  11  23  5.35466e-05
  1   5  11  24  1.53432e-05
  1   5  11  25 -6.61793e-05
  1   5  11  26  2.85286e-05
  1   5  11  28 -1.59585e-04
  1   5  11  29  2.20893e-05
  1   5  11  32 -4.47269e-05
  1   5  11  33  1.80701e-05
  1   5  11  34  1.18465e-04
  1   5  11  35 -2.99794e-05
  1   5  11  37  1.52976e-04
  1   5  11  38  1.77953e-04
  1   5  11  40 -2.78967e-05
  1   5  11  41  2.17162e-05
  1   5  11  44  5.06135e-04
  1   5  11  45  1.87723e-04
  1   5  11  46 -4.77995e-05
  1   5  11  47 -2.66049e-05
  1   5  11  49  1.37509e-05
  1   5  11  53  9.98596e-05
  1   5  11  54  4.03743e-04
  1   5  11  56 -1.41226e-05
  1   5  11  57 -1.55465e-05
  1   5  11  58  1.03056e-04
  1   5  11  62  2.65715e-04
  1   5  11  63  2.13013e-04
  1   5  11  64 -2.36305e-04
  1   5  11  65  4.47709e-05
  1   5  11  68 -1.74693e-04
  1   5  11  69 -2.08672e-04
  1   5  11  70  1.28060e-05
  1   5  11  71 -1.93643e-05
  1   5  11  73 -1.26671e-04
  1   5  11  74  3.34794e-05
  1   5  11  77  1.38901e-04
  1   5  11  79 -1.55424e-05
  1   5  11  82 -2.47147e-05
  1   5  11  83  8.20881e-05
  1   5  11  84  1.07467e-04
  1   5  11  85  2.38433e-05
  1   5  11  88  1.38289e-05
  1   5  11  89 -2.58058e-05
  1   5  11  91 -5.59971e-05
  1   5  11  92 -3.17828e-05
  1   5  11  95  2.34923e-04
  1   5  11  96 -1.38004e-04
  1   5  11  97  1.77228e-05
  1   5  11  98 -1.42098e-04
  1   5  11 100  1.34477e-04
  1   5  11 103 -7.53560e-05
  1   5  11 104 -4.82662e-05
  1   5  11 109  2.92202e-05
  1   5  11 110 -1.75755e-05
  1   5  11 112  3.06422e-05
  1   5  11 113  5.66713e-05
  1   5  11 115  1.63519e-04
  1   5  11 116 -1.21041e-04
  1   5  11 118  3.45409e-05
  1   5  11 119  2.10924e-04
  1   5  11 121  2.24805e-05
  1   5  11 122  2.94302e-05
  1   5  11 124  3.65808e-05
  1   5  11 125  1.37259e-04
  1   5  11 127 -1.46874e-05
  1   5  11 128  1.38371e-04
  1   5  11 129  3.06871e-04
  1   5  11 132 -1.55549e-05
  1   5  11 133 -1.81755e-04
  1   5  11 134 -1.32698e-04
  1   5  11 135 -2.38732e-05
  1   5  11 136  2.34474e-05
  1   5  11 137  1.96504e-04
  1   5  11 143 -3.34810e-05
  1   5  11 144 -2.60683e-04
  1   5  11 145 -1.93860e-04
  1   5  11 146 -4.45929e-04
  1   5  11 148  9.62206e-05
  1   5  11 149  4.15051e-04
  1   5  11 151  4.23679e-04
  1   5  11 152 -9.82634e-05
  1   5  11 154 -2.84694e-04
  1   5  11 155 -6.81083e-04
  1   5  11 158  3.23353e-05
  1   5  11 161 -1.97561e-05
  1   5  11 162  2.36115e-05
  1   5  11 163  2.56905e-05
  1   5  11 164  6.80128e-05
  1   5  11 166 -7.57317e-05
  1   5  11 167 -4.85101e-05
  1   5  11 169 -3.11928e-05
  1   5  11 170  9.83392e-05
  1   5  11 172 -1.73552e-05
  1   5  11 173 -1.26492e-05
  1   5  11 176 -2.03541e-05
  1   5  11 178 -2.95290e-05
  1   5  11 179  2.31317e-05
  1   5  11 181 -1.58605e-05
  1   5  11 182 -5.26094e-05
  1   5  12   7 -1.87656e-05
  1   5  12   8  3.59764e-05
  1   5  12   9 -2.87181e-05
  1   5  12  13  6.64807e-05
  1   5  12  14 -2.38657e-05
  1   5  12  16 -1.49952e-05
  1   5  12  17  3.42122e-05
  1   5  12  19  1.80146e-04
  1   5  12  21 -3.52469e-05
  1   5  12  23  1.34244e-05
  1   5  12  24 -5.12355e-05
  1   5  12  25  1.36576e-05
  1   5  12  26  4.71952e-05
  1   5  12  27  5.93401e-05
  1   5  12  30 -3.87091e-05
  1   5  12  31  2.44814e-05
  1   5  12  32  3.02222e-05
  1   5  12  35 -3.23522e-05
  1   5  12  36  6.93256e-05
  1   5  12  38 -2.41989e-05
  1   5  12  40 -1.35090e-05
  1   5  12  42  5.77090e-05
  1   5  12  44 -1.19186e-05
  1   5  12  45  4.88599e-05
  1   5  12  46 -2.41217e-05
  1   5  12  47  6.76427e-05
  1   5  12  49  3.67906e-05
  1   5  12  51 -6.42046e-05
  1   5  12  55  1.44002e-05
  1   5  12  57 -2.35939e-05
  1   5  12  58  3.46947e-05
  1   5  12  59 -3.53751e-05
  1   5  12  60 -1.66953e-04
  1   5  12  62 -3.10961e-05
  1   5  12  63 -2.57946e-05
  1   5  12  64  4.32985e-05
  1   5  12  66  1.02007e-05
  1   5  12  68 -1.52340e-05
  1   5  12  69 -3.24954e-05
  1   5  12  71  6.31824e-05
  1   5  12  72  6.68669e-05
  1   5  12  73 -3.26664e-05
  1   5  12  74  1.49177e-05
  1   5  12  75  8.41934e-05
  1   5  12  76 -6.39424e-05
  1   5  12  77  1.87586e-05
  1   5  12  79  8.20265e-05
  1   5  12  80 -8.43431e-05
  1   5  12  81  1.31749e-05
  1   5  12  83  6.13353e-05
  1   5  12  84  1.04526e-05
  1   5  12  85 -4.66294e-05
  1   5  12  88 -6.44507e-05
  1   5  12  89  8.04435e-05
  1   5  12  91 -1.81651e-05
  1   5  12  92 -1.63987e-05
  1   5  12  95  5.62392e-05
  1   5  12  96 -3.59009e-05
  1   5  12  97 -2.14557e-05
  1   5  12 100  2.29539e-04
  1   5  12 102  7.86881e-05
  1   5  12 104 -1.92879e-05
  1   5  12 105  9.49983e-05
  1   5  12 107  3.59431e-05
  1   5  12 109  1.07224e-05
  1   5  12 110 -1.05103e-05
  1   5  12 111  8.37278e-05
  1   5  12 113  1.26874e-05
  1   5  12 115  1.16518e-05
  1   5  12 116 -5.78602e-05
  1   5  12 117 -3.21597e-05
  1   5  12 118  3.76712e-05
  1   5  12 120  3.25076e-05
  1   5  12 121  7.41406e-05
  1   5  12 122  9.12513e-05
  1   5  12 123 -7.29143e-04
  1   5  12 124  1.13594e-05
  1   5  12 125  7.90956e-05
  1   5  12 127 -1.58847e-04
  1   5  12 129  3.49583e-05
  1   5  12 132 -1.02162e-05
  1   5  12 133  4.94161e-05
  1   5  12 134 -7.17445e-05
  1   5  12 135 -2.59502e-04
  1   5  12 138  4.79484e-04
  1   5  12 141 -1.41016e-05
  1   5  12 143 -1.95161e-05
  1   5  12 145  2.99076e-05
  1   5  12 147 -2.38201e-05
  1   5  12 148 -7.24193e-05
  1   5  12 149 -1.30951e-05
  1   5  12 150  1.28347e-04
  1   5  12 151 -3.08446e-05
  1   5  12 152 -5.40609e-05
  1   5  12 154 -2.71902e-04
  1   5  12 155 -4.24568e-05
  1   5  12 156 -1.36315e-03
  1   5  12 157  2.89731e-05
  1   5  12 158 -2.47765e-05
  1   5  12 159 -2.39967e-05
  1   5  12 160  2.63126e-05
  1   5  12 161  2.45709e-05
  1   5  12 163  6.11891e-05
  1   5  12 165  1.78462e-04
  1   5  12 167 -5.76174e-05
  1   5  12 168  1.75092e-05
  1   5  12 169  1.24650e-05
  1   5  12 171  5.92548e-05
  1   5  12 173  2.21764e-05
  1   5  12 177  2.05338e-05
  1   5  12 179 -8.39673e-05
  1   5  12 180  1.61769e-05
  1   5  12 181 -2.35473e-05
  1   5  12 183 -3.58090e-05
  1   5  13   7 -1.40092e-04
  1   5  13   8  1.83514e-04
  1   5  13   9  5.56768e-05
  1   5  13  12 -2.28355e-05
  1   5  13  13  2.04354e-05
  1   5  13  14 -2.49980e-04
  1   5  13  15 -4.30026e-05
  1   5  13  16  2.56812e-05
  1   5  13  17 -9.17057e-05
  1   5  13  18 -4.05694e-05
  1   5  13  19 -1.83855e-05
  1   5  13  20  7.63319e-05
  1   5  13  21  6.48148e-05
  1   5  13  22  3.37763e-05
  1   5  13  23  7.63915e-05
  1   5  13  24  4.70201e-05
  1   5  13  25  1.02013e-04
  1   5  13  26  1.49444e-05
  1   5  13  28  1.11344e-04
  1   5  13  29  2.94287e-05
  1   5  13  31  1.16730e-04
  1   5  13  32  2.40614e-05
  1   5  13  33 -2.33917e-05
  1   5  13  34  1.60864e-04
  1   5  13  35 -2.01248e-05
  1   5  13  37  1.81452e-05
  1   5  13  38 -5.01164e-05
  1   5  13  39 -3.37587e-05
  1   5  13  40 -1.38327e-04
  1   5  13  41  2.76543e-05
  1   5  13  42 -2.01901e-05
  1   5  13  43  1.47015e-05
  1   5  13  44 -3.80818e-05
  1   5  13  45 -2.30375e-04
  1   5  13  46 -1.57419e-04
  1   5  13  47 -3.13943e-05
  1   5  13  48 -4.06671e-05
  1   5  13  49  1.88067e-04
  1   5  13  50 -1.22035e-04
  1   5  13  51 -1.48046e-05
  1   5  13  52 -2.91145e-05
  1   5  13  53  5.56634e-05
  1   5  13  54 -6.22630e-05
  1   5  13  55  1.91581e-04
  1   5  13  56 -2.68937e-05
  1   5  13  57 -1.70969e-04
  1   5  13  58  4.98577e-05
  1   5  13  59 -2.79023e-05
  1   5  13  60  1.48871e-05
  1   5  13  62 -5.44635e-05
  1   5  13  63  1.34742e-05
  1   5  13  64  6.18918e-04
  1   5  13  65  1.46594e-04
  1   5  13  68 -1.73781e-04
  1   5  13  69 -1.13450e-04
  1   5  13  70 -2.08708e-04
  1   5  13  71  3.01767e-04
  1   5  13  73 -1.71945e-04
  1   5  13  74  2.23079e-04
  1   5  13  76 -2.58746e-04
  1   5  13  77  2.01316e-04
  1   5  13  78 -2.02384e-05
  1   5  13  79  3.87028e-04
  1   5  13  80 -3.02858e-04
  1   5  13  82 -3.94520e-04
  1   5  13  83  2.94138e-04
  1   5  13  84  9.70699e-05
  1   5  13  85 -1.30781e-04
  1   5  13  88 -3.00438e-04
  1   5  13  89  4.30313e-04
  1   5  13  91 -7.38556e-05
  1   5  13  92 -1.37638e-04
  1   5  13  94  7.13534e-05
  1   5  13  95 -2.02878e-04
  1   5  13  96 -1.26136e-04
  1   5  13  97 -1.21771e-05
  1   5  13  98 -4.06261e-05
  1   5  13 100  2.98602e-04
  1   5  13 101 -4.42296e-05
  1   5  13 103  8.57403e-05
  1   5  13 104 -1.45058e-04
  1   5  13 105 -6.25391e-05
  1   5  13 107  1.81312e-04
  1   5  13 109 -1.46057e-05
  1   5  13 110 -1.00213e-05
  1   5  13 112 -5.18453e-05
  1   5  13 113  6.24619e-05
  1   5  13 115  3.90150e-05
  1   5  13 116 -3.48050e-04
  1   5  13 117 -4.61271e-04
  1   5  13 118  2.39806e-05
  1   5  13 119  6.23955e-05
  1   5  13 121  8.82447e-05
  1   5  13 122 -4.68190e-05
  1   5  13 123  9.64086e-05
  1   5  13 124  2.02102e-04
  1   5  13 125  3.78282e-04
  1   5  13 126 -1.62842e-05
  1   5  13 127 -7.24394e-05
  1   5  13 129  3.54531e-04
  1   5  13 131  1.02489e-05
  1   5  13 132 -1.48116e-05
  1   5  13 133  3.07763e-04
  1   5  13 134  6.60380e-05
  1   5  13 135 -7.77029e-05
  1   5  13 136  4.27861e-04
  1   5  13 137 -7.45712e-05
  1   5  13 138  2.81347e-05
  1   5  13 139  1.60102e-05
  1   5  13 140  3.38101e-05
  1   5  13 141 -2.51872e-05
  1   5  13 142 -3.47778e-05
  1   5  13 143 -3.98428e-04
  1   5  13 144 -4.57455e-05
  1   5  13 145  1.77169e-04
  1   5  13 146  4.08548e-05
  1   5  13 147  1.25444e-05
  1   5  13 148 -2.96106e-04
  1   5  13 149  6.37011e-05
  1   5  13 150 -5.13121e-05
  1   5  13 151  6.31027e-05
  1   5  13 152  1.21206e-04
  1   5  13 153  2.69236e-04
  1   5  13 154  5.73948e-05
  1   5  13 155  3.58820e-04
  1   5  13 156  5.07440e-04
  1   5  13 157  1.59187e-04
  1   5  13 158  6.60188e-05
  1   5  13 159 -5.82106e-05
  1   5  13 160  4.75941e-04
  1   5  13 161  1.35131e-04
  1   5  13 163  9.02829e-05
  1   5  13 164  4.87219e-05
  1   5  13 166 -3.48767e-05
  1   5  13 167 -3.21891e-04
  1   5  13 168  1.18416e-04
  1   5  13 169 -6.37629e-05
  1   5  13 170  1.14747e-05
  1   5  13 171  9.36470e-05
  1   5  13 172  1.47052e-05
  1   5  13 173 -2.45666e-05
  1   5  13 174  1.37938e-04
  1   5  13 175 -6.04310e-05
  1   5  13 176 -1.52092e-04
  1   5  13 177  1.61995e-04
  1   5  13 178 -1.66708e-05
  1   5  13 179 -3.31399e-04
  1   5  13 180  4.97627e-04
  1   5  13 181  4.24070e-05
  1   5  13 182 -6.94654e-05
  1   5  13 183 -6.49007e-05
  1   5  14   7 -1.24501e-05
  1   5  14   8 -1.32298e-05
  1   5  14   9  1.68423e-04
  1   5  14  11  1.78077e-05
  1   5  14  13 -1.10494e-04
  1   5  14  18 -1.24661e-04
  1   5  14  19 -2.89549e-04
  1   5  14  21  7.88571e-05
  1   5  14  22  1.68061e-05
  1   5  14  24 -6.90826e-05
  1   5  14  26 -1.13252e-04
  1   5  14  27 -1.58752e-04
  1   5  14  29 -2.55144e-05
  1   5  14  32  3.91274e-05
  1   5  14  34 -3.34328e-05
  1   5  14  35 -4.84614e-05
  1   5  14  36 -3.78157e-05
  1   5  14  38 -1.16826e-05
  1   5  14  42 -6.29318e-05
  1   5  14  45  1.28925e-04
  1   5  14  47 -3.27945e-05
  1   5  14  49 -1.32024e-05
  1   5  14  50 -1.39400e-05
  1   5  14  51  2.17322e-05
  1   5  14  53 -7.88806e-05
  1   5  14  54  4.58804e-05
  1   5  14  56  2.32340e-05
  1   5  14  57 -5.14792e-05
  1   5  14  58 -8.48819e-05
  1   5  14  59 -7.18687e-05
  1   5  14  60  1.74417e-04
  1   5  14  62 -1.59571e-05
  1   5  14  63  6.24093e-05
  1   5  14  66  1.98788e-05
  1   5  14  68 -1.00680e-05
  1   5  14  70 -3.78828e-05
  1   5  14  71 -5.00560e-05
  1   5  14  72 -9.43226e-05
  1   5  14  73 -1.34808e-05
  1   5  14  74 -1.80570e-05
  1   5  14  75 -1.55504e-05
  1   5  14  81 -1.55172e-05
  1   5  14  87 -2.67214e-05
  1   5  14  90 -1.72654e-05
  1   5  14  95  1.67643e-05
  1   5  14  96  2.34343e-05
  1   5  14  97  9.04413e-05
  1   5  14  98 -6.67430e-05
  1   5  14 100 -2.93287e-05
  1   5  14 101 -6.88731e-05
  1   5  14 102 -1.15982e-04
  1   5  14 105 -8.98861e-05
  1   5  14 107 -1.31501e-05
  1   5  14 109  3.48888e-05
  1   5  14 111 -6.76984e-05
  1   5  14 112  5.46771e-05
  1   5  14 113 -5.00072e-05
  1   5  14 118 -4.94933e-05
  1   5  14 119  2.47105e-05
  1   5  14 120 -1.41887e-04
  1   5  14 121 -1.82762e-04
  1   5  14 122 -3.66928e-04
  1   5  14 123  8.42913e-04
  1   5  14 124  6.87742e-05
  1   5  14 125 -4.65134e-05
  1   5  14 127  1.50436e-04
  1   5  14 129 -2.34982e-05
  1   5  14 131  4.70239e-05
  1   5  14 132  1.17739e-05
  1   5  14 133 -5.57108e-05
  1   5  14 134  2.13155e-04
  1   5  14 135  3.63358e-04
  1   5  14 136  2.90807e-04
  1   5  14 137 -2.09756e-05
  1   5  14 138 -6.35979e-04
  1   5  14 140 -4.71329e-05
  1   5  14 141 -6.27386e-05
  1   5  14 143  1.02982e-05
  1   5  14 145 -2.41185e-05
  1   5  14 147  1.45845e-04
  1   5  14 148 -2.20187e-05
  1   5  14 150  1.04893e-04
  1   5  14 151 -2.02338e-05
  1   5  14 152 -2.92577e-05
  1   5  14 154  7.74304e-04
  1   5  14 155  5.28784e-05
  1   5  14 156  1.74076e-03
  1   5  14 158  3.54663e-04
  1   5  14 159  3.27897e-04
  1   5  14 161  2.24905e-05
  1   5  14 162  5.06115e-05
  1   5  14 163 -1.13308e-04
  1   5  14 165 -2.14802e-04
  1   5  14 169 -1.88371e-05
  1   5  14 171 -7.00961e-05
  1   5  14 173 -1.32344e-05
  1   5  14 175 -2.29555e-05
  1   5  14 177 -3.28236e-05
  1   5  14 179 -2.15793e-05
  1   5  14 181  3.50046e-05
  1   5  14 182 -1.59890e-05
  1   5  14 183  7.41236e-05
  1   5  15   7 -1.29207e-05
  1   5  15   8  2.91902e-05
  1   5  15  10  3.05164e-05
  1   5  15  11 -2.19610e-05
  1   5  15  12 -7.99953e-05
  1   5  15  13  8.69637e-05
  1   5  15  14  1.05947e-04
  1   5  15  15 -5.42746e-05
  1   5  15  17 -7.21790e-05
  1   5  15  20 -3.59032e-05
  1   5  15  21  4.32288e-05
  1   5  15  22 -8.83573e-05
  1   5  15  23  7.05564e-05
  1   5  15  24 -5.93481e-05
  1   5  15  25 -1.11597e-04
  1   5  15  26 -6.58437e-05
  1   5  15  28  1.95159e-05
  1   5  15  29  7.17224e-05
  1   5  15  31 -7.96558e-05
  1   5  15  32 -6.33315e-05
  1   5  15  33 -3.86038e-05
  1   5  15  34  4.94616e-05
  1   5  15  35 -3.43614e-05
  1   5  15  37  3.77357e-05
  1   5  15  39 -5.45456e-05
  1   5  15  40  2.56016e-05
  1   5  15  43 -2.25952e-05
  1   5  15  44 -1.26615e-04
  1   5  15  45 -3.62704e-05
  1   5  15  46  3.72465e-05
  1   5  15  47 -1.07778e-04
  1   5  15  48  2.23884e-05
  1   5  15  49  1.33869e-05
  1   5  15  53 -2.45966e-05
  1   5  15  54  3.79450e-05
  1   5  15  56  5.93573e-05
  1   5  15  57  2.39237e-05
  1   5  15  58  7.05714e-05
  1   5  15  59 -8.21045e-05
  1   5  15  61 -1.74292e-05
  1   5  15  62  8.58815e-05
  1   5  15  63 -8.18744e-05
  1   5  15  64  4.00390e-05
  1   5  15  67 -3.61278e-05
  1   5  15  69 -1.05214e-04
  1   5  15  70 -4.70426e-05
  1   5  15  71  3.67147e-05
  1   5  15  73  1.68419e-05
  1   5  15  74 -1.89552e-05
  1   5  15  76 -8.70959e-05
  1   5  15  77 -2.87162e-05
  1   5  15  78 -2.54866e-05
  1   5  15  80  1.60723e-04
  1   5  15  83 -7.33288e-05
  1   5  15  86  1.27898e-05
  1   5  15  88 -4.38589e-05
  1   5  15  89  5.79085e-05
  1   5  15  91  4.52325e-05
  1   5  15  92  8.22227e-05
  1   5  15  95 -3.87789e-05
  1   5  15  96  1.52911e-04
  1   5  15  97  6.74190e-05
  1   5  15  98  8.81454e-05
  1   5  15  99 -4.65401e-05
  1   5  15 100  6.79111e-05
  1   5  15 101 -1.82937e-05
  1   5  15 104 -6.21137e-05
  1   5  15 105  1.13292e-05
  1   5  15 106 -2.57186e-05
  1   5  15 107  5.31775e-05
  1   5  15 108 -1.41815e-05
  1   5  15 109 -1.08781e-04
  1   5  15 110  3.20324e-05
  1   5  15 112  1.19604e-05
  1   5  15 114 -2.80139e-05
  1   5  15 117 -8.45688e-05
  1   5  15 118 -6.42993e-05
  1   5  15 119 -4.29127e-05
  1   5  15 121 -3.62856e-04
  1   5  15 122  1.84451e-04
  1   5  15 124  4.62876e-05
  1   5  15 125  6.98464e-05
  1   5  15 126 -2.10166e-05
  1   5  15 127  1.19698e-05
  1   5  15 128 -3.21520e-05
  1   5  15 129 -8.71898e-05
  1   5  15 130 -1.41103e-04
  1   5  15 131 -5.88121e-05
  1   5  15 132  4.37795e-05
  1   5  15 133 -2.07879e-04
  1   5  15 134  6.49457e-05
  1   5  15 135 -3.10874e-05
  1   5  15 136 -1.82208e-04
  1   5  15 137  3.04223e-04
  1   5  15 138 -1.04335e-05
  1   5  15 139  5.15190e-05
  1   5  15 140  6.08081e-05
  1   5  15 141 -1.22662e-04
  1   5  15 142 -1.71235e-04
  1   5  15 143  7.60447e-05
  1   5  15 144 -1.07469e-05
  1   5  15 145  2.73523e-05
  1   5  15 146 -7.65831e-05
  1   5  15 148  1.26187e-04
  1   5  15 149  1.72610e-05
  1   5  15 151  2.35590e-05
  1   5  15 152 -4.23627e-05
  1   5  15 153  2.65796e-04
  1   5  15 154  9.58431e-05
  1   5  15 155 -7.57961e-04
  1   5  15 156  1.05440e-05
  1   5  15 157 -7.88288e-05
  1   5  15 158 -3.24230e-04
  1   5  15 159  3.44030e-04
  1   5  15 162 -1.40068e-04
  1   5  15 163  3.68689e-05
  1   5  15 164  9.57324e-05
  1   5  15 168  2.82931e-05
  1   5  15 170 -1.36627e-05
  1   5  15 172  6.67087e-05
  1   5  15 176  7.11263e-05
  1   5  15 177 -1.07476e-04
  1   5  15 178 -3.75262e-05
  1   5  15 179 -4.61939e-05
  1   5  15 180  4.09376e-05
  1   5  15 182  5.75597e-05
  1   5  15 183  6.24902e-05
  1   5  16   7 -3.59381e-05
  1   5  16   9 -7.42698e-05
  1   5  16  10 -5.87104e-05
  1   5  16  11 -3.70996e-05
  1   5  16  12  1.78473e-04
  1   5  16  13  7.84934e-05
  1   5  16  14 -1.19121e-04
  1   5  16  15  4.35016e-05
  1   5  16  16 -1.30193e-05
  1   5  16  18  5.74222e-05
  1   5  16  19  6.24808e-05
  1   5  16  20  7.04885e-05
  1   5  16  21 -3.22720e-05
  1   5  16  22  6.29288e-05
  1   5  16  23 -1.58362e-05
  1   5  16  25  5.11009e-05
  1   5  16  26  2.37061e-05
  1   5  16  27  5.47817e-05
  1   5  16  28 -6.74611e-05
  1   5  16  29  7.36502e-05
  1   5  16  30 -1.89612e-05
  1   5  16  31  2.60218e-05
  1   5  16  32 -9.81787e-05
  1   5  16  33  7.21388e-05
  1   5  16  34 -2.50323e-05
  1   5  16  35  4.32976e-05
  1   5  16  36 -1.05453e-05
  1   5  16  39  7.89000e-05
  1   5  16  40  2.61831e-05
  1   5  16  41 -6.34098e-05
  1   5  16  43  1.17211e-04
  1   5  16  44  1.85870e-04
  1   5  16  45 -6.31037e-05
  1   5  16  46 -7.65059e-05
  1   5  16  47  1.79453e-05
  1   5  16  48 -2.78152e-04
  1   5  16  50  2.79918e-05
  1   5  16  51  2.36791e-05
  1   5  16  52 -1.24218e-04
  1   5  16  53  1.00279e-04
  1   5  16  54  6.65015e-05
  1   5  16  56 -3.69876e-05
  1   5  16  58 -2.70488e-05
  1   5  16  59  1.19528e-04
  1   5  16  60 -1.23562e-05
  1   5  16  62  1.81791e-05
  1   5  16  63 -2.39947e-05
  1   5  16  64 -1.12115e-04
  1   5  16  65  5.69019e-05
  1   5  16  66  1.16568e-05
  1   5  16  67  4.71065e-05
  1   5  16  68 -5.32905e-05
  1   5  16  69  1.18054e-05
  1   5  16  70  6.36158e-05
  1   5  16  71 -1.00975e-05
  1   5  16  73 -1.47700e-05
  1   5  16  74  5.97001e-05
  1   5  16  75 -3.12998e-05
  1   5  16  76 -1.42397e-05
  1   5  16  78 -1.52058e-05
  1   5  16  79 -3.44602e-05
  1   5  16  80 -6.58790e-05
  1   5  16  82  2.95325e-05
  1   5  16  83  2.39306e-05
  1   5  16  84  1.31379e-05
  1   5  16  85  7.46153e-05
  1   5  16  86  1.44619e-05
  1   5  16  88  2.27073e-05
  1   5  16  89 -1.64330e-05
  1   5  16  91  6.36175e-05
  1   5  16  93 -3.36781e-05
  1   5  16  94  1.86036e-04
  1   5  16  95 -1.97375e-05
  1   5  16  96 -1.20091e-04
  1   5  16  97 -7.74117e-05
  1   5  16  98 -3.56463e-05
  1   5  16  99 -1.14989e-04
  1   5  16 100 -2.11786e-05
  1   5  16 101  1.86776e-05
  1   5  16 102  3.60139e-05
  1   5  16 103  2.13035e-05
  1   5  16 105  1.24141e-05
  1   5  16 106  2.05388e-05
  1   5  16 109 -4.52932e-05
  1   5  16 110 -2.35129e-05
  1   5  16 112 -2.33985e-05
  1   5  16 113 -1.45268e-05
  1   5  16 114 -8.81956e-05
  1   5  16 115  9.72819e-05
  1   5  16 116  3.75342e-05
  1   5  16 117  1.14198e-04
  1   5  16 118  1.20593e-05
  1   5  16 120  3.46946e-05
  1   5  16 121  3.47317e-04
  1   5  16 123 -9.60813e-05
  1   5  16 124 -8.89920e-05
  1   5  16 125 -4.41748e-05
  1   5  16 126  1.32168e-04
  1   5  16 127  1.44910e-05
  1   5  16 128  1.44933e-05
  1   5  16 129 -2.41509e-04
  1   5  16 130  1.36661e-04
  1   5  16 131  4.28694e-05
  1   5  16 132  3.95158e-05
  1   5  16 133  1.71625e-04
  1   5  16 134 -9.15328e-05
  1   5  16 135 -6.86065e-05
  1   5  16 136 -1.07330e-04
  1   5  16 137 -1.99832e-04
  1   5  16 138  8.26838e-05
  1   5  16 139  1.04646e-04
  1   5  16 141  1.01408e-04
  1   5  16 142  1.34723e-04
  1   5  16 143  8.21473e-05
  1   5  16 144 -8.52367e-05
  1   5  16 145  7.94829e-05
  1   5  16 146  5.26237e-05
  1   5  16 147 -2.11628e-05
  1   5  16 148  8.49594e-05
  1   5  16 149 -7.80890e-05
  1   5  16 150 -6.33058e-05
  1   5  16 151  1.22899e-04
  1   5  16 152 -1.72743e-04
  1   5  16 153 -2.36624e-04
  1   5  16 154 -2.80421e-04
  1   5  16 155  5.77830e-04
  1   5  16 156 -2.50269e-04
  1   5  16 157 -5.70195e-04
  1   5  16 158  8.68563e-05
  1   5  16 159 -4.09970e-04
  1   5  16 160 -1.05977e-04
  1   5  16 161 -3.12465e-05
  1   5  16 163  1.39559e-04
  1   5  16 164 -8.64231e-05
  1   5  16 165  1.71254e-05
  1   5  16 166 -1.83869e-05
  1   5  16 168 -2.54727e-05
  1   5  16 169 -1.22721e-05
  1   5  16 170  1.25777e-05
  1   5  16 171  2.59653e-05
  1   5  16 173 -1.45331e-05
  1   5  16 174  1.29060e-05
  1   5  16 175 -4.74226e-05
  1   5  16 178  2.09136e-05
  1   5  16 179  2.84276e-05
  1   5  16 180 -5.26166e-05
  1   5  16 183 -1.33377e-05
  1   5  17   7 -1.01724e-05
  1   5  17   8 -3.58568e-05
  1   5  17   9 -1.29194e-04
  1   5  17  10  3.28176e-05
  1   5  17  11 -5.12692e-05
  1   5  17  12 -1.00057e-04
  1   5  17  13  1.33857e-04
  1   5  17  14  7.31946e-05
  1   5  17  15 -2.69782e-05
  1   5  17  18  1.02616e-04
  1   5  17  19  1.09988e-04
  1   5  17  20 -3.96395e-05
  1   5  17  21 -4.46071e-05
  1   5  17  22 -4.81119e-05
  1   5  17  24  2.74755e-05
  1   5  17  25 -2.18077e-05
  1   5  17  26  5.15599e-05
  1   5  17  27  9.65656e-05
  1   5  17  28  7.32445e-05
  1   5  17  29  4.86865e-05
  1   5  17  30 -2.88830e-05
  1   5  17  32 -4.65962e-05
  1   5  17  33 -4.66749e-05
  1   5  17  34  4.97581e-05
  1   5  17  35  2.18365e-05
  1   5  17  36 -1.45039e-05
  1   5  17  38 -1.83488e-05
  1   5  17  39 -4.58128e-05
  1   5  17  40 -6.84184e-05
  1   5  17  43 -6.09312e-05
  1   5  17  44 -9.56680e-05
  1   5  17  45 -2.04335e-04
  1   5  17  46  2.16974e-05
  1   5  17  47  7.15905e-05
  1   5  17  48  1.56035e-04
  1   5  17  49  1.45123e-05
  1   5  17  51  4.32147e-05
  1   5  17  52  6.71595e-05
  1   5  17  53  5.57626e-05
  1   5  17  54 -9.31119e-05
  1   5  17  57  2.95059e-05
  1   5  17  58  1.06507e-04
  1   5  17  59  2.62221e-05
  1   5  17  60 -2.63482e-05
  1   5  17  63 -2.29994e-05
  1   5  17  64  9.02717e-05
  1   5  17  65  2.82135e-05
  1   5  17  66  1.97222e-05
  1   5  17  67 -2.35953e-05
  1   5  17  69  1.99413e-05
  1   5  17  71  5.38227e-05
  1   5  17  74 -5.50261e-05
  1   5  17  75 -5.55694e-05
  1   5  17  76 -3.06002e-05
  1   5  17  77 -1.22925e-05
  1   5  17  79  2.90818e-05
  1   5  17  80  8.10218e-05
  1   5  17  81  1.45513e-05
  1   5  17  82  1.29366e-05
  1   5  17  83 -1.51761e-05
  1   5  17  85 -4.17276e-05
  1   5  17  87  1.31810e-05
  1   5  17  91 -3.91171e-05
  1   5  17  93  1.90772e-05
  1   5  17  94 -1.06894e-04
  1   5  17  95 -3.51578e-05
  1   5  17  96  3.49984e-05
  1   5  17  97 -4.24561e-05
  1   5  17  98  8.33536e-05
  1   5  17  99  7.23546e-05
  1   5  17 100  3.46499e-05
  1   5  17 101  3.82346e-05
  1   5  17 102  6.58723e-05
  1   5  17 103 -1.04829e-05
  1   5  17 105  2.08769e-05
  1   5  17 107  2.68695e-05
  1   5  17 110  1.43181e-05
  1   5  17 112 -3.81938e-05
  1   5  17 113  5.31007e-05
  1   5  17 114  5.02362e-05
  1   5  17 115 -2.88418e-05
  1   5  17 116  1.05359e-04
  1   5  17 117 -5.35839e-05
  1   5  17 119 -1.28471e-05
  1   5  17 120  6.29981e-05
  1   5  17 122  3.72598e-04
  1   5  17 123 -1.77675e-04
  1   5  17 124 -4.20266e-05
  1   5  17 125  8.63825e-05
  1   5  17 126 -7.64064e-05
  1   5  17 127 -1.35330e-05
  1   5  17 128 -2.73748e-05
  1   5  17 129  5.14487e-05
  1   5  17 130 -7.59110e-05
  1   5  17 131  6.72830e-05
  1   5  17 132  1.51662e-05
  1   5  17 133 -3.31015e-05
  1   5  17 134 -1.41597e-04
  1   5  17 135 -1.13222e-04
  1   5  17 136 -1.85906e-04
  1   5  17 137  1.32207e-04
  1   5  17 138  1.71818e-04
  1   5  17 139 -6.19687e-05
  1   5  17 141 -5.21492e-05
  1   5  17 142 -6.31481e-05
  1   5  17 143  8.79268e-05
  1   5  17 144  8.59650e-05
  1   5  17 145  2.40950e-05
  1   5  17 146 -8.98568e-05
  1   5  17 147 -4.48385e-05
  1   5  17 148  8.05549e-05
  1   5  17 149  5.19782e-05
  1   5  17 150 -1.10829e-04
  1   5  17 151 -1.94003e-04
  1   5  17 152 -1.32668e-04
  1   5  17 153  1.02783e-04
  1   5  17 154 -6.11890e-04
  1   5  17 155 -3.54007e-04
  1   5  17 156 -4.44350e-04
  1   5  17 157  3.34703e-04
  1   5  17 158 -4.10562e-04
  1   5  17 159 -1.17554e-04
  1   5  17 160  6.63864e-05
  1   5  17 162 -5.10788e-05
  1   5  17 163  2.86161e-05
  1   5  17 164  4.49185e-05
  1   5  17 165  5.44533e-05
  1   5  17 167  2.65537e-05
  1   5  17 168  1.18699e-05
  1   5  17 169  1.72619e-05
  1   5  17 170 -1.96658e-05
  1   5  17 171  2.84154e-05
  1   5  17 173  1.94063e-05
  1   5  17 175  5.08753e-05
  1   5  17 177  1.40036e-05
  1   5  17 179 -1.65260e-05
  1   5  17 180  2.90589e-05
  1   5  17 183 -3.41786e-05
  1   5  18   7  1.29936e-04
  1   5  18   8 -1.78719e-04
  1   5  18  10 -2.74211e-04
  1   5  18  11  1.04746e-04
  1   5  18  13  8.70188e-05
  1   5  18  14  1.61106e-04
  1   5  18  21  1.39956e-05
  1   5  18  22  1.10290e-04
  1   5  18  23 -6.37804e-05
  1   5  18  24 -2.22343e-05
  1   5  18  25  8.73699e-05
  1   5  18  26 -3.85805e-05
  1   5  18  28  1.41339e-04
  1   5  18  29 -2.87730e-05
  1   5  18  32  3.41465e-05
  1   5  18  33  1.15708e-04
  1   5  18  35  1.26929e-05
  1   5  18  37 -1.47161e-04
  1   5  18  38 -1.55554e-04
  1   5  18  40 -7.19962e-05
  1   5  18  41  5.49747e-05
  1   5  18  44 -1.44865e-04
  1   5  18  45 -8.22764e-05
  1   5  18  46 -8.85532e-05
  1   5  18  47 -3.34784e-05
  1   5  18  53 -2.75902e-05
  1   5  18  54 -1.98881e-04
  1   5  18  56 -5.51364e-05
  1   5  18  57 -5.49205e-05
  1   5  18  58 -7.86722e-05
  1   5  18  59  1.86526e-05
  1   5  18  62 -1.86580e-04
  1   5  18  63 -2.15931e-04
  1   5  18  64  1.80642e-04
  1   5  18  65 -4.18994e-05
  1   5  18  68  4.66906e-05
  1   5  18  69  9.51887e-05
  1   5  18  70  3.76528e-05
  1   5  18  71 -6.33903e-05
  1   5  18  77 -6.05541e-05
  1   5  18  79  7.95347e-05
  1   5  18  80 -4.51768e-05
  1   5  18  82  1.51304e-05
  1   5  18  83 -8.45430e-05
  1   5  18  84 -3.87547e-05
  1   5  18  85 -2.17012e-05
  1   5  18  88 -1.44067e-05
  1   5  18  89  2.40068e-05
  1   5  18  91  1.38444e-05
  1   5  18  92  1.62056e-05
  1   5  18  95 -2.08096e-04
  1   5  18  96  7.43707e-05
  1   5  18  97 -1.83646e-05
  1   5  18  98  1.34629e-04
  1   5  18 100  1.02921e-04
  1   5  18 101 -5.61235e-05
  1   5  18 103  1.23194e-04
  1   5  18 104  6.53710e-05
  1   5  18 107 -6.35044e-05
  1   5  18 108  2.65069e-04
  1   5  18 109 -1.75648e-05
  1   5  18 110  8.72795e-05
  1   5  18 113 -1.16521e-05
  1   5  18 115 -1.82406e-05
  1   5  18 116 -5.75961e-05
  1   5  18 118 -5.94023e-05
  1   5  18 119 -1.96523e-04
  1   5  18 121  2.24775e-04
  1   5  18 122 -2.42003e-04
  1   5  18 127  1.17491e-05
  1   5  18 128 -8.43559e-05
  1   5  18 129 -2.73218e-04
  1   5  18 131 -2.16673e-05
  1   5  18 132  4.34026e-05
  1   5  18 133  3.95492e-05
  1   5  18 134  3.68903e-05
  1   5  18 135  5.71834e-05
  1   5  18 136 -2.32393e-05
  1   5  18 137 -7.75505e-05
  1   5  18 140  1.91023e-04
  1   5  18 141 -6.49081e-05
  1   5  18 143 -1.99194e-05
  1   5  18 144  2.02087e-04
  1   5  18 145  1.40445e-04
  1   5  18 146  3.43456e-04
  1   5  18 148 -2.69803e-04
  1   5  18 149 -4.10808e-04
  1   5  18 151 -2.25198e-04
  1   5  18 152 -4.89872e-05
  1   5  18 154  3.83401e-04
  1   5  18 155  1.06958e-03
  1   5  18 158  2.22984e-04
  1   5  18 159 -6.47382e-05
  1   5  18 161  2.63823e-05
  1   5  18 162 -2.92884e-05
  1   5  18 163 -6.23882e-05
  1   5  18 164 -1.76899e-04
  1   5  18 166 -5.71330e-05
  1   5  18 167 -3.68868e-05
  1   5  18 169  5.26569e-05
  1   5  18 170 -1.92982e-04
  1   5  18 172  2.46113e-05
  1   5  18 173  2.63986e-05
  1   5  18 176  4.97951e-05
  1   5  18 178 -9.90497e-05
  1   5  18 179  3.64503e-05
  1   5  18 181 -5.19985e-05
  1   5  18 182 -1.20622e-04
  1   6   7   7  3.82196e-05
  1   6   7   8 -6.39497e-05
  1   6   7  10 -2.23773e-04
  1   6   7  11  7.93645e-05
  1   6   7  14 -1.43632e-04
  1   6   7  16  1.70379e-04
  1   6   7  17 -1.45825e-05
  1   6   7  21 -1.19210e-05
  1   6   7  22 -8.87679e-05
  1   6   7  23 -2.73814e-04
  1   6   7  24 -7.31466e-05
  1   6   7  25 -4.55989e-05
  1   6   7  26  1.97850e-05
  1   6   7  28  1.30531e-04
  1   6   7  32  5.85652e-05
  1   6   7  33  3.81866e-04
  1   6   7  34 -2.62494e-04
  1   6   7  35  6.83862e-05
  1   6   7  37  1.80241e-05
  1   6   7  38  1.69273e-05
  1   6   7  40 -2.10388e-04
  1   6   7  41  1.57530e-04
  1   6   7  44 -9.03726e-05
  1   6   7  45 -3.77278e-05
  1   6   7  46  2.66364e-04
  1   6   7  47  1.07799e-04
  1   6   7  53 -1.63964e-05
  1   6   7  54 -1.25213e-04
  1   6   7  56 -5.31428e-05
  1   6   7  57 -5.20650e-05
  1   6   7  58 -3.94729e-04
  1   6   7  59  2.39697e-04
  1   6   7  62 -5.10162e-05
  1   6   7  63 -6.70347e-05
  1   6   7  64  1.34189e-04
  1   6   7  65 -2.72770e-05
  1   6   7  68  5.49131e-05
  1   6   7  69  1.06147e-04
  1   6   7  71 -1.11998e-05
  1   6   7  73  5.01624e-05
  1   6   7  74 -1.50771e-05
  1   6   7  77 -7.02766e-05
  1   6   7  79  5.94484e-05
  1   6   7  82  1.00232e-05
  1   6   7  83 -2.37511e-05
  1   6   7  84 -7.01896e-05
  1   6   7  85 -1.48787e-05
  1   6   7  95 -3.60478e-04
  1   6   7  96  2.29512e-04
  1   6   7  97 -5.95823e-05
  1   6   7  98 -1.83674e-04
  1   6   7 100 -4.84971e-05
  1   6   7 103 -4.60141e-05
  1   6   7 104 -2.03969e-05
  1   6   7 108 -4.25508e-05
  1   6   7 110  1.98862e-05
  1   6   7 112 -2.40760e-05
  1   6   7 113 -5.26376e-05
  1   6   7 115  3.73012e-05
  1   6   7 116 -1.91314e-05
  1   6   7 118 -2.43713e-05
  1   6   7 119 -8.60109e-04
  1   6   7 121 -1.18465e-04
  1   6   7 122  1.18180e-04
  1   6   7 124 -4.29280e-05
  1   6   7 125 -1.73087e-04
  1   6   7 127  1.62024e-05
  1   6   7 128 -2.60905e-04
  1   6   7 129 -1.05929e-03
  1   6   7 131 -7.15928e-05
  1   6   7 132  1.00908e-04
  1   6   7 133  1.04096e-04
  1   6   7 134  8.21184e-05
  1   6   7 136  3.92094e-05
  1   6   7 137 -1.37921e-04
  1   6   7 140  8.79059e-05
  1   6   7 141 -3.09029e-05
  1   6   7 144  4.10459e-05
  1   6   7 145  1.02056e-03
  1   6   7 146  2.09604e-03
  1   6   7 148 -1.29081e-04
  1   6   7 149 -1.93687e-03
  1   6   7 154  3.17247e-04
  1   6   7 155  1.49334e-03
  1   6   7 158  2.33707e-04
  1   6   7 159 -1.64562e-04
  1   6   7 163 -2.84594e-05
  1   6   7 164 -8.90390e-05
  1   6   7 166  1.00168e-05
  1   6   7 169  3.17788e-05
  1   6   7 170 -1.00921e-04
  1   6   7 172  1.35509e-05
  1   6   7 173  3.06531e-05
  1   6   7 178  1.08752e-05
  1   6   7 181  3.78770e-05
  1   6   7 182  1.15285e-04
  1   6   8   7 -6.69425e-05
  1   6   8   8 -7.79599e-05
  1   6   8   9 -5.30947e-05
  1   6   8  11  1.69774e-04
  1   6   8  12  1.13473e-05
  1   6   8  13  2.39734e-05
  1   6   8  15  1.27645e-05
  1   6   8  18 -1.19440e-04
  1   6   8  19 -4.42522e-05
  1   6   8  21 -1.46973e-04
  1   6   8  22 -1.70566e-05
  1   6   8  23  1.33675e-05
  1   6   8  24 -1.58528e-04
  1   6   8  27  7.12043e-05
  1   6   8  28  2.39474e-05
  1   6   8  29  7.27055e-05
  1   6   8  30 -2.50790e-05
  1   6   8  31  1.09421e-05
  1   6   8  32 -8.75352e-05
  1   6   8  34 -2.04943e-04
  1   6   8  35 -3.65166e-04
  1   6   8  37  4.72248e-05
  1   6   8  38 -6.73195e-05
  1   6   8  40 -5.24792e-05
  1   6   8  41 -4.84565e-05
  1   6   8  42 -1.04944e-05
  1   6   8  44  1.08405e-05
  1   6   8  45 -1.24155e-04
  1   6   8  49  2.93915e-05
  1   6   8  50  3.72390e-05
  1   6   8  52 -1.15581e-05
  1   6   8  56  3.13885e-05
  1   6   8  57 -5.58601e-05
  1   6   8  58 -2.81977e-04
  1   6   8  59 -2.95804e-04
  1   6   8  60 -4.41821e-05
  1   6   8  62  3.33697e-05
  1   6   8  63 -4.94765e-05
  1   6   8  64  4.39159e-05
  1   6   8  65  9.05675e-05
  1   6   8  66  1.19338e-05
  1   6   8  68 -1.54709e-05
  1   6   8  69  1.23940e-05
  1   6   8  70 -1.86288e-05
  1   6   8  71 -2.33818e-05
  1   6   8  72  4.28986e-05
  1   6   8  76 -5.23876e-05
  1   6   8  77 -1.16104e-05
  1   6   8  80  3.80257e-05
  1   6   8  81  1.86456e-05
  1   6   8  82  4.43189e-05
  1   6   8  85 -3.15874e-05
  1   6   8  87 -4.17118e-05
  1   6   8  90  2.39539e-05
  1   6   8  94  1.74603e-05
  1   6   8  95 -1.21745e-04
  1   6   8  96 -1.14030e-04
  1   6   8  97  2.78530e-05
  1   6   8  98 -1.64693e-05
  1   6   8 100  2.33697e-05
  1   6   8 101  7.19247e-05
  1   6   8 102 -2.29760e-05
  1   6   8 104 -3.05535e-05
  1   6   8 107  5.78940e-05
  1   6   8 109  1.36338e-04
  1   6   8 112  1.81745e-05
  1   6   8 113 -1.42933e-05
  1   6   8 116 -3.28463e-05
  1   6   8 118  3.18147e-04
  1   6   8 119 -9.04732e-05
  1   6   8 120 -4.90454e-05
  1   6   8 121 -4.34028e-05
  1   6   8 122 -1.14353e-04
  1   6   8 123  5.30799e-05
  1   6   8 124  5.57863e-05
  1   6   8 125 -2.86647e-05
  1   6   8 127  3.40635e-05
  1   6   8 128 -4.31799e-04
  1   6   8 129  1.14009e-05
  1   6   8 130  1.01681e-05
  1   6   8 131 -2.19196e-05
  1   6   8 133 -1.52542e-04
  1   6   8 134  3.77934e-04
  1   6   8 136  2.86343e-04
  1   6   8 138 -1.51132e-05
  1   6   8 140  4.75311e-05
  1   6   8 141  7.29040e-05
  1   6   8 142  1.31759e-05
  1   6   8 143  5.87675e-05
  1   6   8 144  1.22044e-05
  1   6   8 145 -7.01366e-04
  1   6   8 146  5.94003e-04
  1   6   8 147  8.88251e-05
  1   6   8 148 -9.09823e-04
  1   6   8 149 -1.41546e-04
  1   6   8 150  1.16408e-04
  1   6   8 153 -1.97079e-05
  1   6   8 154  8.78278e-04
  1   6   8 155 -1.98704e-05
  1   6   8 156  6.29925e-05
  1   6   8 157 -1.99085e-05
  1   6   8 158  1.13985e-04
  1   6   8 159  1.20042e-04
  1   6   8 161  1.17494e-05
  1   6   8 162  1.81812e-05
  1   6   8 163 -9.70820e-05
  1   6   8 169  8.10435e-05
  1   6   8 171 -1.35538e-05
  1   6   8 181  8.04879e-05
  1   6   9   7  8.26629e-05
  1   6   9   8 -6.87899e-05
  1   6   9  10 -1.69913e-04
  1   6   9  12 -1.48468e-04
  1   6   9  14  2.52071e-05
  1   6   9  15 -1.65516e-04
  1   6   9  20 -6.62893e-05
  1   6   9  21  1.45479e-05
  1   6   9  22 -1.46817e-04
  1   6   9  23 -1.57786e-04
  1   6   9  26  2.26416e-05
  1   6   9  28  7.41872e-05
  1   6   9  29 -2.48640e-05
  1   6   9  31 -1.42167e-04
  1   6   9  32 -1.09181e-05
  1   6   9  33 -8.28972e-05
  1   6   9  34 -3.61991e-04
  1   6   9  35  2.02422e-04
  1   6   9  37 -6.50528e-05
  1   6   9  38 -5.28313e-05
  1   6   9  39 -1.11223e-04
  1   6   9  40 -4.91035e-05
  1   6   9  41  5.50842e-05
  1   6   9  43 -8.99323e-05
  1   6   9  44 -1.24441e-04
  1   6   9  48  1.23215e-04
  1   6   9  49  3.94472e-05
  1   6   9  50 -3.06413e-05
  1   6   9  52  1.57727e-04
  1   6   9  55  3.46756e-05
  1   6   9  56 -5.51618e-05
  1   6   9  57 -2.93004e-05
  1   6   9  58 -2.93971e-04
  1   6   9  59  2.81239e-04
  1   6   9  61 -1.60399e-05
  1   6   9  62 -5.25075e-05
  1   6   9  63 -3.15678e-05
  1   6   9  64  1.01610e-04
  1   6   9  65 -4.65685e-05
  1   6   9  67 -1.19843e-04
  1   6   9  68  1.83540e-05
  1   6   9  69  2.91072e-05
  1   6   9  70  2.09966e-05
  1   6   9  71 -1.96663e-05
  1   6   9  76  3.03670e-05
  1   6   9  77 -4.22004e-05
  1   6   9  78 -3.42602e-05
  1   6   9  79  3.63189e-05
  1   6   9  83 -3.14520e-05
  1   6   9  84 -3.47816e-05
  1   6   9  86  1.82293e-05
  1   6   9  88 -2.68009e-05
  1   6   9  89 -2.09942e-05
  1   6   9  91 -1.73218e-05
  1   6   9  92 -1.09267e-05
  1   6   9  93  3.41699e-05
  1   6   9  94 -2.35366e-04
  1   6   9  95 -1.10168e-04
  1   6   9  96  1.21270e-04
  1   6   9  97 -1.85992e-05
  1   6   9  98 -2.58650e-05
  1   6   9  99  4.89908e-05
  1   6   9 100  7.31658e-05
  1   6   9 101 -3.20029e-05
  1   6   9 103 -3.14470e-05
  1   6   9 106 -4.81766e-05
  1   6   9 108 -5.52458e-05
  1   6   9 110 -1.32573e-04
  1   6   9 112 -1.66598e-05
  1   6   9 113 -1.11481e-05
  1   6   9 115  2.81120e-05
  1   6   9 117 -1.10248e-04
  1   6   9 118 -9.37818e-05
  1   6   9 119 -3.39941e-04
  1   6   9 121  1.03158e-04
  1   6   9 122 -6.67488e-05
  1   6   9 124 -2.90961e-05
  1   6   9 125 -5.87315e-05
  1   6   9 126 -9.05820e-05
  1   6   9 129 -4.45318e-04
  1   6   9 130 -1.31122e-04
  1   6   9 131 -1.40365e-05
  1   6   9 132  2.30464e-05
  1   6   9 133  3.74211e-04
  1   6   9 134  1.46098e-04
  1   6   9 135 -1.43781e-05
  1   6   9 137 -2.83654e-04
  1   6   9 139 -6.25953e-05
  1   6   9 140  7.07712e-05
  1   6   9 141 -6.36185e-05
  1   6   9 142 -1.69874e-04
  1   6   9 143 -2.54394e-05
  1   6   9 144  6.03909e-05
  1   6   9 145  5.93717e-04
  1   6   9 146  6.97832e-04
  1   6   9 148  1.55383e-04
  1   6   9 149 -9.17773e-04
  1   6   9 151  1.01123e-05
  1   6   9 153  2.46083e-04
  1   6   9 155  8.79360e-04
  1   6   9 157  2.19329e-04
  1   6   9 158  1.25934e-04
  1   6   9 159 -1.07432e-04
  1   6   9 160  2.78990e-05
  1   6   9 161 -1.76161e-05
  1   6   9 162  2.08983e-05
  1   6   9 163  1.09058e-05
  1   6   9 164 -9.74128e-05
  1   6   9 168  1.70934e-05
  1   6   9 170 -8.07702e-05
  1   6   9 176 -1.10088e-05
  1   6   9 178  1.01171e-05
  1   6   9 182  8.37058e-05
  1   6  10   7 -2.45204e-05
  1   6  10   8  1.54544e-05
  1   6  10   9 -2.80830e-05
  1   6  10  10  5.48618e-05
  1   6  10  11 -7.77929e-05
  1   6  10  12  1.54847e-05
  1   6  10  14  4.57458e-05
  1   6  10  16 -3.70507e-05
  1   6  10  19 -1.37430e-05
  1   6  10  22  4.87235e-05
  1   6  10  23  6.35321e-05
  1   6  10  24  1.98119e-05
  1   6  10  25  4.92398e-05
  1   6  10  26 -6.21745e-05
  1   6  10  28  5.30560e-05
  1   6  10  29 -5.16938e-05
  1   6  10  30  2.08958e-05
  1   6  10  32  5.26815e-05
  1   6  10  33  5.01991e-05
  1   6  10  34  1.30688e-05
  1   6  10  40 -4.32648e-05
  1   6  10  41  4.60737e-05
  1   6  10  43  2.04785e-05
  1   6  10  44  8.30013e-05
  1   6  10  46  2.20527e-05
  1   6  10  47 -1.33182e-05
  1   6  10  48  2.10861e-05
  1   6  10  51 -1.63151e-05
  1   6  10  52  2.34813e-05
  1   6  10  53 -1.23717e-05
  1   6  10  55  1.29718e-05
  1   6  10  56  1.28232e-05
  1   6  10  57  7.60786e-05
  1   6  10  58  4.26951e-05
  1   6  10  59 -2.16726e-05
  1   6  10  61  4.55361e-05
  1   6  10  62  6.49964e-05
  1   6  10  63 -2.60067e-05
  1   6  10  64  1.11674e-04
  1   6  10  65  6.57624e-05
  1   6  10  66  9.85819e-05
  1   6  10  68 -7.99514e-05
  1   6  10  69  2.71416e-05
  1   6  10  70  4.00148e-05
  1   6  10  71 -2.35857e-05
  1   6  10  72 -8.69444e-05
  1   6  10  74  1.29209e-04
  1   6  10  75 -1.00869e-04
  1   6  10  76 -1.16441e-05
  1   6  10  77 -1.93916e-04
  1   6  10  78  4.59067e-05
  1   6  10  79  1.63238e-04
  1   6  10  81 -9.98473e-05
  1   6  10  82 -4.04480e-05
  1   6  10  83 -2.00213e-05
  1   6  10  84  8.68386e-05
  1   6  10  85 -3.91186e-05
  1   6  10  87 -1.80890e-05
  1   6  10  88 -8.92349e-05
  1   6  10  89 -2.70931e-05
  1   6  10  91 -1.07953e-04
  1   6  10  92  1.20535e-05
  1   6  10  94 -4.29491e-05
  1   6  10  95  1.74157e-05
  1   6  10  97  2.16624e-05
  1   6  10  98  2.02015e-05
  1   6  10  99 -1.87751e-05
  1   6  10 100  2.65955e-05
  1   6  10 102 -2.27514e-05
  1   6  10 103 -1.88140e-05
  1   6  10 104 -1.70946e-05
  1   6  10 105  4.44867e-05
  1   6  10 106  4.96914e-05
  1   6  10 109  6.71771e-05
  1   6  10 110  3.62214e-05
  1   6  10 111 -1.07250e-04
  1   6  10 112 -1.32697e-05
  1   6  10 113  2.34810e-05
  1   6  10 115 -2.29969e-05
  1   6  10 117  6.18492e-05
  1   6  10 118  3.09663e-05
  1   6  10 119 -4.22058e-05
  1   6  10 121 -8.11599e-05
  1   6  10 122 -2.46766e-05
  1   6  10 123 -3.65069e-05
  1   6  10 125  4.65009e-05
  1   6  10 126 -4.42481e-05
  1   6  10 127  3.90152e-05
  1   6  10 129  1.47193e-04
  1   6  10 130  4.35250e-05
  1   6  10 132  1.85758e-05
  1   6  10 133  4.50253e-05
  1   6  10 134 -7.80482e-05
  1   6  10 135  1.19618e-05
  1   6  10 136 -5.01681e-05
  1   6  10 137  1.30148e-04
  1   6  10 138 -6.78532e-05
  1   6  10 139 -3.12165e-05
  1   6  10 140  2.38853e-05
  1   6  10 142 -1.38183e-05
  1   6  10 143  9.10653e-05
  1   6  10 144 -1.95288e-05
  1   6  10 145 -2.04546e-04
  1   6  10 146 -1.49555e-04
  1   6  10 148 -2.23221e-05
  1   6  10 149  1.75661e-04
  1   6  10 150  5.32462e-05
  1   6  10 151  1.34177e-04
  1   6  10 152 -3.88431e-05
  1   6  10 153 -5.09203e-05
  1   6  10 154 -3.67887e-05
  1   6  10 155 -7.73195e-05
  1   6  10 156 -4.42501e-05
  1   6  10 157 -1.23939e-05
  1   6  10 158 -8.75731e-05
  1   6  10 159  5.31243e-05
  1   6  10 160 -8.03036e-05
  1   6  10 161  2.02515e-05
  1   6  10 163 -1.07324e-04
  1   6  10 164  3.98703e-05
  1   6  10 165 -7.55715e-05
  1   6  10 166  1.06796e-05
  1   6  10 167  1.87746e-04
  1   6  10 168 -8.63915e-05
  1   6  10 169  7.10379e-05
  1   6  10 170 -8.29883e-05
  1   6  10 171  1.16066e-04
  1   6  10 172 -1.16994e-04
  1   6  10 173 -8.72104e-05
  1   6  10 174 -3.20125e-05
  1   6  10 175  2.07259e-05
  1   6  10 176  5.90446e-05
  1   6  10 178  2.30980e-05
  1   6  10 179 -1.63434e-04
  1   6  10 180 -1.04355e-05
  1   6  10 181  1.79244e-05
  1   6  10 182 -1.00112e-04
  1   6  10 183 -8.60992e-05
  1   6  11   7  4.24521e-04
  1   6  11   8  3.01626e-04
  1   6  11  10 -1.57540e-04
  1   6  11  11 -5.30619e-04
  1   6  11  13 -5.06466e-04
  1   6  11  14  1.45780e-04
  1   6  11  16 -1.70481e-05
  1   6  11  17  1.06035e-04
  1   6  11  21  1.93934e-05
  1   6  11  22  1.56874e-05
  1   6  11  23 -2.28183e-05
  1   6  11  24  5.33706e-05
  1   6  11  26  6.98410e-05
  1   6  11  28  1.05433e-05
  1   6  11  29 -1.53995e-04
  1   6  11  32  2.20947e-05
  1   6  11  34  3.88505e-05
  1   6  11  35  1.23034e-04
  1   6  11  37 -1.60215e-04
  1   6  11  38  1.20039e-04
  1   6  11  40 -2.23806e-05
  1   6  11  41 -4.79355e-05
  1   6  11  44 -1.86696e-04
  1   6  11  45  5.07340e-04
  1   6  11  46  3.03134e-05
  1   6  11  47 -5.10184e-05
  1   6  11  50  1.33602e-05
  1   6  11  53 -4.21330e-04
  1   6  11  54  7.81330e-05
  1   6  11  56  1.84888e-05
  1   6  11  57 -1.66948e-05
  1   6  11  58  4.10853e-05
  1   6  11  59  1.06968e-04
  1   6  11  62 -2.07354e-04
  1   6  11  63  1.54069e-04
  1   6  11  64 -5.00788e-05
  1   6  11  65 -2.37567e-04
  1   6  11  68  2.07076e-04
  1   6  11  69 -1.32075e-04
  1   6  11  70 -1.76523e-05
  1   6  11  71 -2.01990e-05
  1   6  11  73 -3.34475e-05
  1   6  11  74 -1.31082e-04
  1   6  11  76  1.34372e-04
  1   6  11  80 -1.57506e-05
  1   6  11  82 -7.96629e-05
  1   6  11  83 -2.41845e-05
  1   6  11  84 -2.62605e-05
  1   6  11  85  1.08188e-04
  1   6  11  88 -2.51128e-05
  1   6  11  89 -1.45948e-05
  1   6  11  91 -3.82434e-05
  1   6  11  92  5.83367e-05
  1   6  11  95  1.05019e-04
  1   6  11  96  2.06922e-04
  1   6  11  97  1.45934e-04
  1   6  11  98 -3.44683e-05
  1   6  11 100  2.69439e-05
  1   6  11 103  3.30432e-05
  1   6  11 104 -7.44801e-05
  1   6  11 107 -8.14996e-05
  1   6  11 109  3.69346e-05
  1   6  11 110  3.68435e-05
  1   6  11 112 -6.03189e-05
  1   6  11 113  2.81113e-05
  1   6  11 115 -6.62590e-05
  1   6  11 116 -1.56544e-04
  1   6  11 118 -1.89573e-04
  1   6  11 119 -5.93107e-05
  1   6  11 121  7.96161e-05
  1   6  11 124 -1.31828e-04
  1   6  11 125  3.36162e-05
  1   6  11 128  2.94560e-04
  1   6  11 129 -7.11235e-05
  1   6  11 131  1.18972e-05
  1   6  11 133  1.36695e-04
  1   6  11 134 -1.75761e-04
  1   6  11 136 -1.92400e-04
  1   6  11 137 -4.48144e-05
  1   6  11 141 -5.57875e-05
  1   6  11 143 -2.47768e-04
  1   6  11 144  2.34252e-05
  1   6  11 145  4.50831e-04
  1   6  11 146 -1.96218e-04
  1   6  11 148  4.25057e-04
  1   6  11 149 -8.02913e-05
  1   6  11 151  3.60878e-05
  1   6  11 152  4.23828e-04
  1   6  11 154 -6.61163e-04
  1   6  11 155  2.65321e-04
  1   6  11 158  3.17372e-05
  1   6  11 159  4.25648e-05
  1   6  11 161  2.47519e-05
  1   6  11 162  2.09684e-05
  1   6  11 163  6.86430e-05
  1   6  11 164 -2.16779e-05
  1   6  11 166  4.85270e-05
  1   6  11 167 -7.92546e-05
  1   6  11 169 -1.24351e-05
  1   6  11 170 -3.05414e-05
  1   6  11 172  1.28057e-05
  1   6  11 173 -1.47411e-05
  1   6  11 175 -1.91402e-05
  1   6  11 178  1.04539e-05
  1   6  11 179  2.69443e-05
  1   6  11 181 -5.44986e-05
  1   6  11 182  1.61622e-05
  1   6  12   7 -1.74889e-04
  1   6  12   8  2.05107e-04
  1   6  12   9  5.46062e-05
  1   6  12  10  2.75636e-05
  1   6  12  12 -2.14346e-05
  1   6  12  13  3.02562e-05
  1   6  12  14 -1.23801e-04
  1   6  12  16 -3.81613e-05
  1   6  12  17 -6.00149e-05
  1   6  12  18 -4.10649e-05
  1   6  12  19 -1.90333e-05
  1   6  12  20  7.69525e-05
  1   6  12  21  6.49222e-05
  1   6  12  22 -5.63467e-05
  1   6  12  23 -3.47661e-05
  1   6  12  24  2.97932e-05
  1   6  12  25  1.41987e-05
  1   6  12  26  3.19233e-05
  1   6  12  28  1.21033e-04
  1   6  12  29  3.38290e-05
  1   6  12  31  1.17286e-04
  1   6  12  32  3.50873e-05
  1   6  12  33  2.37122e-05
  1   6  12  34  9.48815e-05
  1   6  12  35  1.13602e-05
  1   6  12  36 -1.27258e-05
  1   6  12  38 -7.32550e-05
  1   6  12  39 -3.85277e-05
  1   6  12  40 -1.29584e-04
  1   6  12  41  1.34951e-05
  1   6  12  42 -2.15939e-05
  1   6  12  43  1.81212e-05
  1   6  12  44  4.19509e-05
  1   6  12  45 -2.08763e-04
  1   6  12  46 -1.86959e-05
  1   6  12  48 -4.06629e-05
  1   6  12  49  2.01341e-04
  1   6  12  50 -1.22437e-04
  1   6  12  51 -1.39717e-05
  1   6  12  52 -2.95323e-05
  1   6  12  53  7.82462e-05
  1   6  12  54 -2.81630e-05
  1   6  12  55  1.93125e-04
  1   6  12  56 -1.68428e-05
  1   6  12  57 -1.66673e-04
  1   6  12  58 -6.17110e-05
  1   6  12  59  2.59140e-05
  1   6  12  60  1.60454e-05
  1   6  12  62 -4.82204e-05
  1   6  12  63 -2.38912e-05
  1   6  12  64  3.04354e-04
  1   6  12  65  1.50559e-04
  1   6  12  68 -2.00675e-04
  1   6  12  69 -1.25436e-04
  1   6  12  70 -7.76052e-05
  1   6  12  71  3.19371e-04
  1   6  12  73 -1.58368e-04
  1   6  12  74  2.29319e-04
  1   6  12  76 -2.48709e-04
  1   6  12  77  1.39239e-04
  1   6  12  78 -2.01182e-05
  1   6  12  79  3.54413e-04
  1   6  12  80 -2.99969e-04
  1   6  12  81  1.02495e-05
  1   6  12  82 -2.93994e-04
  1   6  12  83  2.68037e-04
  1   6  12  84  5.50893e-05
  1   6  12  85 -1.33247e-04
  1   6  12  88 -2.94394e-04
  1   6  12  89  3.93347e-04
  1   6  12  91 -9.02588e-05
  1   6  12  92 -1.53592e-04
  1   6  12  94  7.90692e-05
  1   6  12  95 -7.19857e-05
  1   6  12  96 -2.94260e-04
  1   6  12  97  1.47988e-05
  1   6  12 100  9.86009e-05
  1   6  12 101 -6.47330e-05
  1   6  12 103  8.77027e-05
  1   6  12 104 -1.56743e-04
  1   6  12 105 -6.01901e-05
  1   6  12 107  1.84998e-04
  1   6  12 108 -3.37533e-05
  1   6  12 109 -2.18036e-05
  1   6  12 110 -3.54990e-05
  1   6  12 112 -5.24366e-05
  1   6  12 113  6.78772e-05
  1   6  12 116 -3.39757e-04
  1   6  12 117 -4.64386e-04
  1   6  12 118  1.02723e-05
  1   6  12 119 -1.19735e-05
  1   6  12 121 -8.70650e-05
  1   6  12 122  7.25272e-05
  1   6  12 123  9.66151e-05
  1   6  12 124  2.31320e-04
  1   6  12 125  4.06268e-04
  1   6  12 126 -1.75721e-05
  1   6  12 127 -7.11156e-05
  1   6  12 129  3.50876e-04
  1   6  12 131  3.46415e-05
  1   6  12 132 -2.59773e-05
  1   6  12 133  1.64539e-04
  1   6  12 135 -7.58941e-05
  1   6  12 136  5.52641e-04
  1   6  12 137  9.51580e-05
  1   6  12 138  2.62950e-05
  1   6  12 139  1.52727e-05
  1   6  12 140  1.01262e-05
  1   6  12 142 -2.83231e-05
  1   6  12 143 -3.86864e-04
  1   6  12 144  2.97458e-05
  1   6  12 145  1.99024e-04
  1   6  12 146  4.99812e-05
  1   6  12 147  1.30712e-05
  1   6  12 148 -2.95281e-04
  1   6  12 149 -3.15379e-05
  1   6  12 150 -5.45836e-05
  1   6  12 151 -7.62638e-05
  1   6  12 152  1.23672e-04
  1   6  12 153  3.88334e-04
  1   6  12 154  2.43820e-05
  1   6  12 155 -2.41044e-04
  1   6  12 156  5.10934e-04
  1   6  12 157  4.42397e-05
  1   6  12 159  1.24562e-05
  1   6  12 160  9.94652e-05
  1   6  12 161  1.18207e-04
  1   6  12 163  8.44233e-05
  1   6  12 164  8.11831e-05
  1   6  12 166 -1.98086e-05
  1   6  12 167 -3.24796e-04
  1   6  12 168  1.16089e-04
  1   6  12 169 -6.59275e-05
  1   6  12 170 -2.23435e-05
  1   6  12 171  2.03702e-04
  1   6  12 173 -3.31479e-05
  1   6  12 174  1.40890e-04
  1   6  12 175 -6.97299e-05
  1   6  12 176 -1.53345e-04
  1   6  12 177  1.66175e-04
  1   6  12 179 -3.36049e-04
  1   6  12 180  1.26676e-04
  1   6  12 181  4.35109e-05
  1   6  12 182 -4.65565e-05
  1   6  12 183 -6.64582e-05
  1   6  13   7  3.92374e-05
  1   6  13   9  2.78172e-05
  1   6  13  11 -1.48201e-05
  1   6  13  13  6.10868e-05
  1   6  13  14  1.63772e-05
  1   6  13  17  3.24004e-05
  1   6  13  19 -1.79703e-04
  1   6  13  21 -5.42966e-05
  1   6  13  23  1.19097e-05
  1   6  13  24 -5.38942e-05
  1   6  13  26  4.09170e-05
  1   6  13  27 -5.89307e-05
  1   6  13  28 -1.45148e-05
  1   6  13  30  3.84918e-05
  1   6  13  31 -2.46761e-05
  1   6  13  32  2.12797e-05
  1   6  13  34 -3.15918e-05
  1   6  13  35 -3.04186e-05
  1   6  13  36 -6.85578e-05
  1   6  13  37  1.12818e-05
  1   6  13  40  2.25684e-05
  1   6  13  42 -5.75585e-05
  1   6  13  44 -1.59560e-05
  1   6  13  45  4.30496e-05
  1   6  13  46 -1.15932e-05
  1   6  13  47  7.16642e-05
  1   6  13  49 -4.15825e-05
  1   6  13  51  6.42272e-05
  1   6  13  53 -3.21987e-05
  1   6  13  55 -1.46373e-05
  1   6  13  57  3.60398e-05
  1   6  13  58  2.44810e-05
  1   6  13  59 -3.58041e-05
  1   6  13  60  1.66855e-04
  1   6  13  63 -1.52924e-05
  1   6  13  64  4.41110e-05
  1   6  13  66 -1.02467e-05
  1   6  13  68  1.99678e-05
  1   6  13  70  7.60982e-05
  1   6  13  71 -7.35474e-05
  1   6  13  72 -6.67648e-05
  1   6  13  73  3.68610e-05
  1   6  13  75 -8.41390e-05
  1   6  13  77 -3.40906e-05
  1   6  13  79 -9.07223e-05
  1   6  13  80  3.35381e-05
  1   6  13  81 -1.37417e-05
  1   6  13  82  5.26040e-05
  1   6  13  83 -5.63119e-05
  1   6  13  84 -1.05503e-05
  1   6  13  88  4.98616e-05
  1   6  13  89 -1.00392e-04
  1   6  13  92  4.28365e-05
  1   6  13  95  5.12943e-05
  1   6  13  96  6.11654e-05
  1   6  13  97 -2.33936e-05
  1   6  13  98  2.14308e-05
  1   6  13 100  1.27610e-04
  1   6  13 102 -7.83051e-05
  1   6  13 104  2.30614e-05
  1   6  13 105 -9.48362e-05
  1   6  13 110  1.30103e-05
  1   6  13 111 -8.36845e-05
  1   6  13 116  1.00557e-04
  1   6  13 117  3.27274e-05
  1   6  13 118  3.32414e-05
  1   6  13 119 -1.37544e-05
  1   6  13 120 -3.32107e-05
  1   6  13 121  6.89643e-05
  1   6  13 122  1.03900e-04
  1   6  13 123  7.28147e-04
  1   6  13 124 -1.29362e-05
  1   6  13 125 -8.93829e-05
  1   6  13 127  1.58087e-04
  1   6  13 129 -2.51269e-05
  1   6  13 132  1.21690e-05
  1   6  13 133  1.53988e-05
  1   6  13 134 -7.52814e-05
  1   6  13 135  2.52194e-04
  1   6  13 136 -1.83713e-04
  1   6  13 137 -1.57502e-05
  1   6  13 138 -4.81051e-04
  1   6  13 140 -1.79169e-05
  1   6  13 143  8.75155e-05
  1   6  13 145 -3.40906e-05
  1   6  13 146  1.03356e-05
  1   6  13 147  2.38898e-05
  1   6  13 148 -2.28384e-05
  1   6  13 149 -2.33482e-05
  1   6  13 150 -1.27882e-04
  1   6  13 151 -3.36706e-05
  1   6  13 152 -1.04011e-04
  1   6  13 153  2.66342e-05
  1   6  13 154 -2.73394e-04
  1   6  13 155 -2.13135e-05
  1   6  13 156  1.36131e-03
  1   6  13 157 -5.84749e-05
  1   6  13 158 -4.27504e-05
  1   6  13 159 -3.60332e-05
  1   6  13 160 -5.40816e-05
  1   6  13 161 -2.77791e-05
  1   6  13 165 -1.78850e-04
  1   6  13 167  7.35952e-05
  1   6  13 168 -1.93328e-05
  1   6  13 169  1.88375e-05
  1   6  13 171 -2.96701e-05
  1   6  13 173 -3.05245e-05
  1   6  13 177 -2.14935e-05
  1   6  13 179  6.34268e-05
  1   6  13 180 -5.43824e-05
  1   6  13 181 -2.15168e-05
  1   6  13 182  2.64893e-05
  1   6  13 183  3.62291e-05
  1   6  14   7  1.85996e-05
  1   6  14  11 -2.58777e-05
  1   6  14  12 -8.12964e-05
  1   6  14  13  9.83499e-05
  1   6  14  14 -1.16876e-04
  1   6  14  15 -5.36758e-05
  1   6  14  17 -6.64038e-05
  1   6  14  20 -3.60841e-05
  1   6  14  22  7.00601e-05
  1   6  14  23 -7.01364e-05
  1   6  14  24 -5.99437e-05
  1   6  14  25  1.11831e-04
  1   6  14  26 -7.92794e-05
  1   6  14  28 -2.26256e-05
  1   6  14  29  7.25713e-05
  1   6  14  31 -8.08443e-05
  1   6  14  32 -6.77462e-05
  1   6  14  33  3.39878e-05
  1   6  14  34 -4.90562e-05
  1   6  14  35  3.20992e-05
  1   6  14  37  1.92884e-05
  1   6  14  39 -5.66256e-05
  1   6  14  40  2.28155e-05
  1   6  14  43 -2.26476e-05
  1   6  14  44  1.28949e-04
  1   6  14  45 -2.71398e-05
  1   6  14  46 -3.12622e-05
  1   6  14  47 -1.23372e-04
  1   6  14  48  2.25667e-05
  1   6  14  49 -1.37257e-05
  1   6  14  50  1.82053e-05
  1   6  14  53  6.29964e-05
  1   6  14  54  1.92160e-04
  1   6  14  56 -4.97371e-05
  1   6  14  57 -2.16301e-05
  1   6  14  58 -7.03425e-05
  1   6  14  59  8.37958e-05
  1   6  14  61 -1.74459e-05
  1   6  14  62  1.29498e-04
  1   6  14  64  4.73042e-05
  1   6  14  67 -3.53086e-05
  1   6  14  68  1.54148e-05
  1   6  14  69 -8.61021e-05
  1   6  14  70  5.47607e-05
  1   6  14  71 -4.39596e-05
  1   6  14  73 -2.24564e-05
  1   6  14  74  2.16646e-05
  1   6  14  76 -8.93691e-05
  1   6  14  77 -3.17923e-05
  1   6  14  78 -2.56981e-05
  1   6  14  80  1.63883e-04
  1   6  14  83 -8.66510e-05
  1   6  14  88 -3.48749e-05
  1   6  14  89  5.24640e-05
  1   6  14  91  7.64553e-05
  1   6  14  92  9.23486e-05
  1   6  14  96  1.17824e-04
  1   6  14  97 -6.73481e-05
  1   6  14  98 -9.01103e-05
  1   6  14  99 -4.47481e-05
  1   6  14 100 -7.59318e-05
  1   6  14 101  3.19308e-05
  1   6  14 103 -2.77072e-05
  1   6  14 104 -6.55320e-05
  1   6  14 105  1.35375e-05
  1   6  14 106 -2.63954e-05
  1   6  14 107  6.14302e-05
  1   6  14 108  1.18848e-05
  1   6  14 109 -1.16441e-04
  1   6  14 110 -3.09966e-05
  1   6  14 112 -8.33880e-05
  1   6  14 113 -1.07815e-04
  1   6  14 114 -3.22584e-05
  1   6  14 117 -8.87893e-05
  1   6  14 118 -1.63648e-05
  1   6  14 119  4.96550e-05
  1   6  14 121  3.53414e-04
  1   6  14 122 -1.84158e-04
  1   6  14 124 -4.40606e-05
  1   6  14 125 -6.81250e-05
  1   6  14 126 -2.08160e-05
  1   6  14 128 -2.99950e-05
  1   6  14 129 -6.61711e-05
  1   6  14 130 -1.41522e-04
  1   6  14 131 -2.99711e-05
  1   6  14 132 -5.10220e-05
  1   6  14 133  2.20211e-04
  1   6  14 134  1.96396e-04
  1   6  14 135 -4.51052e-05
  1   6  14 136 -1.52412e-04
  1   6  14 137 -2.40193e-04
  1   6  14 139  5.14282e-05
  1   6  14 140 -5.82695e-05
  1   6  14 141 -4.06082e-05
  1   6  14 142 -1.71590e-04
  1   6  14 143  7.35862e-05
  1   6  14 144  1.15655e-05
  1   6  14 145  6.46541e-05
  1   6  14 148  1.03990e-04
  1   6  14 149 -2.56300e-05
  1   6  14 150 -1.07878e-05
  1   6  14 151 -3.46375e-05
  1   6  14 152  2.39457e-05
  1   6  14 153  2.65850e-04
  1   6  14 155  7.64248e-04
  1   6  14 157 -7.66763e-05
  1   6  14 158  3.30501e-04
  1   6  14 159 -3.44843e-04
  1   6  14 161 -9.52435e-05
  1   6  14 162 -7.98409e-05
  1   6  14 163  4.06324e-05
  1   6  14 164 -1.16080e-04
  1   6  14 168  3.43661e-05
  1   6  14 170  1.83049e-05
  1   6  14 172  3.71676e-05
  1   6  14 173 -1.55938e-05
  1   6  14 176  3.47708e-05
  1   6  14 177 -1.06353e-04
  1   6  14 179 -5.01112e-05
  1   6  14 180  3.85303e-05
  1   6  14 182  3.78418e-05
  1   6  14 183  6.15420e-05
  1   6  15   7 -1.22072e-05
  1   6  15   8 -1.50407e-05
  1   6  15   9 -1.68130e-04
  1   6  15  11  1.68567e-05
  1   6  15  13 -1.09568e-04
  1   6  15  18  1.24445e-04
  1   6  15  19  2.89671e-04
  1   6  15  21  7.60130e-05
  1   6  15  22  1.86518e-05
  1   6  15  24 -7.08532e-05
  1   6  15  26 -1.11356e-04
  1   6  15  27  1.58496e-04
  1   6  15  29 -2.24088e-05
  1   6  15  32  3.54432e-05
  1   6  15  34 -3.32484e-05
  1   6  15  35 -4.86810e-05
  1   6  15  36  3.78392e-05
  1   6  15  38 -1.31666e-05
  1   6  15  42  6.30331e-05
  1   6  15  45  1.28462e-04
  1   6  15  47 -3.62876e-05
  1   6  15  49 -1.37301e-05
  1   6  15  50 -1.42251e-05
  1   6  15  51 -2.18133e-05
  1   6  15  53 -7.83035e-05
  1   6  15  54  4.36736e-05
  1   6  15  56  2.23192e-05
  1   6  15  57 -5.04869e-05
  1   6  15  58 -8.28596e-05
  1   6  15  59 -7.06498e-05
  1   6  15  60 -1.74348e-04
  1   6  15  62 -1.61992e-05
  1   6  15  63  6.59859e-05
  1   6  15  66 -1.99380e-05
  1   6  15  69  1.24656e-05
  1   6  15  70 -3.78407e-05
  1   6  15  71 -4.91841e-05
  1   6  15  72  9.40157e-05
  1   6  15  73 -1.18939e-05
  1   6  15  74 -1.96899e-05
  1   6  15  75  1.55913e-05
  1   6  15  81  1.57390e-05
  1   6  15  87  2.66431e-05
  1   6  15  90  1.79409e-05
  1   6  15  95  1.72889e-05
  1   6  15  96  1.30132e-05
  1   6  15  97  9.02016e-05
  1   6  15  98 -6.68193e-05
  1   6  15 100 -2.71325e-05
  1   6  15 101 -7.07159e-05
  1   6  15 102  1.15879e-04
  1   6  15 104 -1.65818e-05
  1   6  15 105  8.99832e-05
  1   6  15 107 -1.38627e-05
  1   6  15 109  2.96636e-05
  1   6  15 111  6.79468e-05
  1   6  15 112  5.43470e-05
  1   6  15 113 -5.39169e-05
  1   6  15 118 -4.25248e-05
  1   6  15 119  2.48480e-05
  1   6  15 120  1.42428e-04
  1   6  15 121 -1.86389e-04
  1   6  15 122 -3.60145e-04
  1   6  15 123 -8.43364e-04
  1   6  15 124  7.00043e-05
  1   6  15 125 -4.56987e-05
  1   6  15 127 -1.50668e-04
  1   6  15 129 -3.79763e-05
  1   6  15 131  4.39188e-05
  1   6  15 132  1.15961e-05
  1   6  15 133 -7.90179e-05
  1   6  15 134  2.17872e-04
  1   6  15 135 -3.56053e-04
  1   6  15 136  2.60522e-04
  1   6  15 137 -3.04712e-05
  1   6  15 138  6.44181e-04
  1   6  15 140 -4.78699e-05
  1   6  15 141 -5.53128e-05
  1   6  15 143  1.37265e-05
  1   6  15 145 -2.87064e-05
  1   6  15 147 -1.46431e-04
  1   6  15 148 -2.55199e-05
  1   6  15 150 -1.05523e-04
  1   6  15 151 -2.04781e-05
  1   6  15 152 -2.47494e-05
  1   6  15 154  7.61075e-04
  1   6  15 155  4.30950e-05
  1   6  15 156 -1.74521e-03
  1   6  15 158  3.40580e-04
  1   6  15 159  3.26460e-04
  1   6  15 161  2.16380e-05
  1   6  15 162  4.88534e-05
  1   6  15 163 -1.00043e-04
  1   6  15 165  2.18533e-04
  1   6  15 169 -1.24385e-05
  1   6  15 171  7.11487e-05
  1   6  15 173 -1.40144e-05
  1   6  15 175 -1.45187e-05
  1   6  15 177  3.71899e-05
  1   6  15 179 -2.11312e-05
  1   6  15 181  2.46956e-05
  1   6  15 182 -1.31368e-05
  1   6  15 183 -7.64918e-05
  1   6  16   8 -5.32840e-05
  1   6  16   9  1.29047e-04
  1   6  16  10  2.82141e-05
  1   6  16  11 -5.58987e-05
  1   6  16  12  9.96413e-05
  1   6  16  13  1.30913e-04
  1   6  16  14  9.24316e-05
  1   6  16  15  2.59313e-05
  1   6  16  18 -1.02714e-04
  1   6  16  19 -1.10858e-04
  1   6  16  20  3.82603e-05
  1   6  16  21 -4.36722e-05
  1   6  16  22 -3.15638e-05
  1   6  16  23  1.02163e-05
  1   6  16  24  1.19317e-05
  1   6  16  25 -2.44796e-05
  1   6  16  26  5.57283e-05
  1   6  16  27 -9.56461e-05
  1   6  16  28  5.97930e-05
  1   6  16  29  5.93782e-05
  1   6  16  30  2.79901e-05
  1   6  16  32 -1.02930e-04
  1   6  16  33 -5.12764e-05
  1   6  16  34  4.16740e-05
  1   6  16  35  1.61550e-05
  1   6  16  36  1.42441e-05
  1   6  16  38 -1.83060e-05
  1   6  16  39  4.49026e-05
  1   6  16  40 -5.36478e-05
  1   6  16  43  6.07108e-05
  1   6  16  44 -9.50515e-05
  1   6  16  45 -1.62531e-04
  1   6  16  46  1.79459e-05
  1   6  16  47  6.83376e-05
  1   6  16  48 -1.55828e-04
  1   6  16  49  3.36166e-05
  1   6  16  50  1.04365e-05
  1   6  16  51 -4.23421e-05
  1   6  16  52 -6.69978e-05
  1   6  16  53  6.47007e-05
  1   6  16  54 -8.45936e-05
  1   6  16  57  3.17457e-05
  1   6  16  58  1.22688e-04
  1   6  16  59  2.28670e-05
  1   6  16  60  2.71515e-05
  1   6  16  63 -5.12760e-05
  1   6  16  64  1.52584e-05
  1   6  16  65  3.22598e-05
  1   6  16  66 -1.93440e-05
  1   6  16  67  2.37074e-05
  1   6  16  68 -2.36419e-05
  1   6  16  69  4.00060e-05
  1   6  16  70  1.31532e-05
  1   6  16  71  5.65498e-05
  1   6  16  73 -3.51606e-05
  1   6  16  74  5.34663e-05
  1   6  16  75  5.39426e-05
  1   6  16  76 -1.56952e-05
  1   6  16  77 -4.80153e-05
  1   6  16  79  4.31986e-05
  1   6  16  80 -2.32420e-05
  1   6  16  81 -1.48713e-05
  1   6  16  82  3.05816e-05
  1   6  16  83 -1.30321e-05
  1   6  16  85  3.81510e-05
  1   6  16  87 -1.31550e-05
  1   6  16  91  1.90540e-05
  1   6  16  93 -1.89039e-05
  1   6  16  94  1.07100e-04
  1   6  16  95 -5.73244e-05
  1   6  16  96 -3.39146e-05
  1   6  16  97 -3.55555e-05
  1   6  16  98  8.40047e-05
  1   6  16  99 -6.99503e-05
  1   6  16 100  4.12981e-05
  1   6  16 101  2.46694e-05
  1   6  16 102 -6.59294e-05
  1   6  16 103  2.68311e-05
  1   6  16 104  2.52520e-05
  1   6  16 105 -1.84448e-05
  1   6  16 107  2.25919e-05
  1   6  16 108 -2.42697e-05
  1   6  16 109 -3.57102e-05
  1   6  16 113  5.80050e-05
  1   6  16 114 -5.24579e-05
  1   6  16 115 -4.45090e-05
  1   6  16 116  1.26060e-04
  1   6  16 117  5.76128e-05
  1   6  16 120 -6.12499e-05
  1   6  16 121 -1.25083e-05
  1   6  16 122  3.56743e-04
  1   6  16 123  1.78391e-04
  1   6  16 124 -4.46732e-05
  1   6  16 125  8.30312e-05
  1   6  16 126  7.56948e-05
  1   6  16 127  1.37173e-05
  1   6  16 129 -1.82363e-04
  1   6  16 130  7.51527e-05
  1   6  16 131  8.74399e-05
  1   6  16 132 -2.67185e-05
  1   6  16 133 -3.45138e-05
  1   6  16 134 -2.18605e-04
  1   6  16 135  1.14155e-04
  1   6  16 136 -1.80714e-04
  1   6  16 137  1.03000e-04
  1   6  16 138 -1.78206e-04
  1   6  16 139  6.16315e-05
  1   6  16 141  6.47035e-05
  1   6  16 142  6.32574e-05
  1   6  16 143  8.34558e-05
  1   6  16 144  8.23444e-05
  1   6  16 145  4.25718e-05
  1   6  16 146 -4.89251e-05
  1   6  16 147  4.55699e-05
  1   6  16 148  1.12691e-04
  1   6  16 149  7.00154e-05
  1   6  16 150  1.09378e-04
  1   6  16 151 -1.89234e-04
  1   6  16 152 -1.11027e-04
  1   6  16 153 -1.02269e-04
  1   6  16 154 -5.27432e-04
  1   6  16 155 -3.46530e-04
  1   6  16 156  4.50114e-04
  1   6  16 157 -3.27991e-04
  1   6  16 158 -4.25368e-04
  1   6  16 159 -1.10191e-04
  1   6  16 160 -5.46747e-05
  1   6  16 162 -4.66331e-05
  1   6  16 163  1.35101e-04
  1   6  16 164  4.47859e-05
  1   6  16 165 -5.70614e-05
  1   6  16 166 -1.00377e-05
  1   6  16 167  1.65033e-05
  1   6  16 168 -1.15442e-05
  1   6  16 171 -2.95747e-05
  1   6  16 172 -2.37669e-05
  1   6  16 177 -1.48643e-05
  1   6  16 180 -2.41809e-05
  1   6  16 183  3.44893e-05
  1   6  17   7  5.37628e-05
  1   6  17   8 -2.09740e-05
  1   6  17   9 -7.47314e-05
  1   6  17  10  4.57853e-05
  1   6  17  11  2.78212e-05
  1   6  17  12  1.77541e-04
  1   6  17  13 -8.43862e-05
  1   6  17  14  1.46874e-04
  1   6  17  15  4.26061e-05
  1   6  17  18  5.68734e-05
  1   6  17  19  6.18699e-05
  1   6  17  20  7.01152e-05
  1   6  17  21  3.53867e-05
  1   6  17  22 -3.17347e-05
  1   6  17  23  2.21997e-05
  1   6  17  24 -2.04296e-05
  1   6  17  25 -5.50470e-05
  1   6  17  26 -1.63540e-05
  1   6  17  27  5.59837e-05
  1   6  17  28  3.66438e-05
  1   6  17  29 -5.76237e-05
  1   6  17  30 -2.02598e-05
  1   6  17  31  2.60664e-05
  1   6  17  33 -7.68676e-05
  1   6  17  34  1.02344e-05
  1   6  17  35 -4.92570e-05
  1   6  17  36 -1.06770e-05
  1   6  17  39  7.74328e-05
  1   6  17  41  5.89202e-05
  1   6  17  43  1.16671e-04
  1   6  17  44 -1.82036e-04
  1   6  17  45  1.31413e-04
  1   6  17  46  6.50491e-05
  1   6  17  47 -2.72073e-05
  1   6  17  48 -2.77827e-04
  1   6  17  49  2.55808e-05
  1   6  17  50 -1.97531e-05
  1   6  17  51  2.47949e-05
  1   6  17  52 -1.23294e-04
  1   6  17  53 -7.91774e-05
  1   6  17  54 -5.47497e-05
  1   6  17  56  2.91149e-05
  1   6  17  58  5.62759e-05
  1   6  17  59 -1.19262e-04
  1   6  17  60 -1.10573e-05
  1   6  17  62 -3.02284e-05
  1   6  17  63 -1.97317e-05
  1   6  17  64 -4.41039e-05
  1   6  17  65 -4.79903e-05
  1   6  17  66  1.19224e-05
  1   6  17  67  4.73530e-05
  1   6  17  69  2.49074e-05
  1   6  17  70 -4.53633e-05
  1   6  17  73 -3.57464e-05
  1   6  17  74  1.28039e-04
  1   6  17  75 -3.40684e-05
  1   6  17  76  4.50966e-05
  1   6  17  77 -5.41817e-05
  1   6  17  78 -1.51519e-05
  1   6  17  79  5.81839e-05
  1   6  17  80 -1.18530e-04
  1   6  17  83 -2.02541e-05
  1   6  17  84  1.60643e-05
  1   6  17  85  7.20082e-05
  1   6  17  86  1.18323e-05
  1   6  17  88  1.19606e-05
  1   6  17  89 -1.40305e-05
  1   6  17  91  3.23103e-05
  1   6  17  93 -3.41079e-05
  1   6  17  94  1.85783e-04
  1   6  17  95 -2.26077e-05
  1   6  17  96 -2.57015e-05
  1   6  17  97  8.79503e-05
  1   6  17  98  4.37648e-05
  1   6  17  99 -1.11974e-04
  1   6  17 100  3.28663e-05
  1   6  17 101 -3.98132e-05
  1   6  17 102  3.62367e-05
  1   6  17 103  5.21297e-05
  1   6  17 105  1.50999e-05
  1   6  17 106  2.05793e-05
  1   6  17 107 -2.16489e-05
  1   6  17 108 -4.17599e-05
  1   6  17 109 -1.86669e-05
  1   6  17 110  1.40389e-05
  1   6  17 112  8.78337e-05
  1   6  17 113  1.94995e-05
  1   6  17 114 -9.06201e-05
  1   6  17 115 -1.16199e-04
  1   6  17 117  1.16273e-04
  1   6  17 120  3.73895e-05
  1   6  17 121 -3.70677e-04
  1   6  17 122 -1.64773e-05
  1   6  17 123 -9.56041e-05
  1   6  17 124  7.93611e-05
  1   6  17 125  3.86497e-05
  1   6  17 126  1.30893e-04
  1   6  17 127  1.46640e-05
  1   6  17 128  3.03060e-05
  1   6  17 129 -1.72337e-04
  1   6  17 130  1.36181e-04
  1   6  17 132 -1.07524e-04
  1   6  17 133 -1.89849e-04
  1   6  17 134 -2.76439e-05
  1   6  17 135 -5.21626e-05
  1   6  17 136  1.09441e-04
  1   6  17 137  1.47129e-04
  1   6  17 138  8.51491e-05
  1   6  17 139  1.03860e-04
  1   6  17 141  1.13731e-04
  1   6  17 142  1.34631e-04
  1   6  17 143 -8.22226e-05
  1   6  17 144  7.90939e-05
  1   6  17 145 -5.92153e-05
  1   6  17 147 -2.12061e-05
  1   6  17 148 -2.55144e-05
  1   6  17 149  1.08097e-04
  1   6  17 150 -6.59139e-05
  1   6  17 151 -1.21690e-04
  1   6  17 152  2.17592e-04
  1   6  17 153 -2.40410e-04
  1   6  17 154  4.22424e-04
  1   6  17 155 -5.67560e-04
  1   6  17 156 -2.48127e-04
  1   6  17 157 -5.70023e-04
  1   6  17 158 -1.32726e-04
  1   6  17 159  4.23460e-04
  1   6  17 160 -1.03914e-04
  1   6  17 161  6.60122e-05
  1   6  17 163  5.08406e-05
  1   6  17 164  7.88238e-05
  1   6  17 165  2.12735e-05
  1   6  17 167 -1.38031e-05
  1   6  17 168 -2.12445e-05
  1   6  17 169 -1.58165e-05
  1   6  17 171  2.53254e-05
  1   6  17 172 -2.50156e-05
  1   6  17 173 -1.91398e-05
  1   6  17 174  1.33042e-05
  1   6  17 175 -4.30018e-05
  1   6  17 179  1.88678e-05
  1   6  17 180 -5.05621e-05
  1   6  17 183 -1.36743e-05
  1   6  18   7 -2.06693e-04
  1   6  18   8 -1.80376e-04
  1   6  18  10  6.60183e-05
  1   6  18  11  2.51953e-04
  1   6  18  13  1.42785e-04
  1   6  18  14 -2.06689e-05
  1   6  18  21  7.89421e-05
  1   6  18  22  2.61261e-05
  1   6  18  23  2.61906e-05
  1   6  18  24 -6.28839e-05
  1   6  18  25 -3.68917e-05
  1   6  18  26 -8.75644e-05
  1   6  18  28 -2.58400e-05
  1   6  18  29  1.36509e-04
  1   6  18  32  1.36068e-04
  1   6  18  33 -8.12625e-05
  1   6  18  34 -1.16585e-04
  1   6  18  35 -6.08964e-05
  1   6  18  37  1.60313e-04
  1   6  18  38 -1.38463e-04
  1   6  18  40 -4.94094e-05
  1   6  18  41 -7.45608e-05
  1   6  18  44  3.29326e-05
  1   6  18  45 -2.24241e-04
  1   6  18  46  3.95226e-05
  1   6  18  47 -8.77160e-05
  1   6  18  50  1.25688e-05
  1   6  18  53  1.98230e-04
  1   6  18  54 -2.45883e-05
  1   6  18  56  6.32315e-05
  1   6  18  57 -5.78596e-05
  1   6  18  58 -3.48083e-05
  1   6  18  59  7.75933e-05
  1   6  18  62  2.16995e-04
  1   6  18  63 -1.75072e-04
  1   6  18  64  4.01647e-05
  1   6  18  65  1.83855e-04
  1   6  18  68 -9.59286e-05
  1   6  18  69  4.60408e-05
  1   6  18  70 -6.36210e-05
  1   6  18  71 -4.92746e-05
  1   6  18  74  1.26087e-05
  1   6  18  76 -6.32400e-05
  1   6  18  79 -1.23317e-05
  1   6  18  80  9.80565e-05
  1   6  18  82  8.73611e-05
  1   6  18  83  2.41800e-05
  1   6  18  84  1.14233e-05
  1   6  18  85 -4.00174e-05
  1   6  18  88  3.64425e-05
  1   6  18  89  2.01993e-05
  1   6  18  91  2.40059e-05
  1   6  18  92 -2.07621e-05
  1   6  18  95 -2.37676e-04
  1   6  18  96 -4.28106e-04
  1   6  18  97  4.87887e-05
  1   6  18  98  2.02369e-05
  1   6  18 100 -4.22372e-05
  1   6  18 101 -4.99801e-05
  1   6  18 103 -6.86357e-05
  1   6  18 104  1.32209e-04
  1   6  18 107 -2.56222e-04
  1   6  18 108 -5.33890e-05
  1   6  18 109 -1.11667e-04
  1   6  18 110 -3.87336e-05
  1   6  18 115  8.16347e-05
  1   6  18 116  4.72898e-05
  1   6  18 118  1.35041e-04
  1   6  18 119  1.66076e-04
  1   6  18 121 -2.47364e-04
  1   6  18 122 -2.28515e-04
  1   6  18 128 -2.51378e-04
  1   6  18 129  6.90057e-05
  1   6  18 131 -3.35847e-05
  1   6  18 132 -3.19552e-05
  1   6  18 133 -2.56237e-05
  1   6  18 134  4.43637e-05
  1   6  18 136  3.04490e-04
  1   6  18 137  5.55066e-05
  1   6  18 140  5.42632e-05
  1   6  18 141  4.38358e-05
  1   6  18 143  2.38140e-04
  1   6  18 145 -3.47015e-04
  1   6  18 146  2.21092e-04
  1   6  18 148 -4.42170e-04
  1   6  18 149  1.32561e-04
  1   6  18 151 -2.19572e-04
  1   6  18 152 -2.39567e-04
  1   6  18 154  9.70798e-04
  1   6  18 155 -3.80737e-04
  1   6  18 158  1.65654e-04
  1   6  18 159  2.31096e-04
  1   6  18 161 -4.14442e-05
  1   6  18 162 -3.89414e-05
  1   6  18 163 -1.59872e-04
  1   6  18 164  4.88201e-05
  1   6  18 166  3.48256e-05
  1   6  18 167 -4.90011e-05
  1   6  18 169  1.96772e-04
  1   6  18 170  6.38735e-05
  1   6  18 172 -1.39599e-05
  1   6  18 173  2.50475e-05
  1   6  18 175  5.19619e-05
  1   6  18 176 -1.32775e-05
  1   6  18 178  2.50006e-05
  1   6  18 179  8.49386e-05
  1   6  18 181 -1.09948e-04
  1   6  18 182  3.69388e-05
  1   7   8   7  1.19807e-05
  1   7   8   8 -1.18168e-05
  1   7   8  10  3.03377e-05
  1   7   8  13  1.28617e-05
  1   7   8  14  2.29443e-04
  1   7   8  16 -2.01184e-04
  1   7   8  22 -8.03187e-05
  1   7   8  23  1.87487e-04
  1   7   8  24  2.43359e-05
  1   7   8  25  1.35087e-04
  1   7   8  26 -4.70136e-05
  1   7   8  28 -4.73012e-05
  1   7   8  32 -1.09721e-04
  1   7   8  33 -7.11745e-04
  1   7   8  34 -5.11937e-05
  1   7   8  37 -1.05225e-04
  1   7   8  38 -1.00681e-04
  1   7   8  40  1.87680e-04
  1   7   8  41 -1.64760e-04
  1   7   8  44 -1.07918e-04
  1   7   8  45 -2.99002e-05
  1   7   8  46 -5.42384e-04
  1   7   8  47 -1.91889e-04
  1   7   8  49  5.27708e-05
  1   7   8  50 -2.66607e-05
  1   7   8  53  3.91900e-05
  1   7   8  54  1.58927e-04
  1   7   8  58  6.15816e-05
  1   7   8  59 -1.01533e-04
  1   7   8  62 -6.79851e-05
  1   7   8  63 -7.79266e-05
  1   7   8  68 -7.45595e-05
  1   7   8  69 -1.20754e-04
  1   7   8  70 -3.75614e-05
  1   7   8  71  6.09835e-05
  1   7   8  73 -2.53097e-05
  1   7   8  77  2.42885e-05
  1   7   8  80  1.16869e-05
  1   7   8  84  5.21070e-05
  1   7   8  88 -1.15677e-05
  1   7   8  89  1.10805e-05
  1   7   8  91  2.35467e-05
  1   7   8  92  1.55034e-05
  1   7   8  96 -1.12336e-05
  1   7   8  98 -1.89563e-05
  1   7   8 100  7.90356e-05
  1   7   8 101 -1.73307e-05
  1   7   8 103 -1.97191e-05
  1   7   8 108  1.68301e-05
  1   7   8 109  2.11020e-05
  1   7   8 110 -1.10706e-04
  1   7   8 113 -3.64680e-05
  1   7   8 115  5.96785e-05
  1   7   8 116 -2.93938e-05
  1   7   8 118  2.79226e-05
  1   7   8 119  3.60452e-04
  1   7   8 121  1.09009e-04
  1   7   8 122 -1.12861e-04
  1   7   8 124  2.42162e-05
  1   7   8 125  6.46465e-05
  1   7   8 128 -1.23642e-04
  1   7   8 129  5.15548e-04
  1   7   8 131  5.93916e-05
  1   7   8 132 -1.03334e-04
  1   7   8 133  6.39604e-05
  1   7   8 134  5.70840e-05
  1   7   8 137  1.30337e-05
  1   7   8 140  1.99681e-05
  1   7   8 144 -1.61902e-05
  1   7   8 145 -4.71923e-04
  1   7   8 146 -7.83081e-04
  1   7   8 148 -5.56682e-05
  1   7   8 149  7.09464e-04
  1   7   8 151  1.56174e-04
  1   7   8 152 -3.68995e-05
  1   7   8 154 -2.17277e-05
  1   7   8 155 -7.62266e-04
  1   7   8 158  6.02733e-05
  1   7   8 159  2.03171e-05
  1   7   8 161 -3.01999e-05
  1   7   8 162  2.59048e-05
  1   7   8 166 -2.69208e-05
  1   7   8 167 -1.50888e-05
  1   7   8 172 -1.69086e-05
  1   7   8 173  1.37705e-04
  1   7   8 176 -1.85514e-05
  1   7   8 178 -1.63987e-05
  1   7   8 179  1.39038e-05
  1   7   8 180  1.07132e-05
  1   7   8 182 -1.97304e-05
  1   7   9   7 -1.23042e-05
  1   7   9   8 -1.21128e-05
  1   7   9  11 -2.98905e-05
  1   7   9  13  2.35968e-04
  1   7   9  14 -6.41666e-05
  1   7   9  16 -5.14069e-05
  1   7   9  17  2.30861e-04
  1   7   9  21 -7.98649e-05
  1   7   9  23 -1.34644e-05
  1   7   9  24  1.50181e-04
  1   7   9  25 -4.90322e-05
  1   7   9  26 -1.33962e-04
  1   7   9  29 -4.73798e-05
  1   7   9  32 -7.06488e-04
  1   7   9  33  1.75323e-04
  1   7   9  35 -4.99017e-05
  1   7   9  37  1.25645e-04
  1   7   9  38 -1.25717e-04
  1   7   9  40  1.30430e-04
  1   7   9  41  1.45132e-04
  1   7   9  44  3.07545e-05
  1   7   9  45 -1.08242e-04
  1   7   9  46  2.66587e-04
  1   7   9  47 -5.59718e-04
  1   7   9  49  2.65843e-05
  1   7   9  50  5.11484e-05
  1   7   9  53 -1.58505e-04
  1   7   9  54  3.89170e-05
  1   7   9  58  1.19571e-04
  1   7   9  59  4.26194e-05
  1   7   9  62  6.66316e-05
  1   7   9  63 -6.50342e-05
  1   7   9  68  1.21096e-04
  1   7   9  69 -7.77313e-05
  1   7   9  70  4.28031e-05
  1   7   9  71  2.69136e-05
  1   7   9  74 -2.49348e-05
  1   7   9  76  2.25698e-05
  1   7   9  79 -1.02046e-05
  1   7   9  80 -1.41575e-05
  1   7   9  82  1.02275e-05
  1   7   9  85  5.07734e-05
  1   7   9  91  1.51148e-05
  1   7   9  92 -2.26847e-05
  1   7   9  95  2.76826e-05
  1   7   9  96  1.47032e-05
  1   7   9  97  3.22144e-05
  1   7   9 101  7.99340e-05
  1   7   9 104 -1.11174e-05
  1   7   9 107 -3.26583e-05
  1   7   9 109  1.11580e-04
  1   7   9 110  2.21416e-05
  1   7   9 112  4.13224e-05
  1   7   9 113 -2.11612e-05
  1   7   9 115 -2.90939e-05
  1   7   9 116 -5.88926e-05
  1   7   9 118 -3.70613e-04
  1   7   9 119  1.06720e-04
  1   7   9 121 -1.13400e-04
  1   7   9 122 -1.11016e-04
  1   7   9 124 -6.38398e-05
  1   7   9 125  2.20355e-05
  1   7   9 128  5.72770e-04
  1   7   9 129 -1.62100e-04
  1   7   9 131  1.03934e-04
  1   7   9 132  6.02892e-05
  1   7   9 133 -5.59673e-05
  1   7   9 134  6.29967e-05
  1   7   9 136 -1.31383e-05
  1   7   9 137  1.11880e-05
  1   7   9 141  1.98717e-05
  1   7   9 143 -1.50592e-05
  1   7   9 145  7.79412e-04
  1   7   9 146 -4.50241e-04
  1   7   9 148  7.15664e-04
  1   7   9 149 -6.73713e-05
  1   7   9 151  3.81210e-05
  1   7   9 152  1.54517e-04
  1   7   9 154 -7.79272e-04
  1   7   9 155  1.86522e-04
  1   7   9 161  2.92709e-05
  1   7   9 162  2.84805e-05
  1   7   9 166  1.56141e-05
  1   7   9 167 -2.50995e-05
  1   7   9 173 -4.65475e-05
  1   7   9 175 -1.32728e-05
  1   7   9 176  1.19155e-05
  1   7   9 178  1.51522e-05
  1   7   9 179  1.20759e-05
  1   7   9 181 -3.41136e-05
  1   7  10   9 -1.64518e-05
  1   7  10  13 -2.03682e-05
  1   7  10  18  3.09835e-05
  1   7  10  22  1.95992e-05
  1   7  10  26 -5.38567e-05
  1   7  10  27  2.12022e-05
  1   7  10  30 -1.02220e-05
  1   7  10  33 -1.28774e-05
  1   7  10  38 -1.18275e-05
  1   7  10  41  3.82311e-05
  1   7  10  42  1.01363e-05
  1   7  10  44  2.51141e-05
  1   7  10  46 -1.41902e-05
  1   7  10  47 -2.18307e-05
  1   7  10  50  2.29522e-05
  1   7  10  54  1.52139e-05
  1   7  10  55 -1.22251e-05
  1   7  10  60 -1.74267e-05
  1   7  10  64 -3.05261e-05
  1   7  10  65 -2.18522e-05
  1   7  10  66  3.59890e-05
  1   7  10  68  3.43952e-05
  1   7  10  69  1.66926e-05
  1   7  10  73 -3.60775e-05
  1   7  10  74 -2.95558e-05
  1   7  10  79 -1.21391e-05
  1   7  10  80 -1.75659e-05
  1   7  10  82  1.37950e-05
  1   7  10  84 -1.43282e-05
  1   7  10  85  2.05151e-05
  1   7  10  88  2.08863e-05
  1   7  10  89  1.32339e-05
  1   7  10  90 -1.72045e-05
  1   7  10  91  3.33485e-05
  1   7  10  95  1.35594e-05
  1   7  10  96  1.16079e-05
  1   7  10  97 -1.11977e-04
  1   7  10 101  1.77959e-05
  1   7  10 102  2.17560e-05
  1   7  10 103 -2.59929e-05
  1   7  10 105  2.03336e-05
  1   7  10 110  1.68377e-05
  1   7  10 112 -7.25689e-05
  1   7  10 113 -1.21861e-05
  1   7  10 118 -1.70790e-05
  1   7  10 120 -3.87601e-05
  1   7  10 121 -1.02442e-05
  1   7  10 122 -1.43484e-05
  1   7  10 123 -5.56604e-05
  1   7  10 124 -3.27850e-05
  1   7  10 125  2.51920e-05
  1   7  10 128 -1.88273e-05
  1   7  10 129  2.51726e-05
  1   7  10 131  2.34284e-05
  1   7  10 132  1.19881e-05
  1   7  10 135 -5.83819e-05
  1   7  10 137 -1.19277e-05
  1   7  10 138  5.56039e-05
  1   7  10 141  1.72276e-05
  1   7  10 143  2.89225e-05
  1   7  10 144  1.25567e-05
  1   7  10 145  6.14985e-05
  1   7  10 147  7.59280e-05
  1   7  10 148  2.08297e-05
  1   7  10 149  3.58777e-05
  1   7  10 150  1.12195e-04
  1   7  10 151 -1.47015e-05
  1   7  10 153 -2.05458e-05
  1   7  10 154  1.61026e-05
  1   7  10 156 -1.62939e-04
  1   7  10 158 -1.51823e-05
  1   7  10 159 -1.58192e-05
  1   7  10 162  3.53400e-05
  1   7  10 165  3.59518e-05
  1   7  10 166  1.85677e-05
  1   7  10 169 -1.46689e-05
  1   7  10 173  2.50339e-05
  1   7  10 174 -2.76113e-05
  1   7  10 179  6.05761e-05
  1   7  10 180  2.82895e-05
  1   7  10 181  1.48548e-05
  1   7  10 182  1.87042e-05
  1   7  11   7  5.01134e-05
  1   7  11   8 -3.04438e-05
  1   7  11  10 -1.48228e-05
  1   7  11  12 -2.46147e-04
  1   7  11  13 -9.51257e-05
  1   7  11  15 -2.41722e-04
  1   7  11  16  1.46903e-05
  1   7  11  20 -1.74920e-05
  1   7  11  23 -7.75173e-05
  1   7  11  25 -1.55576e-05
  1   7  11  29 -3.17042e-05
  1   7  11  30 -1.30261e-05
  1   7  11  31  9.21292e-05
  1   7  11  32 -2.16948e-04
  1   7  11  33  1.97401e-05
  1   7  11  35 -1.17260e-05
  1   7  11  37 -7.84241e-05
  1   7  11  38  2.67514e-05
  1   7  11  39 -7.08242e-05
  1   7  11  40 -3.42271e-05
  1   7  11  41  3.38690e-05
  1   7  11  42 -1.07598e-05
  1   7  11  43 -8.64366e-05
  1   7  11  44  3.07133e-05
  1   7  11  47 -1.10210e-05
  1   7  11  48  1.90462e-04
  1   7  11  49 -1.64656e-05
  1   7  11  51  1.62519e-05
  1   7  11  52  1.67886e-04
  1   7  11  53 -1.49350e-05
  1   7  11  55  1.06614e-05
  1   7  11  56  3.32834e-05
  1   7  11  57 -5.64353e-05
  1   7  11  58 -1.01719e-04
  1   7  11  59  2.05108e-04
  1   7  11  61 -9.25651e-05
  1   7  11  62 -1.11567e-04
  1   7  11  63  4.31492e-05
  1   7  11  64  1.28178e-04
  1   7  11  65  6.73497e-05
  1   7  11  66  1.26829e-05
  1   7  11  67 -5.18335e-05
  1   7  11  68  2.75263e-05
  1   7  11  69  1.32997e-05
  1   7  11  70 -1.41683e-05
  1   7  11  71  2.06130e-05
  1   7  11  73  1.37652e-04
  1   7  11  74  1.16236e-04
  1   7  11  76 -4.96995e-05
  1   7  11  77 -1.17290e-04
  1   7  11  78 -3.73742e-05
  1   7  11  79  6.89152e-05
  1   7  11  80 -4.63574e-04
  1   7  11  81  1.56187e-05
  1   7  11  82 -3.49345e-05
  1   7  11  83  1.71429e-04
  1   7  11  84 -1.41824e-04
  1   7  11  85 -9.34066e-05
  1   7  11  86  4.94100e-05
  1   7  11  88  3.68862e-04
  1   7  11  89  1.45226e-04
  1   7  11  91  1.72546e-05
  1   7  11  92  2.36409e-05
  1   7  11  93  2.25921e-05
  1   7  11  94 -2.95888e-04
  1   7  11  95 -7.79714e-05
  1   7  11  96  3.86194e-05
  1   7  11  97 -4.21576e-05
  1   7  11  98 -9.08038e-05
  1   7  11  99  5.36601e-05
  1   7  11 101  1.84738e-05
  1   7  11 102 -1.29143e-05
  1   7  11 103  4.68235e-05
  1   7  11 104  4.80326e-05
  1   7  11 106 -1.25227e-05
  1   7  11 107  1.12057e-05
  1   7  11 108 -1.39763e-04
  1   7  11 109  1.35558e-05
  1   7  11 110 -3.15102e-05
  1   7  11 112  1.96635e-05
  1   7  11 113  6.02469e-05
  1   7  11 114  4.08064e-05
  1   7  11 117 -1.52339e-04
  1   7  11 118 -3.14216e-05
  1   7  11 119 -4.72019e-05
  1   7  11 120  2.12055e-05
  1   7  11 121 -3.16954e-05
  1   7  11 122  1.76588e-05
  1   7  11 124 -3.10554e-05
  1   7  11 125 -2.96739e-05
  1   7  11 126 -5.46040e-05
  1   7  11 128  1.75752e-04
  1   7  11 130 -1.35023e-04
  1   7  11 132  6.17025e-05
  1   7  11 134 -1.52944e-05
  1   7  11 135  3.08222e-05
  1   7  11 137  5.13419e-05
  1   7  11 138 -1.12632e-04
  1   7  11 139 -4.45408e-05
  1   7  11 140  9.96644e-05
  1   7  11 141 -2.84399e-05
  1   7  11 142 -2.23260e-04
  1   7  11 143 -1.05144e-05
  1   7  11 144 -1.75776e-04
  1   7  11 145  8.06573e-05
  1   7  11 146  7.70848e-05
  1   7  11 148 -2.02929e-05
  1   7  11 149 -1.31307e-04
  1   7  11 151  2.18293e-05
  1   7  11 153  1.85799e-04
  1   7  11 154 -2.76495e-04
  1   7  11 155  5.23431e-05
  1   7  11 156 -5.89331e-05
  1   7  11 157  3.87734e-04
  1   7  11 158  5.69468e-05
  1   7  11 159 -7.85194e-05
  1   7  11 161 -5.78034e-05
  1   7  11 162  1.15896e-05
  1   7  11 164  1.53505e-04
  1   7  11 165  1.02743e-04
  1   7  11 166 -1.11218e-05
  1   7  11 167  1.22103e-05
  1   7  11 168  1.98986e-05
  1   7  11 170  1.73586e-04
  1   7  11 171  5.44860e-05
  1   7  11 173  1.96033e-04
  1   7  11 174 -7.30259e-05
  1   7  11 175 -4.23950e-05
  1   7  11 176  6.08982e-05
  1   7  11 177  1.54747e-04
  1   7  11 178  1.39997e-04
  1   7  11 179  6.58965e-05
  1   7  11 180 -3.62515e-04
  1   7  11 181 -3.02469e-05
  1   7  11 182  3.11364e-05
  1   7  11 183 -1.74125e-04
  1   7  12   8  1.01232e-05
  1   7  12  11 -3.26309e-05
  1   7  12  13 -9.21150e-05
  1   7  12  14  1.41919e-05
  1   7  12  17 -1.64480e-05
  1   7  12  21  8.51083e-05
  1   7  12  23 -3.20954e-05
  1   7  12  24  4.33200e-05
  1   7  12  25 -6.53709e-05
  1   7  12  26 -6.29636e-05
  1   7  12  28 -1.24319e-05
  1   7  12  29 -7.71764e-05
  1   7  12  32 -1.24364e-04
  1   7  12  33  2.56583e-05
  1   7  12  34 -1.14561e-05
  1   7  12  35 -2.21487e-05
  1   7  12  38  1.00321e-05
  1   7  12  40  2.25034e-05
  1   7  12  41  3.42268e-05
  1   7  12  46  4.58512e-05
  1   7  12  47 -1.07194e-04
  1   7  12  53 -3.94160e-05
  1   7  12  54  1.00251e-05
  1   7  12  56  1.77202e-05
  1   7  12  57 -2.19885e-05
  1   7  12  59 -3.11176e-05
  1   7  12  62 -1.25046e-05
  1   7  12  63  1.94568e-05
  1   7  12  65 -2.70877e-05
  1   7  12  68 -1.64923e-05
  1   7  12  69  1.58404e-05
  1   7  12  70 -2.19457e-05
  1   7  12  71 -4.30741e-05
  1   7  12  73 -1.33381e-05
  1   7  12  74 -1.99523e-05
  1   7  12  76  2.22055e-05
  1   7  12  80  2.16801e-05
  1   7  12  82 -2.49423e-05
  1   7  12  85  1.48254e-05
  1   7  12  91  1.31926e-05
  1   7  12  92 -1.76248e-05
  1   7  12  95 -2.47249e-04
  1   7  12  96 -1.64339e-05
  1   7  12  97  5.40235e-05
  1   7  12  98 -3.14255e-05
  1   7  12 101 -1.36693e-05
  1   7  12 103  1.19730e-05
  1   7  12 104  1.98977e-05
  1   7  12 107 -5.84073e-05
  1   7  12 109  6.60867e-05
  1   7  12 112  1.32917e-05
  1   7  12 118 -1.26482e-04
  1   7  12 119  2.72015e-05
  1   7  12 121 -3.61130e-04
  1   7  12 122 -4.26085e-04
  1   7  12 124 -1.07084e-05
  1   7  12 128  1.70644e-04
  1   7  12 129 -3.93971e-05
  1   7  12 131  5.47559e-05
  1   7  12 132  2.99187e-05
  1   7  12 133 -1.37200e-04
  1   7  12 134  2.30225e-04
  1   7  12 136  3.26822e-04
  1   7  12 137  5.10071e-05
  1   7  12 143 -1.77172e-05
  1   7  12 145  1.42124e-04
  1   7  12 146 -8.95256e-05
  1   7  12 148  9.77942e-05
  1   7  12 149 -2.11928e-05
  1   7  12 152 -7.82637e-05
  1   7  12 154  8.46115e-04
  1   7  12 155 -1.91441e-04
  1   7  12 158  1.21121e-04
  1   7  12 159  1.61428e-04
  1   7  12 163 -1.25327e-04
  1   7  12 164  2.25659e-05
  1   7  12 169 -2.58456e-05
  1   7  12 175 -1.59936e-05
  1   7  12 178 -1.66445e-05
  1   7  12 181  2.95142e-05
  1   7  13   9  9.01404e-05
  1   7  13  10  3.20640e-05
  1   7  13  13 -2.48285e-05
  1   7  13  14 -9.28078e-05
  1   7  13  16  1.92414e-05
  1   7  13  22  8.42363e-05
  1   7  13  23  2.61434e-05
  1   7  13  25  4.76521e-05
  1   7  13  26 -1.67747e-05
  1   7  13  28 -7.95232e-05
  1   7  13  29  1.50400e-05
  1   7  13  32 -1.30821e-05
  1   7  13  33 -1.28145e-04
  1   7  13  34 -1.96522e-05
  1   7  13  37  1.24416e-05
  1   7  13  40  3.50350e-05
  1   7  13  41 -3.10250e-05
  1   7  13  46 -1.03758e-04
  1   7  13  47 -3.00831e-05
  1   7  13  49  1.29619e-05
  1   7  13  53  1.26667e-05
  1   7  13  54  3.39222e-05
  1   7  13  56 -1.92186e-05
  1   7  13  57 -1.78286e-05
  1   7  13  58 -2.26668e-05
  1   7  13  62  1.41564e-05
  1   7  13  63  2.43427e-05
  1   7  13  64 -2.28974e-05
  1   7  13  68  1.45793e-05
  1   7  13  69  2.35701e-05
  1   7  13  70  6.81177e-05
  1   7  13  71 -4.98191e-05
  1   7  13  73 -2.40267e-05
  1   7  13  74  1.04730e-05
  1   7  13  77  2.30091e-05
  1   7  13  79  1.12116e-05
  1   7  13  83  2.93632e-05
  1   7  13  84  1.20310e-05
  1   7  13  91  1.71071e-05
  1   7  13  92  1.27472e-05
  1   7  13  95 -8.93399e-05
  1   7  13  96 -1.23463e-04
  1   7  13  97 -1.94762e-05
  1   7  13  98 -6.12441e-05
  1   7  13 100 -1.75253e-05
  1   7  13 101 -1.19561e-05
  1   7  13 103  2.40810e-05
  1   7  13 108  7.34347e-05
  1   7  13 110 -6.59108e-05
  1   7  13 113 -1.58559e-05
  1   7  13 118  1.37931e-05
  1   7  13 119  1.22859e-04
  1   7  13 121  4.21158e-04
  1   7  13 122 -3.60262e-04
  1   7  13 125  1.17544e-05
  1   7  13 129  1.64485e-04
  1   7  13 131  3.04111e-05
  1   7  13 132 -5.49885e-05
  1   7  13 133  2.29947e-04
  1   7  13 134  1.36355e-04
  1   7  13 136  5.82386e-05
  1   7  13 137 -3.25229e-04
  1   7  13 143  2.44658e-05
  1   7  13 144 -1.60032e-05
  1   7  13 145 -9.60670e-05
  1   7  13 146 -1.54754e-04
  1   7  13 148 -2.70318e-05
  1   7  13 149  9.82445e-05
  1   7  13 151 -1.09254e-05
  1   7  13 152  2.79527e-04
  1   7  13 154  1.73544e-04
  1   7  13 155  9.15841e-04
  1   7  13 158  1.75319e-04
  1   7  13 159 -1.10047e-04
  1   7  13 161 -1.15918e-05
  1   7  13 162  1.02110e-05
  1   7  13 163 -2.60163e-05
  1   7  13 164 -1.17743e-04
  1   7  13 170  2.56820e-05
  1   7  13 173  1.38946e-05
  1   7  13 182  2.45058e-05
  1   7  14   7 -1.28563e-05
  1   7  14  10 -1.85150e-05
  1   7  14  11 -4.83422e-05
  1   7  14  13  1.87550e-04
  1   7  14  14 -4.83914e-05
  1   7  14  16 -1.83324e-05
  1   7  14  17  1.88055e-04
  1   7  14  21 -1.47328e-04
  1   7  14  22  1.93124e-05
  1   7  14  23  4.34858e-05
  1   7  14  25  3.19191e-05
  1   7  14  26  6.50131e-05
  1   7  14  29  2.87268e-05
  1   7  14  32 -1.11106e-04
  1   7  14  33  3.50344e-05
  1   7  14  35  1.46051e-05
  1   7  14  37  6.98391e-05
  1   7  14  38 -5.53377e-05
  1   7  14  40  4.54672e-05
  1   7  14  41  3.06874e-05
  1   7  14  44 -2.70340e-05
  1   7  14  45  7.33805e-05
  1   7  14  46  8.34450e-05
  1   7  14  47 -1.29814e-04
  1   7  14  50  1.81374e-05
  1   7  14  53 -5.49387e-05
  1   7  14  56 -3.69294e-05
  1   7  14  57  3.69232e-05
  1   7  14  58  7.28332e-05
  1   7  14  59  8.47561e-05
  1   7  14  62  1.03804e-05
  1   7  14  65 -2.08984e-05
  1   7  14  68  7.29904e-05
  1   7  14  69 -1.87567e-05
  1   7  14  70  7.79497e-05
  1   7  14  76  1.85266e-05
  1   7  14  80 -4.39151e-05
  1   7  14  82  4.13494e-05
  1   7  14  95  2.39521e-04
  1   7  14  96  1.99939e-04
  1   7  14  97 -7.85795e-05
  1   7  14  98  2.30668e-05
  1   7  14 101 -1.46214e-05
  1   7  14 103  1.57113e-05
  1   7  14 104 -3.34994e-05
  1   7  14 107  4.04924e-05
  1   7  14 108  1.34413e-05
  1   7  14 109 -5.65437e-05
  1   7  14 110 -1.37895e-05
  1   7  14 112  1.54823e-05
  1   7  14 113 -1.14087e-05
  1   7  14 115 -2.40862e-05
  1   7  14 116 -5.12408e-05
  1   7  14 118 -7.20476e-05
  1   7  14 119  1.29731e-04
  1   7  14 121  5.13604e-04
  1   7  14 122  4.81977e-04
  1   7  14 124  3.56015e-05
  1   7  14 125 -1.29006e-05
  1   7  14 128  2.58587e-04
  1   7  14 129 -1.09978e-04
  1   7  14 131 -5.53441e-05
  1   7  14 132 -3.27443e-05
  1   7  14 133  2.31387e-04
  1   7  14 134 -3.09688e-04
  1   7  14 136 -4.99044e-04
  1   7  14 137 -1.41193e-04
  1   7  14 140 -1.19421e-05
  1   7  14 141 -3.56419e-05
  1   7  14 143 -1.75494e-05
  1   7  14 145  4.79102e-04
  1   7  14 146 -1.66571e-04
  1   7  14 148  4.05076e-04
  1   7  14 149 -6.78926e-05
  1   7  14 151  1.08424e-05
  1   7  14 152  9.54020e-05
  1   7  14 154 -1.83427e-03
  1   7  14 155  5.67237e-04
  1   7  14 158 -1.42050e-04
  1   7  14 159 -1.21038e-04
  1   7  14 162  2.33294e-05
  1   7  14 163  1.77748e-04
  1   7  14 164 -6.03241e-05
  1   7  14 166  1.14103e-05
  1   7  14 169  3.91242e-05
  1   7  14 170  1.40976e-05
  1   7  14 175  2.53295e-05
  1   7  14 176 -1.22638e-05
  1   7  14 179 -1.21041e-05
  1   7  14 181 -7.75628e-05
  1   7  14 182  3.09101e-05
  1   7  15   8 -1.25423e-05
  1   7  15  10  4.55047e-05
  1   7  15  11 -1.67799e-05
  1   7  15  13  3.63704e-05
  1   7  15  14  1.89870e-04
  1   7  15  16 -1.71237e-04
  1   7  15  17  1.15967e-05
  1   7  15  21 -1.94327e-05
  1   7  15  22 -1.50995e-04
  1   7  15  23  5.43564e-05
  1   7  15  25 -7.01792e-05
  1   7  15  26  3.52010e-05
  1   7  15  28  2.83953e-05
  1   7  15  29 -1.05481e-05
  1   7  15  33 -1.11892e-04
  1   7  15  34  1.58724e-05
  1   7  15  37 -3.81611e-05
  1   7  15  38 -5.47060e-05
  1   7  15  40  4.73335e-05
  1   7  15  41 -4.74760e-05
  1   7  15  44  7.73585e-05
  1   7  15  45  2.45744e-05
  1   7  15  46 -1.17537e-04
  1   7  15  47 -4.34568e-05
  1   7  15  49  1.66560e-05
  1   7  15  54  5.58238e-05
  1   7  15  56  3.77341e-05
  1   7  15  57  3.52300e-05
  1   7  15  58  1.15366e-04
  1   7  15  59 -8.27277e-05
  1   7  15  62 -1.00846e-05
  1   7  15  64 -1.75890e-05
  1   7  15  68 -3.72821e-05
  1   7  15  69 -7.78678e-05
  1   7  15  70 -5.45661e-05
  1   7  15  71  1.64059e-04
  1   7  15  73  1.07469e-05
  1   7  15  77  1.47943e-05
  1   7  15  79 -5.37189e-05
  1   7  15  82  1.13134e-05
  1   7  15  83 -3.32356e-05
  1   7  15  95  2.02732e-04
  1   7  15  96 -1.29071e-04
  1   7  15  97  1.68536e-05
  1   7  15  98  6.14187e-05
  1   7  15 100 -1.60698e-05
  1   7  15 103 -3.55110e-05
  1   7  15 104 -1.64330e-05
  1   7  15 108 -2.85584e-05
  1   7  15 109 -1.31807e-05
  1   7  15 110  5.92239e-05
  1   7  15 112  9.03015e-05
  1   7  15 113 -2.26228e-05
  1   7  15 115  5.23460e-05
  1   7  15 116 -2.73808e-05
  1   7  15 119  1.09631e-04
  1   7  15 121 -4.76067e-04
  1   7  15 122  5.12623e-04
  1   7  15 124 -1.06060e-05
  1   7  15 125 -4.97145e-05
  1   7  15 128 -1.98538e-05
  1   7  15 129  2.15791e-04
  1   7  15 131 -3.71281e-05
  1   7  15 132  6.22063e-05
  1   7  15 133 -3.07084e-04
  1   7  15 134 -2.32712e-04
  1   7  15 136 -1.38786e-04
  1   7  15 137  5.07133e-04
  1   7  15 140 -3.39475e-05
  1   7  15 144 -1.77666e-05
  1   7  15 145 -2.49552e-04
  1   7  15 146 -5.11391e-04
  1   7  15 148 -2.46876e-05
  1   7  15 149  3.98526e-04
  1   7  15 151  9.13779e-05
  1   7  15 152 -1.59430e-05
  1   7  15 154 -4.53381e-04
  1   7  15 155 -1.80972e-03
  1   7  15 158 -8.98036e-05
  1   7  15 159  6.00926e-05
  1   7  15 163  6.17629e-05
  1   7  15 164  1.78750e-04
  1   7  15 166 -1.01177e-05
  1   7  15 167 -1.10749e-05
  1   7  15 169  1.35338e-05
  1   7  15 170 -3.78727e-05
  1   7  15 173  3.78230e-05
  1   7  15 176  3.45460e-05
  1   7  15 178  1.70817e-05
  1   7  15 181 -2.91545e-05
  1   7  15 182 -7.84438e-05
  1   7  16   8 -5.30185e-05
  1   7  16  10 -1.51529e-05
  1   7  16  11  1.46871e-05
  1   7  16  13 -1.87561e-05
  1   7  16  14 -2.48457e-05
  1   7  16  16  1.03361e-04
  1   7  16  17 -6.77604e-05
  1   7  16  21  8.44799e-05
  1   7  16  22  1.24031e-04
  1   7  16  23 -9.17936e-05
  1   7  16  24  3.51766e-05
  1   7  16  28 -1.15585e-05
  1   7  16  29 -1.32104e-05
  1   7  16  32  1.85828e-04
  1   7  16  33  2.09625e-04
  1   7  16  34  2.50830e-05
  1   7  16  38  5.69517e-05
  1   7  16  40 -3.57695e-05
  1   7  16  41  3.38491e-05
  1   7  16  44 -1.40431e-04
  1   7  16  45 -1.51248e-04
  1   7  16  46  1.96419e-04
  1   7  16  47  3.10015e-04
  1   7  16  53  4.80351e-05
  1   7  16  54 -1.38059e-04
  1   7  16  57 -2.21459e-05
  1   7  16  58 -1.29757e-04
  1   7  16  59  4.45266e-05
  1   7  16  63  2.08198e-05
  1   7  16  64  2.47379e-05
  1   7  16  69  1.36080e-04
  1   7  16  71 -1.42785e-04
  1   7  16  76 -2.79934e-05
  1   7  16  77 -5.65603e-05
  1   7  16  79  2.56883e-05
  1   7  16  80  1.45670e-05
  1   7  16  84 -2.99933e-05
  1   7  16  85 -1.94606e-05
  1   7  16  89  1.81943e-05
  1   7  16  95 -2.87153e-04
  1   7  16  96  1.92293e-05
  1   7  16  97 -1.59578e-05
  1   7  16 100  4.52823e-05
  1   7  16 101  2.71308e-05
  1   7  16 103  6.68195e-05
  1   7  16 104  5.37798e-05
  1   7  16 107 -1.75831e-05
  1   7  16 108  4.71919e-05
  1   7  16 112 -1.65433e-04
  1   7  16 113  1.28409e-04
  1   7  16 115 -1.12362e-04
  1   7  16 116  1.55922e-04
  1   7  16 118  1.42422e-04
  1   7  16 119 -3.95452e-04
  1   7  16 121  8.58910e-05
  1   7  16 122 -3.15849e-04
  1   7  16 124 -3.28626e-05
  1   7  16 125  1.07529e-04
  1   7  16 128 -2.08141e-04
  1   7  16 129 -2.40453e-04
  1   7  16 131  6.41117e-05
  1   7  16 132 -2.01743e-05
  1   7  16 133  9.65260e-05
  1   7  16 134  2.02732e-04
  1   7  16 136  2.05658e-04
  1   7  16 137 -2.26903e-04
  1   7  16 140  5.26479e-05
  1   7  16 141  1.07428e-05
  1   7  16 143  6.26934e-05
  1   7  16 144  1.10627e-04
  1   7  16 145 -3.51559e-05
  1   7  16 146  8.53876e-04
  1   7  16 148 -4.14439e-04
  1   7  16 149 -5.51376e-04
  1   7  16 151 -3.66348e-04
  1   7  16 152 -1.10722e-04
  1   7  16 154  1.01446e-03
  1   7  16 155  1.07267e-03
  1   7  16 158 -2.95435e-04
  1   7  16 159 -2.61842e-05
  1   7  16 161  3.17849e-05
  1   7  16 162 -8.63865e-05
  1   7  16 163 -8.48866e-05
  1   7  16 164 -7.84060e-05
  1   7  16 166  2.12398e-05
  1   7  16 167  4.58586e-05
  1   7  16 170 -3.08392e-05
  1   7  16 173 -3.63296e-05
  1   7  16 178  1.15221e-05
  1   7  16 181  4.08113e-05
  1   7  16 182  3.67031e-05
  1   7  17   7 -5.26393e-05
  1   7  17  10  1.44727e-05
  1   7  17  11  1.78610e-05
  1   7  17  13 -5.61331e-05
  1   7  17  14  5.09193e-05
  1   7  17  16 -2.09359e-05
  1   7  17  17 -1.03342e-04
  1   7  17  21  1.24911e-04
  1   7  17  22 -9.38257e-05
  1   7  17  23 -4.40069e-05
  1   7  17  24  1.89740e-05
  1   7  17  32  2.36068e-04
  1   7  17  33 -2.29477e-04
  1   7  17  35  2.53695e-05
  1   7  17  37 -6.66812e-05
  1   7  17  38  3.48241e-05
  1   7  17  40  1.72356e-05
  1   7  17  41 -1.87188e-05
  1   7  17  44  1.55372e-04
  1   7  17  45 -1.43780e-04
  1   7  17  46 -3.48572e-04
  1   7  17  47  2.37430e-04
  1   7  17  49 -4.28550e-05
  1   7  17  50 -2.80633e-05
  1   7  17  53  1.38592e-04
  1   7  17  54  4.82506e-05
  1   7  17  56  2.29111e-05
  1   7  17  58 -1.43027e-05
  1   7  17  59 -1.00124e-04
  1   7  17  63 -1.11763e-05
  1   7  17  68 -1.14873e-04
  1   7  17  70 -5.99872e-05
  1   7  17  71  1.67674e-04
  1   7  17  76 -4.91946e-05
  1   7  17  77  2.66147e-05
  1   7  17  80  2.89201e-05
  1   7  17  82 -1.10525e-05
  1   7  17  83 -1.10188e-05
  1   7  17  84  1.64828e-05
  1   7  17  85 -2.65540e-05
  1   7  17  88  1.70989e-05
  1   7  17  95 -1.66665e-04
  1   7  17  96 -2.44837e-04
  1   7  17  97 -1.11547e-05
  1   7  17 100 -2.68062e-05
  1   7  17 101  4.47073e-05
  1   7  17 103 -4.88350e-05
  1   7  17 104  3.80945e-05
  1   7  17 107 -1.69037e-05
  1   7  17 108 -3.83685e-05
  1   7  17 112 -2.97823e-05
  1   7  17 113 -1.40726e-05
  1   7  17 115  1.47605e-04
  1   7  17 116  9.82025e-05
  1   7  17 118  2.50276e-04
  1   7  17 119 -3.70568e-05
  1   7  17 121 -3.20795e-04
  1   7  17 122 -8.97683e-05
  1   7  17 124 -1.17394e-04
  1   7  17 125 -1.57903e-05
  1   7  17 128 -3.84556e-04
  1   7  17 129  3.38098e-04
  1   7  17 131  2.07256e-05
  1   7  17 132  6.63428e-05
  1   7  17 133 -1.98523e-04
  1   7  17 134  9.94761e-05
  1   7  17 136  2.18440e-04
  1   7  17 137  2.16969e-04
  1   7  17 141  4.92055e-05
  1   7  17 143  1.16461e-04
  1   7  17 144 -6.70488e-05
  1   7  17 145 -8.51862e-04
  1   7  17 146 -6.40828e-05
  1   7  17 148 -5.49550e-04
  1   7  17 149  4.44220e-04
  1   7  17 151  1.22921e-04
  1   7  17 152 -3.57596e-04
  1   7  17 154  1.16899e-03
  1   7  17 155 -1.11917e-03
  1   7  17 158  1.88179e-04
  1   7  17 159 -3.23074e-04
  1   7  17 161 -8.41426e-05
  1   7  17 162 -1.59856e-05
  1   7  17 163 -7.71438e-05
  1   7  17 164  8.20814e-05
  1   7  17 166 -3.96620e-05
  1   7  17 167  1.63133e-05
  1   7  17 169 -1.24524e-05
  1   7  17 170  1.78118e-05
  1   7  17 172 -1.52838e-05
  1   7  17 173  3.98482e-05
  1   7  17 176 -1.86856e-05
  1   7  17 178 -2.24419e-05
  1   7  17 181  3.38559e-05
  1   7  17 182 -3.76679e-05
  1   7  18   7  2.35780e-05
  1   7  18   8  8.14857e-05
  1   7  18  10  3.57846e-05
  1   7  18  11 -3.56335e-05
  1   7  18  12  1.93057e-04
  1   7  18  13  1.15073e-04
  1   7  18  14  3.37337e-05
  1   7  18  15  2.47512e-04
  1   7  18  16 -3.24679e-05
  1   7  18  17  4.53042e-05
  1   7  18  20 -5.23605e-05
  1   7  18  22  2.13376e-05
  1   7  18  23  2.15354e-04
  1   7  18  24  3.57202e-05
  1   7  18  25 -1.00526e-04
  1   7  18  26  7.53828e-05
  1   7  18  28  1.53604e-04
  1   7  18  29  1.78802e-04
  1   7  18  30  3.96215e-05
  1   7  18  31 -2.60820e-05
  1   7  18  32  2.46069e-04
  1   7  18  33 -1.83719e-05
  1   7  18  34  6.63372e-05
  1   7  18  35  5.11651e-05
  1   7  18  37  4.00750e-04
  1   7  18  38 -3.31183e-05
  1   7  18  39  5.59610e-05
  1   7  18  40  7.39007e-05
  1   7  18  41 -5.34481e-05
  1   7  18  42  4.10858e-05
  1   7  18  43  9.85226e-05
  1   7  18  44  7.82596e-05
  1   7  18  45  4.28732e-05
  1   7  18  46  1.81999e-05
  1   7  18  48 -9.50022e-05
  1   7  18  49 -5.71499e-05
  1   7  18  50  9.94447e-05
  1   7  18  51 -5.86625e-05
  1   7  18  52 -1.48038e-04
  1   7  18  53  1.38344e-05
  1   7  18  54 -6.78177e-05
  1   7  18  55  1.74825e-04
  1   7  18  56 -7.75752e-05
  1   7  18  57  2.11403e-04
  1   7  18  58  1.61788e-04
  1   7  18  59 -2.65678e-04
  1   7  18  60  3.87758e-05
  1   7  18  61  1.17439e-04
  1   7  18  62  2.47046e-04
  1   7  18  63 -2.72801e-04
  1   7  18  64 -3.70101e-04
  1   7  18  65 -2.23270e-04
  1   7  18  66 -3.76151e-05
  1   7  18  68  1.22011e-04
  1   7  18  69  5.23594e-05
  1   7  18  70  4.86320e-05
  1   7  18  71 -1.07854e-04
  1   7  18  72  2.78393e-05
  1   7  18  73 -3.29186e-04
  1   7  18  74 -5.02761e-04
  1   7  18  75  1.14024e-05
  1   7  18  76  2.19012e-04
  1   7  18  77  2.69301e-04
  1   7  18  78  4.00415e-05
  1   7  18  79 -1.92045e-04
  1   7  18  80  7.28985e-04
  1   7  18  81 -6.26879e-05
  1   7  18  82 -2.04770e-04
  1   7  18  83 -5.43452e-04
  1   7  18  84  3.45267e-04
  1   7  18  85  6.85427e-04
  1   7  18  86 -6.53709e-05
  1   7  18  87 -1.45294e-05
  1   7  18  88 -6.28395e-04
  1   7  18  89 -2.90152e-04
  1   7  18  90 -1.13736e-05
  1   7  18  91 -2.02226e-04
  1   7  18  92 -1.15854e-04
  1   7  18  93 -4.91670e-05
  1   7  18  94  3.62899e-04
  1   7  18  95  4.11660e-05
  1   7  18  96  1.32608e-04
  1   7  18  97  9.88269e-05
  1   7  18  98  2.45003e-04
  1   7  18  99 -4.66136e-05
  1   7  18 100 -1.74551e-04
  1   7  18 101  7.11606e-05
  1   7  18 102  5.03481e-05
  1   7  18 103 -3.35312e-04
  1   7  18 104 -3.52986e-04
  1   7  18 106 -1.03929e-04
  1   7  18 107 -1.03489e-04
  1   7  18 108  4.22863e-04
  1   7  18 109 -8.60376e-05
  1   7  18 110  3.17148e-04
  1   7  18 112 -2.04232e-04
  1   7  18 113 -4.03694e-04
  1   7  18 114 -3.42468e-05
  1   7  18 116 -1.42297e-05
  1   7  18 117 -1.27834e-04
  1   7  18 118 -1.07847e-04
  1   7  18 119 -8.19494e-05
  1   7  18 120 -6.38233e-05
  1   7  18 121 -5.52794e-05
  1   7  18 122  6.33144e-05
  1   7  18 123 -1.88741e-05
  1   7  18 124 -1.35405e-04
  1   7  18 125 -1.33774e-04
  1   7  18 126 -4.35691e-05
  1   7  18 127 -3.81502e-05
  1   7  18 128  6.38224e-05
  1   7  18 129 -2.34055e-04
  1   7  18 130  5.10763e-05
  1   7  18 131 -2.24354e-04
  1   7  18 132  5.27708e-05
  1   7  18 133 -1.12336e-04
  1   7  18 134  6.78206e-05
  1   7  18 135 -1.22792e-04
  1   7  18 136 -3.26037e-05
  1   7  18 137  2.05877e-04
  1   7  18 138  4.21938e-04
  1   7  18 139  2.34828e-05
  1   7  18 140 -4.84265e-04
  1   7  18 142  6.34064e-05
  1   7  18 143 -8.63467e-05
  1   7  18 144  6.30505e-04
  1   7  18 145 -1.79790e-04
  1   7  18 146 -7.41287e-05
  1   7  18 148 -7.26640e-05
  1   7  18 149  4.29863e-04
  1   7  18 151 -3.62347e-05
  1   7  18 152  2.28278e-05
  1   7  18 153  7.41113e-04
  1   7  18 154  3.62237e-04
  1   7  18 155  1.37313e-04
  1   7  18 156  3.99199e-04
  1   7  18 157 -5.46321e-04
  1   7  18 158 -1.94496e-05
  1   7  18 159  2.22069e-04
  1   7  18 160  2.39738e-04
  1   7  18 161  4.64088e-04
  1   7  18 162 -4.18036e-05
  1   7  18 163  1.34208e-04
  1   7  18 164 -6.31465e-04
  1   7  18 165 -3.81637e-04
  1   7  18 166  5.42237e-05
  1   7  18 167 -7.23265e-05
  1   7  18 168  6.05622e-05
  1   7  18 169  1.26924e-04
  1   7  18 170 -6.98123e-04
  1   7  18 171 -1.84723e-04
  1   7  18 173  5.81040e-05
  1   7  18 174  4.29482e-04
  1   7  18 175  2.57194e-04
  1   7  18 176 -1.47970e-04
  1   7  18 177 -7.84239e-04
  1   7  18 178 -4.77679e-04
  1   7  18 179  2.21264e-05
  1   7  18 180  1.06341e-03
  1   7  18 181  2.59603e-05
  1   7  18 182 -4.30071e-05
  1   7  18 183  8.66754e-04
  1   8   9   7  2.34244e-04
  1   8   9   8 -2.28292e-04
  1   8   9  10 -2.94803e-04
  1   8   9  11  3.98257e-05
  1   8   9  13  1.88020e-05
  1   8   9  14  1.53524e-04
  1   8   9  16  5.14210e-05
  1   8   9  22 -1.37090e-04
  1   8   9  23 -1.85261e-04
  1   8   9  24 -2.97505e-05
  1   8   9  25 -1.26955e-04
  1   8   9  26  3.19591e-05
  1   8   9  28  1.02583e-04
  1   8   9  29 -2.35935e-05
  1   8   9  32 -1.22434e-05
  1   8   9  33 -7.69611e-05
  1   8   9  34 -4.51516e-04
  1   8   9  35  2.13895e-04
  1   8   9  37 -1.21609e-04
  1   8   9  38 -1.01574e-04
  1   8   9  40 -6.78840e-05
  1   8   9  41  6.29110e-05
  1   8   9  44 -2.55823e-04
  1   8   9  45 -4.33508e-05
  1   8   9  46  7.91347e-05
  1   8   9  47  2.19055e-05
  1   8   9  49  3.30682e-05
  1   8   9  50 -2.20673e-05
  1   8   9  53 -5.37494e-05
  1   8   9  54 -1.36172e-04
  1   8   9  56 -7.24075e-05
  1   8   9  57 -4.80726e-05
  1   8   9  58 -3.21643e-04
  1   8   9  59  2.62808e-04
  1   8   9  62 -5.02519e-05
  1   8   9  63 -4.18159e-05
  1   8   9  64  1.34080e-04
  1   8   9  65 -5.11915e-05
  1   8   9  68  1.01710e-04
  1   8   9  69  1.31584e-04
  1   8   9  70  4.66130e-05
  1   8   9  71 -4.57857e-05
  1   8   9  76  1.76486e-05
  1   8   9  77 -7.03851e-05
  1   8   9  79  7.32795e-05
  1   8   9  83 -3.27404e-05
  1   8   9  84 -5.44833e-05
  1   8   9  91  3.19721e-05
  1   8   9  92  2.51224e-05
  1   8   9  95 -8.04706e-05
  1   8   9  96  8.12620e-05
  1   8   9  97  7.38570e-05
  1   8   9  98  1.42561e-04
  1   8   9 100  9.67658e-05
  1   8   9 101 -2.53938e-05
  1   8   9 108 -9.22116e-05
  1   8   9 109  1.13398e-05
  1   8   9 110 -1.84564e-04
  1   8   9 115 -7.80002e-05
  1   8   9 116  2.35578e-05
  1   8   9 118 -3.86721e-05
  1   8   9 119 -1.68396e-04
  1   8   9 121  2.42064e-04
  1   8   9 122 -1.78653e-04
  1   8   9 124 -1.36942e-05
  1   8   9 125 -3.25286e-05
  1   8   9 128 -3.93439e-05
  1   8   9 129 -3.50284e-04
  1   8   9 131  1.05120e-05
  1   8   9 132 -2.55359e-05
  1   8   9 133  5.22019e-04
  1   8   9 134  2.56653e-04
  1   8   9 135 -1.74444e-05
  1   8   9 136  3.20473e-05
  1   8   9 137 -4.66924e-04
  1   8   9 140  4.25374e-05
  1   8   9 141 -2.47843e-05
  1   8   9 143 -1.57197e-05
  1   8   9 144  1.55372e-04
  1   8   9 145  3.22778e-04
  1   8   9 146  4.47351e-04
  1   8   9 148  4.82619e-05
  1   8   9 149 -5.98332e-04
  1   8   9 151 -1.97650e-04
  1   8   9 152  7.13336e-05
  1   8   9 154  1.07108e-04
  1   8   9 155  1.12356e-03
  1   8   9 158  4.52856e-05
  1   8   9 159 -2.95054e-05
  1   8   9 163 -1.49367e-05
  1   8   9 164 -1.07394e-04
  1   8   9 166  2.32144e-05
  1   8   9 170 -3.83255e-05
  1   8   9 172  2.09472e-05
  1   8   9 181  1.74645e-05
  1   8   9 182  1.11461e-04
  1   8  10   7 -5.31023e-05
  1   8  10   8  6.45724e-05
  1   8  10  10 -2.24689e-05
  1   8  10  22 -1.53923e-05
  1   8  10  23  1.09008e-04
  1   8  10  24  2.55004e-05
  1   8  10  25 -2.43677e-05
  1   8  10  28 -3.43376e-05
  1   8  10  33 -2.34375e-05
  1   8  10  34  4.59880e-05
  1   8  10  35 -1.95210e-05
  1   8  10  37  5.26211e-05
  1   8  10  38  5.37502e-05
  1   8  10  40 -1.99735e-05
  1   8  10  41  1.37015e-05
  1   8  10  44 -1.71959e-05
  1   8  10  46 -4.69754e-05
  1   8  10  47 -1.71271e-05
  1   8  10  49  3.16247e-05
  1   8  10  50 -1.64764e-05
  1   8  10  53 -1.32636e-05
  1   8  10  54 -5.00960e-05
  1   8  10  58  4.01692e-05
  1   8  10  59 -3.12665e-05
  1   8  10  64 -1.82608e-05
  1   8  10  68  3.19277e-05
  1   8  10  69  4.94577e-05
  1   8  10  73  4.74428e-05
  1   8  10  74 -1.65087e-05
  1   8  10  77  2.41394e-05
  1   8  10  79 -2.05551e-05
  1   8  10  83  5.35904e-05
  1   8  10  84 -4.11230e-05
  1   8  10  91  1.52983e-05
  1   8  10  95 -1.48639e-04
  1   8  10  96  1.15360e-04
  1   8  10  97  2.84882e-05
  1   8  10  98  7.13577e-05
  1   8  10 100  2.02245e-04
  1   8  10 101 -2.59105e-05
  1   8  10 103 -1.07448e-05
  1   8  10 108  1.20949e-05
  1   8  10 112  5.23160e-05
  1   8  10 113  9.52210e-05
  1   8  10 115  1.29851e-04
  1   8  10 116 -5.77561e-05
  1   8  10 121 -2.41713e-05
  1   8  10 122  2.54195e-05
  1   8  10 124  4.39736e-05
  1   8  10 125  1.32417e-04
  1   8  10 128 -1.21118e-05
  1   8  10 129 -3.59741e-05
  1   8  10 131 -8.97668e-05
  1   8  10 132  1.51266e-04
  1   8  10 137 -2.52715e-05
  1   8  10 140  2.22133e-04
  1   8  10 141 -9.93048e-05
  1   8  10 144 -2.34093e-04
  1   8  10 145  1.69654e-05
  1   8  10 146  3.11467e-05
  1   8  10 151  4.52911e-04
  1   8  10 152 -1.10484e-04
  1   8  10 154  2.16937e-05
  1   8  10 155  1.08526e-04
  1   8  10 158 -4.51905e-04
  1   8  10 159  2.82328e-04
  1   8  10 161  5.74363e-05
  1   8  10 162 -5.17628e-05
  1   8  10 166 -4.67649e-05
  1   8  10 167 -2.47372e-05
  1   8  10 170  1.24581e-05
  1   8  10 172  2.34464e-05
  1   8  10 173  1.63096e-05
  1   8  10 178 -7.46141e-05
  1   8  10 179  1.90302e-05
  1   8  10 182  1.86336e-05
  1   8  11   7 -1.28277e-04
  1   8  11   8 -1.03347e-04
  1   8  11  10  3.61041e-05
  1   8  11  11  1.50070e-04
  1   8  11  13  3.98751e-04
  1   8  11  14 -8.53766e-05
  1   8  11  16 -1.28431e-05
  1   8  11  17  1.50042e-04
  1   8  11  21  3.10664e-04
  1   8  11  22 -1.64383e-05
  1   8  11  23 -8.35162e-05
  1   8  11  24  2.95015e-04
  1   8  11  25 -6.66543e-05
  1   8  11  26 -1.75944e-04
  1   8  11  32  2.49780e-04
  1   8  11  33 -7.02540e-05
  1   8  11  34  3.24571e-04
  1   8  11  35  9.26537e-04
  1   8  11  37  5.04511e-05
  1   8  11  38 -5.14101e-05
  1   8  11  40  1.91197e-04
  1   8  11  41  2.35048e-04
  1   8  11  44 -1.90474e-05
  1   8  11  45  7.33006e-05
  1   8  11  46  4.83652e-05
  1   8  11  47 -1.29483e-04
  1   8  11  49 -2.58682e-05
  1   8  11  50 -5.03849e-05
  1   8  11  53  1.64863e-04
  1   8  11  54 -3.64970e-05
  1   8  11  56 -7.31164e-05
  1   8  11  57  8.92776e-05
  1   8  11  58  4.41209e-04
  1   8  11  59  6.69397e-04
  1   8  11  62  1.21727e-04
  1   8  11  63 -1.13982e-04
  1   8  11  64 -2.49857e-05
  1   8  11  65 -8.87334e-05
  1   8  11  68 -9.28412e-05
  1   8  11  69  5.25169e-05
  1   8  11  70  5.31267e-05
  1   8  11  71  4.60909e-05
  1   8  11  74  1.68146e-05
  1   8  11  80 -1.44527e-04
  1   8  11  82  2.75349e-05
  1   8  11  88  1.88834e-05
  1   8  11  89  1.39180e-05
  1   8  11  95 -2.14326e-05
  1   8  11  96 -2.58061e-05
  1   8  11  97 -1.69301e-05
  1   8  11 100 -2.16999e-05
  1   8  11 101 -1.65889e-04
  1   8  11 103 -2.56252e-05
  1   8  11 104  6.21345e-05
  1   8  11 107 -1.63183e-04
  1   8  11 108 -2.02211e-05
  1   8  11 109 -3.49314e-04
  1   8  11 110 -6.08109e-05
  1   8  11 115  3.18093e-05
  1   8  11 116  6.24887e-05
  1   8  11 118 -1.23503e-04
  1   8  11 119  1.76483e-05
  1   8  11 121  3.20262e-04
  1   8  11 122  3.43579e-04
  1   8  11 124 -6.84633e-05
  1   8  11 125  3.62378e-05
  1   8  11 128  5.26384e-04
  1   8  11 129 -1.05207e-04
  1   8  11 131  3.25241e-05
  1   8  11 132  1.73525e-05
  1   8  11 133  6.35518e-04
  1   8  11 134 -1.00429e-03
  1   8  11 135 -2.58883e-05
  1   8  11 136 -8.08749e-04
  1   8  11 137 -1.42184e-04
  1   8  11 138 -1.07815e-05
  1   8  11 140 -5.27804e-05
  1   8  11 141 -1.15114e-04
  1   8  11 143 -6.07063e-05
  1   8  11 145  5.90511e-04
  1   8  11 146 -3.48512e-04
  1   8  11 148  7.50712e-04
  1   8  11 151 -2.18685e-05
  1   8  11 152 -1.00013e-04
  1   8  11 154 -1.54174e-03
  1   8  11 155  3.07347e-04
  1   8  11 158 -1.28461e-04
  1   8  11 159 -2.06535e-04
  1   8  11 161 -4.19864e-05
  1   8  11 162 -4.89808e-05
  1   8  11 163  1.71597e-04
  1   8  11 164 -4.12839e-05
  1   8  11 169 -5.46515e-05
  1   8  11 170 -1.31321e-05
  1   8  11 173  1.39173e-05
  1   8  11 175  1.23973e-05
  1   8  11 178  2.14945e-05
  1   8  11 179  1.56744e-05
  1   8  11 181 -1.96640e-04
  1   8  11 182  5.84103e-05
  1   8  12   7 -2.06727e-05
  1   8  12   8 -6.25568e-05
  1   8  12   9 -4.78964e-05
  1   8  12  10  1.48756e-05
  1   8  12  11  2.10595e-05
  1   8  12  12  3.87172e-05
  1   8  12  13 -1.09035e-05
  1   8  12  14 -1.40173e-04
  1   8  12  15 -5.37497e-05
  1   8  12  16  2.60283e-05
  1   8  12  17  4.85330e-05
  1   8  12  19 -1.29255e-05
  1   8  12  20  7.45727e-05
  1   8  12  21 -7.49615e-05
  1   8  12  22 -4.31878e-05
  1   8  12  23 -7.27461e-05
  1   8  12  24 -1.11075e-05
  1   8  12  25 -5.93226e-05
  1   8  12  26  1.06342e-05
  1   8  12  28 -1.00986e-04
  1   8  12  30 -1.84449e-05
  1   8  12  31 -2.19962e-04
  1   8  12  32  1.70552e-05
  1   8  12  33 -1.18079e-04
  1   8  12  34 -4.90705e-05
  1   8  12  35  4.75648e-05
  1   8  12  37 -1.96015e-05
  1   8  12  38 -2.63613e-05
  1   8  12  39 -2.04513e-05
  1   8  12  41 -5.33988e-05
  1   8  12  43 -7.03543e-05
  1   8  12  46 -5.54735e-05
  1   8  12  47 -2.86449e-05
  1   8  12  48 -1.04791e-04
  1   8  12  49 -1.01921e-04
  1   8  12  50 -4.12834e-05
  1   8  12  51  1.30659e-05
  1   8  12  52 -2.01226e-05
  1   8  12  53  7.45885e-05
  1   8  12  54  2.27578e-05
  1   8  12  55 -8.65338e-05
  1   8  12  56 -5.21605e-05
  1   8  12  57 -4.82540e-05
  1   8  12  58 -1.02617e-04
  1   8  12  59  8.90053e-05
  1   8  12  60  1.87991e-05
  1   8  12  62 -1.79146e-05
  1   8  12  63 -4.37042e-05
  1   8  12  64 -2.50637e-04
  1   8  12  65  2.53512e-05
  1   8  12  67 -2.07035e-05
  1   8  12  68 -9.02498e-05
  1   8  12  69 -2.68360e-04
  1   8  12  70  1.47941e-04
  1   8  12  71 -4.60993e-05
  1   8  12  73  3.70178e-05
  1   8  12  74  3.26120e-05
  1   8  12  76  8.20349e-05
  1   8  12  78 -6.27944e-05
  1   8  12  79  3.81426e-05
  1   8  12  80  1.80980e-04
  1   8  12  82  8.07603e-05
  1   8  12  83  2.08094e-04
  1   8  12  84 -3.61663e-05
  1   8  12  85 -6.99007e-05
  1   8  12  86  2.39260e-05
  1   8  12  88 -9.17026e-05
  1   8  12  89 -1.61656e-04
  1   8  12  91 -1.33029e-05
  1   8  12  92  1.00095e-04
  1   8  12  93 -1.82332e-05
  1   8  12  94  5.01919e-05
  1   8  12  95  1.07214e-04
  1   8  12  96  1.63644e-04
  1   8  12  97 -1.83897e-05
  1   8  12  98 -6.15698e-05
  1   8  12  99 -6.95766e-05
  1   8  12 100 -1.88132e-05
  1   8  12 101 -6.20986e-05
  1   8  12 103 -1.79602e-05
  1   8  12 104  1.70310e-04
  1   8  12 106 -2.63240e-05
  1   8  12 107  5.49547e-05
  1   8  12 108 -3.68053e-05
  1   8  12 109  2.58929e-05
  1   8  12 110 -1.14907e-04
  1   8  12 112  7.25074e-05
  1   8  12 113 -5.73458e-05
  1   8  12 114 -4.97669e-05
  1   8  12 116 -3.59416e-05
  1   8  12 117  1.55532e-04
  1   8  12 118  4.36176e-05
  1   8  12 119  1.33480e-04
  1   8  12 121  5.33305e-04
  1   8  12 122 -4.07990e-04
  1   8  12 123  4.92909e-05
  1   8  12 124  6.47750e-05
  1   8  12 125  5.94212e-05
  1   8  12 126  2.15022e-05
  1   8  12 127 -1.63639e-05
  1   8  12 129  1.05265e-04
  1   8  12 130 -5.14659e-05
  1   8  12 131  9.91850e-05
  1   8  12 132 -1.02713e-04
  1   8  12 133  2.45627e-04
  1   8  12 134  1.37013e-04
  1   8  12 135  8.84363e-05
  1   8  12 136 -1.18817e-04
  1   8  12 137 -4.02608e-04
  1   8  12 138  5.38207e-05
  1   8  12 139  5.11473e-05
  1   8  12 140 -6.23975e-05
  1   8  12 141  4.55772e-05
  1   8  12 142 -7.61562e-05
  1   8  12 143  1.44307e-04
  1   8  12 144  7.38896e-05
  1   8  12 146 -4.33678e-05
  1   8  12 147  2.76076e-05
  1   8  12 148 -1.25112e-05
  1   8  12 149  9.95275e-05
  1   8  12 151 -2.19359e-04
  1   8  12 152 -6.26127e-05
  1   8  12 153  8.21258e-05
  1   8  12 154  1.81295e-04
  1   8  12 155  1.00809e-03
  1   8  12 156 -1.84772e-04
  1   8  12 157 -3.53998e-04
  1   8  12 158  4.03369e-04
  1   8  12 159 -2.49916e-04
  1   8  12 160 -2.81509e-04
  1   8  12 161 -2.80957e-05
  1   8  12 162 -2.97817e-05
  1   8  12 163 -2.18462e-04
  1   8  12 164 -2.12683e-04
  1   8  12 166 -2.32329e-05
  1   8  12 167 -5.37305e-05
  1   8  12 168 -1.17424e-04
  1   8  12 170  4.89495e-05
  1   8  12 171 -4.35112e-05
  1   8  12 172 -2.94604e-05
  1   8  12 173  2.88365e-04
  1   8  12 174  3.19515e-05
  1   8  12 175 -1.16446e-04
  1   8  12 176  1.13121e-04
  1   8  12 177  5.20065e-05
  1   8  12 178 -1.26352e-05
  1   8  12 179 -3.58094e-05
  1   8  12 180 -2.23009e-04
  1   8  12 182  1.02501e-04
  1   8  12 183 -2.60270e-05
  1   8  13   9  1.15267e-05
  1   8  13  11  1.08280e-05
  1   8  13  13 -1.03923e-04
  1   8  13  14  1.26405e-05
  1   8  13  17 -3.47085e-05
  1   8  13  18  1.48707e-04
  1   8  13  19 -1.92873e-05
  1   8  13  21 -3.40836e-05
  1   8  13  23  2.38010e-05
  1   8  13  24 -4.30456e-05
  1   8  13  27  7.89280e-05
  1   8  13  28 -3.13869e-05
  1   8  13  29 -9.68048e-05
  1   8  13  30 -9.68536e-05
  1   8  13  31  1.66779e-05
  1   8  13  32 -1.03366e-04
  1   8  13  33  1.73810e-05
  1   8  13  34 -4.46111e-05
  1   8  13  35 -7.68734e-05
  1   8  13  36 -3.22466e-05
  1   8  13  37  3.83950e-05
  1   8  13  38 -4.24640e-05
  1   8  13  40  3.17898e-05
  1   8  13  41  3.05642e-05
  1   8  13  42  4.03772e-05
  1   8  13  46  2.22662e-05
  1   8  13  47 -4.46818e-05
  1   8  13  49  1.23627e-05
  1   8  13  51  1.76656e-04
  1   8  13  53 -4.43079e-05
  1   8  13  55  1.67111e-05
  1   8  13  56  2.75332e-05
  1   8  13  57 -4.07586e-05
  1   8  13  58 -1.59236e-04
  1   8  13  59 -1.36833e-04
  1   8  13  60  1.57364e-04
  1   8  13  62 -4.60432e-05
  1   8  13  63  3.63012e-05
  1   8  13  64 -1.98871e-05
  1   8  13  65 -3.51925e-05
  1   8  13  66  5.46483e-05
  1   8  13  68  1.15355e-05
  1   8  13  69 -2.69638e-05
  1   8  13  70 -1.08359e-04
  1   8  13  71 -7.03711e-05
  1   8  13  72 -9.58901e-05
  1   8  13  74  1.72435e-05
  1   8  13  75 -6.74217e-05
  1   8  13  80 -2.25885e-05
  1   8  13  81 -6.45400e-05
  1   8  13  82 -9.17379e-05
  1   8  13  85  4.16347e-05
  1   8  13  87 -2.43253e-05
  1   8  13  88 -1.23135e-05
  1   8  13  89  1.28581e-05
  1   8  13  90  1.48407e-05
  1   8  13  91  1.00333e-05
  1   8  13  92 -3.54529e-05
  1   8  13  94 -1.29395e-05
  1   8  13  95  3.62068e-05
  1   8  13  96  6.46388e-05
  1   8  13  97  3.47660e-05
  1   8  13  98 -1.32693e-05
  1   8  13  99 -1.12089e-05
  1   8  13 101 -4.76939e-05
  1   8  13 102  5.27082e-05
  1   8  13 105 -1.55675e-05
  1   8  13 107 -2.00866e-05
  1   8  13 109  8.58541e-05
  1   8  13 110  1.97469e-05
  1   8  13 111 -6.58990e-05
  1   8  13 112  7.18332e-05
  1   8  13 113 -2.16496e-05
  1   8  13 115  3.69525e-05
  1   8  13 116  7.76915e-05
  1   8  13 117 -2.84688e-05
  1   8  13 118 -1.17009e-04
  1   8  13 119  1.91475e-05
  1   8  13 120 -4.30100e-05
  1   8  13 121 -3.70865e-04
  1   8  13 122 -4.51593e-04
  1   8  13 123  4.87644e-04
  1   8  13 124  4.71356e-05
  1   8  13 125 -2.87095e-05
  1   8  13 127  1.35124e-04
  1   8  13 128  7.81651e-05
  1   8  13 131  8.60129e-05
  1   8  13 132  4.59097e-05
  1   8  13 133 -1.16461e-04
  1   8  13 134  2.34791e-04
  1   8  13 135  1.22509e-04
  1   8  13 136  4.12936e-04
  1   8  13 137  2.21130e-05
  1   8  13 138 -2.63015e-04
  1   8  13 140 -5.04697e-05
  1   8  13 141 -6.78659e-05
  1   8  13 143  3.51348e-05
  1   8  13 145  8.76837e-05
  1   8  13 146 -4.95311e-05
  1   8  13 147  1.22801e-04
  1   8  13 148  6.99389e-05
  1   8  13 150 -4.48005e-05
  1   8  13 151 -7.88671e-05
  1   8  13 152 -1.71388e-04
  1   8  13 153 -1.18158e-05
  1   8  13 154  1.03171e-03
  1   8  13 155 -9.32639e-05
  1   8  13 156  8.62221e-04
  1   8  13 157  3.48410e-05
  1   8  13 158  2.46971e-04
  1   8  13 159  3.23918e-04
  1   8  13 160  3.94464e-05
  1   8  13 161  2.11681e-05
  1   8  13 162  2.21950e-05
  1   8  13 163 -1.12059e-04
  1   8  13 164  1.83018e-05
  1   8  13 165 -8.62627e-05
  1   8  13 166 -1.71075e-05
  1   8  13 167  2.72281e-05
  1   8  13 169 -4.37159e-05
  1   8  13 176  1.99023e-05
  1   8  13 177  1.56094e-05
  1   8  13 178 -1.97584e-05
  1   8  13 179 -1.78008e-05
  1   8  13 180  2.87826e-05
  1   8  13 181  5.13781e-05
  1   8  13 182 -1.04820e-05
  1   8  13 183  1.49822e-05
  1   8  14   7  4.89466e-05
  1   8  14   8 -5.13506e-05
  1   8  14  10 -1.15854e-04
  1   8  14  11 -1.03874e-05
  1   8  14  12 -2.09596e-05
  1   8  14  14  1.68115e-04
  1   8  14  16 -2.63526e-05
  1   8  14  17 -1.13231e-05
  1   8  14  20  1.16913e-05
  1   8  14  22 -1.04172e-04
  1   8  14  23 -1.01653e-04
  1   8  14  24 -1.82575e-05
  1   8  14  25  1.57256e-05
  1   8  14  26 -1.78236e-05
  1   8  14  31 -1.54234e-04
  1   8  14  33  1.34416e-04
  1   8  14  34 -2.93704e-05
  1   8  14  35  1.65676e-05
  1   8  14  37 -5.69161e-05
  1   8  14  38 -4.50562e-05
  1   8  14  39 -2.77346e-05
  1   8  14  40 -3.90602e-05
  1   8  14  41  2.07974e-05
  1   8  14  43  3.35838e-05
  1   8  14  44  3.09898e-05
  1   8  14  45  1.40620e-05
  1   8  14  46  1.03796e-04
  1   8  14  48 -1.72601e-04
  1   8  14  52 -5.52269e-05
  1   8  14  53 -2.14799e-05
  1   8  14  54 -2.00150e-05
  1   8  14  55 -6.89234e-05
  1   8  14  56  2.75424e-05
  1   8  14  57  1.27966e-05
  1   8  14  58 -2.56163e-05
  1   8  14  59  2.50397e-05
  1   8  14  61 -2.21595e-05
  1   8  14  69  1.07573e-05
  1   8  14  70 -2.07661e-05
  1   8  14  71  1.41995e-05
  1   8  14  73  3.46577e-05
  1   8  14  74 -1.87392e-05
  1   8  14  76  1.47035e-05
  1   8  14  77 -4.50247e-05
  1   8  14  78 -2.69048e-05
  1   8  14  79 -3.66228e-05
  1   8  14  80  1.34210e-05
  1   8  14  82  1.35724e-05
  1   8  14  83 -1.15726e-05
  1   8  14  84 -2.49557e-05
  1   8  14  85  1.06610e-05
  1   8  14  86  3.51707e-05
  1   8  14  88  1.87262e-05
  1   8  14  91 -1.77665e-05
  1   8  14  92 -1.98797e-05
  1   8  14  93 -1.40935e-05
  1   8  14  94  1.51168e-04
  1   8  14  95  1.05096e-04
  1   8  14  96 -1.06601e-04
  1   8  14  97  3.33662e-05
  1   8  14  98  4.39128e-05
  1   8  14  99 -2.25971e-04
  1   8  14 100 -1.02321e-04
  1   8  14 101  3.10276e-05
  1   8  14 103  3.68590e-05
  1   8  14 106 -4.40087e-05
  1   8  14 108 -4.42087e-05
  1   8  14 109  1.96191e-05
  1   8  14 110  4.11651e-05
  1   8  14 112 -4.62735e-05
  1   8  14 113 -5.89214e-05
  1   8  14 114 -1.35731e-04
  1   8  14 115 -5.98954e-05
  1   8  14 116  1.54076e-05
  1   8  14 117 -4.67894e-05
  1   8  14 118 -5.35280e-05
  1   8  14 119 -1.72025e-04
  1   8  14 120 -1.29330e-05
  1   8  14 121 -3.60426e-04
  1   8  14 122  2.16535e-04
  1   8  14 124 -4.04009e-05
  1   8  14 125 -7.18831e-05
  1   8  14 126  1.08003e-04
  1   8  14 129 -8.63592e-05
  1   8  14 130 -8.36145e-05
  1   8  14 131  6.48006e-05
  1   8  14 133 -1.87038e-04
  1   8  14 134 -4.56143e-05
  1   8  14 137  2.87112e-04
  1   8  14 139  1.64758e-04
  1   8  14 140 -7.83284e-05
  1   8  14 141  5.18691e-05
  1   8  14 142 -1.63255e-04
  1   8  14 143 -1.84612e-05
  1   8  14 144  1.45101e-04
  1   8  14 145  1.23372e-04
  1   8  14 146  1.29892e-04
  1   8  14 147  1.96266e-05
  1   8  14 148  7.55805e-05
  1   8  14 149 -2.63869e-04
  1   8  14 150  3.11797e-05
  1   8  14 151 -2.40449e-04
  1   8  14 152  1.32316e-04
  1   8  14 153  2.79328e-04
  1   8  14 154 -2.98737e-05
  1   8  14 155 -7.70751e-04
  1   8  14 157 -5.94320e-04
  1   8  14 158  1.06944e-04
  1   8  14 159 -1.10462e-04
  1   8  14 160 -8.52529e-05
  1   8  14 161 -2.88815e-05
  1   8  14 162  6.62289e-05
  1   8  14 164  8.85856e-05
  1   8  14 166  2.77957e-05
  1   8  14 168  3.07272e-05
  1   8  14 170 -5.65086e-05
  1   8  14 172 -1.49433e-05
  1   8  14 173 -1.28715e-05
  1   8  14 174  3.12571e-05
  1   8  14 178  7.41464e-05
  1   8  14 180  4.65252e-05
  1   8  14 182 -6.47433e-05
  1   8  14 183  1.80704e-05
  1   8  15   7 -4.41157e-05
  1   8  15   8 -4.70430e-05
  1   8  15   9  4.48242e-05
  1   8  15  11  1.03869e-04
  1   8  15  13  1.59885e-04
  1   8  15  17  2.84255e-05
  1   8  15  18 -2.01829e-05
  1   8  15  19  7.88356e-05
  1   8  15  21 -1.06112e-04
  1   8  15  22 -1.34728e-05
  1   8  15  23  1.12124e-05
  1   8  15  24 -1.08607e-04
  1   8  15  26 -2.13483e-05
  1   8  15  27  2.33949e-05
  1   8  15  30 -5.27572e-05
  1   8  15  31 -1.25136e-05
  1   8  15  32  1.39660e-04
  1   8  15  34 -1.16303e-05
  1   8  15  35 -2.34533e-05
  1   8  15  36 -5.98945e-05
  1   8  15  37  4.77934e-05
  1   8  15  38 -6.35036e-05
  1   8  15  40 -2.07286e-05
  1   8  15  41 -1.22986e-05
  1   8  15  45  3.35320e-05
  1   8  15  46 -2.00869e-05
  1   8  15  47  1.04088e-04
  1   8  15  48 -1.37949e-05
  1   8  15  49  1.40963e-05
  1   8  15  50  1.50743e-05
  1   8  15  51  4.69238e-05
  1   8  15  53  3.22323e-05
  1   8  15  54 -1.57992e-05
  1   8  15  56 -1.24033e-05
  1   8  15  57  2.52496e-05
  1   8  15  58 -2.56647e-05
  1   8  15  59 -2.45455e-05
  1   8  15  63 -1.06248e-05
  1   8  15  68 -1.06349e-05
  1   8  15  70  1.54933e-05
  1   8  15  71  1.58746e-05
  1   8  15  72 -5.05847e-05
  1   8  15  73  1.89460e-05
  1   8  15  74  3.59415e-05
  1   8  15  75  3.26115e-05
  1   8  15  76 -4.76235e-05
  1   8  15  77 -1.06870e-05
  1   8  15  80 -3.34748e-05
  1   8  15  81 -1.26452e-05
  1   8  15  85 -2.84186e-05
  1   8  15  87 -3.55983e-05
  1   8  15  90  1.28942e-05
  1   8  15  91 -1.01622e-05
  1   8  15  92  1.51086e-05
  1   8  15  94  1.37458e-05
  1   8  15  95  1.12002e-04
  1   8  15  96  9.57590e-05
  1   8  15  97 -4.96987e-05
  1   8  15  98  3.54029e-05
  1   8  15  99 -1.99055e-05
  1   8  15 100 -3.30627e-05
  1   8  15 101 -9.84371e-05
  1   8  15 102 -2.05567e-05
  1   8  15 104  2.06075e-05
  1   8  15 105 -6.53615e-05
  1   8  15 107  4.17488e-05
  1   8  15 109 -3.56150e-05
  1   8  15 111 -1.26244e-05
  1   8  15 112  5.79513e-05
  1   8  15 113 -4.72520e-05
  1   8  15 115  1.52991e-05
  1   8  15 116  5.61389e-05
  1   8  15 118  1.72095e-04
  1   8  15 119 -5.65879e-05
  1   8  15 120  1.64414e-04
  1   8  15 121  2.14754e-04
  1   8  15 122  3.53205e-04
  1   8  15 123  1.47437e-05
  1   8  15 124  7.59169e-05
  1   8  15 125 -4.31840e-05
  1   8  15 127 -1.20315e-05
  1   8  15 128 -7.35093e-05
  1   8  15 131  1.80456e-05
  1   8  15 133  7.85007e-05
  1   8  15 134 -1.89450e-04
  1   8  15 135  5.76950e-05
  1   8  15 136 -2.92519e-04
  1   8  15 138  3.16702e-05
  1   8  15 139  1.43172e-05
  1   8  15 140 -5.17775e-05
  1   8  15 141 -8.01657e-05
  1   8  15 142 -1.75792e-05
  1   8  15 143  1.46644e-04
  1   8  15 144  3.12071e-05
  1   8  15 145 -1.53177e-04
  1   8  15 146  1.61351e-04
  1   8  15 147 -2.59898e-04
  1   8  15 148 -2.64673e-04
  1   8  15 149 -4.23588e-05
  1   8  15 150 -4.31764e-04
  1   8  15 151 -1.09185e-04
  1   8  15 152 -2.37455e-04
  1   8  15 153  3.15147e-05
  1   8  15 154 -7.76003e-04
  1   8  15 155  1.28299e-05
  1   8  15 156  2.92589e-05
  1   8  15 157 -4.10820e-05
  1   8  15 158  1.11561e-04
  1   8  15 159  1.17238e-04
  1   8  15 161  2.47507e-05
  1   8  15 162  4.12446e-05
  1   8  15 163  8.59321e-05
  1   8  15 165 -1.54818e-05
  1   8  15 167  2.77475e-05
  1   8  15 169  5.84441e-05
  1   8  15 171  5.12603e-05
  1   8  15 173 -1.02912e-05
  1   8  15 175  1.07569e-05
  1   8  15 179 -4.47524e-05
  1   8  15 181 -5.86814e-05
  1   8  15 183 -4.36385e-05
  1   8  16   7  3.29113e-05
  1   8  16   8  1.68962e-04
  1   8  16   9  5.53235e-05
  1   8  16  10  3.80473e-05
  1   8  16  11 -7.77286e-05
  1   8  16  13 -7.79709e-05
  1   8  16  14 -4.29179e-05
  1   8  16  15  1.54606e-05
  1   8  16  16  1.46031e-05
  1   8  16  17 -1.50966e-05
  1   8  16  18 -1.05667e-04
  1   8  16  19 -1.28441e-05
  1   8  16  20 -4.57957e-05
  1   8  16  21  1.19756e-05
  1   8  16  23 -1.34886e-05
  1   8  16  24 -4.12598e-05
  1   8  16  25  2.51497e-05
  1   8  16  26 -1.00912e-04
  1   8  16  28 -3.43577e-05
  1   8  16  29 -3.39935e-05
  1   8  16  30  5.88788e-05
  1   8  16  31 -3.56486e-05
  1   8  16  32 -1.24881e-04
  1   8  16  33 -5.75633e-05
  1   8  16  34  3.42798e-05
  1   8  16  35  2.06265e-05
  1   8  16  36  3.18488e-05
  1   8  16  38  8.16826e-05
  1   8  16  39 -2.34837e-05
  1   8  16  40 -6.11578e-05
  1   8  16  41 -1.19369e-05
  1   8  16  43 -2.96394e-05
  1   8  16  44  2.81434e-05
  1   8  16  45  6.79429e-05
  1   8  16  46 -2.06800e-05
  1   8  16  47 -8.53873e-05
  1   8  16  48  4.02954e-05
  1   8  16  49  3.19321e-05
  1   8  16  50  2.02120e-05
  1   8  16  51 -1.23155e-04
  1   8  16  54 -2.05842e-05
  1   8  16  55  2.05605e-05
  1   8  16  57  4.12912e-05
  1   8  16  58  1.53717e-04
  1   8  16  59  4.76236e-05
  1   8  16  60 -1.20500e-04
  1   8  16  63 -1.45875e-05
  1   8  16  65 -1.12553e-05
  1   8  16  68  1.02226e-05
  1   8  16  69 -2.68879e-05
  1   8  16  70  2.17785e-05
  1   8  16  71  8.22511e-05
  1   8  16  72  1.19794e-04
  1   8  16  75  7.42571e-05
  1   8  16  76 -1.20341e-05
  1   8  16  77 -1.44607e-05
  1   8  16  78 -1.71014e-05
  1   8  16  81  2.36495e-05
  1   8  16  82 -2.05028e-05
  1   8  16  86 -2.26950e-05
  1   8  16  87 -2.46062e-05
  1   8  16  90 -1.43791e-05
  1   8  16  91 -1.87423e-05
  1   8  16  95 -7.44730e-05
  1   8  16  96 -3.64768e-05
  1   8  16  97  3.98304e-05
  1   8  16  98 -5.15187e-05
  1   8  16  99 -1.04791e-05
  1   8  16 100 -5.26643e-05
  1   8  16 101 -6.24314e-05
  1   8  16 104 -1.98214e-05
  1   8  16 105  6.25129e-05
  1   8  16 107  2.07933e-05
  1   8  16 109 -3.28851e-05
  1   8  16 110  1.72930e-05
  1   8  16 111  3.34903e-05
  1   8  16 112  3.17236e-05
  1   8  16 113 -9.04934e-05
  1   8  16 114 -1.82180e-05
  1   8  16 115 -1.43422e-05
  1   8  16 116 -3.83699e-05
  1   8  16 117 -8.55097e-05
  1   8  16 118 -7.97288e-05
  1   8  16 119  8.56697e-05
  1   8  16 120 -3.44833e-05
  1   8  16 121 -1.12643e-05
  1   8  16 122  2.10059e-04
  1   8  16 123 -4.60192e-04
  1   8  16 124  2.32537e-05
  1   8  16 125 -3.73676e-05
  1   8  16 127 -8.52910e-05
  1   8  16 130 -6.99720e-05
  1   8  16 132  1.53291e-05
  1   8  16 133 -1.84324e-05
  1   8  16 134 -3.60001e-05
  1   8  16 135 -2.03175e-04
  1   8  16 136 -6.85677e-05
  1   8  16 137  3.97602e-05
  1   8  16 138  2.78921e-04
  1   8  16 139  1.70010e-05
  1   8  16 140 -1.68960e-05
  1   8  16 142 -1.08735e-04
  1   8  16 145  4.39222e-05
  1   8  16 146 -1.23016e-04
  1   8  16 147  4.08261e-05
  1   8  16 148  2.28598e-04
  1   8  16 149  1.86601e-04
  1   8  16 150  2.45201e-04
  1   8  16 151  3.15210e-05
  1   8  16 152  4.46199e-05
  1   8  16 153  2.18233e-04
  1   8  16 154 -3.47132e-04
  1   8  16 155 -1.97875e-04
  1   8  16 156 -8.76073e-04
  1   8  16 157 -1.31044e-05
  1   8  16 158  1.46919e-04
  1   8  16 159  4.00257e-05
  1   8  16 162  3.41751e-05
  1   8  16 163  5.84836e-05
  1   8  16 164  1.83597e-05
  1   8  16 165  1.10949e-04
  1   8  16 168  2.51702e-05
  1   8  16 170  1.43943e-05
  1   8  16 173 -2.60072e-05
  1   8  16 176 -1.33902e-05
  1   8  16 178  2.01621e-05
  1   8  16 180  2.06324e-05
  1   8  16 181  2.11518e-05
  1   8  16 182  1.71221e-05
  1   8  16 183  1.30155e-05
  1   8  17   7 -1.68572e-04
  1   8  17   8  3.18159e-05
  1   8  17   9 -3.47308e-05
  1   8  17  10  7.35224e-05
  1   8  17  11  4.05099e-05
  1   8  17  13  3.66231e-05
  1   8  17  14 -7.62242e-05
  1   8  17  15  2.18932e-05
  1   8  17  16  1.66476e-05
  1   8  17  18  7.01041e-05
  1   8  17  20 -7.13917e-05
  1   8  17  21  1.74021e-05
  1   8  17  23 -4.19043e-05
  1   8  17  24  2.11910e-05
  1   8  17  25  1.02249e-04
  1   8  17  26  3.10770e-05
  1   8  17  28 -2.91777e-05
  1   8  17  29  2.91267e-05
  1   8  17  30 -4.22509e-05
  1   8  17  31 -5.76488e-05
  1   8  17  32  5.29078e-05
  1   8  17  33 -1.28084e-04
  1   8  17  34  2.78978e-05
  1   8  17  35 -4.44752e-05
  1   8  17  36 -1.93788e-05
  1   8  17  37  8.33516e-05
  1   8  17  39 -3.82291e-05
  1   8  17  40 -1.37457e-05
  1   8  17  41  6.32910e-05
  1   8  17  43 -3.92793e-05
  1   8  17  44  7.13427e-05
  1   8  17  45 -1.91912e-05
  1   8  17  46 -7.80619e-05
  1   8  17  47  2.19908e-05
  1   8  17  48  5.15329e-05
  1   8  17  50 -4.36608e-05
  1   8  17  51  8.01053e-05
  1   8  17  53 -2.39781e-05
  1   8  17  55  2.90587e-05
  1   8  17  56  3.32663e-05
  1   8  17  58  1.15730e-05
  1   8  17  59 -1.56062e-04
  1   8  17  60  7.73562e-05
  1   8  17  61  1.26056e-05
  1   8  17  65  1.39107e-05
  1   8  17  67 -1.15231e-05
  1   8  17  68 -3.80464e-05
  1   8  17  70 -7.57444e-05
  1   8  17  71  1.25875e-05
  1   8  17  72 -7.64699e-05
  1   8  17  74  3.45501e-05
  1   8  17  75 -4.91795e-05
  1   8  17  76  1.21556e-05
  1   8  17  78 -2.56920e-05
  1   8  17  81 -1.46304e-05
  1   8  17  83  1.30979e-05
  1   8  17  86 -3.46907e-05
  1   8  17  87  1.69451e-05
  1   8  17  90  1.15505e-05
  1   8  17  92 -1.54766e-05
  1   8  17  95 -1.94654e-05
  1   8  17  96  5.31609e-05
  1   8  17  97 -4.30482e-05
[truncated: 1,390,728 more chars]
