# Supplementary material for: Parametrization of Linear Vibronic Coupling Models for Degenerate Electronic States
Source: J Phys Chem A. 2025 Mar 4;129(10):2655–66. doi: 10.1021/acs.jpca.4c07472 (PMC11912485; doi:10.1021/acs.jpca.4c07472)
Supplement: Supplementary file 2 — jp4c07472_si_002.zip [file jp4c07472_si_002.zip › SI/Rubpy/V0.txt]

Geometry
 N   7.0   3.04944700  -1.00249700   2.16105400  14.00307400 
 C   6.0   3.11067800  -1.00693000   4.72605200  12.00000000 
 H   1.0   1.35438000  -0.47939700   5.68309700   1.00782500 
 C   6.0   5.27088000  -1.65519500   6.09695700  12.00000000 
 H   1.0   5.21171500  -1.62992700   8.16594700   1.00782500 
 C   6.0   7.47873800  -2.32497900   4.78525700  12.00000000 
 H   1.0   9.20570200  -2.84167700   5.80412200   1.00782500 
 C   6.0   7.43308500  -2.31534800   2.14197900  12.00000000 
 H   1.0   9.13107800  -2.82104900   1.07466800   1.00782500 
 C   6.0   5.20517600  -1.64659000   0.85828100  12.00000000 
 C   6.0   4.94457000  -1.57052600  -1.90462500  12.00000000 
 C   6.0   6.87023000  -2.21884700  -3.61641500  12.00000000 
 H   1.0   8.71459900  -2.83788000  -2.91420800   1.00782500 
 C   6.0   6.42252800  -2.07977200  -6.21820400  12.00000000 
 H   1.0   7.90983500  -2.58226600  -7.56834800   1.00782500 
 C   6.0   4.03150100  -1.28915100  -7.05587700  12.00000000 
 H   1.0   3.58644000  -1.15274700  -9.07285400   1.00782500 
 C   6.0   2.18779000  -0.66808300  -5.27231500  12.00000000 
 H   1.0   0.30473100  -0.04023000  -5.85427300   1.00782500 
 N   7.0   2.61145000  -0.78962300  -2.74470700  14.00307400 
Ru  44.0   0.00074100   0.00059700  -0.00026900  101.90435000
 N   7.0  -2.30922600   0.99063300   2.94162600  14.00307400 
 C   6.0  -4.02318300  -0.55340800   4.06469300  12.00000000 
 H   1.0  -4.11168400  -2.49287400   3.35097400   1.00782500 
 C   6.0  -5.59045900   0.25108700   6.03001300  12.00000000 
 H   1.0  -6.93729100  -1.07772300   6.86976000   1.00782500 
 C   6.0  -5.40395600   2.75634400   6.88601100  12.00000000 
 H   1.0  -6.60708000   3.44733700   8.42305000   1.00782500 
 C   6.0  -3.64902100   4.36138900   5.73141500  12.00000000 
 H   1.0  -3.47227000   6.32482600   6.35728300   1.00782500 
 C   6.0  -2.11827200   3.45092500   3.75998700  12.00000000 
 C   6.0  -0.21838300   4.96507400   2.41644800  12.00000000 
 C   6.0   0.35495400   7.49892900   2.97278600  12.00000000 
 H   1.0  -0.63913800   8.47383400   4.50228600   1.00782500 
 C   6.0   2.20398300   8.76942600   1.57422800  12.00000000 
 H   1.0   2.66627700  10.74377600   1.99338200   1.00782500 
 C   6.0   3.45197300   7.45995600  -0.36786500  12.00000000 
 H   1.0   4.91625500   8.36972900  -1.51375600   1.00782500 
 C   6.0   2.80722600   4.94441300  -0.83955100  12.00000000 
 H   1.0   3.73527000   3.86532800  -2.34061200   1.00782500 
 N   7.0   1.00824400   3.70220400   0.50340400  14.00307400 
 N   7.0  -1.39820900  -3.57695500  -0.46411300  14.00307400 
 C   6.0  -0.41980300  -5.69960400   0.59423800  12.00000000 
 H   1.0   1.21513100  -5.43285900   1.83303500   1.00782500 
 C   6.0  -1.42591800  -8.10052400   0.15902700  12.00000000 
 H   1.0  -0.56202800  -9.74835000   1.06635100   1.00782500 
 C   6.0  -3.52948900  -8.34744500  -1.44031100  12.00000000 
 H   1.0  -4.36304400 -10.20403900  -1.82204500   1.00782500 
 C   6.0  -4.54227800  -6.16978000  -2.54537200  12.00000000 
 H   1.0  -6.17594600  -6.31155200  -3.80595500   1.00782500 
 C   6.0  -3.45316800  -3.79951700  -2.04102500  12.00000000 
 C   6.0  -4.35831300  -1.39624900  -3.09571300  12.00000000 
 C   6.0  -6.46702300  -1.15292300  -4.69341200  12.00000000 
 H   1.0  -7.56111000  -2.82547400  -5.22598800   1.00782500 
 C   6.0  -7.16968200   1.23112100  -5.59436800  12.00000000 
 H   1.0  -8.81088000   1.44176600  -6.83918400   1.00782500 
 C   6.0  -5.73186100   3.33961600  -4.86584200  12.00000000 
 H   1.0  -6.20710700   5.24598500  -5.51758600   1.00782500 
 C   6.0  -3.65536500   2.98898200  -3.27482700  12.00000000 
 H   1.0  -2.48766700   4.58628100  -2.67152200   1.00782500 
 N   7.0  -2.95683400   0.68020000  -2.40043000  14.00307400 
Frequencies
  0.0000000000  0.0000000000  0.0000000000  0.0000000000  0.0000000000  0.0000000000  0.0001376469  0.0001377836  0.0001444814  0.0001749177  0.0001751000  0.0002231238  0.0003564422  0.0003565333  0.0003807274  0.0005448466  0.0005450745  0.0005682662  0.0007293327  0.0008344018  0.0008484809  0.0008487087  0.0009313151  0.0009313151  0.0010648157  0.0010649068  0.0011850118  0.0012234218  0.0012234673  0.0012710810  0.0015329337  0.0015964490  0.0015966312  0.0016986476  0.0016987387  0.0017244820  0.0019104261  0.0019104716  0.0019279680  0.0020022362  0.0020022362  0.0020915860  0.0020976459  0.0021752403  0.0021752859  0.0022537004  0.0022537460  0.0022637244  0.0025038433  0.0025038888  0.0025136850  0.0028602399  0.0028965994  0.0028966450  0.0029289038  0.0029292228  0.0029292684  0.0029795247  0.0029795703  0.0030262272  0.0033075809  0.0033225713  0.0033225713  0.0033562426  0.0033562882  0.0033734655  0.0034157939  0.0034295085  0.0034295085  0.0034727481  0.0034727481  0.0034778056  0.0036539536  0.0036539991  0.0036662101  0.0039661993  0.0039661993  0.0039819642  0.0039860649  0.0039861105  0.0039970912  0.0043126175  0.0043126631  0.0043148501  0.0043148957  0.0043203177  0.0043215935  0.0044905424  0.0044905424  0.0044917271  0.0045053505  0.0045053961  0.0045060795  0.0045941535  0.0046090983  0.0046091438  0.0046272781  0.0046273236  0.0046902466  0.0047099300  0.0047099300  0.0047216398  0.0048359127  0.0048359582  0.0048397400  0.0048405146  0.0048424282  0.0048424738  0.0050224491  0.0050224946  0.0050369382  0.0051063312  0.0051063768  0.0051111154  0.0052275297  0.0052275753  0.0052289878  0.0052659852  0.0052660308  0.0052692202  0.0056978347  0.0056978803  0.0057260840  0.0058251843  0.0058252755  0.0058400835  0.0059923107  0.0059928575  0.0059928575  0.0060552337  0.0060597445  0.0060597445  0.0060889506  0.0060889962  0.0060899074  0.0064422489  0.0064422489  0.0064424767  0.0065587088  0.0065769342  0.0065769798  0.0066209484  0.0066368500  0.0066368956  0.0067813314  0.0067813314  0.0067956839  0.0071245602  0.0071246058  0.0071315314  0.0071766391  0.0071766391  0.0071804209  0.0073501900  0.0073501900  0.0073578446  0.0073601683  0.0073742930  0.0073742930  0.0143898656  0.0143899567  0.0143899567  0.0143947409  0.0143947865  0.0143951510  0.0144198007  0.0144198463  0.0144203475  0.0144270909  0.0144271364  0.0144282755  0.0144449062  0.0144449517  0.0144454074  0.0144582562  0.0144583473  0.0144588030  0.0144725631  0.0144725631  0.0144737022  0.0144749780  0.0144750235  0.0144761626
Mass-weighted normal modes
  0.0000000000  0.0000000000  0.0000000000  0.0000000000  0.0000000000  0.0000000000  0.0026654789  0.0502322043 -0.0140727748 -0.0010618748 -0.0803033784 -0.0295464911  0.0478812656  0.0283832927  0.0226216521 -0.0402487758  0.0204980445  0.0314702401 -0.0877978972  0.0806815137  0.0448174473 -0.0690110278  0.0482255971  0.0076066002  0.1102388863 -0.0512686303  0.1474203813 -0.0870461968 -0.0274575545  0.0205293003  0.0289236857  0.0487275554  0.0672571782 -0.0540743067 -0.0102288065  0.0207720573  0.0561763253 -0.0075276937 -0.0164092970  0.0840341043 -0.0856950385  0.0809650173  0.0686312433 -0.1300763982  0.1988907560  0.0583514609 -0.0319488929 -0.1732486174 -0.0238350248  0.0021208017 -0.0197898103 -0.1703702480 -0.2279077078 -0.0605163960 -0.0025161018  0.0531789892 -0.0391193161 -0.2002781411  0.0231957194 -0.1279125847  0.0547044285 -0.0672998633  0.0126410654 -0.0637861762 -0.0207284453  0.0594476169 -0.0422098484 -0.0670095337  0.0102561680  0.0323953980 -0.1583880230  0.1099741618 -0.0435495714 -0.0111697303 -0.0295245275 -0.0192503546  0.0054442383 -0.0107620203 -0.0249006530 -0.0200694644 -0.0254282566 -0.0020274866  0.0016350147  0.0076812217 -0.0088054497  0.0053180533 -0.0040636375 -0.0004368451  0.0017313263 -0.0036571240  0.0062281997 -0.0089478136  0.0027360094  0.2346991728  0.3229416846  0.1009697355  0.2802855280  0.1967779333  0.0545651683  0.0475641603  0.0569098212 -0.2431557850  0.0596188182 -0.0858632822 -0.0612376593  0.0709507838  0.0004151330 -0.0863587897  0.0267453569 -0.0356757128  0.0672193366  0.0030014837 -0.0045806309 -0.0091945716 -0.0139072900 -0.0118613193  0.0138923242 -0.0084881765  0.0159511939  0.0153048183 -0.0019788951 -0.0029094933 -0.0106724033 -0.0636446121 -0.0028243227 -0.0494690298  0.0396107288 -0.0396282341 -0.0356584957 -0.0910075162  0.0596650432  0.1112273214 -0.0712161261 -0.1381168479  0.1106161835  0.0518234852 -0.0720792071  0.0713432706  0.0519925337  0.0041971033 -0.0446856692  0.0754287956 -0.1066307932  0.0573365421 -0.0054672645 -0.0821028465 -0.0619745105  0.0320542701  0.0581611616 -0.0495032153 -0.0201197497  0.0933499431 -0.0689081737  0.0321246953  0.0485821248 -0.0472827837 -0.0394057736  0.0105777408  0.0579271813  0.0010505641 -0.0011473730 -0.0004087518  0.0005450389  0.0006633693 -0.0004589701 -0.0005337678  0.0001146347  0.0002149294  0.0001576076 -0.0002650670 -0.0000931260  0.0006468638 -0.0007612269  0.0007754886  0.0006939643  0.0010767203 -0.0009336054 -0.0001070407  0.0001248812 -0.0001748328 -0.0001712836 -0.0002248104  0.0001570059
  0.0000000000  0.0000000000  0.0000000000  0.0000000000  0.0000000000  0.0000000000  0.0162270035 -0.0529203795 -0.0428819975 -0.0142566826 -0.0191237892  0.0861246274 -0.0215649538 -0.0086103008 -0.0286959846 -0.1218665602  0.0232374593  0.0771354341  0.0256019590  0.1667192856  0.1044338217 -0.0745063241  0.1664391643 -0.1330014604 -0.0296255803  0.0946778475  0.0532374308 -0.2093075192 -0.0967607273 -0.1509271242  0.0296277390 -0.0655108393  0.0270048577  0.0006245032  0.0125460031 -0.0181183153  0.0928707600  0.0239144671 -0.0747662743  0.3184893343 -0.1098267109  0.2611337590 -0.1948025095  0.0160444265  0.1787007583 -0.2142947352  0.2070744673 -0.1052344078 -0.0675743938 -0.0022518250 -0.0522303777  0.0522041991  0.0670492594  0.0151246022 -0.0028248700 -0.0121629109  0.0148669859  0.0627743868 -0.0093335531  0.0415822890  0.1740429335 -0.2400506441  0.0137352701 -0.2109318490 -0.0669409359  0.1656889792 -0.1372600103 -0.2230688087  0.0646674284 -0.0153307533  0.0388454906 -0.0453869606 -0.1421562199 -0.0361810777 -0.1102673724 -0.0568914403  0.0168829997 -0.0374172092 -0.0921841128 -0.0597833386 -0.0784136605 -0.0044378732  0.0181954227  0.0128391127 -0.0298355711  0.0242114728 -0.0147534538 -0.0011210217  0.0162147221 -0.0107174942  0.0002716349 -0.0200978177  0.0147117101 -0.0673936985 -0.1006246311 -0.0407137375 -0.0926068165 -0.0536390563 -0.0175308172 -0.0140254988 -0.0178215974  0.0837553094 -0.0199791763  0.0261815430  0.0247874069 -0.0179192306  0.0071656717  0.0278734485 -0.0135094908  0.0077487555 -0.0206342008 -0.0047618216 -0.0034347051 -0.0015639936  0.0061814187  0.0037745482 -0.0027964834  0.0014015528 -0.0034877554 -0.0068232785  0.0034367019  0.0009212361  0.0050447943  0.0215310941  0.0084450658  0.0100226283 -0.0114621832  0.0115849915  0.0121794942  0.0227725875 -0.0156586067 -0.0407179497  0.0230976955  0.0411907899 -0.0368440599 -0.0167012971  0.0197102305 -0.0227555594 -0.0160156697  0.0019001149  0.0131252375 -0.0198765546  0.0343937596 -0.0191210319  0.0021803397  0.0210944487  0.0227090124 -0.0087280226 -0.0170953691  0.0167382853  0.0092047304 -0.0304281029  0.0182157208 -0.0101575435 -0.0140459055  0.0154657503  0.0123941171 -0.0062911345 -0.0182454175 -0.0001613494  0.0005234889 -0.0000681253 -0.0004446370 -0.0001541885 -0.0000537856 -0.0003009161 -0.0002758398 -0.0003689621  0.0005229707  0.0002005912  0.0003796674 -0.0006361423  0.0000071477  0.0000821946 -0.0006116902 -0.0002575544  0.0000643866 -0.0004923870  0.0000963370 -0.0002961454 -0.0003782512  0.0001106210 -0.0003425583
  0.0000000000  0.0000000000  0.0000000000  0.0000000000  0.0000000000  0.0000000000  0.0252647454 -0.0046625597  0.0002163800  0.0283528681  0.0386026234 -0.0317328742 -0.0000767500 -0.0077321358  0.0427629518 -0.0053507128 -0.0007319343 -0.0072324248  0.0012658874  0.0748100781  0.0655482344 -0.0705991180 -0.1089809487  0.0761872228  0.0096419961  0.1563775721 -0.1027270257 -0.0000599329  0.0253380304 -0.0500505473  0.0489246684 -0.0802994770 -0.1221479031 -0.1937699177 -0.0278063580  0.1496355908 -0.0113993142  0.0168284653  0.0004150538 -0.0022771066  0.0348962909  0.0180541770 -0.0714731096  0.0657970453 -0.0947510283 -0.0896784418  0.0430976522  0.0803032151 -0.0017366057 -0.0042615900 -0.0001197233 -0.0895704701 -0.0765120908 -0.0236810508  0.0981997780  0.1454106671 -0.0722935703 -0.1650789553  0.0276455864 -0.1189972787 -0.0038093389 -0.0020012684 -0.0039820741  0.0000365572  0.0033724851 -0.0074960270  0.0034667986 -0.0013558140  0.0091697983 -0.0236644662  0.1188205734 -0.0827294086  0.0013595261 -0.0007083607 -0.0052678618  0.0000879160  0.0002539776 -0.0012966683  0.0017059963 -0.0014216349 -0.0020942277 -0.0001757574 -0.0019645282  0.0003050878  0.0004734796  0.0022514154 -0.0005621261  0.0006263588 -0.0013362370  0.0006845056  0.0028133612 -0.0014293219 -0.0010607696  0.1182316282  0.1558354792  0.0570211964  0.1348200961  0.0957694796  0.0075576379  0.0324719830  0.0033113412 -0.1065470390  0.0165587277  0.0393591026  0.0554808664 -0.0091792137 -0.0334459710  0.0564579410  0.0990725102 -0.1158965815  0.1197392950 -0.1576040076 -0.0068479049  0.1107686228  0.0613811633  0.0455580029 -0.0575657555  0.0213172235 -0.0496924496 -0.0388973535  0.0455580119 -0.1273787328 -0.1033932151  0.2300432317  0.0367347960  0.1604398445 -0.0655145472  0.0554205444  0.0411548463  0.1703033193 -0.1101479692 -0.2154981493  0.1316075283  0.2601416787 -0.2039185409  0.0560292390 -0.0711287860  0.0732591255  0.0796661638  0.0158638533 -0.1257007541 -0.0469950642  0.0267777916 -0.0144789735  0.0002047086  0.0701835077  0.0395373584 -0.0785585117 -0.1449439362  0.1179246002  0.0335568944 -0.1428326801  0.1058002157  0.0330725245  0.0671814333 -0.0536151190 -0.0677017492  0.0214535909  0.0996324611  0.0000932241 -0.0000537831  0.0000752964  0.0004087792  0.0003549922 -0.0002474136  0.0005660088 -0.0003439041 -0.0004692625  0.0000214919 -0.0002041732 -0.0001217801 -0.0013652042  0.0011043151 -0.0012007565 -0.0007655070 -0.0014702062  0.0011983058 -0.0011381990 -0.0013487175  0.0013451422 -0.0008385759 -0.0012774940  0.0012703205
  0.0000000000  0.0000000000  0.0000000000  0.0000000000  0.0000000000  0.0000000000  0.0333564914  0.0313880558 -0.0348145485 -0.0277325252 -0.1409340987 -0.0578906805  0.0028700433  0.0639590360  0.1038387007 -0.0866406019  0.0659179224  0.0591323897 -0.1616790681  0.1162146776  0.0138148614 -0.1803746453 -0.0546416711  0.0279551376  0.0661341400  0.1032228143  0.0284203761 -0.0556592147 -0.0073977410 -0.0363364707  0.0360485805  0.0661674119 -0.0160686607 -0.0977951061 -0.0196111778  0.0776412759 -0.0591118351  0.0072333252  0.0570435214 -0.0412667316 -0.0263926659 -0.0127841601  0.0363624578 -0.0521358670  0.0464417116  0.0315577339 -0.0127630436 -0.0398508474  0.0609123087  0.0018584208  0.0423801709 -0.0106844933 -0.0807516101 -0.0185481906 -0.1708599916 -0.1984533233  0.0897244707  0.1059948400 -0.0306762409  0.0836662287 -0.0183502865  0.0306182986  0.0117277115  0.0471837227  0.0008686245 -0.0178146336  0.0284692266  0.0502262464 -0.0276518382  0.0496324675 -0.2347621199  0.1719828666 -0.0108666852 -0.0022180206  0.0059584721  0.0505373774 -0.0235051493  0.0341631043  0.0490558130  0.0267460590  0.0398830233  0.0230862275 -0.0503717356 -0.0246210260  0.0504555234 -0.0388623807  0.0386004425 -0.0030270200  0.0181027160 -0.0119443329 -0.0003233024 -0.0137553681  0.0108585968  0.0090565472 -0.0476979271  0.0453591250 -0.0378266162 -0.0325256914 -0.2020301144  0.0902899132 -0.2671821982  0.0432577966  0.0387182554  0.0963911483  0.1546316789 -0.0175151484 -0.1066434462  0.1582655339  0.1054965140 -0.1328868096  0.1102455841 -0.1231340496 -0.0094221067  0.0869680365  0.0112273754  0.0061598926 -0.0115359788  0.0016193154  0.0039653362  0.0002126522  0.0212592256 -0.0431915746 -0.0332212352  0.0313454820  0.0026575770  0.0210680717 -0.0529786924  0.0468652112  0.0602973006 -0.0503387045  0.0386881694  0.0575812991 -0.0283676876 -0.0549464595  0.0478307529 -0.0258581334  0.0377963998 -0.0318104043  0.0276657340  0.0108083359 -0.0929844934 -0.1318825855  0.1452953250 -0.0742508407  0.0052023807  0.1792713301  0.1257366735 -0.0192414632 -0.0294799013  0.0279815996  0.0120190792 -0.0504482703  0.0352936542 -0.0819082318 -0.1352309005  0.1143456088  0.1155917899 -0.0328874507 -0.1605873190 -0.0242832915  0.0322559959  0.0089054196 -0.0284873057 -0.0316473781  0.0288551305 -0.0634627547  0.0464438494  0.0514023761  0.0547921883 -0.0677175353 -0.0595766622 -0.0602287520  0.0468067507 -0.0512079636 -0.0380415972 -0.0611256550  0.0501169032 -0.0621423388 -0.0681210012  0.0692865842 -0.0467554916 -0.0590176762  0.0583850509
  0.0000000000  0.0000000000  0.0000000000  0.0000000000  0.0000000000  0.0000000000  0.0681983227 -0.0941687140 -0.1200690845  0.0183152626 -0.0852130000  0.1445707710 -0.2118610786  0.1520912798  0.1332259756 -0.2647977772  0.0947081506  0.2063885336  0.0459782583  0.1148631906  0.1040563011  0.0048843718  0.1502690255 -0.1640586961  0.0209707225  0.0424111607  0.0571953382 -0.1875392401 -0.1075009457 -0.1544283115 -0.0975949111  0.0497175505 -0.0576315410  0.0511833859  0.0061715181 -0.0104558107 -0.2301021783  0.0424303158  0.1653827445 -0.0944530167 -0.0099996830 -0.0468972954 -0.0329277550 -0.0194828114  0.0026218273 -0.0418066849  0.0330012592 -0.0261621363  0.1944177814 -0.0024052570  0.1395904192  0.0082278911  0.0287070155  0.0029088420  0.0467475617  0.0648088856 -0.0278193035 -0.0385540607  0.0061471767 -0.0213659781 -0.0665334701  0.0815341210  0.0111849202  0.1468304658  0.0154039837 -0.1084227295  0.1078609660  0.1534493840 -0.0319709661 -0.0124730503  0.0782165862 -0.0413810214 -0.0324090890 -0.0017486470 -0.0205994838  0.1692004416 -0.0632480825  0.1214046488  0.1603705808  0.0928322207  0.1248607368  0.0783205932 -0.1686998492 -0.0706651982  0.1759265728 -0.1401616287  0.1346683913 -0.0087301874  0.0577812051 -0.0459923753  0.0034126365 -0.0487290275  0.0387849799 -0.0027167127  0.0145582794 -0.0120990267  0.0150836241  0.0053715034  0.0598540212 -0.0290955927  0.0795513773 -0.0156340599 -0.0101998289 -0.0296630700 -0.0461376962  0.0024258833  0.0304915858 -0.0481704309 -0.0307731849  0.0410584268 -0.0324106560  0.0389847230  0.0049286179 -0.0232075004 -0.0043493135 -0.0019341528  0.0019582474 -0.0005641058 -0.0016193172 -0.0008240273 -0.0079478034  0.0122924565  0.0110660100 -0.0102887340 -0.0014464566 -0.0065474059  0.0163235586 -0.0140798189 -0.0191303628  0.0154332174 -0.0117151432 -0.0146454009  0.0067463188  0.0156246322 -0.0125797991  0.0065280639 -0.0103445050  0.0096730079 -0.0080849827 -0.0040618490  0.0290293052  0.0390588166 -0.0440802150  0.0215398277 -0.0016429512 -0.0527491560 -0.0381193841  0.0062692801  0.0093779113 -0.0088870571 -0.0042727256  0.0163725838 -0.0103785695  0.0242454958  0.0405514901 -0.0343994644 -0.0349552671  0.0102610151  0.0478415198  0.0073188433 -0.0096688327 -0.0027018306  0.0085242835  0.0095101467 -0.0087133001  0.0190219136 -0.0139878727 -0.0155125679 -0.0164038341  0.0203696415  0.0179844065  0.0180636630 -0.0141068692  0.0154593200  0.0113846632  0.0183883613 -0.0151294437  0.0186255261  0.0204983967 -0.0209078552  0.0140028634  0.0177555138 -0.0176261743
  0.0000000000  0.0000000000  0.0000000000  0.0000000000  0.0000000000  0.0000000000  0.0231121927 -0.0038615599  0.0010060194  0.0271832474  0.0371443976 -0.0283606017  0.0002395834 -0.0076336445  0.0376167460 -0.0049568482 -0.0022537578 -0.0081942744 -0.0000241766  0.0690402966  0.0628757045 -0.0687983244 -0.1047574336  0.0730114427  0.0113312392  0.1509210510 -0.0996952252 -0.0019283852  0.0276137495 -0.0464509551  0.0517395872 -0.0870672257 -0.1289681503 -0.2165658666 -0.0298192845  0.1693011694 -0.0100074053  0.0193420869 -0.0011099774 -0.0009107116  0.0322165368  0.0199734134 -0.0814131631  0.0784049720 -0.1124254464 -0.1090139330  0.0497716450  0.1004444859 -0.0028307880 -0.0043150721 -0.0009913130 -0.1109141200 -0.1178355613 -0.0353851470  0.0764515339  0.1256472346 -0.0655790365 -0.1804323151  0.0301500596 -0.1440928182 -0.0067064814 -0.0041988245 -0.0083235124 -0.0033672443  0.0120958781 -0.0081760672  0.0091231063 -0.0024464792  0.0049784945 -0.0253999048  0.1356550905 -0.0877407470  0.0002622914  0.0042519732 -0.0053732853 -0.0000150714  0.0037828882  0.0027695728 -0.0043177411  0.0038258031 -0.0019226211  0.0011156697  0.0017895489  0.0020328748  0.0012090264 -0.0019574164  0.0004738569  0.0003122172 -0.0008236617 -0.0001189971 -0.0000957933  0.0003502455 -0.0002904009 -0.0231568017  0.0063242031 -0.0337709804  0.0143971476  0.0064035662  0.1140622385 -0.0475414803  0.1491518626 -0.0305794676 -0.0649580528  0.0460948461 -0.0096673089 -0.0649459102  0.0410511668  0.0203046955 -0.0359200136  0.0487489663 -0.0343549700 -0.0400398246  0.0002673341  0.0288884884  0.0240815678  0.0153663264 -0.0216641545  0.0159509206 -0.0375761235 -0.0272028685 -0.0346366881  0.1093428506  0.0768587329 -0.1010821481 -0.0181007969 -0.0737843392  0.0957927014 -0.0894239133 -0.0799142338 -0.1618594275  0.1076983491  0.2005838641 -0.0772886279 -0.1555686980  0.1172858394 -0.1341933077  0.1749767619 -0.1577507940 -0.1195428501 -0.0088441169  0.1139190885 -0.1157650790  0.1810403884 -0.0922844966  0.0072940596  0.1604517556  0.1191647967  0.0712645163  0.1332194857 -0.1017863698 -0.0285718138  0.1097236289 -0.0821622038 -0.0788784483 -0.1450894241  0.1164884744  0.1366984664 -0.0410576548 -0.1971107592  0.0144717265 -0.0191418325 -0.0053140428  0.0166734720  0.0186219626 -0.0170780681  0.0359347029 -0.0262380390 -0.0292841999 -0.0303207316  0.0377947541  0.0332830886  0.0312243318 -0.0242139248  0.0267602053  0.0182525491  0.0297664290 -0.0244806254  0.0283329958  0.0309721988 -0.0318275027  0.0211017437  0.0268595503 -0.0267431611
  0.0000000000  0.0000000000  0.0000000000  0.0000000000  0.0000000000  0.0000000000  0.0223862977  0.0115264433 -0.0087819269 -0.0172973432 -0.0486126384 -0.0119818552 -0.0069699975  0.0244659341  0.0399985736 -0.0413899259  0.0273768533  0.0275223038 -0.0548843631  0.0428542669  0.0056448275 -0.0667416431 -0.0201753972  0.0044339187  0.0137940869  0.0497541714 -0.0002524704 -0.0262153065 -0.0054508223 -0.0255917199  0.0099190441  0.0218189261 -0.0146266021 -0.0244136437 -0.0045256772  0.0232387752 -0.0584700192  0.0099885731  0.0450641757 -0.0387776072 -0.0053071452 -0.0239587561  0.0040894622 -0.0119679516 -0.0051757475  0.0057321886 -0.0012564671  0.0036120551  0.0629670514  0.0006440258  0.0444708648  0.0199258632  0.0075498612  0.0046782010 -0.0462399920 -0.0631079676  0.0296403022  0.0560097132 -0.0106742026  0.0404389049 -0.0451060301  0.0620502452 -0.0189549165 -0.0206412889  0.0159341467  0.0145839865 -0.0235786313 -0.0228645025  0.0023604740  0.0059671629 -0.0443658628  0.0269162890  0.0664964086  0.0104533008  0.0479409697 -0.0802377098  0.0309066424 -0.0606729532 -0.0658268768 -0.0387075870 -0.0530545556 -0.0378280339  0.0805159036  0.0321251684 -0.0824898900  0.0673788236 -0.0654904784  0.0044473705 -0.0317478436  0.0261952917 -0.0023813842  0.0293245285 -0.0232460645 -0.0035693078 -0.0316016531  0.0162080901 -0.0248791108 -0.0190378407 -0.0824345461  0.0371220399 -0.1055293720  0.0269224407 -0.0124207274  0.0998570437  0.1071080419 -0.0495402128 -0.0491340231  0.1269935832  0.0466718706 -0.0546860432  0.0445319523 -0.1050434440 -0.0042520078  0.0721367948  0.0425258599  0.0302255966 -0.0376931435  0.0213340351 -0.0499506430 -0.0384023580 -0.0450273675  0.1223176397  0.0967567618 -0.1448540418 -0.0207023263 -0.1050586689 -0.0051824199  0.0085582385  0.0117694875  0.0140735345 -0.0134963071 -0.0155226132 -0.0229467096 -0.0397005308  0.0327096615  0.0735972807 -0.1017508442  0.0866410121  0.0696297845  0.0041666600 -0.0774796073  0.0484939545 -0.0837495316  0.0413212741 -0.0043110852 -0.0409774724 -0.0287942244 -0.0266473077 -0.0485584104  0.0379285861  0.0107783330 -0.0399215004  0.0294638307  0.0032888740  0.0113552024 -0.0062029900 -0.0099260572  0.0052354339  0.0186522293  0.0844136378 -0.1120983796 -0.0309668551  0.0984949279  0.1093902125 -0.0999905385  0.2158052455 -0.1577586618 -0.1750152556 -0.1846446581  0.2285506200  0.2010933901  0.1972346403 -0.1531341195  0.1679465748  0.1208640624  0.1948195735 -0.1598301878  0.1929166223  0.2110537394 -0.2152537971  0.1446389797  0.1825885115 -0.1810429595
  0.0000000000  0.0000000000  0.0000000000  0.0000000000  0.0000000000  0.0000000000  0.0566412952 -0.0172975706 -0.0317578077 -0.0141224015 -0.0351480541  0.0740299250 -0.0913167351  0.0672106897  0.0601160996 -0.1277396888  0.0482165335  0.0985676774  0.0140780073  0.0498910385  0.0439785108 -0.0010435580  0.0614603724 -0.0657509667  0.0106481567  0.0181209034  0.0325270436 -0.0943380742 -0.0519886733 -0.0748685080 -0.0445036396  0.0291068907 -0.0304574494  0.0221871406  0.0031052950  0.0014613179 -0.1977080754  0.0368914759  0.1406013755 -0.1179925428 -0.0044762179 -0.0776560940 -0.0009814895 -0.0317664368 -0.0242740114  0.0084942068 -0.0119048845 -0.0011832196  0.2058357886 -0.0005594267  0.1444067426 -0.0065304028 -0.0003147786  0.0012230955  0.0156161157  0.0152836674 -0.0100671681 -0.0169249422  0.0033674248 -0.0161415120 -0.1492044107  0.2022326987 -0.0689441968 -0.0720164895  0.0569995551  0.0388047870 -0.0740299861 -0.0794444305  0.0197388617 -0.0104500410  0.0075206842 -0.0191807924  0.2201193285  0.0373783685  0.1501719620 -0.2666128591  0.1060387587 -0.1970585109 -0.2202257834 -0.1259186977 -0.1756171426 -0.1242868189  0.2651859711  0.1094480957 -0.2712715523  0.2161608755 -0.2134340041  0.0157196150 -0.1060289391  0.0828293329 -0.0059564968  0.0956131275 -0.0752683846 -0.0000014573  0.0117839517 -0.0005500778  0.0045366912  0.0107462633  0.0280484699 -0.0105916004  0.0368894438 -0.0081076089  0.0028788299 -0.0310787481 -0.0351706188  0.0185277003  0.0185704121 -0.0394693878 -0.0159120896  0.0168709270 -0.0149684131  0.0306537427  0.0002208835 -0.0266909255 -0.0123924042 -0.0087495658  0.0138347410 -0.0073892597  0.0149352836  0.0132045720  0.0146352258 -0.0364118657 -0.0298394014  0.0451238850  0.0072975056  0.0299076449  0.0025886501 -0.0034199775 -0.0028712292 -0.0069945902  0.0035512033  0.0029203622  0.0092592361  0.0112845633 -0.0095411125 -0.0217065811  0.0310971745 -0.0263435325 -0.0220820219 -0.0009279071  0.0231380684 -0.0133095164  0.0260749530 -0.0120513367  0.0027319255  0.0118239019  0.0085807999  0.0088989374  0.0145576643 -0.0118891817 -0.0032381866  0.0117145342 -0.0100967465 -0.0005345310 -0.0036316037  0.0016021161  0.0035137944 -0.0019871720 -0.0052497435 -0.0254676088  0.0337660092  0.0092959242 -0.0296943141 -0.0329053732  0.0302025392 -0.0650296010  0.0474548419  0.0528658183  0.0556655414 -0.0687748672 -0.0607442791 -0.0594380811  0.0460785867 -0.0507197199 -0.0364372352 -0.0586236970  0.0482943311 -0.0581669365 -0.0635093838  0.0650051611 -0.0436114937 -0.0549462861  0.0546929326
  0.0000000000  0.0000000000  0.0000000000  0.0000000000  0.0000000000  0.0000000000  0.0096022222 -0.0020431723  0.0009097300  0.0013108595  0.0020280818 -0.0175554627  0.0026939548 -0.0041161226  0.0174174572 -0.0026860273  0.0037350066 -0.0046256149 -0.0159108107  0.0290677738  0.0129964175 -0.0466963686 -0.0490917833  0.0262179728 -0.0086993993  0.0782255598 -0.0536096492  0.0040756628  0.0130733005 -0.0252201798  0.0239232522 -0.0281089310 -0.0483885004 -0.0618115483 -0.0076882872  0.0492642411 -0.0066213021  0.0066865095  0.0003329214  0.0003422051  0.0160705900  0.0052602908 -0.0414861094  0.0432068676 -0.0543923671 -0.0505197388  0.0306327433  0.0540329241 -0.0002299655 -0.0013434580  0.0008243827  0.0138698328  0.0265579610  0.0078222430  0.0285117786  0.0299778629 -0.0123751070 -0.0049929040  0.0050163759 -0.0082691189 -0.0025548799 -0.0021060746 -0.0042155754 -0.0002468193  0.0029145039 -0.0048583687  0.0023386701 -0.0007732306  0.0040585701 -0.0201351046  0.0960549201 -0.0670501086  0.0012308717  0.0007261367 -0.0036362937  0.0005057824  0.0019890457 -0.0000587076 -0.0006587773  0.0002280633 -0.0018753491 -0.0002946961  0.0014893358  0.0010623132  0.0003537887  0.0013933847 -0.0006723021 -0.0001775157 -0.0002990202  0.0009957728 -0.0004433105  0.0006445809 -0.0004771894 -0.0230706181 -0.0378831949 -0.0096630962 -0.0240017233 -0.0231140472 -0.0075542618  0.0020985330 -0.0042194723  0.0216427930 -0.0689170969  0.1558334478  0.1179720440 -0.1116665680 -0.0219008710  0.1643086384  0.0182087845 -0.0120987443  0.0104614645 -0.1474656591 -0.0015354702  0.1041495155  0.0864147778  0.0621879405 -0.0777500844  0.0477166925 -0.1156731993 -0.0875952384 -0.1173580686  0.3116207299  0.2439598237 -0.3459395271 -0.0503065448 -0.2484721164  0.0552134426 -0.0419878807 -0.0423704103  0.0155179856 -0.0212305256 -0.0086688696 -0.0512008288 -0.0882814294  0.0677603089  0.1221135008 -0.1743838671  0.1452282017  0.0819562769 -0.0026415613 -0.0531424349  0.1510932456 -0.2118725924  0.1041049239 -0.0105676247 -0.1542966874 -0.1065604070 -0.0196147270 -0.0382193164  0.0271154369  0.0051806260 -0.0142301086  0.0124484695  0.0388678639  0.0721750339 -0.0557860656 -0.0575569259  0.0212056937  0.0868220755 -0.0457226109  0.0606812787  0.0167305474 -0.0532502513 -0.0591904231  0.0541369717 -0.1161989063  0.0848974406  0.0943168251  0.0992028041 -0.1228758921 -0.1081560652 -0.1053085865  0.0817218979 -0.0897448450 -0.0640811288 -0.1033543993  0.0848782994 -0.1019431392 -0.1114831478  0.1137951667 -0.0763737237 -0.0965015929  0.0957128713
  0.0000000000  0.0000000000  0.0000000000  0.0000000000  0.0000000000  0.0000000000  0.0081254158  0.0043541058 -0.0633478289 -0.0116158745 -0.1737652438 -0.1116975466 -0.0077261500  0.0777805591  0.1449763612 -0.0526525831  0.0715702894  0.0345405141 -0.1998994731  0.0897440213 -0.0309755095 -0.2159741174 -0.1561372019  0.0834977569  0.0285204764  0.1605229683 -0.0818772771  0.0707315539  0.0520010752  0.0020691789  0.0722970327  0.0248454752 -0.0497340619 -0.0865586464 -0.0181101347  0.0709020530  0.0532358917 -0.0158393272 -0.0330140642 -0.0259342911  0.0335835312 -0.0134601042  0.0169161906  0.0332663042 -0.0642655943  0.0040056547 -0.0095763453  0.0712887913 -0.0727432347 -0.0000267251 -0.0515503295  0.0379436984  0.0269816742  0.0068987331 -0.0652734916 -0.0913210040  0.0461485574  0.0912486308 -0.0157417029  0.0602854883  0.0370169915 -0.0524308181  0.0120653533  0.0031754750 -0.0116531052  0.0047747118  0.0055374659 -0.0007785512 -0.0053829798  0.0073294492 -0.0190153231  0.0140105189 -0.0447298807 -0.0072200713 -0.0321353762  0.0202860879 -0.0083856534  0.0177119626  0.0079894162  0.0063993801  0.0080541513 -0.0163893039  0.0379727179  0.0195697293 -0.0426395063  0.0326216418 -0.0277104548  0.0070888170 -0.0506566802  0.0371984904 -0.0034575396  0.0465018254 -0.0342972389 -0.0091759769 -0.0153587789 -0.0035645931 -0.0047688744 -0.0064085945 -0.0005072723  0.0001387318 -0.0037834333  0.0026565936 -0.0459176697  0.0726101168  0.0424332444 -0.0674964757  0.0042933484  0.0693804936 -0.0753781350  0.0863555427 -0.0844325792  0.0633174696  0.0058870392 -0.0399959652 -0.0584284510 -0.0419868167  0.0508810724 -0.0197072015  0.0478395419  0.0346755998  0.0119446757 -0.0290413233 -0.0219608811  0.0833574001  0.0101108463  0.0590591570  0.0305183414 -0.0289104147 -0.0391942361  0.0715229940 -0.0494959679 -0.0868216919  0.0737122809  0.1371390466 -0.1127970704 -0.0925819948  0.1132525512 -0.1076452745 -0.1725509985 -0.0254096465  0.2688453545  0.0802020189 -0.0363595853  0.0175554400 -0.0060640809 -0.1863186145 -0.1233663714  0.1116235547  0.1957870757 -0.1608296118 -0.0520935487  0.2130583214 -0.1523611476  0.1131615475  0.1783612185 -0.1544675310 -0.1492701213  0.0396329670  0.2002386599 -0.0002754939  0.0003020473  0.0000796609  0.0002091238  0.0001925265 -0.0001327741  0.0055447419 -0.0041121295 -0.0045761744 -0.0056105291  0.0069468336  0.0063462673  0.0061403221 -0.0047574291  0.0053990178  0.0020563920  0.0036491940 -0.0032053626 -0.0008158370 -0.0011626548  0.0008356536 -0.0013973133 -0.0017012260  0.0012519340
  0.0000000000  0.0000000000  0.0000000000  0.0000000000  0.0000000000  0.0000000000 -0.0397131401 -0.1822980575 -0.2157948919  0.1402609343 -0.1114376951  0.0578657317 -0.2799952790  0.2188080112  0.2054152259 -0.1552313031  0.0685922379  0.1410027140  0.0567724117 -0.0720807755  0.0074529077  0.1233723195 -0.0116108383 -0.0360125604  0.0194874992 -0.0853613095 -0.0548798303  0.1678468465  0.0550526434  0.1156713237 -0.0474651593  0.0138563649 -0.0076681010  0.0283453419 -0.0031149178 -0.0194435951  0.1775671943 -0.0625200734 -0.1290348673 -0.0613388874  0.0939886251 -0.0742381322  0.1136616493  0.0516021135 -0.1012453648  0.1118999544 -0.1069810862  0.0835293665 -0.2469590162  0.0042821797 -0.1702287645 -0.0166373738 -0.0138987964 -0.0007633949  0.0213722891  0.0262020665 -0.0141715937 -0.0239006283  0.0065925091 -0.0194014152  0.1260937915 -0.1664315752  0.0416752605  0.0001635680 -0.0400300522  0.0019555704  0.0139457781  0.0023716718 -0.0021221629  0.0053814471  0.0077923279  0.0021873699 -0.1464897267 -0.0251298977 -0.1060072755  0.0650420809 -0.0281470998  0.0548562883  0.0254172442  0.0160582700  0.0277429679 -0.0571199637  0.1287196990  0.0641458777 -0.1434005279  0.1105291740 -0.0940417017  0.0234876533 -0.1670546461  0.1232720606 -0.0100672776  0.1539044576 -0.1146903739  0.0012923557  0.0026511718  0.0033381063 -0.0004777675  0.0019937291  0.0008075227 -0.0003155468  0.0026125001  0.0002354911  0.0142565790 -0.0225061069 -0.0145152570  0.0214805867 -0.0007783836 -0.0219588259  0.0226702981 -0.0259683704  0.0249181324 -0.0186960584 -0.0012940110  0.0117522081  0.0172202084  0.0126805598 -0.0150621585  0.0056841954 -0.0143581673 -0.0100212351 -0.0036551856  0.0084849822  0.0066425066 -0.0251492821 -0.0034898635 -0.0174587890 -0.0090384639  0.0087429181  0.0118230001 -0.0213986833  0.0147475017  0.0266648059 -0.0223850103 -0.0410956797  0.0343034311  0.0279726220 -0.0340661449  0.0324291367  0.0521623413  0.0073868593 -0.0809840446 -0.0240978502  0.0107507814 -0.0049542274  0.0018503313  0.0561583826  0.0367271886 -0.0339744175 -0.0596051454  0.0487180662  0.0155280415 -0.0646450007  0.0464638900 -0.0340445905 -0.0536711324  0.0464599146  0.0447631620 -0.0116911407 -0.0601492178 -0.0001261297  0.0001560024  0.0000597456 -0.0002589152 -0.0002987481  0.0002721869 -0.0019267315  0.0014458778  0.0016315056  0.0018270695 -0.0023211377 -0.0021320010 -0.0018129830  0.0014259054 -0.0016408780 -0.0004900902 -0.0009470685  0.0008510105  0.0005449923  0.0006506903 -0.0005284766  0.0006606682  0.0007828943 -0.0006177089
  0.0000000000  0.0000000000  0.0000000000  0.0000000000  0.0000000000  0.0000000000  0.0116235429 -0.0032977842  0.0003378312  0.0588012376  0.0762338109  0.0144796870 -0.0131010785  0.0023446194  0.0092797669 -0.0059489367 -0.0209739661 -0.0003729608  0.0525628341  0.0349449642  0.0866754203  0.0221422912 -0.0391723665  0.0590242764  0.0771804828  0.0273194962  0.0116371467 -0.0295797808  0.0164448419  0.0137207676  0.0493183166 -0.0274567051 -0.0673252617 -0.2880694574 -0.0457260301  0.2103774763  0.0051205206  0.0057886072  0.0055886972 -0.0149327495 -0.0077529939  0.0149038327  0.0083334295 -0.0134574003 -0.0082873105 -0.0129204708 -0.0043095991  0.0074129243  0.0009292057  0.0001932429 -0.0002893895 -0.1705516238 -0.2815700694 -0.0731104324 -0.1457545980 -0.1235530472  0.0423383712 -0.0798954016 -0.0057813680 -0.0601294629 -0.0033094595  0.0059937419  0.0025686423  0.0014523709  0.0068531088  0.0124549221  0.0039940942  0.0037791593 -0.0199721572  0.0485366251 -0.2204805630  0.1672501142 -0.0007247525  0.0033730480  0.0106354305  0.0004491274 -0.0010218320  0.0016357412 -0.0014277260  0.0049318031  0.0030965163  0.0009471571  0.0021788339 -0.0025800741  0.0006471674 -0.0024968851 -0.0002151252 -0.0004281836  0.0036276796 -0.0019218030 -0.0045711367  0.0013890078  0.0022094415 -0.1935780390 -0.2388976072 -0.0958026207 -0.2210479523 -0.1417948681 -0.0004867072 -0.0619478246  0.0152289311  0.1800831886  0.0623685818 -0.1876062081 -0.1504507703  0.1308459107  0.0473908318 -0.2076545402  0.0021799918 -0.0061249461 -0.0093934498  0.0740817807  0.0030146191 -0.0523222104 -0.0207544432 -0.0133820660  0.0192989119 -0.0183998034  0.0440865751  0.0332900378 -0.0017601169  0.0000143570  0.0047947875 -0.0002611645  0.0015641247  0.0011522052  0.0102949716 -0.0083510169 -0.0094275766 -0.0134035193  0.0084149919  0.0186214138 -0.0066579230 -0.0161696775  0.0123728276  0.0109919842 -0.0153453479  0.0121195987  0.0067664564 -0.0043594579  0.0296286093  0.0927606056 -0.1111301416  0.0578797672 -0.0017108860 -0.1142993726 -0.0829623587 -0.0573462472 -0.1087431811  0.0853054143  0.0248032807 -0.1047780132  0.0774271428  0.0359887980  0.0677592806 -0.0521593618 -0.0603206526  0.0190334489  0.0867900686 -0.0562737731  0.0730755305  0.0202006647 -0.0604965214 -0.0684232647  0.0643522851 -0.0801400915  0.0567672841  0.0681418893  0.0470097345 -0.0617455795 -0.0578558091  0.0074008085 -0.0072387030  0.0031395024  0.0330777781  0.0484461960 -0.0367656410  0.0779966614  0.0885533380 -0.0847379185  0.0622778920  0.0779756100 -0.0725593227
  0.0000000000  0.0000000000  0.0000000000  0.0000000000  0.0000000000  0.0000000000  0.0097440966 -0.0019505005 -0.0238574525 -0.0102093946 -0.0662890917 -0.0394965148 -0.0136321007  0.0325085581  0.0627337521 -0.0259524305  0.0319019874  0.0180942554 -0.0688873602  0.0282147029 -0.0166445273 -0.0771704607 -0.0689997214  0.0301311350 -0.0072332562  0.0724725475 -0.0615336757  0.0483676182  0.0252354508 -0.0024074231  0.0200137468 -0.0120696274 -0.0367725114 -0.0222742167 -0.0044209672  0.0216624843  0.0204292702 -0.0052459476 -0.0187678826 -0.0231424819  0.0340320555 -0.0173128615 -0.0079167615  0.0379001589 -0.0686900875 -0.0146233913 -0.0034821281  0.0603123074 -0.0253200337 -0.0010872776 -0.0176730751 -0.0410839828 -0.0428793066 -0.0112966508  0.0262802444  0.0400984222 -0.0232362463 -0.0684222593  0.0106972488 -0.0557106869 -0.0199776615  0.0236956611 -0.0275508011 -0.0790982431  0.0132247860  0.0540903226 -0.0584447704 -0.0826473558  0.0198954238 -0.0076032591  0.0080319588 -0.0104596432  0.0607347823  0.0102145892  0.0421598412 -0.0469836067  0.0209736436 -0.0359237719 -0.0346670959 -0.0187142916 -0.0305085199  0.0285375287 -0.0613363898 -0.0284522590  0.0672377598 -0.0533074318  0.0459221071 -0.0113110222  0.0789223713 -0.0588971613  0.0048347738 -0.0749249424  0.0557973221 -0.0036461807 -0.0064624318 -0.0054280562  0.0104758178 -0.0008892680  0.0210460868 -0.0047926489  0.0249428117 -0.0249078965 -0.0873382495  0.1123757210  0.0502708637 -0.1189489825  0.0226641455  0.0988893992 -0.2291415870  0.2670993232 -0.2502547033  0.2606206869  0.0194220903 -0.1745375098 -0.2782051667 -0.2033891647  0.2461423757 -0.1072587007  0.2525073616  0.1923805897  0.0089335788 -0.0441049822 -0.0250714186 -0.0562089873 -0.0047100267 -0.0375634077 -0.0636423945  0.0618569292  0.0626042816  0.0443852394 -0.0309674602 -0.0556306865 -0.0229979443 -0.0336509091  0.0333926802  0.1384676029 -0.1770690901  0.1612442920  0.1639561711  0.0207809563 -0.2316191962 -0.0253017151 -0.0264920071  0.0130577195 -0.0005870039  0.0756461351  0.0498890573 -0.0354844704 -0.0594932663  0.0482172371  0.0154351463 -0.0560626106  0.0398557232 -0.0433410007 -0.0679833363  0.0586993829  0.0539987872 -0.0145736451 -0.0709069930 -0.0049548139  0.0064428889  0.0017833861 -0.0053707191 -0.0060816164  0.0056899710 -0.0082429452  0.0058691466  0.0069634386  0.0054121278 -0.0070265314 -0.0065254746 -0.0009856171  0.0006251194 -0.0011456830  0.0021899384  0.0030094931 -0.0021812386  0.0064496983  0.0074059821 -0.0069732827  0.0053274643  0.0066380505 -0.0060720997
  0.0000000000  0.0000000000  0.0000000000  0.0000000000  0.0000000000  0.0000000000  0.0024830228 -0.0631446531 -0.0813502221  0.0481560366 -0.0492946098  0.0325871214 -0.1317495199  0.1059164161  0.1024874183 -0.0819152396  0.0388282344  0.0737957676  0.0187644942 -0.0464051851 -0.0049436093  0.0614558040 -0.0265131063 -0.0038806417  0.0159088227 -0.0499469742 -0.0356745077  0.1167807738  0.0435914737  0.0831823904 -0.0165367769  0.0140311787 -0.0017533811  0.0094707214 -0.0031795105 -0.0051973784  0.0850675106 -0.0367628241 -0.0608020235 -0.0801378846  0.0605043116 -0.0818272778  0.0857619832  0.0166037403 -0.0795413845  0.0933651640 -0.0865912106  0.0621056246 -0.0822734282  0.0032242993 -0.0559688023  0.0062183547  0.0091801769  0.0079725780 -0.0031981984 -0.0182407096  0.0043559974  0.0245900236  0.0005123925  0.0096594286 -0.0580834360  0.0821251424 -0.0832128698 -0.2619047423  0.0271925008  0.1829638403 -0.2078609346 -0.2683849046  0.0691988209 -0.0191278207 -0.0161476500 -0.0187303529  0.2017962767  0.0279365914  0.1434166854 -0.1569340691  0.0642950058 -0.1264455784 -0.1092183415 -0.0684567539 -0.1001420913  0.0907562962 -0.2014442492 -0.0985120677  0.2204197516 -0.1685696530  0.1467134993 -0.0368646601  0.2645303198 -0.1949783564  0.0167026556 -0.2485774747  0.1847200147  0.0019462327  0.0021826139 -0.0050648184 -0.0040163799 -0.0002881651 -0.0074175834  0.0016586452 -0.0102026414  0.0087203461  0.0255689873 -0.0336360729 -0.0130656609  0.0354191941 -0.0070340428 -0.0293068661  0.0691148202 -0.0809310957  0.0759839305 -0.0791320355 -0.0068638730  0.0525566203  0.0846509343  0.0612043646 -0.0744871738  0.0328612418 -0.0758275052 -0.0585187959 -0.0024980070  0.0137510817  0.0072923573  0.0168696826  0.0017998407  0.0110883760  0.0186881978 -0.0185444453 -0.0188531290 -0.0138821504  0.0095333305  0.0163735676  0.0072244385  0.0099390961 -0.0103465198 -0.0417714296  0.0532500902 -0.0487456641 -0.0494626232 -0.0060337757  0.0699025308  0.0074494410  0.0078055188 -0.0040838159 -0.0000471468 -0.0235270883 -0.0148810075  0.0105626223  0.0180273009 -0.0142508797 -0.0043078674  0.0167019647 -0.0119069750  0.0131525637  0.0205320291 -0.0176191091 -0.0162508087  0.0042788808  0.0215205606  0.0021652662 -0.0028174413 -0.0007772255  0.0023462625  0.0026589035 -0.0024828090  0.0034463334 -0.0024449171 -0.0029118436 -0.0022005989  0.0028453993  0.0026463197  0.0002070946 -0.0000968360  0.0002962477 -0.0010402687 -0.0014558039  0.0011026147 -0.0028276059 -0.0032315621  0.0030707331 -0.0023013880 -0.0028901463  0.0026555265
  0.0000000000  0.0000000000  0.0000000000  0.0000000000  0.0000000000  0.0000000000  0.0034111366 -0.0009214479  0.0001732819  0.0167497745  0.0218456988  0.0037931621 -0.0034969697  0.0004424497  0.0027604761 -0.0015786986 -0.0059913234 -0.0002917244  0.0148652019  0.0105587722  0.0250291355  0.0056201665 -0.0118362387  0.0172679782  0.0218789403  0.0090885421  0.0025096442 -0.0086487855  0.0047623435  0.0032807136  0.0144707423 -0.0086504831 -0.0203295864 -0.0841169948 -0.0133161752  0.0615363907  0.0012249550  0.0019043856  0.0016595458 -0.0040652066 -0.0019887249  0.0047231897  0.0013668595 -0.0030950707 -0.0033321696 -0.0050587553 -0.0005401678  0.0029751502  0.0002859674  0.0000047661 -0.0000791074 -0.0513485856 -0.0838888727 -0.0218661258 -0.0414344110 -0.0342071885  0.0113735413 -0.0262082331 -0.0012759878 -0.0198024775 -0.0006943737  0.0012607962  0.0009884029  0.0013526027  0.0020424412  0.0029240631  0.0020909368  0.0020466925 -0.0061091315  0.0141324203 -0.0636018820  0.0485799814 -0.0010895148  0.0009528460  0.0024379995  0.0007923051 -0.0004813194  0.0010961666 -0.0000562465  0.0018183428  0.0013197188 -0.0000656751  0.0015078578 -0.0003103387 -0.0006879699 -0.0001640281 -0.0006192256  0.0000232666 -0.0000232667  0.0002026031 -0.0014661345  0.0014670072 -0.0000841589 -0.0604013441 -0.0736206999 -0.0305171997 -0.0679108161 -0.0436269581  0.0034396068 -0.0208012552  0.0094711506  0.0547556870  0.0167553857 -0.0573375116 -0.0481672406  0.0382210895  0.0169856953 -0.0648838471 -0.0065816201  0.0067135419 -0.0108119613  0.0317820457  0.0015989330 -0.0221738736 -0.0145589694 -0.0100468017  0.0131686239 -0.0089663531  0.0212148150  0.0161318599 -0.0006440564 -0.0006457391  0.0013180883 -0.0029334601  0.0002262277 -0.0015919245  0.0028772734 -0.0021304673 -0.0025796399 -0.0042322191  0.0025336390  0.0059858980 -0.0039016593 -0.0082556612  0.0065493519  0.0093536377 -0.0123798157  0.0106908532  0.0092063202 -0.0006632157  0.0006316709  0.0314824409 -0.0401187993  0.0208490910 -0.0005787144 -0.0363130876 -0.0266594989 -0.0220759822 -0.0414562335  0.0325787871  0.0095802591 -0.0399809730  0.0294417932  0.0099374181  0.0195463141 -0.0147028744 -0.0177647934  0.0057676839  0.0259721666  0.1901557727 -0.2468478713 -0.0682438575  0.2038285521  0.2305502092 -0.2168230063  0.2653695935 -0.1881183049 -0.2256419334 -0.1545694868  0.2031082723  0.1901323993 -0.0251428241  0.0242099540 -0.0111337373 -0.1065949152 -0.1562873138  0.1186505522 -0.2460658506 -0.2791357452  0.2669058638 -0.1956332954 -0.2449099839  0.2277721845
  0.0000000000  0.0000000000  0.0000000000  0.0000000000  0.0000000000  0.0000000000 -0.0504500260 -0.0075321635 -0.0673913392  0.0356130106 -0.1357218768 -0.1359197583  0.0368297441  0.0425616991  0.0864732724  0.0479779051  0.0193618283 -0.0410618964 -0.1798982907  0.0447531502 -0.0469868638 -0.1771587480 -0.1413087601  0.1185860097  0.0426507489  0.0923931205 -0.0104174931  0.0389796077  0.0494623050  0.0285023060  0.1088952601  0.0399631218  0.0213277369 -0.0542894816 -0.0100762584  0.0339778310  0.0117012657  0.0045230187  0.0062077230  0.0432505863 -0.0499290617  0.0418111835 -0.0064906132 -0.0411347059  0.0702734077 -0.0112012080  0.0311162158 -0.0358620945  0.0547881856 -0.0008099754  0.0364979699  0.1802578242  0.2341276658  0.0583715312 -0.0059546207 -0.0578901822  0.0451836488  0.2068697262 -0.0215840390  0.1406263416 -0.0163801332  0.0184491863 -0.0004167099  0.0485543096 -0.0006486482 -0.0403092648  0.0346252081  0.0485666303 -0.0010361474 -0.0369463773  0.1925624323 -0.1431701261  0.0069208107  0.0012516631 -0.0061081711 -0.0172356390  0.0097933098 -0.0128500923 -0.0102094370 -0.0054050435 -0.0102040642 -0.0138703310  0.0266573070  0.0098584130 -0.0213977074  0.0171244458 -0.0219892866 -0.0078470587  0.0615872952 -0.0464118401  0.0050351355 -0.0620054274  0.0456408351 -0.0132969322  0.0421780844 -0.0466048022  0.0234282113  0.0266601555  0.1836462912 -0.0875547207  0.2428387560 -0.0195737615  0.0114484650 -0.1561993362 -0.1757863617  0.0813768649  0.0899057514 -0.2076471994  0.0205927040 -0.0176661447  0.0260787549 -0.0060234639 -0.0002132985  0.0026213419  0.0390636502  0.0295501138 -0.0345178636  0.0064639886 -0.0173811140 -0.0108319716  0.0112440745 -0.0334087203 -0.0291574134  0.0499771309  0.0087131789  0.0365940365  0.0910581627 -0.0848091673 -0.0917130154 -0.0797309869  0.0519612360  0.1015379804 -0.0297255454 -0.0644381044  0.0461259299  0.0175775852 -0.0172248594  0.0203756621  0.0476110938  0.0040146421 -0.0424007648  0.0555705486 -0.0805157776  0.0438372029  0.0037954139 -0.0080537839 -0.0127653620 -0.1014575096 -0.1837474905  0.1473440194  0.0461179843 -0.1913459947  0.1380717734 -0.0432640367 -0.0637623865  0.0580040637  0.0529515288 -0.0126916848 -0.0690788917  0.0702376615 -0.0907303610 -0.0250765728  0.0633545464  0.0717493265 -0.0677878149 -0.0219932586  0.0174964476  0.0180460442  0.0452489834 -0.0555779850 -0.0502528880 -0.0668653285  0.0516535057 -0.0587837913 -0.0162623854 -0.0313757831  0.0273614781  0.0379744057  0.0457696234 -0.0417067120  0.0400893490  0.0490712851 -0.0438342079
  0.0000000000  0.0000000000  0.0000000000  0.0000000000  0.0000000000  0.0000000000 -0.2115897066 -0.2248085575 -0.2277699605  0.2320563580 -0.0616266827 -0.1072925159 -0.1050944760  0.0824483179  0.0664400930  0.1797154013 -0.0674006578 -0.1239569576  0.0540404527 -0.1600037378 -0.0737021104  0.1144232286 -0.0731454756  0.1018894113 -0.0596931323 -0.0900080618 -0.0313762786  0.1032215655  0.0560177123  0.0911908259  0.0678303370 -0.0979721029  0.0699304215 -0.0043358560  0.0117712706 -0.0231640597  0.0059226706  0.0325450958 -0.0085635141  0.1752471851 -0.0958958470  0.1423064376 -0.1335234691 -0.0362871215  0.1357136325 -0.1362263847  0.1291303457 -0.1084666479  0.1747400015 -0.0037867379  0.1187215356 -0.0480693499 -0.0643781593 -0.0207423105 -0.0021709970  0.0200518109 -0.0107610027 -0.0650829232  0.0026759702 -0.0371367508 -0.0626568452  0.0826516707  0.0200597718  0.1554290655  0.0155055113 -0.1119076563  0.1189475678  0.1677292866 -0.0436594848  0.0206283940 -0.0514614677  0.0512161816  0.0178703248  0.0086166880  0.0158771622 -0.0614972905  0.0239000165 -0.0454953740 -0.0392850628 -0.0205513952 -0.0276894875 -0.0477675139  0.0910229667  0.0279336410 -0.0808576826  0.0648099400 -0.0765409739 -0.0289202324  0.2034801176 -0.1469048827  0.0133631659 -0.2023161687  0.1483738790  0.0055377693 -0.0104013450  0.0114234269 -0.0069175710 -0.0057775403 -0.0548937204  0.0267425927 -0.0729351289  0.0051986241 -0.0036379038  0.0476147459  0.0539325298 -0.0248930862 -0.0267024732  0.0633292148 -0.0070304063  0.0059417097 -0.0084172253  0.0019822258 -0.0001023833 -0.0011480742 -0.0118921323 -0.0090260465  0.0106252436 -0.0020274626  0.0051698693  0.0031698469 -0.0033450834  0.0098115683  0.0086555632 -0.0148720278 -0.0023648417 -0.0112109564 -0.0272147641  0.0253833045  0.0274791182  0.0241545032 -0.0157887428 -0.0310897743  0.0091428274  0.0197247478 -0.0142571056 -0.0050273044  0.0048809762 -0.0058779581 -0.0143193650 -0.0011042318  0.0126366963 -0.0166816192  0.0243060174 -0.0132202117 -0.0010458394  0.0025546853  0.0040320124  0.0309565782  0.0559258155 -0.0448629894 -0.0140005149  0.0582764502 -0.0421104040  0.0130095667  0.0190477662 -0.0173816601 -0.0157091521  0.0037221329  0.0205359391 -0.0210205146  0.0271477455  0.0075047162 -0.0189539170 -0.0214700275  0.0202878819  0.0066059365 -0.0052495975 -0.0054118236 -0.0135620945  0.0166525053  0.0150500039  0.0200155973 -0.0154599905  0.0175898147  0.0048611651  0.0093746535 -0.0081723500 -0.0113721735 -0.0137074358  0.0124951684 -0.0119977353 -0.0146900037  0.0131271396
  0.0000000000  0.0000000000  0.0000000000  0.0000000000  0.0000000000  0.0000000000  0.0006289960 -0.0025885181 -0.0004798398  0.0918629579  0.1153277265  0.0584847749 -0.0273505049  0.0132184321 -0.0176271943 -0.0081380017 -0.0393742630  0.0075008570  0.0877426725  0.0032297752  0.1015141449  0.0932785218  0.0168292921  0.0459436994  0.1394846756 -0.0840703818  0.1182208170 -0.0501430580  0.0108948549  0.0707422709  0.0506272583  0.0559142339  0.0146990404 -0.2272051952 -0.0411607802  0.1575853889  0.0204489840 -0.0105277495  0.0114335429 -0.0213533572 -0.0476987983 -0.0044634352  0.0898728567 -0.0874398439  0.0911036307  0.0859436370 -0.0478281003 -0.0686253697  0.0017206751  0.0031823400  0.0009071643  0.0937345290  0.0849298310  0.0233181279 -0.0936214215 -0.1389781340  0.0739785524  0.1893534668 -0.0274170974  0.1312458252  0.0040477695 -0.0010256671 -0.0016582916  0.0008263003 -0.0058209122 -0.0008997852 -0.0047293110  0.0018286255  0.0056129270 -0.0155168948  0.0780458554 -0.0628224855  0.0008628005 -0.0013529006 -0.0040327992  0.0016397670 -0.0000964561 -0.0013424567  0.0025762876 -0.0000451971  0.0001550932 -0.0005578348 -0.0001191096 -0.0005795605  0.0016796936  0.0007340312 -0.0002238465  0.0004698125  0.0002735627 -0.0005860607  0.0007064756  0.0000239484  0.0003233329 -0.0215715288  0.0155865737 -0.0320221421 -0.0060387302  0.0105355886  0.0899215599 -0.0426831474  0.1213377799 -0.0029939187 -0.0136164554 -0.0013039002 -0.0144699936 -0.0053396537  0.0207079406 -0.0132159147  0.0417108695 -0.0419692195  0.0414081926 -0.1254006694 -0.0002872420  0.0913793562 -0.0608803681 -0.0450934870  0.0509578010 -0.0318288394  0.0808563582  0.0616791069 -0.0123122041  0.0251993923  0.0174764640  0.0078923343  0.0006572194  0.0041162530  0.0213186735 -0.0168517489 -0.0331286188  0.1308302413 -0.0937368978 -0.1592074954  0.0590201612  0.1234527625 -0.0986596015  0.1261357158 -0.1690169846  0.1494569455  0.0939651361  0.0103526864 -0.1356582289 -0.0171891028 -0.0179574474  0.0049095343 -0.0073888109  0.0538057123  0.0447733648  0.1357283090  0.2576392405 -0.2084267491 -0.0635432030  0.2859215519 -0.2093570518 -0.0573649615 -0.1091578521  0.0826786575  0.0917430193 -0.0300802175 -0.1298071992  0.0413605926 -0.0534524139 -0.0147538539  0.0385982744  0.0437134805 -0.0412993827 -0.0066357826  0.0058100410  0.0052626005  0.0235861072 -0.0286958942 -0.0257531131 -0.0437200196  0.0338809679 -0.0382066523 -0.0139675711 -0.0255973407  0.0218050748  0.0194314542  0.0239500281 -0.0215189062  0.0226510107  0.0275367373 -0.0244407916
  0.0000000000  0.0000000000  0.0000000000  0.0000000000  0.0000000000  0.0000000000 -0.0212223122 -0.0087577076 -0.0262071551  0.0152123199 -0.0461913793 -0.0523685926  0.0103520456  0.0137374875  0.0315794725  0.0297416197  0.0028610223 -0.0244586734 -0.0581044425  0.0020603831 -0.0254539241 -0.0558745227 -0.0628490197  0.0514393622  0.0001021406  0.0355191157 -0.0218036964  0.0290529228  0.0248378580  0.0137557942  0.0457807846 -0.0065280120  0.0042126104 -0.0295195371 -0.0030740657  0.0187814185 -0.0055328921  0.0076908966  0.0066516800  0.0215996498 -0.0215253029  0.0211045081 -0.0259059486 -0.0112189849  0.0192915081 -0.0280350737  0.0279196598 -0.0087830944  0.0599667764 -0.0009192708  0.0411757134  0.0421583621  0.0441283986  0.0117498828 -0.0338359447 -0.0546756528  0.0283672371  0.0742594131 -0.0113010576  0.0507152442 -0.0383376169  0.0480427748 -0.0289634245 -0.0637178021  0.0111177779  0.0478046365 -0.0498011605 -0.0634643305  0.0168043268 -0.0074632880  0.0030029453 -0.0129935761  0.0375682572  0.0041167748  0.0261554162  0.0395436257 -0.0149051762  0.0289182946  0.0402940556  0.0227369898  0.0289578697  0.0229551425 -0.0446859687 -0.0149320647  0.0416277188 -0.0341024722  0.0366623676  0.0140513125 -0.0980743127  0.0706024495 -0.0067971385  0.0989410043 -0.0725753012 -0.0059545541  0.0097068880 -0.0139697395  0.0096224783  0.0053243148  0.0679037271 -0.0348457386  0.0897577839 -0.0067924926  0.0124825639 -0.1053518568 -0.1147596519  0.0559208678  0.0520452486 -0.1351513984 -0.0347542027  0.0427856517 -0.0345608689  0.1147951469  0.0016854731 -0.0852708281  0.1291555516  0.0969277244 -0.1109350939  0.0615556873 -0.1566613259 -0.1179774053 -0.0017615859 -0.0027618663  0.0013399444 -0.0406999910 -0.0049204517 -0.0283424334 -0.0513557460  0.0483977863  0.0492824161  0.0530927627 -0.0356590293 -0.0660964211  0.0048882818  0.0165931463 -0.0091770670  0.0626178901 -0.0815189224  0.0735472663  0.0672412771  0.0093337942 -0.1069659085 -0.0398521738  0.0235149915 -0.0130311676 -0.0011216800  0.0563093771  0.0406187519  0.0231308058  0.0455072458 -0.0359237633 -0.0106692382  0.0487793787 -0.0360381086 -0.0251987823 -0.0433228663  0.0349706432  0.0337534606 -0.0108632593 -0.0467087718 -0.2352079302  0.3038709973  0.0839499679 -0.2126748950 -0.2407971845  0.2274343453  0.0645202433 -0.0519871647 -0.0527418487 -0.1431350214  0.1755739170  0.1583621497  0.2186852353 -0.1690947985  0.1919311358  0.0568021267  0.1079166219 -0.0934333994 -0.1138948954 -0.1379348617  0.1250835569 -0.1227537756 -0.1499008514  0.1335699191
  0.0000000000  0.0000000000  0.0000000000  0.0000000000  0.0000000000  0.0000000000 -0.0884875014 -0.0864013298 -0.0887450273  0.0979608682 -0.0232883639 -0.0550279635 -0.0376622156  0.0328691258  0.0283207527  0.1050842436 -0.0373125645 -0.0741399603  0.0173116874 -0.0989702563 -0.0530432034  0.0576066007 -0.0635307193  0.0783638009 -0.0317286980 -0.0550249641 -0.0216048206  0.0794980815  0.0456359584  0.0700595360  0.0584792010 -0.0586743782  0.0516351456 -0.0035565265  0.0079113012 -0.0138750304 -0.0213467169  0.0244540040  0.0145439421  0.0809799102 -0.0670152701  0.0636930615 -0.0821973099 -0.0439008254  0.0834029773 -0.0771029281  0.0739643755 -0.0710269154  0.1962767312 -0.0026368715  0.1360088646 -0.0112922861 -0.0103015757 -0.0017954819  0.0107512017  0.0135400388 -0.0102755372 -0.0232748684  0.0037488383 -0.0192602724 -0.1270323207  0.1660653111 -0.0948458019 -0.2168201659  0.0403208450  0.1526785555 -0.1665511928 -0.2075317331  0.0600812894 -0.0206484725 -0.0128829355 -0.0162504053  0.1253708811  0.0149794860  0.0911097969  0.1304263524 -0.0507682723  0.0938672615  0.1319465435  0.0721959138  0.0988564698  0.0733262846 -0.1461763346 -0.0507881179  0.1352180497 -0.1092888637  0.1214389852  0.0457378580 -0.3268669806  0.2371344641 -0.0222861123  0.3306509324 -0.2424460496 -0.0004954842 -0.0049903236  0.0109172737 -0.0014202893 -0.0052565541 -0.0206849221  0.0097898693 -0.0267404030  0.0017275426 -0.0034727651  0.0312947848  0.0333541986 -0.0168765693 -0.0165160970  0.0400884571  0.0120285589 -0.0135504687  0.0112866251 -0.0356787708 -0.0002942366  0.0266065176 -0.0395344898 -0.0296641065  0.0340038792 -0.0189068499  0.0482850766  0.0366796876  0.0004102323  0.0014412631 -0.0002353729  0.0127002935  0.0013523757  0.0089338101  0.0156701326 -0.0148877491 -0.0152455890 -0.0160254710  0.0107065651  0.0199348848 -0.0013079062 -0.0048610426  0.0025712014 -0.0188455338  0.0247082197 -0.0221762830 -0.0203250436 -0.0028408234  0.0324091173  0.0123784941 -0.0076902460  0.0042211087  0.0004756131 -0.0173970205 -0.0125342060 -0.0070376581 -0.0138599288  0.0109308598  0.0032984448 -0.0148307429  0.0109089882  0.0075127585  0.0128566060 -0.0103283139 -0.0099892380  0.0031387389  0.0139516485  0.0703831747 -0.0909324602 -0.0251261213  0.0636376818  0.0720520509 -0.0680535922 -0.0193219556  0.0155671256  0.0157998749  0.0428309570 -0.0525423496 -0.0473916072 -0.0654198566  0.0505828979 -0.0574183699 -0.0169849779 -0.0322733586  0.0279425016  0.0340633667  0.0412655926 -0.0374135520  0.0367188175  0.0448341247 -0.0399583025
  0.0000000000  0.0000000000  0.0000000000  0.0000000000  0.0000000000  0.0000000000 -0.0024131837 -0.0003825458 -0.0003586935  0.0338931548  0.0422961400  0.0267997701 -0.0110152392  0.0060056317 -0.0115570062 -0.0022995561 -0.0157541129  0.0040956840  0.0363568516 -0.0071201226  0.0335080003  0.0470243560  0.0204206036  0.0093308272  0.0542443147 -0.0538362267  0.0600454292 -0.0195524626  0.0003201207  0.0334816843  0.0108020591  0.0320811768  0.0235993531 -0.0450319446 -0.0096505897  0.0278032404  0.0095333209 -0.0063473878  0.0038381566 -0.0064574691 -0.0220780203 -0.0051272132  0.0455760347 -0.0443667551  0.0514518579  0.0487207772 -0.0278014539 -0.0433409637 -0.0003818857  0.0013279681 -0.0000767283  0.0464110363  0.0701473755  0.0178772385  0.0327294243  0.0272016901 -0.0076356796  0.0300273303  0.0019869611  0.0180370672  0.0029418606 -0.0006167746 -0.0027608396 -0.0006579125 -0.0027755623 -0.0073505229 -0.0018998524  0.0021221688  0.0097662605 -0.0242361283  0.1168903110 -0.0851064893  0.0009661609 -0.0004240798 -0.0048201268  0.0002218804  0.0008237462 -0.0014221250  0.0001910839 -0.0015101491  0.0001751359 -0.0016839777  0.0013420019  0.0001057198 -0.0000221651  0.0014190141 -0.0001600719 -0.0000551505  0.0009616903 -0.0008949023  0.0008996340 -0.0007200568  0.0008277067 -0.0086786241  0.0046322735 -0.0090145637 -0.0103329873  0.0035588937  0.0075868421 -0.0009164330  0.0116372462  0.0047790551 -0.0188158370  0.1000417818  0.1027799770 -0.0549468419 -0.0377146987  0.1213248093  0.0926698045 -0.1059805646  0.0948541743 -0.2575563840 -0.0032398997  0.1897735456 -0.2356067008 -0.1764173068  0.2013153011 -0.1207688138  0.3069517642  0.2328561223  0.0062824628 -0.0072387691 -0.0146183393  0.1088432619  0.0146291116  0.0765651404  0.1572824119 -0.1466060138 -0.1577670262 -0.1040267852  0.0669287002  0.1322407769 -0.0079214430 -0.0299421585  0.0131032110 -0.0601403538  0.0801412259 -0.0704818844 -0.0596752128 -0.0110635083  0.1219481661  0.1046500650 -0.1036412030  0.0550479726  0.0017682651 -0.0932980571 -0.0694967722 -0.0611412679 -0.1132971748  0.0891468184  0.0272953692 -0.1136317301  0.0825208424 -0.0015952149  0.0008847557  0.0019051178  0.0029647886  0.0014269502 -0.0023625028 -0.1386347501  0.1791128893  0.0494750172 -0.1256544319 -0.1422753842  0.1343718154  0.0366487668 -0.0296744128 -0.0299151089 -0.0836929065  0.1025948546  0.0925126069  0.1298387557 -0.1004342528  0.1139058125  0.0344277124  0.0651359483 -0.0562986036 -0.0663779060 -0.0804942289  0.0729289544 -0.0720179353 -0.0879048676  0.0782758075
  0.0000000000  0.0000000000  0.0000000000  0.0000000000  0.0000000000  0.0000000000 -0.0777620931  0.0109360345 -0.0418776117  0.0587847292 -0.0677258679 -0.0991560732  0.0773969884  0.0042216368  0.0012765133  0.0687722246 -0.0173417137 -0.0502229721 -0.1083596478  0.0497951800  0.0052301618 -0.0879843236 -0.0023951138  0.0539701151  0.1127660954 -0.0345319490  0.1491752605 -0.0871640182 -0.0203353812  0.0145839108  0.0268772985  0.1250630585  0.0646103994  0.0163697582 -0.0061575726 -0.0157774061 -0.0362369314 -0.0081932254  0.0514509432 -0.0585355749 -0.0380842099 -0.0482859197  0.1338702958 -0.1099742972  0.1039158647  0.1504338650 -0.1045191545 -0.0971526882 -0.0366748427  0.0024011454 -0.0242081513 -0.0077176442  0.0520612460  0.0092465567  0.2042425607  0.2553117808 -0.1170933944 -0.1756092470  0.0462973330 -0.1403305718  0.0433931240 -0.0454541453  0.0065370025  0.0106375591 -0.0088977606 -0.0306344841  0.0046067748  0.0099022840  0.0151155625 -0.0417733369  0.2214465782 -0.1451362849 -0.0141499288 -0.0003014115 -0.0166301933 -0.0477280707  0.0202618125 -0.0381269798 -0.0574546702 -0.0321856650 -0.0410622666  0.0198583394 -0.0380075793 -0.0178634090  0.0396831279 -0.0292580693  0.0332339403  0.0041272139 -0.0276982259  0.0209464628 -0.0055649923  0.0357190537 -0.0231691979 -0.1716494781 -0.2210176411 -0.0778805675 -0.2036458984 -0.1297206133 -0.0392985240 -0.0329025562 -0.0391167837  0.1747610909  0.0031400300 -0.0007744377  0.0145676673  0.0076110394 -0.0019533022  0.0014387998  0.0641143948 -0.0830195623  0.0530876350 -0.0300462211 -0.0018713390  0.0235835937  0.0105392352  0.0088657022 -0.0107119803 -0.0006603356  0.0036567368 -0.0003322691  0.0311997225 -0.0813553306 -0.0523800807 -0.0073900949  0.0005510311 -0.0057955921 -0.0761898565  0.0699367394  0.0845817869 -0.0336629425  0.0269005647  0.0389441326 -0.0435116081 -0.0829401830  0.0737309022  0.0342705374 -0.0455230138  0.0384771282  0.0653539636  0.0114507607 -0.1303506933 -0.1167800463  0.1220552238 -0.0627669550 -0.0002914048  0.1025467477  0.0768616865  0.0412890644  0.0701262771 -0.0517521810 -0.0206542250  0.0670546123 -0.0467952221  0.0821308399  0.1375032757 -0.1142837677 -0.1225316575  0.0332980000  0.1684172660 -0.0515040779  0.0662877644  0.0188331534 -0.0278499761 -0.0311527841  0.0296716912  0.0669116372 -0.0474519843 -0.0562305716 -0.0306423754  0.0405701716  0.0367214790 -0.0679835553  0.0540355287 -0.0585852980 -0.0520290368 -0.0880177642  0.0728259697  0.0165083135  0.0237386363 -0.0206931616  0.0386061488  0.0461577292 -0.0402369621
  0.0000000000  0.0000000000  0.0000000000  0.0000000000  0.0000000000  0.0000000000 -0.2546948781 -0.1693963859 -0.1371026516  0.1824577745  0.0074889109 -0.1585951415  0.0866746471 -0.0821459463 -0.1012711315  0.2425638509 -0.1089531939 -0.1900995617  0.0356591045  0.0212349281  0.0072633034 -0.0235190744  0.0752319711 -0.0224107684 -0.0507835123  0.0630336941  0.0519117007 -0.2234505803 -0.1044779597 -0.1811012945 -0.0722448923  0.0233015690 -0.0698617188  0.0148103714  0.0021767659  0.0184679262 -0.2118941521  0.0312249896  0.1438332716 -0.1650194746  0.0549243404 -0.1202243725  0.0331339331  0.0482714272 -0.1395360490  0.0557785384 -0.0689357109  0.1082704797 -0.1110092393  0.0026642847 -0.0752576932 -0.0015320195 -0.0205439863 -0.0017009873 -0.0591433831 -0.0764318261  0.0340377518  0.0554699216 -0.0114421252  0.0420142395  0.1281972784 -0.1674166429  0.0577901789  0.0531708749 -0.0313409870 -0.0298934845  0.0205043784  0.0075472361 -0.0202685951  0.0206196389 -0.0628537344  0.0519045554 -0.0581274475 -0.0098775545 -0.0407952341 -0.1649864816  0.0649029077 -0.1236571944 -0.1826665023 -0.1065668271 -0.1505366865  0.0726754208 -0.1410867604 -0.0509777916  0.1324692823 -0.1004826752  0.1094609476  0.0143292823 -0.0991397262  0.0710799369 -0.0064450932  0.1097166474 -0.0813691214  0.0504471302  0.0640489649  0.0237000398  0.0608298658  0.0381523821  0.0112710426  0.0098581178  0.0114822169 -0.0507069513 -0.0015673807  0.0005057552 -0.0047740973 -0.0029273229  0.0005972503 -0.0005603489 -0.0186929583  0.0241198384 -0.0156114581  0.0097575565  0.0004379730 -0.0069761062 -0.0030164594 -0.0026156160  0.0027555577  0.0001393673 -0.0010552108  0.0001927161 -0.0094782150  0.0242748020  0.0156142416  0.0016444755 -0.0005969503  0.0018377673  0.0227275521 -0.0208037856 -0.0252576271  0.0103628844 -0.0081125437 -0.0113562111  0.0127265407  0.0248818094 -0.0217882359 -0.0102751678  0.0137247488 -0.0116567302 -0.0198330095 -0.0035713073  0.0394904456  0.0346461047 -0.0363394736  0.0188381312 -0.0000339674 -0.0303791232 -0.0229623017 -0.0125969607 -0.0212233097  0.0156198066  0.0061060293 -0.0204348112  0.0145147886 -0.0244001651 -0.0409808129  0.0340413614  0.0367494768 -0.0098355120 -0.0505452984  0.0153546346 -0.0197724807 -0.0056061326  0.0083018820  0.0092777871 -0.0088294774 -0.0199438265  0.0141636330  0.0167793060  0.0091220836 -0.0120898117 -0.0109551031  0.0202934998 -0.0161084301  0.0174674105  0.0155106930  0.0262298235 -0.0216924898 -0.0049082341 -0.0070882306  0.0061798731 -0.0114989308 -0.0137518519  0.0120040325
  0.0000000000  0.0000000000  0.0000000000  0.0000000000  0.0000000000  0.0000000000  0.0009609240 -0.0025870026 -0.0003602536  0.0914502492  0.1141030870  0.0573542803 -0.0274199014  0.0132382598 -0.0169469258 -0.0088389338 -0.0381898719  0.0070102144  0.0798852683  0.0042276158  0.0955868227  0.0822671730  0.0121645791  0.0449012694  0.1305133770 -0.0727105117  0.1070085621 -0.0452724985  0.0124332488  0.0646952011  0.0495931400  0.0529860211  0.0129870150 -0.1922153442 -0.0348967147  0.1325669121  0.0178887237 -0.0086391020  0.0093203168 -0.0160204931 -0.0412197192 -0.0037893279  0.0712017551 -0.0660199456  0.0713458259  0.0642611013 -0.0328875066 -0.0474073094  0.0018810247  0.0027115675  0.0012827549  0.1081454871  0.1127043680  0.0307714751 -0.0743762575 -0.1211407892  0.0664062919  0.1834091249 -0.0258663866  0.1276396041  0.0013552267 -0.0025598940 -0.0005449283 -0.0000056403 -0.0043995267 -0.0002841427 -0.0022640008 -0.0012717259  0.0038924790 -0.0127751001  0.0602358624 -0.0497579350  0.0006948420 -0.0016497104 -0.0034385397  0.0001416710  0.0008138485 -0.0003416613  0.0005609873 -0.0009092597 -0.0014573414  0.0003777007 -0.0011620448  0.0012414952  0.0004883172  0.0000619062  0.0002064039  0.0002349063 -0.0016800320  0.0009400770  0.0016284862 -0.0006974974 -0.0012424366  0.0925681204  0.1065899768  0.0459369236  0.1144202962  0.0645938057  0.0073403676  0.0279721372 -0.0014959657 -0.0944382759 -0.0542208362  0.1054631324  0.0662799083 -0.0904840916 -0.0088730833  0.1077166788 -0.1122520635  0.1304185075 -0.1152704289  0.1473416628  0.0050935687 -0.1042541886  0.0139899578  0.0097876818 -0.0096744761  0.0270671229 -0.0738183012 -0.0555819695  0.0019410098 -0.0041405565  0.0020768711 -0.1130813662 -0.0162209773 -0.0800436938 -0.0988312859  0.0905313643  0.1113167385 -0.0509365030  0.0388787748  0.0578837534 -0.0620673611 -0.1138923731  0.0979286212 -0.0808875784  0.1074701767 -0.0963498652 -0.0641202300  0.0009215615  0.0338093711 -0.1458089823  0.2042447356 -0.1028588782  0.0089387985  0.1243983349  0.0866463222 -0.0524479158 -0.1090030703  0.0944752153  0.0274316049 -0.1525951452  0.1138546587  0.1285316278  0.2160173094 -0.1761075971 -0.1679502138  0.0528031729  0.2315516510  0.0288571537 -0.0371119870 -0.0105583823  0.0141274730  0.0157871754 -0.0150233890 -0.0407797196  0.0288810771  0.0343113596  0.0164801002 -0.0220176493 -0.0200401462  0.0466909298 -0.0369345890  0.0402809073  0.0334420343  0.0568770924 -0.0470638616 -0.0128386984 -0.0179716043  0.0157486024 -0.0268000073 -0.0320557221  0.0281173156
  0.0000000000  0.0000000000  0.0000000000  0.0000000000  0.0000000000  0.0000000000 -0.0349160535  0.0007084344 -0.0130996787  0.0272927555 -0.0113482116 -0.0327841453  0.0303848027 -0.0052294294 -0.0116918691  0.0392908974 -0.0158801583 -0.0286787075 -0.0226262815  0.0066366023  0.0021573343 -0.0124850792  0.0099695887  0.0154930414  0.0375558188 -0.0269877011  0.0616368785 -0.0411084071 -0.0132740459  0.0023731572  0.0000617009  0.0439031611  0.0224461678  0.0005562584 -0.0029017534  0.0003299388 -0.0403953032 -0.0000067711  0.0385272187 -0.0538637233 -0.0115673974 -0.0432496828  0.0592858537 -0.0525847015  0.0300957870  0.0702640485 -0.0547020001 -0.0375454987  0.0150597603  0.0012570716  0.0119969685 -0.0320379240 -0.0276767614 -0.0069265437  0.0544633803  0.0753703008 -0.0396939147 -0.0818188673  0.0174628265 -0.0656044551  0.0052389456 -0.0023890725 -0.0226230306 -0.0797013976 -0.0013935023  0.0503411926 -0.0529405251 -0.0647249454  0.0237886001 -0.0143941788  0.0479304067 -0.0343147995 -0.0325954289 -0.0064185414 -0.0230397199  0.0867945371 -0.0348567805  0.0639351661  0.0668215920  0.0391567793  0.0574159046 -0.0277662669  0.0585740886  0.0239566111 -0.0595754633  0.0473016104 -0.0435041786 -0.0064612254  0.0461189089 -0.0324552973  0.0021861888 -0.0551832416  0.0416612370 -0.0713537306 -0.0990362911 -0.0311690886 -0.0794421953 -0.0566366471 -0.0136122132 -0.0127382215 -0.0144303902  0.0704127642 -0.0763435773  0.1115428728  0.0639185247 -0.1020370655  0.0140581545  0.0991049743 -0.0232715091  0.0220038933 -0.0346653893  0.0520239170  0.0014753041 -0.0337156296  0.0909686305  0.0693159613 -0.0811386775  0.0433037158 -0.1073213264 -0.0852861475  0.0595960242 -0.1578341248 -0.1153629908  0.1348934186  0.0201384206  0.0951773840  0.0777926151 -0.0727759731 -0.0811760301 -0.0397239933  0.0256107538  0.0519365219 -0.0039916757 -0.0174668817  0.0110139366  0.0375437771 -0.0483305394  0.0440514344  0.0510942785  0.0016726121 -0.0468168042  0.0571332105 -0.0863308639  0.0447477678 -0.0041903686 -0.0636683598 -0.0444707754  0.0088105065  0.0198382819 -0.0181199382 -0.0075759862  0.0423508198 -0.0314814485 -0.0325200982 -0.0499401015  0.0418684115  0.0269974315 -0.0110531517 -0.0362809831  0.1670111838 -0.2149143050 -0.0609996931  0.0910299843  0.1019137300 -0.0969901970 -0.2182886045  0.1548735828  0.1834000198  0.1006961362 -0.1332167708 -0.1207505866  0.2220984619 -0.1765214471  0.1914613579  0.1717230303  0.2904410343 -0.2402346929 -0.0538709665 -0.0778178523  0.0676528070 -0.1275336550 -0.1523927530  0.1329716119
  0.0000000000  0.0000000000  0.0000000000  0.0000000000  0.0000000000  0.0000000000 -0.1097928299 -0.0579699634 -0.0427668402  0.0725522014  0.0109493802 -0.0802596763  0.0586354149 -0.0498474134 -0.0557199418  0.1360899680 -0.0584215236 -0.1068519144  0.0080372159  0.0008373363 -0.0073976616 -0.0161542275  0.0192502029  0.0059059010 -0.0234991454  0.0292949497  0.0254800195 -0.1053567371 -0.0467649077 -0.0869922671 -0.0310185372  0.0190463518 -0.0347776390  0.0149465964  0.0022779022  0.0092854734 -0.1716009046  0.0219419078  0.1204163274 -0.1685241295  0.0343065630 -0.1310233995  0.0278425259 -0.0012670842 -0.1014386331  0.0489680167 -0.0595861157  0.0659866773  0.0561908146  0.0007429234  0.0433562233  0.0046484786  0.0030969316  0.0074454777 -0.0121459106 -0.0270351508  0.0054040394  0.0254569353 -0.0010270895  0.0103860385  0.0098919414 -0.0200043025 -0.0652544071 -0.2628364445 -0.0058862190  0.1931213668 -0.1722845704 -0.2317387502  0.0613490405 -0.0137264621 -0.0239909997 -0.0013546925 -0.1145237411 -0.0255154690 -0.0793891257  0.2868677422 -0.1154747144  0.2175868812  0.2301305578  0.1336543594  0.1874488905 -0.0918070983  0.1927683838  0.0858572408 -0.2005334154  0.1543256899 -0.1479494231 -0.0219645470  0.1545512120 -0.1118826219  0.0132212368 -0.1901244813  0.1389115680  0.0222964241  0.0315337727  0.0053120737  0.0219321381  0.0187045018  0.0043212619  0.0042869356  0.0039128452 -0.0222123693  0.0232535560 -0.0324230612 -0.0171658965  0.0312214568 -0.0046789579 -0.0281857338  0.0050674102 -0.0044387312  0.0085863853 -0.0158992647 -0.0004269316  0.0091701399 -0.0267122576 -0.0204992316  0.0244558776 -0.0118493568  0.0302340684  0.0238246569 -0.0167621099  0.0462960017  0.0337213732 -0.0404496447 -0.0058619580 -0.0286379453 -0.0229017138  0.0212134314  0.0240041142  0.0108830436 -0.0074653332 -0.0150939404  0.0009987195  0.0043971375 -0.0027813076 -0.0114358520  0.0148045061 -0.0134366251 -0.0151143131 -0.0004175582  0.0137617410 -0.0175511910  0.0259104626 -0.0134916168  0.0013030140  0.0183161162  0.0127855936 -0.0029347199 -0.0064298290  0.0057832068  0.0023929971 -0.0127818908  0.0095458074  0.0094787101  0.0144769824 -0.0121046456 -0.0081385507  0.0032230480  0.0111731372 -0.0497770743  0.0640422005  0.0181801498 -0.0271460363 -0.0304032719  0.0289356429  0.0650526663 -0.0461468497 -0.0546321445 -0.0300521083  0.0397097045  0.0359972504 -0.0661686571  0.0525991956 -0.0570722682 -0.0511938884 -0.0866323275  0.0716488425  0.0160553265  0.0231914353 -0.0201311061  0.0380552309  0.0454305344 -0.0396481401
  0.0000000000  0.0000000000  0.0000000000  0.0000000000  0.0000000000  0.0000000000 -0.0023661850 -0.0004857585 -0.0001563869  0.0334912854  0.0420834589  0.0264319319 -0.0111584124  0.0059376362 -0.0116075798 -0.0030969786 -0.0155265019  0.0040537093  0.0374552147 -0.0087012380  0.0325041467  0.0478810964  0.0213295364  0.0065049636  0.0483380350 -0.0518903236  0.0536743170 -0.0185395155 -0.0001939240  0.0312118143  0.0066873037  0.0208858482  0.0158607126 -0.0650296904 -0.0122385805  0.0427100316  0.0096106211 -0.0046918419  0.0029136248 -0.0058370570 -0.0210545674 -0.0018359384  0.0433902638 -0.0435435029  0.0481869241  0.0439799013 -0.0287122513 -0.0436913076 -0.0004575479  0.0016580238 -0.0002866901 -0.0185023755 -0.0399943308 -0.0101511356 -0.0330303270 -0.0326881944  0.0130184173 -0.0004670645 -0.0024402018 -0.0013769414  0.0015127427  0.0027736278  0.0000142439  0.0003203748 -0.0008475436 -0.0012327566 -0.0024181477  0.0027211616 -0.0002874319  0.0030171999 -0.0108450263  0.0092647976  0.0011868643  0.0001486947  0.0021974204  0.0013732124 -0.0008674231 -0.0008788610 -0.0012928986 -0.0011919391  0.0001712612  0.0003788950 -0.0005792329 -0.0008559891  0.0002924085  0.0017205867  0.0007649753  0.0002585180 -0.0014149601  0.0018863645 -0.0005179185  0.0006844877 -0.0005396578 -0.0019768362 -0.0219947207  0.0058699832  0.0084393897 -0.0099382352 -0.0055525592  0.0064043885 -0.0113491429  0.0005278910 -0.1479875850  0.2232193373  0.1222303793 -0.2061337243  0.0210737538  0.2019697483 -0.1074682977  0.1202557241 -0.1219500905  0.1552821862  0.0049599889 -0.1053172947  0.1547322503  0.1172023600 -0.1366381285  0.0825493010 -0.2081361736 -0.1626069905  0.0853258296 -0.2270472090 -0.1680512179  0.1967930024  0.0285088441  0.1392729412  0.1404488267 -0.1312652453 -0.1466528170 -0.0658792164  0.0419547799  0.0865001525 -0.0034234695 -0.0217900220  0.0107847613  0.0168355751 -0.0198449440  0.0201621237  0.0252630125 -0.0039840526  0.0112326784  0.1184361386 -0.1511387529  0.0792005118 -0.0041660181 -0.1315317128 -0.0948822637 -0.0255290170 -0.0416474867  0.0292541919  0.0082778164 -0.0177645951  0.0115988426 -0.0600639470 -0.0926664280  0.0788121082  0.0613724970 -0.0205572232 -0.0829334204 -0.1053342838  0.1355286406  0.0384707360 -0.0570644912 -0.0639002608  0.0608004424  0.1382531336 -0.0980878838 -0.1161739114 -0.0632455954  0.0836812616  0.0758726948 -0.1420074837  0.1128206294 -0.1224279679 -0.1092809965 -0.1849465936  0.1529822693  0.0346874693  0.0500298646 -0.0434908851  0.0815997124  0.0974512535 -0.0850505591
  0.0000000000  0.0000000000  0.0000000000  0.0000000000  0.0000000000  0.0000000000 -0.0483781283  0.0383155244 -0.0141022091  0.0387390915 -0.0393940724 -0.0421261279  0.0711298184  0.0045107900 -0.0196469938  0.0024820186 -0.0047106054  0.0029547185 -0.0730802585  0.0674598932  0.0472931477 -0.0404648840  0.0639415642  0.0006703445  0.1509906708 -0.0978534950  0.1875836526 -0.0727826697 -0.0253574385  0.0599588928  0.0007038956  0.1217990211  0.0892247819 -0.0112504054 -0.0090404880 -0.0045268453  0.1045929612 -0.0376814382 -0.0543539609  0.0215121386 -0.0268671900  0.0093291306  0.1248895631 -0.0856860826  0.1255605415  0.1219734041 -0.0734598150 -0.1098733173 -0.0809477917  0.0019714884 -0.0577075532 -0.0492011005 -0.0479035193 -0.0170047496  0.0695756021  0.1063825815 -0.0496019144 -0.1135362682  0.0235681536 -0.0862101206 -0.0555603132  0.0865150166 -0.0154268129  0.0192869213  0.0183764844 -0.0239599162  0.0085571061  0.0300864304  0.0014267805 -0.0030949157  0.0180405525 -0.0094436748  0.1097252206  0.0196377657  0.0811391032  0.0133381781 -0.0048258200  0.0076556315  0.0531023659  0.0303458764  0.0455225336 -0.0146257323  0.0201905278 -0.0007266571 -0.0098604778  0.0065148950 -0.0167012760 -0.0000862314 -0.0009782841  0.0014279651 -0.0010207974  0.0036970358 -0.0019399974 -0.0148092901 -0.0218953331 -0.0049955777 -0.0050253601 -0.0110899610  0.0098794713 -0.0040150612  0.0121309221 -0.0114703235 -0.0215771690  0.0204014277  0.0005336316 -0.0247114838  0.0075610908  0.0152958124 -0.0768386487  0.0989638238 -0.0809046120  0.0413963837  0.0048205466 -0.0310291096  0.0119956873  0.0085717377 -0.0082299768  0.0163457947 -0.0427824938 -0.0297746311 -0.0841467944  0.2200180301  0.1619350297 -0.1239986170 -0.0217398980 -0.0878239593 -0.0390224031  0.0388202294  0.0260656422  0.1973611482 -0.1371177405 -0.2443278822  0.1134142753  0.2354472976 -0.1904987146 -0.0876625724  0.1125141717 -0.1011674765 -0.1809263962 -0.0192501676  0.2526928777  0.0280270369  0.0225227865 -0.0138660266  0.0064466615 -0.0222806457 -0.0198459256 -0.0581857525 -0.1056172107  0.0830750385  0.0420056218 -0.1671289222  0.1203876036 -0.0797211791 -0.1381927942  0.1160282616  0.1466647934 -0.0352718996 -0.2053226880  0.0022338238 -0.0028877049 -0.0008463966  0.0008364951  0.0009095219 -0.0009028639 -0.0019333640  0.0013331258  0.0016149253 -0.0002055868  0.0001823751  0.0001226812  0.0044067398 -0.0034506249  0.0038408454  0.0019669837  0.0034505083 -0.0028444281 -0.0004591148 -0.0006506903  0.0004359932 -0.0008952055 -0.0010174322  0.0007993880
  0.0000000000  0.0000000000  0.0000000000  0.0000000000  0.0000000000  0.0000000000 -0.1347279114 -0.0796257280 -0.0432528536  0.0542929576  0.0249250164 -0.0544383838  0.0935812568 -0.0990539733 -0.1147973249  0.0218906493 -0.0307690060 -0.0266866117  0.0243359096  0.1623912181  0.0980808485 -0.0792160813  0.1549056823 -0.1525565294 -0.0085175204  0.1089798526  0.0035855984 -0.1298961592 -0.0816979614 -0.1272029845 -0.0729900657  0.0105069860 -0.0683225581  0.0051611900 -0.0035624416  0.0023157598  0.2644992268 -0.0629055911 -0.2004751055  0.1018536888  0.0809264365  0.0810287988  0.0260407685  0.1056961580 -0.0435554302 -0.0231531716  0.0208443545  0.0603352707 -0.2632509516 -0.0010134972 -0.1869928323  0.0198689374  0.0243456293  0.0008235955 -0.0245084691 -0.0311856177  0.0245330013  0.0361935540 -0.0098967160  0.0351002806 -0.1995247882  0.2641199524 -0.0386428948  0.0721391206  0.0623350883 -0.0533464009  0.0410000042  0.0776196102 -0.0072003935 -0.0024412042 -0.0085657238 -0.0112031759  0.3650336521  0.0611635296  0.2601064753  0.0380401826 -0.0124428387  0.0279194712  0.1803933074  0.1039001972  0.1415680201 -0.0471777198  0.0667623771  0.0007766700 -0.0333350041  0.0187516956 -0.0583105646 -0.0000921784 -0.0037495934  0.0037067594 -0.0009399718  0.0108097136 -0.0078737551  0.0037978663  0.0094090860  0.0046648555  0.0036360624  0.0012847359 -0.0028133049 -0.0005603676 -0.0034407212 -0.0013556647  0.0083374118 -0.0067671101 -0.0009838833  0.0067436845 -0.0022837481 -0.0056279585  0.0225948473 -0.0279947494  0.0243188390 -0.0127579127  0.0015300614  0.0112234153 -0.0047401505 -0.0018072136  0.0024352992 -0.0052196376  0.0132299545  0.0093467288  0.0240759869 -0.0661225621 -0.0475707899  0.0391545881  0.0064918349  0.0270537776  0.0113704009 -0.0115346632 -0.0076266057 -0.0584027249  0.0410541967  0.0746967429 -0.0334185258 -0.0705563607  0.0584126190  0.0251293301 -0.0330760452  0.0308043737  0.0554332192  0.0044867114 -0.0772938091 -0.0080827117 -0.0068021989  0.0039955609 -0.0026601864  0.0071295206  0.0050208282  0.0175697525  0.0319123472 -0.0250450818 -0.0136512495  0.0507690082 -0.0364859064  0.0236224821  0.0412641371 -0.0348855641 -0.0447225384  0.0111568828  0.0624112024 -0.0006538831  0.0008995035  0.0002190673 -0.0002887900 -0.0002688733  0.0002157579  0.0005272811 -0.0004808538 -0.0005372031  0.0001525321 -0.0000563705  0.0000530513 -0.0014126711  0.0009958179 -0.0011314118 -0.0006556612 -0.0010199199  0.0007748500  0.0000561507  0.0002444217 -0.0001915728  0.0001915938  0.0003006050 -0.0003171126
  0.0000000000  0.0000000000  0.0000000000  0.0000000000  0.0000000000  0.0000000000  0.0125208095 -0.0037948767 -0.0000104638  0.0589543150  0.0740426666  0.0126178793 -0.0123096273  0.0037127271  0.0131400077 -0.0072016282 -0.0185458746 -0.0005431468  0.0165126371  0.0453386479  0.0655549592 -0.0257636394 -0.0609218308  0.0636960165  0.0624613265  0.0705633714 -0.0131426090 -0.0118897471  0.0284106880 -0.0054727671  0.0702396587  0.0130627993 -0.0469504969 -0.0724633109 -0.0166699448  0.0541787003  0.0022292761  0.0013240003  0.0071139458 -0.0056340012 -0.0035461552  0.0050567231 -0.0097527017  0.0193643798 -0.0270165024 -0.0307891032  0.0228496507  0.0453292026  0.0004090972 -0.0021523966  0.0006382989  0.1154871598  0.2069641071  0.0526345416  0.1431342458  0.1380640151 -0.0525046588  0.0132697328  0.0099775650  0.0072327933 -0.0045751338 -0.0080856753 -0.0013890329  0.0005048046  0.0039652144 -0.0046354262  0.0073609201 -0.0076968509  0.0085108152 -0.0260419430  0.1160823386 -0.0860409147  0.0012493352  0.0012171503 -0.0064892230 -0.0034845048  0.0026103436  0.0031203048  0.0001036896  0.0012150049 -0.0024761435  0.0000610132 -0.0000871534  0.0030978540 -0.0029063699 -0.0026324893 -0.0004302505 -0.0012518423 -0.0008771848 -0.0001160222  0.0009669137 -0.0004490327 -0.0005119438  0.0661427148  0.0475589336  0.0678713961  0.0137898799  0.0202792167 -0.2136946358  0.1081455106 -0.2833073487 -0.0144578776  0.1361619202 -0.1026472349  0.0101509126  0.1339277312 -0.0882119104 -0.0459975495  0.0302773648 -0.0544643252  0.0428481238  0.1510643796 -0.0026449017 -0.1122426361 -0.0133084986 -0.0086619314  0.0156459631 -0.0100941753  0.0255142011  0.0175305160  0.0269300752 -0.0694016991 -0.0444815892 -0.0160659227  0.0008954255 -0.0072473706 -0.2543798714  0.2310763590  0.2689743535 -0.0413498178  0.0428767623  0.0439803105 -0.0493666025 -0.1016435846  0.0972634412 -0.0485445339  0.0632249430 -0.0589071065 -0.0120681192 -0.0105805111  0.0556306079  0.1117269903 -0.1332730419  0.0725212187 -0.0126037059 -0.3338217448 -0.2360985108  0.0079541309  0.0212218496 -0.0294541643 -0.0058315094  0.0678211216 -0.0502470504 -0.1120701894 -0.1634708004  0.1398687199  0.0755477379 -0.0363145862 -0.1036380483  0.0006173718 -0.0008463963 -0.0002290250 -0.0001692907 -0.0002854704  0.0002721869 -0.0024639613  0.0017609200  0.0020791749  0.0012103092 -0.0017474851 -0.0015517519  0.0013630456 -0.0010818354  0.0011578776  0.0008146094  0.0012550313 -0.0010397560 -0.0014797368 -0.0017902241  0.0017637906 -0.0016252439 -0.0021835153  0.0020315025
  0.0000000000  0.0000000000  0.0000000000  0.0000000000  0.0000000000  0.0000000000 -0.0639317594  0.0555606931  0.0139258194  0.0576756684  0.0183485820  0.0051690892  0.0574851335  0.0156803651 -0.0476301041 -0.0189467344 -0.0044715705  0.0177952989 -0.0754225472  0.0469410624  0.0291028023 -0.0195316535  0.0736593471 -0.0318428404  0.1396285924 -0.1306788934  0.1503826871  0.0275992771 -0.0041645919  0.1216018438 -0.0297493665  0.1087639302  0.1011313924  0.0006833411  0.0024886380 -0.0149089962  0.0606908246 -0.0308589425 -0.0697869153 -0.0135310932  0.0766739704 -0.0395813027 -0.0868345273  0.1237788806 -0.1386583209 -0.0965322155  0.0994457878  0.1307357231  0.0855547605 -0.0025471055  0.0605357713  0.0720995490  0.0908846282  0.0225175879 -0.0424866643 -0.0864804509  0.0220645994 -0.1161923354 -0.0011888783 -0.0903196931 -0.0703125823  0.0734975922 -0.0333303783 -0.0323018564  0.0097128012  0.0122181365  0.0179048620  0.0191119069  0.0009003955 -0.0025725301 -0.0037093816  0.0149215591 -0.1214316983 -0.0159886156 -0.0824410305  0.0097813306 -0.0051754734  0.0119309328 -0.0607248805 -0.0345757949 -0.0439929936  0.0183533475 -0.0194410090  0.0108380762 -0.0053185393  0.0043540724  0.0199950176 -0.0006065934  0.0013826812 -0.0009519767 -0.0008381914  0.0030174997 -0.0030207676  0.0262091749 -0.0237164050  0.0283687559  0.0113796684 -0.0112483531 -0.0491039609  0.0235299997 -0.0639280553 -0.0057383441  0.0462127061 -0.0402891977 -0.0051743211  0.0482683013 -0.0303545119 -0.0146033288 -0.0804522075  0.1048166100 -0.0865070564 -0.0123313218  0.0037995577  0.0104486066 -0.0128642139 -0.0119990966  0.0108220692  0.0173445938 -0.0466814646 -0.0323762979 -0.0779993063  0.2295108732  0.1649401113  0.1186720088  0.0188929041  0.0842175571  0.0088419276 -0.0235470936 -0.0087582671 -0.1974331344  0.1510524126  0.2375777970  0.1413989144  0.2369351240 -0.2062022279 -0.0743978726  0.0980126861 -0.0876002328  0.1741323821  0.0187739933 -0.2357194363 -0.0063032518 -0.0486902467  0.0229029664 -0.0059139091  0.0406175295  0.0250309614 -0.0600107642 -0.1054901862  0.0861967034 -0.0443702982  0.1748483774 -0.1265186047 -0.0912100720 -0.0758022169  0.0864595929 -0.1288716498 -0.0035481253  0.1826008887 -0.0020247140  0.0026188496  0.0007899701  0.0008265368  0.0010290211 -0.0009194606  0.0014359290 -0.0009484428 -0.0012236292 -0.0003813303  0.0005239139  0.0003315709 -0.0039998111  0.0031065549 -0.0034504752  0.0019835408  0.0031160540 -0.0026258807  0.0003071775  0.0001288169 -0.0000825745 -0.0005153212 -0.0006210301  0.0004558493
  0.0000000000  0.0000000000  0.0000000000  0.0000000000  0.0000000000  0.0000000000 -0.1437869694 -0.0163025115  0.0447476818 -0.0145153409  0.0621939790 -0.0692907442  0.0974955531 -0.1030046322 -0.1058310309 -0.0330246865 -0.0029654708  0.0203263629  0.0226847881  0.1691486532  0.1227352421 -0.0549473601  0.1149182092 -0.1762533552  0.0376327546  0.0718484246 -0.1108280039  0.1659857111  0.0326946525  0.0695733959 -0.0634222993  0.0103994778 -0.0768017934 -0.0000215525 -0.0074342198  0.0040758407  0.2733345586 -0.0829057840 -0.1956160438 -0.0720630179  0.0814520632 -0.0712459774  0.0932867818 -0.0392316883 -0.0346532233  0.0360508922 -0.0461250611 -0.0159470374  0.2618242509  0.0004337686  0.1861308210 -0.0187486961 -0.0231736268  0.0011924843  0.0114080376  0.0227420466 -0.0150549795  0.0362359662 -0.0020159241  0.0208870480 -0.1947526391  0.2479186864 -0.1045578476 -0.0886651272  0.0286758891  0.0573578274  0.0379395186  0.0810939986 -0.0062390481 -0.0033590269  0.0019072233  0.0098438921 -0.3639223650 -0.0448642991 -0.2597503732  0.0381607537 -0.0171842596  0.0313995786 -0.1772028583 -0.1023767885 -0.1419931894  0.0550920016 -0.0597784880  0.0317434425 -0.0107135620  0.0172865812  0.0573105230 -0.0009990950  0.0034462956 -0.0038703804  0.0000149677  0.0110941010 -0.0075294654 -0.0091960914  0.0061890705 -0.0053069970 -0.0020254829  0.0061898626  0.0160064983 -0.0063803022  0.0219254176  0.0068266946 -0.0141538431  0.0114031995  0.0025180743 -0.0163875870  0.0089612022  0.0050382463  0.0283560617 -0.0358766092  0.0288094720  0.0041407759 -0.0042659705 -0.0018748109  0.0047134266  0.0026724046 -0.0036496127 -0.0057638338  0.0150583229  0.0103800856  0.0250809475 -0.0773612154 -0.0561538367 -0.0379750428 -0.0056738981 -0.0275434648 -0.0018218257  0.0069617494  0.0019638950  0.0668423255 -0.0492785832 -0.0788350099 -0.0470584898 -0.0796269459  0.0674930446  0.0254817448 -0.0343466333  0.0290686166 -0.0572138656 -0.0047761105  0.0778500125  0.0027552224  0.0160446083 -0.0073542455  0.0012496440 -0.0129986821 -0.0067378693  0.0199422677  0.0350923396 -0.0286834360  0.0154274748 -0.0573414176  0.0418782000  0.0311058739  0.0261482160 -0.0293083609  0.0426669834  0.0007884723 -0.0605991678  0.0006870751 -0.0008729499 -0.0002157481 -0.0002821511 -0.0003087063  0.0003618094 -0.0004410590  0.0003979480  0.0003481872  0.0001293207 -0.0000862137 -0.0001989425  0.0013465038 -0.0009461924  0.0011909598 -0.0006821526 -0.0010000513  0.0009735295 -0.0000528477 -0.0001255139 -0.0000396357  0.0001783804  0.0002774815 -0.0000792781
  0.0000000000  0.0000000000  0.0000000000  0.0000000000  0.0000000000  0.0000000000  0.0136257205 -0.0031522938  0.0001315449  0.0559723069  0.0690015340  0.0077450576 -0.0108176014  0.0026585572  0.0160242814 -0.0076671190 -0.0173560917 -0.0015805571 -0.0012557625  0.0472506865  0.0551340149 -0.0480313579 -0.0670129802  0.0622947898  0.0546369560  0.0840395405 -0.0216893551 -0.0049243593  0.0326442134 -0.0131836256  0.0733593937  0.0292145194 -0.0317162408  0.0753627562  0.0053170392 -0.0521769637  0.0063256926 -0.0015557004  0.0085809788  0.0023324436 -0.0149456843 -0.0019506865  0.0120861899  0.0007949519  0.0030501456 -0.0086174389  0.0046053559  0.0205418383 -0.0005982275 -0.0016877914 -0.0007368144  0.1029829138  0.1922788522  0.0500433539  0.1546925117  0.1577135603 -0.0604083560  0.0127051197  0.0126071464  0.0109706184 -0.0029930410 -0.0054210778  0.0055368988 -0.0013029036  0.0033588694  0.0059057112  0.0062989404 -0.0079074199 -0.0079955120  0.0219868884 -0.1185674200  0.0854995297 -0.0005798020  0.0011665316  0.0065232455 -0.0039667893  0.0003948672  0.0028391145 -0.0002818230  0.0009411635  0.0022675698 -0.0002672959  0.0002585550  0.0016798430 -0.0035505957 -0.0024821455 -0.0000087213 -0.0014213316  0.0004014236  0.0000773481 -0.0007423981 -0.0005029166 -0.0004101538  0.0618344434 -0.0185517678  0.0753467466  0.0159637222 -0.0147882907 -0.2076402721  0.0956841316 -0.2789173693  0.0162234240  0.1159492944 -0.1119378528 -0.0212285336  0.1249885546 -0.0673889258 -0.0667059899 -0.0284557647  0.0223332835 -0.0256014896  0.1565873102 -0.0023747236 -0.1164927730 -0.0091095069 -0.0086919959  0.0136410113  0.0058965646 -0.0165946833 -0.0111443045 -0.0076319586  0.0239790479  0.0107672422 -0.0399782608 -0.0101682453 -0.0249999719  0.2573875401 -0.2352419598 -0.2684965898 -0.0005696300 -0.0126067353  0.0092106764  0.0283640044  0.0502644712 -0.0568094872  0.0650361063 -0.0851054290  0.0783570315 -0.0486794817 -0.0014900972  0.1069798859  0.1152706636 -0.1281937390  0.0642976928  0.0144397351  0.3319177981  0.2355773299 -0.0015271698  0.0037114511  0.0120460385 -0.0177459449  0.0274747369 -0.0249422431  0.1607172957  0.1604033829 -0.1604876890  0.1039368746  0.0233646087 -0.1475197356  0.0010521875 -0.0013973836 -0.0004348155  0.0000796662 -0.0000066388 -0.0000796645 -0.0028121658  0.0018836206  0.0023311961 -0.0014590028  0.0014987918  0.0015550676  0.0022265284 -0.0016839579  0.0018790699 -0.0012020456 -0.0020199713  0.0016357945 -0.0017439755 -0.0016118623  0.0016481864  0.0021702952  0.0022165488 -0.0021966653
  0.0000000000  0.0000000000  0.0000000000  0.0000000000  0.0000000000  0.0000000000 -0.1184331259  0.0630382976  0.0458538546  0.0698753381  0.0836176669 -0.0002806745  0.0439693279  0.0252339869 -0.0621354962 -0.0957455305  0.0248147001  0.0671999298 -0.1218189189 -0.0283181288 -0.0559580644 -0.0481101146  0.0439788372 -0.0507734282  0.0390175859 -0.0999741999  0.0697892559  0.0771539003  0.0119910656  0.1030907160 -0.0539598999  0.0803086181  0.0858528121  0.0386030645  0.0119956664 -0.0478426677 -0.0873000091  0.0272296240  0.0426700909  0.0664764686  0.0330779805  0.0309115849 -0.0750056604  0.1443470447 -0.1103373946 -0.0525057642  0.0674943027  0.1306511954  0.0336323109  0.0001151234  0.0233174063  0.0253780693 -0.0297560538 -0.0133568491 -0.2099778216 -0.2834249436  0.0938995045 -0.2115350737 -0.0093784870 -0.1598568073  0.0386229649 -0.0651790050  0.0075606128 -0.0155107570 -0.0191633229 -0.0074740676  0.0078364770 -0.0002077983  0.0232357446 -0.0392752248  0.2025873935 -0.1365236070  0.0225248461  0.0007431750  0.0106762575 -0.0555983494  0.0228088567 -0.0416252285  0.0588930310  0.0322680832  0.0533253269 -0.0440515203  0.0358025993 -0.0379803376  0.0276811145 -0.0327012356 -0.0361032457 -0.0046475759  0.0348376183 -0.0240225376 -0.0052386963  0.0335217871 -0.0282347468  0.1828394179 -0.1926011976  0.1545321868  0.2438701532 -0.0887536288  0.0388981902 -0.0526895178  0.0051746814  0.1863357942 -0.0220592374  0.0098306169  0.0041952023 -0.0244675402  0.0174426459 -0.0056793442  0.0789270216 -0.1072633548  0.0727097490  0.0568531950 -0.0042005589 -0.0421903139 -0.0083745999 -0.0056922218  0.0083700899 -0.0071807348  0.0166013198  0.0099182316  0.0266544289 -0.0793654515 -0.0511879103 -0.0144989356 -0.0010532729 -0.0091168235 -0.0555027492  0.0539854824  0.0588992363  0.0231075733 -0.0147033947 -0.0288245181 -0.0325394786 -0.0585125780  0.0534764088  0.0495586254 -0.0631506256  0.0553127906 -0.0754718510 -0.0086080822  0.1332404884  0.0861524280 -0.0804219233  0.0420159601  0.0076927300  0.0759737302  0.0585489609  0.0487993524  0.0889624024 -0.0677767275  0.0215634023 -0.0944695506  0.0668177272  0.0809961166  0.0730094504 -0.0779672296  0.0878688805  0.0062017423 -0.1224176868  0.0544050616 -0.0695671350 -0.0208844204 -0.0292142598 -0.0351194945  0.0321844410 -0.0722142941  0.0487254180  0.0597389720 -0.0374433182  0.0421385975  0.0405875958  0.0743190708 -0.0555904603  0.0628595204 -0.0598969716 -0.0964321035  0.0813294522 -0.0241580241 -0.0190847142  0.0189987335  0.0456059289  0.0510103524 -0.0448681271
  0.0000000000  0.0000000000  0.0000000000  0.0000000000  0.0000000000  0.0000000000 -0.2834468156  0.0194820848  0.1385376867 -0.0612504762  0.1721804162 -0.1894646616  0.0845382245 -0.1038902671 -0.0807677428 -0.2303640375  0.1145983719  0.1848600058  0.0372931601  0.0466387754  0.0673124453  0.0301842220 -0.0146468148 -0.0583893686  0.0378119162  0.0110367710 -0.1213265015  0.2384876133  0.0752417510  0.1437479701 -0.0466330851  0.0302807347 -0.0846205970 -0.0309075539 -0.0095780237  0.0013543060 -0.1773939144  0.0842667784  0.1468100291  0.1657312531 -0.0345636060  0.1259147932  0.0992755352  0.0598404112  0.0167076592  0.1374061435 -0.1026812372  0.0357679975  0.1120247871  0.0034043637  0.0755696592 -0.0121231594  0.0063685205  0.0012091356  0.0722026015  0.0955026967 -0.0305777126  0.0680425030  0.0061193435  0.0533050491  0.1297196696 -0.1656665985  0.0415513160 -0.0335821989 -0.0476051346  0.0417912641  0.0194832440  0.0129112041  0.0063914228  0.0221255102 -0.0679523100  0.0373148129  0.0557047036  0.0081335093  0.0426710074 -0.1636210138  0.0633264531 -0.1274245391  0.1802258088  0.1033711251  0.1463117333 -0.1198502352  0.0981346807 -0.1103312626  0.0906210852 -0.0953179259 -0.1088824352 -0.0124351647  0.0971891050 -0.0701696091 -0.0053374832  0.1103901965 -0.0796596483 -0.0621047318  0.0665791610 -0.0520070267 -0.0818428365  0.0303371149 -0.0135153799  0.0177699102 -0.0019433955 -0.0639428213  0.0067094432 -0.0026078003 -0.0010887038  0.0073183071 -0.0057032508  0.0018572263 -0.0268254865  0.0363158376 -0.0243920558 -0.0179253508  0.0014874017  0.0139720068  0.0029129043  0.0020744541 -0.0032893219  0.0023161520 -0.0054486043 -0.0032761730 -0.0091164291  0.0266437057  0.0172560140  0.0038686788  0.0005165916  0.0029410037  0.0189889449 -0.0184391686 -0.0202025790 -0.0076133241  0.0053274996  0.0099416075  0.0108923277  0.0202354209 -0.0185137794 -0.0163285506  0.0208760021 -0.0181699518  0.0248972528  0.0029494073 -0.0441678909 -0.0296562119  0.0276467819 -0.0146079317 -0.0027334846 -0.0261779262 -0.0199565873 -0.0161374833 -0.0292696539  0.0223712143 -0.0068725106  0.0310259581 -0.0216085537 -0.0278664918 -0.0252071752  0.0268447846 -0.0299057517 -0.0022920074  0.0416550461 -0.0182522991  0.0233373026  0.0069968783  0.0098155399  0.0117905902 -0.0108210889  0.0242085023 -0.0163523471 -0.0200191049  0.0125673199 -0.0141556242 -0.0136109861 -0.0249020498  0.0186095542 -0.0210700640  0.0200903874  0.0323427202 -0.0272919403  0.0080824016  0.0064045103 -0.0063516280 -0.0152944698 -0.0171080569  0.0150331183
  0.0000000000  0.0000000000  0.0000000000  0.0000000000  0.0000000000  0.0000000000  0.0053108481 -0.0086263731  0.0002675742  0.0873366688  0.1011453202  0.0471517612 -0.0213576165  0.0141800730 -0.0104060071 -0.0189952605 -0.0302406130 -0.0086287918 -0.0561694182  0.0103423242 -0.0157882046 -0.1141855001 -0.0557151901 -0.0029043340 -0.0636126602  0.1601044082 -0.1296103648  0.0265787629  0.0420158062 -0.0767234648  0.0581604622 -0.0205706393 -0.0763729560  0.1883244839  0.0227184889 -0.1260460839  0.0261438596 -0.0022702711  0.0101663835 -0.0021517614 -0.0533054832  0.0056242957  0.0927801272 -0.0930418214  0.0926059897  0.0641051002 -0.0765473860 -0.0708581782 -0.0014863179  0.0029459259 -0.0011534532  0.1047476775  0.1218549534  0.0301425709 -0.0308765498 -0.0771414710  0.0170542915 -0.1445648053  0.0108152139 -0.0966855281  0.0019940339  0.0002435959  0.0029639825  0.0026424690 -0.0034152736  0.0042426407 -0.0026403618 -0.0010999459 -0.0077240081  0.0206984345 -0.1040217412  0.0787729671 -0.0010468647 -0.0014403329  0.0041053805  0.0001356425 -0.0011815874 -0.0001965308  0.0003004340 -0.0007816443  0.0002887943  0.0000261485 -0.0001597812 -0.0003942188 -0.0007971926  0.0004893541  0.0000174426 -0.0001427279  0.0010080192 -0.0006485341 -0.0008471720 -0.0005867360 -0.0007963570  0.0558880985 -0.0469141584  0.0468132730  0.0773518216 -0.0214395017 -0.0008363138 -0.0099574062 -0.0204593712  0.0573108841 -0.1101592056  0.0350735971 -0.0601121748 -0.0933138370  0.0969430244 -0.0432031458  0.0816163069 -0.1229462349  0.1022541012  0.1381813336 -0.0082702947 -0.0974534041  0.0150121467  0.0126104092 -0.0116594118 -0.0276212739  0.0711670011  0.0545718715 -0.0067188801  0.0210157648  0.0085047290 -0.1113393127 -0.0220699426 -0.0796951517  0.1121515924 -0.1113109313 -0.1192581839 -0.0562509632  0.0363678244  0.0677733766  0.0689941547  0.1297637488 -0.1114738884  0.0741461478 -0.0947043624  0.0867028346 -0.0495380076 -0.0041767876  0.0060402464 -0.1666746190  0.2219809551 -0.1195137527 -0.0022400629 -0.1431392487 -0.1005879109  0.0560351588  0.0854305376 -0.0822024076  0.0434747110 -0.1309263084  0.1022702578 -0.2081299387 -0.1868941899  0.1954350942 -0.1896405163 -0.0232572134  0.2664411335  0.0175718624 -0.0224510760 -0.0067213845 -0.0080960777 -0.0097425063  0.0088991838 -0.0263143104  0.0178015411  0.0218396264 -0.0115924407  0.0129154735  0.0126361676  0.0317735201 -0.0239327138  0.0270314795 -0.0237528183 -0.0380118854  0.0322291258 -0.0117454107 -0.0096216290  0.0094960638  0.0198993275  0.0222612851 -0.0196774964
  0.0000000000  0.0000000000  0.0000000000  0.0000000000  0.0000000000  0.0000000000 -0.0457459510  0.0166023122  0.0143694019  0.0197568357  0.0285749465 -0.0146123051  0.0240095248 -0.0031110341 -0.0246452688 -0.0479198318  0.0187323262  0.0373800685 -0.0296310772 -0.0066451075 -0.0084873183 -0.0043458338  0.0072487815 -0.0075605974  0.0246073709 -0.0374939605  0.0247868333  0.0338511449  0.0077584199  0.0457914582 -0.0166472719  0.0324595471  0.0239378262  0.0034643066  0.0025214907 -0.0130342670 -0.0604820826  0.0236578298  0.0385373413  0.0596589964  0.0043619720  0.0406647838 -0.0235089651  0.0713178015 -0.0366787849 -0.0082201242  0.0187777784  0.0595376683 -0.0199867410 -0.0002698831 -0.0151303364  0.0248782367  0.0182909391  0.0009502654 -0.0563631895 -0.0850776101  0.0292491262 -0.0813037904  0.0000499333 -0.0581366516  0.0016788387  0.0024472822  0.0210060382  0.0803977224  0.0318633896 -0.0698053451 -0.0564316202 -0.0814991525 -0.0042022860 -0.0172278517  0.0514594277 -0.0284751132  0.0402280335  0.0021910791  0.0265649265  0.0956819818 -0.0365130083  0.0748696690 -0.0762340171 -0.0439199129 -0.0609968914  0.0557211394 -0.0427883073  0.0552198224 -0.0491774849  0.0489777727  0.0496981195  0.0066482200 -0.0512729139  0.0376427996  0.0024134830 -0.0645066754  0.0458474894  0.0692632245 -0.0784674304  0.0573449621  0.0876771769 -0.0367117242  0.0121929831 -0.0181244825  0.0001458252  0.0689061906  0.0730677727 -0.0356376566  0.0327328461  0.0645284287 -0.0579400545  0.0094931043  0.0025536186  0.0009558422 -0.0099930877 -0.0218597375  0.0010665048  0.0126661021 -0.0585514719 -0.0465349499  0.0535533061  0.0231274981 -0.0656071591 -0.0516550762  0.0385277229 -0.1117070471 -0.0804311283 -0.0937975311 -0.0176890071 -0.0666020472  0.0493014650 -0.0448195710 -0.0524930884  0.0256336787 -0.0222229817 -0.0307891184 -0.0087244746 -0.0095114780  0.0088168353  0.0333168194 -0.0435089489  0.0391689975 -0.0447998733 -0.0046579749  0.0471980670 -0.0337516106  0.0555672894 -0.0292822419  0.0004797578 -0.0371586142 -0.0252742809  0.0160664915  0.0257959018 -0.0232239177  0.0128566486 -0.0435107332  0.0328092118 -0.0265560555 -0.0259377523  0.0257438883 -0.0148608310 -0.0041469017  0.0207094228 -0.1785204729  0.2281771525  0.0685545553  0.0975685438  0.1171677937 -0.1074254980  0.2365476363 -0.1595385308 -0.1955144425  0.1246672883 -0.1405536920 -0.1352880486 -0.2407954652  0.1799969959 -0.2036803782  0.1972844671  0.3177433552 -0.2678182929  0.0776509985  0.0608789535 -0.0605943325 -0.1490885851 -0.1668798627  0.1467719255
  0.0000000000  0.0000000000  0.0000000000  0.0000000000  0.0000000000  0.0000000000 -0.1188872908 -0.0010694593  0.0435383779 -0.0091664480  0.0727691240 -0.0858617529  0.0547242484 -0.0575811845 -0.0514347650 -0.1306845789  0.0634451100  0.1041749762  0.0085153027  0.0054020735  0.0175528563  0.0164454431 -0.0149451824 -0.0190172409  0.0115840198 -0.0018973832 -0.0528615396  0.1123767192  0.0358203854  0.0717096830 -0.0256858194  0.0207133653 -0.0374449620 -0.0155884613 -0.0040385001 -0.0055168310 -0.1492351786  0.0706558096  0.1205974096  0.1655759820 -0.0376022399  0.1319618626  0.0540023000  0.0698443166  0.0253615390  0.0923531304 -0.0606843471  0.0349696851 -0.0546215683  0.0012344324 -0.0423504289 -0.0133546941 -0.0081972361 -0.0075954414  0.0226420578  0.0301149674 -0.0017897274  0.0271051045  0.0043672430  0.0288654412  0.0109150468  0.0195460564  0.0658099193  0.2420929952  0.0976751099 -0.1868300296 -0.1710771875 -0.2336979224 -0.0303015814 -0.0149616746 -0.0151635838  0.0209745369  0.1148137894  0.0086863015  0.0783591055  0.2869813030 -0.1099277491  0.2201665091 -0.2232006829 -0.1273718309 -0.1856944317  0.1687909826 -0.1294198330  0.1650814188 -0.1418846227  0.1482882589  0.1464877137  0.0201781880 -0.1532715435  0.1103471488  0.0114054855 -0.1871054482  0.1374201343 -0.0223197410  0.0232900416 -0.0224871821 -0.0308641473  0.0102322292 -0.0038742759  0.0059853914 -0.0007169083 -0.0219736932 -0.0261247519  0.0117201813 -0.0133342232 -0.0217608378  0.0212908189 -0.0042824275  0.0009956770 -0.0031509994  0.0055403640  0.0074695472 -0.0003923155 -0.0054922500  0.0204739440  0.0164071300 -0.0181968900 -0.0084066773  0.0248103997  0.0195319433 -0.0129277273  0.0395764868  0.0282850995  0.0320318536  0.0058652848  0.0226100026 -0.0173545150  0.0156272555  0.0186617137 -0.0097864398  0.0079168231  0.0109149509  0.0035479981  0.0038136986 -0.0034955302 -0.0109509052  0.0143911276 -0.0129472864  0.0152900109  0.0015239090 -0.0160552654  0.0112259200 -0.0189753178  0.0100644754 -0.0000352306  0.0136076936  0.0092977201 -0.0050689078 -0.0080207843  0.0073529581 -0.0043771839  0.0143971046 -0.0108594036  0.0095733841  0.0092865833 -0.0093117788  0.0051117586  0.0015482922 -0.0069007772  0.0598790846 -0.0765451372 -0.0230012562 -0.0327004931 -0.0392813544  0.0360040971 -0.0793550460  0.0535152379  0.0656096989 -0.0418171440  0.0471042832  0.0453717946  0.0807812937 -0.0603901776  0.0683047548 -0.0661184816 -0.1065308732  0.0897704923 -0.0260467114 -0.0204193371  0.0203579651  0.0499987069  0.0559256236 -0.0492105244
  0.0000000000  0.0000000000  0.0000000000  0.0000000000  0.0000000000  0.0000000000 -0.0008595924 -0.0040050921  0.0001598526  0.0341815090  0.0380590452  0.0245461962 -0.0091788871  0.0072424796 -0.0102912611 -0.0086091421 -0.0125212045 -0.0048732658 -0.0320631376 -0.0082929887 -0.0256267983 -0.0497843535 -0.0105002274 -0.0209624826 -0.0509136802  0.0619254293 -0.0626029099  0.0148779965  0.0128842490 -0.0361235839  0.0085153493 -0.0186297591 -0.0296783830  0.0653640333  0.0075060550 -0.0414221094  0.0133272396 -0.0013277094  0.0029333076 -0.0033136247 -0.0252372368  0.0021553246  0.0519605796 -0.0561579260  0.0551832107  0.0447244453 -0.0453844583 -0.0536701009  0.0009002017  0.0018153067  0.0005596999 -0.0243756984 -0.0446933668 -0.0111433463 -0.0216414891 -0.0156593493  0.0070907442  0.0170225034 -0.0022815676  0.0141327188  0.0018558925  0.0031625177 -0.0014801271 -0.0005116189 -0.0010322542  0.0031412284 -0.0021484312  0.0040660851 -0.0011497275  0.0008677357  0.0007658547 -0.0028013286 -0.0018709783 -0.0000940177 -0.0025300243  0.0009242104 -0.0000524123 -0.0017515884  0.0025788627  0.0010971696  0.0001077163 -0.0007872596  0.0006962582 -0.0004407832  0.0016206081  0.0015061541 -0.0012333963 -0.0001723453  0.0018630595 -0.0023381263  0.0006749424  0.0016066809 -0.0008867047 -0.0163819459  0.0393437410 -0.0137038375 -0.0122182045  0.0192163501 -0.0081764663  0.0061607947 -0.0131345164 -0.0147577074 -0.2640240512  0.1195904304 -0.1127036657 -0.2346019871  0.2134983789 -0.0490156768  0.0889276208 -0.1383191111  0.1264538955  0.1626759089 -0.0094246383 -0.1100793754  0.1668168048  0.1338069796 -0.1505579469 -0.0822088796  0.2285470548  0.1766512319 -0.0884795427  0.2574926447  0.1883437257  0.2184375628  0.0422105887  0.1558140969 -0.1536711010  0.1396122874  0.1637583244 -0.0722855953  0.0626694475  0.0851689385  0.0188618153  0.0172690816 -0.0139412091 -0.0220428479  0.0309311284 -0.0287033086  0.0351328070  0.0033065614  0.0020567965  0.1277823403 -0.1660238312  0.0862503722  0.0059337650  0.1419272343  0.1020840526  0.0190240596  0.0390884181 -0.0249521415 -0.0016825022 -0.0108555288  0.0049336598  0.0865940299  0.0839546007 -0.0855990120  0.0656888053  0.0103987717 -0.0907603681 -0.0682775471  0.0872598789  0.0262121207  0.0370120751  0.0444365873 -0.0407349978  0.0910001162 -0.0613776070 -0.0752389639  0.0474291515 -0.0534600653 -0.0514840820 -0.0938196275  0.0701754056 -0.0793886381  0.0764607104  0.1230734886 -0.1037964420  0.0304900921  0.0239591228 -0.0238307269 -0.0581138758 -0.0650852526  0.0572182674
  0.0000000000  0.0000000000  0.0000000000  0.0000000000  0.0000000000  0.0000000000 -0.1223131976  0.0792574552  0.0772243190  0.0792370726  0.1319714182  0.0587576529 -0.0315721287  0.0903628542 -0.0346209794 -0.0874889095  0.0066462491  0.0365936089 -0.1909128781 -0.1300641180 -0.1920166552 -0.1128889320  0.0226827021 -0.0766141752 -0.1448859584 -0.0260124136 -0.0123814717 -0.0103614976 -0.0161119436 -0.0423784731 -0.0391074850 -0.0338152050  0.0742564715 -0.0010395912  0.0071717908  0.0112182540 -0.0087068320 -0.0098832729 -0.0078125329 -0.0658723694 -0.0006716341 -0.0471195488 -0.0543766664 -0.0378981159  0.0057725628 -0.0498001191  0.0439426359 -0.0458937842 -0.0564369089 -0.0009271546 -0.0388643962 -0.1542416265 -0.2086830440 -0.0523527515 -0.0145349115  0.0425105341 -0.0034600392  0.1672023438 -0.0175230322  0.1093398637 -0.0220756673  0.0217249104 -0.0266950751 -0.0493862502 -0.0120704962  0.0318462692  0.0394945604  0.0602615214  0.0144977526 -0.0304005065  0.1704695774 -0.1320033336 -0.0057266948  0.0020891730 -0.0132574304 -0.0194300331  0.0100947352 -0.0163090348  0.0130223496  0.0080185004  0.0075968937  0.0266366138 -0.0224623254  0.0253123799 -0.0166439687  0.0225957785  0.0263121408  0.0082217194 -0.0673856355  0.0469651766  0.0045412013 -0.0658910569  0.0482783933  0.0099252415  0.0469051495  0.0240783757 -0.0281744546  0.0171226885 -0.1614853457  0.0773538538 -0.2133505516 -0.0179355076 -0.1518488988 -0.0111529561 -0.1609328203 -0.0957153260  0.1611841474 -0.1441834030  0.0060010405 -0.0148502323  0.0179571088 -0.0173338114  0.0004010012  0.0142236782 -0.0480696020 -0.0387832717  0.0430981232  0.0119125869 -0.0319217863 -0.0218932088  0.0133975617 -0.0369347975 -0.0315185490 -0.0470354426 -0.0077230449 -0.0348916533  0.0846850851 -0.0716078234 -0.0895267512  0.1011969616 -0.0816342428 -0.1192725102 -0.0502272339 -0.0810411175  0.0645499818 -0.0125814467  0.0098746271 -0.0081190920 -0.0288909883 -0.0004453872  0.0161422148 -0.0571866553  0.0771414936 -0.0376092229 -0.0063429714 -0.0175341870 -0.0208829327 -0.1271945544 -0.2246420750  0.1819894766 -0.0617465925  0.2380432621 -0.1733151847 -0.0348873213 -0.0389411682  0.0409057221 -0.0343526834 -0.0009216969  0.0433760032 -0.0594568891  0.0758437442  0.0233870988  0.0540269620  0.0641843616 -0.0591740954  0.0212272087 -0.0126050033 -0.0159867657  0.0406597563 -0.0488931083 -0.0446261296  0.0560172056 -0.0433528175  0.0493818252 -0.0166564445 -0.0246304037  0.0237951811 -0.0366433032 -0.0347739479  0.0329108798  0.0389992464  0.0427090303 -0.0384565071
  0.0000000000  0.0000000000  0.0000000000  0.0000000000  0.0000000000  0.0000000000 -0.2585840437  0.0914316743  0.2267833739 -0.1591524883  0.1876564981 -0.1682877685 -0.1001524498  0.0474211252  0.1052460970 -0.1473197565  0.1034823496  0.1252170581  0.0636072867 -0.1045913022 -0.0302112583  0.0899794925 -0.1371653019  0.1526096845 -0.0196989686 -0.0307795937  0.0385963839 -0.1312142534 -0.0156647165 -0.0867670058  0.1147208654 -0.0744920925  0.0532545180  0.0180686024  0.0124026215  0.0089438470 -0.0069195172 -0.0307557483 -0.0043603481 -0.1951660348 -0.0382922704 -0.1409765911 -0.1182439168 -0.1432195109  0.0547322669 -0.1484091000  0.0955765738 -0.1049898461 -0.1742712871 -0.0037805706 -0.1180155072  0.0580274767  0.0738130994  0.0232886680  0.0008840864 -0.0147835999 -0.0028639877 -0.0541896018  0.0015440838 -0.0420630822 -0.0607822145  0.0580484821 -0.0546637864 -0.1475806224 -0.0494551920  0.1145763692  0.1173370930  0.1684080945  0.0124060647  0.0217169405 -0.0597134554  0.0363411932 -0.0200077693  0.0022203215 -0.0097689911 -0.0614008336  0.0226038875 -0.0453865261  0.0354006910  0.0224656261  0.0283526447  0.0783089716 -0.0648798645  0.0670172030 -0.0518822333  0.0603114197  0.0754537194  0.0270082738 -0.2020647279  0.1468840582  0.0114922030 -0.2010498965  0.1473679544 -0.0018492755 -0.0187692669 -0.0098663303  0.0100054581 -0.0079384611  0.0545701630 -0.0263631204  0.0714595627  0.0066994022  0.0501403778  0.0038484811  0.0528247677  0.0315175094 -0.0529937250  0.0483196942 -0.0016976451  0.0041228190 -0.0055373628  0.0056509078  0.0000369717 -0.0048863849  0.0157637562  0.0127406889 -0.0140379985 -0.0040084693  0.0104558782  0.0072567564 -0.0045883634  0.0124848402  0.0106077060  0.0159855644  0.0023935412  0.0114730831 -0.0285419365  0.0241085250  0.0301233310 -0.0333530888  0.0266532503  0.0391095372  0.0164538972  0.0264469733 -0.0209543681  0.0036655930 -0.0025699442  0.0021041626  0.0098910670  0.0000862040 -0.0058637390  0.0191144914 -0.0257518198  0.0125498156  0.0021792791  0.0055938490  0.0066771839  0.0418438679  0.0737793261 -0.0597981826  0.0202329321 -0.0782016143  0.0568546807  0.0120295127  0.0132410669 -0.0139430080  0.0119311559  0.0004023927 -0.0150808041  0.0200844993 -0.0256242322 -0.0079030205 -0.0182568377 -0.0216924288  0.0199924596 -0.0071299014  0.0042281976  0.0053753469 -0.0137079948  0.0164800779  0.0150500039 -0.0189304542  0.0146494411 -0.0166932867  0.0056492831  0.0083547336 -0.0080696989  0.0123597657  0.0117322438 -0.0110914025 -0.0131638148 -0.0144191289  0.0129784931
  0.0000000000  0.0000000000  0.0000000000  0.0000000000  0.0000000000  0.0000000000  0.0072357275 -0.0074730579 -0.0001778846  0.0808203733  0.0935243403  0.0384336986 -0.0182562513  0.0109795602 -0.0050187978 -0.0169032477 -0.0277334422 -0.0069558997 -0.0495322226  0.0191512022 -0.0032334826 -0.1087950438 -0.0605379038  0.0101024165 -0.0428313791  0.1539948982 -0.1158166625  0.0254792303  0.0438585162 -0.0693892812  0.0662183291 -0.0067730160 -0.0689708007  0.2347130723  0.0297089883 -0.1622518000  0.0249328468 -0.0019976828  0.0126502489  0.0036939483 -0.0552163553  0.0048546746  0.0947348230 -0.0899820677  0.0957680821  0.0655724860 -0.0787298112 -0.0676764261 -0.0016980617  0.0031823400 -0.0007860722  0.1282420534  0.1312591524  0.0319191292 -0.0917056795 -0.1640763084  0.0436734733 -0.2297604128  0.0116449105 -0.1569981512  0.0046487658 -0.0006645468  0.0037503888  0.0019120533 -0.0065344252  0.0018524990 -0.0052077853 -0.0002355048 -0.0078930054  0.0234956780 -0.1152418179  0.0911738845 -0.0005821028 -0.0018153717  0.0060310535  0.0012418823 -0.0015975544 -0.0009856777 -0.0016191529 -0.0024592549  0.0001363751 -0.0004677678 -0.0002498396 -0.0021564359  0.0010707679  0.0001415000 -0.0001104697  0.0006155139  0.0003538474  0.0006247347 -0.0008860881  0.0001826066  0.0001407097 -0.0240116673 -0.0356350953 -0.0309360351  0.0022681385 -0.0154897414  0.1254648977 -0.0621042378  0.1674652030  0.0068381509  0.0307812501  0.0163106056  0.0488153836  0.0160162507 -0.0394527880  0.0545251301 -0.0313336773  0.0553751179 -0.0459096726 -0.1241692435  0.0036004791  0.0901747266 -0.0497899526 -0.0409011523  0.0429480020  0.0277307767 -0.0765359668 -0.0582667036  0.0038676630 -0.0200366180 -0.0111791356  0.0176989185  0.0036046616  0.0114874856 -0.0389848625  0.0460395768  0.0405108384  0.1115864495 -0.0815617813 -0.1343369362 -0.0620280741 -0.1036248980  0.0887453081 -0.1306116230  0.1665956752 -0.1507676191  0.1017830218  0.0099319289 -0.1416984753 -0.0056106347 -0.0306702297  0.0200135591 -0.0103725818 -0.0505144768 -0.0413678403 -0.1236788519 -0.2090034626  0.1744601643 -0.0660600884  0.2383300236 -0.1773740024  0.1054092912  0.0872999730 -0.0926120620  0.1007289630  0.0129934794 -0.1441865706  0.0538806275 -0.0687439731 -0.0212229790 -0.0504287053 -0.0599155838  0.0552340241 -0.0119749181  0.0065296637  0.0084228137 -0.0328607229  0.0397710370  0.0358925517 -0.0557293780  0.0429591220 -0.0487565713  0.0201698615  0.0306770718 -0.0282091773  0.0300439414  0.0279697749 -0.0264667683 -0.0337931807 -0.0372056469  0.0332604853
  0.0000000000  0.0000000000  0.0000000000  0.0000000000  0.0000000000  0.0000000000 -0.0479004224  0.0248373683  0.0301714119  0.0251224871  0.0536204304  0.0155960689 -0.0142459738  0.0297935261 -0.0112456039 -0.0435946871  0.0093445479  0.0220278120 -0.0630608836 -0.0607253790 -0.0779878039 -0.0350900084 -0.0065756406 -0.0174087579 -0.0703289044 -0.0001498158 -0.0162528915 -0.0181375523 -0.0072726355 -0.0352086849 -0.0011943525 -0.0327087962  0.0189442227 -0.0141684226  0.0009221830  0.0177919766 -0.0086446502 -0.0024714693  0.0036925034 -0.0348552064 -0.0138496709 -0.0186420404 -0.0177626895 -0.0405067322  0.0262736893 -0.0170039544  0.0093905375 -0.0415342428 -0.0641150915 -0.0005302340 -0.0447581497 -0.0315516924 -0.0280984460 -0.0072472582  0.0389108356  0.0618368461 -0.0172481539  0.0680992320 -0.0010635792  0.0482051374 -0.0413780970  0.0645315862 -0.0025769075  0.0617963708  0.0412877149 -0.0475091625 -0.0556647460 -0.0699793808 -0.0126879492 -0.0048943337 -0.0149897759  0.0146165078 -0.0415082467 -0.0069833144 -0.0302439460  0.0431103091 -0.0168418096  0.0312446914 -0.0407124370 -0.0255700603 -0.0332394001 -0.0417980114  0.0327199255 -0.0371715822  0.0300260062 -0.0335856128 -0.0401367708 -0.0146924370  0.1082108386 -0.0789057293 -0.0066479224  0.1095588051 -0.0802190077  0.0029306432  0.0142399518  0.0117925501 -0.0115911348  0.0042434224 -0.0646862226  0.0288485223 -0.0864668636 -0.0072156169 -0.1213963879 -0.0043581394 -0.1236153048 -0.0763620576  0.1257714657 -0.1051311490 -0.0458042650  0.0662631351 -0.0516354062 -0.1598283655  0.0063413351  0.1185971980 -0.1648254622 -0.1334497557  0.1453952972  0.0770208193 -0.2115798186 -0.1583354612  0.0032269391  0.0005209184  0.0039357714  0.0590659295  0.0127253060  0.0419418261 -0.0794206808  0.0667157219  0.0839694171 -0.0706742499  0.0565421496  0.0827694662  0.0151761242  0.0172954075 -0.0121872032  0.0723592073 -0.0938431579  0.0845392510 -0.0764242528 -0.0075600640  0.1268944703  0.0583287063 -0.0431430898  0.0215588693  0.0070207326  0.0719402211  0.0525343169  0.0376478532  0.0631401928 -0.0514823531  0.0183444730 -0.0678267710  0.0503609517 -0.0367666039 -0.0319253531  0.0334277104 -0.0321496100 -0.0046795457  0.0458558756  0.1990909826 -0.2539775656 -0.0783631790 -0.1820368812 -0.2163177647  0.1993115554 -0.0594574200  0.0344864018  0.0439707607 -0.1264287284  0.1522966097  0.1383783043 -0.1856718559  0.1434294284 -0.1631126556  0.0597348400  0.0895026699 -0.0844435871  0.1089891810  0.1026556996 -0.0969606956 -0.1182792800 -0.1299053277  0.1164506761
  0.0000000000  0.0000000000  0.0000000000  0.0000000000  0.0000000000  0.0000000000 -0.1069149305  0.0355025345  0.0883833014 -0.0583332469  0.0806887770 -0.0762816914 -0.0378733841  0.0182400353  0.0420880129 -0.0893389253  0.0588017432  0.0748314939  0.0211330845 -0.0790574726 -0.0378446481  0.0486042750 -0.0858654736  0.0960014863 -0.0248142056 -0.0265059071  0.0336636033 -0.0964823650 -0.0147781747 -0.0632352405  0.0733774421 -0.0486633037  0.0488714830  0.0146534034  0.0102274133  0.0022848541 -0.0310634143 -0.0099050622  0.0153543133 -0.0970312881 -0.0340188326 -0.0647156296 -0.0847406599 -0.0741975385  0.0432255789 -0.0929455633  0.0648813616 -0.0604884038 -0.1950208575 -0.0027816433 -0.1349073086  0.0121309616  0.0131353256  0.0023923673 -0.0124290904 -0.0213282723  0.0090485611 -0.0218379537  0.0005661668 -0.0121254984 -0.1261355175  0.1885949215 -0.0053036856  0.1811474156  0.1206249888 -0.1524194102 -0.1646065286 -0.2124810516 -0.0277122860 -0.0244310728  0.0068123427  0.0155140127 -0.1230431600 -0.0214833768 -0.0897971291  0.1293466510 -0.0514391494  0.0965923439 -0.1261808937 -0.0760136632 -0.0971810546 -0.1273171368  0.1023255390 -0.1143504237  0.0899450283 -0.1050497619 -0.1208222871 -0.0430897724  0.3242671423 -0.2347489200 -0.0189408965  0.3272302290 -0.2397468928 -0.0032574442 -0.0006086852  0.0018094764  0.0045487152  0.0024933021  0.0213504346 -0.0092786377  0.0295560120  0.0027158166  0.0407670107  0.0012397300  0.0422595597  0.0253937972 -0.0426100123  0.0343204052  0.0148820520 -0.0201539013  0.0161417128  0.0516629260 -0.0022788916 -0.0382343205  0.0538930664  0.0436258499 -0.0474886429 -0.0250036623  0.0688584755  0.0511774660 -0.0007838516 -0.0006940032 -0.0014483840 -0.0190970163 -0.0039273788 -0.0134257586  0.0259594567 -0.0216128542 -0.0272932668  0.0233225569 -0.0186416487 -0.0273757139 -0.0050394951 -0.0059379144  0.0042239679 -0.0238624407  0.0311319122 -0.0280353441  0.0253103158  0.0025112974 -0.0418919127 -0.0188603030  0.0135730414 -0.0067454846 -0.0021506207 -0.0233783959 -0.0170767695 -0.0123316627 -0.0206887660  0.0168766985 -0.0060703200  0.0222270122 -0.0165746100  0.0124500492  0.0107775139 -0.0113731904  0.0109220378  0.0016759377 -0.0154533761 -0.0672550336  0.0857910387  0.0264737610  0.0614972824  0.0730775180 -0.0673340490  0.0200658101 -0.0116364216 -0.0148331044  0.0427021883 -0.0514420516 -0.0467372341  0.0627448840 -0.0484668879  0.0551174167 -0.0201931129 -0.0302599924  0.0285461087 -0.0368230105 -0.0346943030  0.0327653350  0.0399756070  0.0438988239 -0.0393485079
  0.0000000000  0.0000000000  0.0000000000  0.0000000000  0.0000000000  0.0000000000  0.0002732072 -0.0034617980  0.0001031027  0.0303480932  0.0342420934  0.0197914128 -0.0076097279  0.0054645407 -0.0070999728 -0.0076382763 -0.0105680216 -0.0037882191 -0.0238594157 -0.0015828165 -0.0146304799 -0.0425631349 -0.0150020977 -0.0109709749 -0.0364735541  0.0595820035 -0.0561002473  0.0124798599  0.0137189016 -0.0313165700  0.0158401238 -0.0171490400 -0.0356813047  0.0502991309  0.0049952190 -0.0315763768  0.0114534139  0.0002161125  0.0041283381 -0.0011688924 -0.0227968174  0.0047828084  0.0446890351 -0.0470635993  0.0453855884  0.0352073734 -0.0409223047 -0.0400140830  0.0006875134  0.0012814981  0.0003556860  0.0540117417  0.0775817931  0.0198464407  0.0254006532  0.0127391006 -0.0087972014 -0.0438998371  0.0078867723 -0.0282284781  0.0032382959  0.0000619252  0.0029348629  0.0010493908 -0.0028671003  0.0072229686 -0.0015236022  0.0008679775 -0.0094306557  0.0231468071 -0.1161265708  0.0849457988 -0.0004594099 -0.0006587907  0.0051731076 -0.0006962152 -0.0007049450 -0.0014974810  0.0012374226 -0.0007473697  0.0002061334  0.0011846783 -0.0019532273  0.0000665011 -0.0003350337  0.0013882589  0.0004507288  0.0003584782 -0.0017027778  0.0015570266 -0.0007200542 -0.0016821567  0.0014315682 -0.0095992775 -0.0102413524 -0.0092871786 -0.0070271164 -0.0064146791  0.0212669972 -0.0129222964  0.0278703514 -0.0032820728 -0.0782162291  0.0032978039 -0.0734431671 -0.0495032941  0.0777660390 -0.0549283909 -0.0698449834  0.1059180913 -0.0859204357 -0.2291279285  0.0089045730  0.1688141624 -0.1988990074 -0.1613199979  0.1748523709  0.0987279716 -0.2716892625 -0.2042380315 -0.0004418527  0.0096960728  0.0141248968  0.0973680851  0.0197782861  0.0693025588 -0.1441324534  0.1255010518  0.1520692313 -0.0909246838  0.0755823329  0.1056064524  0.0187500954  0.0202695232 -0.0122232610  0.0479861135 -0.0606790912  0.0542036728 -0.0448563915 -0.0055008239  0.0981124048  0.0945369534 -0.0975285097  0.0500147635  0.0076170622  0.0797540888  0.0599331813  0.0574305566  0.1005936505 -0.0801055665  0.0257077834 -0.1012787512  0.0736397037  0.0065103033  0.0081094226 -0.0089383407  0.0097686938 -0.0007812375 -0.0117916347 -0.1805741572  0.2303558840  0.0710863095  0.1654552791  0.1966078252 -0.1811498221  0.0523494775 -0.0301991473 -0.0385516563  0.1137872970 -0.1371355612 -0.1245250034  0.1695079269 -0.1308886894  0.1488199013 -0.0552695537 -0.0829865800  0.0780275020 -0.0980080383 -0.0922076842  0.0870794057  0.1067934010  0.1173261550 -0.1051039005
  0.0000000000  0.0000000000  0.0000000000  0.0000000000  0.0000000000  0.0000000000 -0.0675708423  0.0872518540  0.0729371517  0.0766572679  0.1105147131  0.1255394787 -0.0890886559  0.1429953462  0.0028648836  0.0151257557 -0.0501308343 -0.0528753388 -0.2018933338 -0.1105284537 -0.1985725887 -0.1509473623  0.0680953590 -0.1168998127 -0.1707850944  0.0221572540 -0.0363114437 -0.0210037627 -0.0272522690 -0.0669248469 -0.0758078207 -0.0247235587  0.0142923651 -0.0318875588 -0.0057176554  0.0289276137  0.0623613214 -0.0127142971 -0.0461960155  0.0248355970  0.0177855286  0.0289480407  0.0529238303  0.0079543862 -0.0007203535  0.0647632300 -0.0464175679 -0.0079424189  0.0827095821  0.0025101015  0.0560676793 -0.0714946698 -0.0810487736 -0.0220628812  0.0368418062  0.0729183490 -0.0184094401  0.1025276385 -0.0037468884  0.0704325641  0.0417752102 -0.0519521735  0.0146895570  0.0068726754 -0.0104093929  0.0003175713  0.0042741768  0.0027429382  0.0002050131 -0.0025550200  0.0220111376 -0.0210630767  0.0483076270  0.0061271670  0.0328816029  0.0219409263 -0.0073035364  0.0176635857 -0.0078724331 -0.0041102790 -0.0099420101  0.0386968869 -0.0281301987  0.0396160516 -0.0343734136  0.0354958602  0.0316960856 -0.0071482869  0.0543646445 -0.0403608381 -0.0025864192  0.0510340620 -0.0376173888 -0.0277416473  0.0245374960 -0.0220657318 -0.0409446780  0.0117675271  0.0008102647  0.0043659710  0.0131400189 -0.0314603314  0.1132070367 -0.0385822739  0.0619203284  0.0967534414 -0.0988326852  0.0394152850 -0.0626161557  0.0934074494 -0.0799771987 -0.0474283794  0.0061316215  0.0289733215  0.0500705535  0.0418030888 -0.0456601913 -0.0136513600  0.0389830712  0.0272593542  0.0086828604 -0.0293485629 -0.0223031588 -0.0797441460 -0.0174091381 -0.0569506215  0.0274466328 -0.0322966167 -0.0313584713 -0.0711427191  0.0542611028  0.0838664620  0.0738411915  0.1365326223 -0.1126834155 -0.0852771800  0.1182342155 -0.1067596842  0.1690744983  0.0140368799 -0.2565206247 -0.0606475631  0.0132960194 -0.0083866556 -0.0066826458 -0.1597241440 -0.1041737068  0.1161612637  0.2123250799 -0.1721350622  0.0572401173 -0.2262343984  0.1627858863  0.1380878772  0.1327402500 -0.1400499287  0.1338196062  0.0107871164 -0.1812401635 -0.0100837397  0.0129714377  0.0040062771  0.0113889473  0.0135764398 -0.0123811845 -0.0204578426  0.0136297195  0.0168887363 -0.0155814871  0.0180153447  0.0174174202 -0.0043968147  0.0037549945 -0.0047340652 -0.0032120778 -0.0061294538  0.0035431177  0.0162209539  0.0161450472 -0.0152927914 -0.0150533259 -0.0162128487  0.0149505369
  0.0000000000  0.0000000000  0.0000000000  0.0000000000  0.0000000000  0.0000000000 -0.0832229909  0.1233092450  0.2129905942 -0.2062988317  0.0804675218 -0.0167936925 -0.2593547602  0.1920952122  0.2505310835  0.1772944896 -0.0526398023 -0.1354589959  0.0708119220 -0.0093723644  0.0132445900  0.0256163353 -0.0071735282  0.0971497509  0.0229620601  0.0249917142  0.0924307967 -0.1845130036 -0.0607791674 -0.0950977735 -0.0004746950  0.0333330806 -0.0237755455  0.0113467578 -0.0069854282 -0.0117584256  0.1811651875 -0.0406740683 -0.1247696047  0.0939310458  0.0680303313  0.0696406102  0.1021204728  0.1159137237 -0.0675574802  0.1098394392 -0.0743308350  0.1085065195  0.2438527557  0.0035009852  0.1688351795  0.0181335865  0.0218402339  0.0032290580 -0.0110105311 -0.0253734792  0.0075161300 -0.0372657887  0.0037071266 -0.0221067594  0.1245534898 -0.1633545740  0.0521763491  0.0140414653 -0.0373198310 -0.0037941409  0.0143396442  0.0017676713  0.0033937984  0.0085974745 -0.0055334284  0.0000640348  0.1464966291  0.0177970847  0.1058008724  0.0664437200 -0.0237643751  0.0555154224 -0.0258772006 -0.0130752602 -0.0269915680  0.1128889212 -0.0817498495  0.1168476412 -0.1049087763  0.1060778204  0.0931056163 -0.0220901096  0.1662250374 -0.1223944571 -0.0092021443  0.1524256433 -0.1135138014  0.0073631589 -0.0051092971  0.0085254256  0.0112124497 -0.0041848198  0.0003413806 -0.0021027387 -0.0029960114  0.0090377646 -0.0366582693  0.0124752952 -0.0187271353 -0.0306745489  0.0317693098 -0.0120903230  0.0209106756 -0.0312067757  0.0272285306  0.0163611841 -0.0025510503 -0.0100809966 -0.0168193500 -0.0143741962  0.0155458823  0.0044332078 -0.0133228661 -0.0096058987 -0.0031153781  0.0099666238  0.0074140816  0.0264436249  0.0062220592  0.0193541665 -0.0093409974  0.0107948948  0.0104469526  0.0238790777 -0.0175609004 -0.0278730475 -0.0249337560 -0.0454977799  0.0372871705  0.0285096349 -0.0393714496  0.0356125387 -0.0562493488 -0.0044210322  0.0857517960  0.0205193281 -0.0050860068  0.0029050499  0.0022650915  0.0535518528  0.0354081726 -0.0382887452 -0.0700167732  0.0570051895 -0.0186850204  0.0749588995 -0.0535970348 -0.0462880382 -0.0444833353  0.0469488907 -0.0450190908 -0.0038417632  0.0609145407  0.0030370710 -0.0039166572 -0.0012281048 -0.0034522020 -0.0041326815  0.0037475489  0.0063704840 -0.0042613600 -0.0052327559  0.0048810277 -0.0056901033 -0.0054510259  0.0015053053 -0.0012935708  0.0015647889  0.0009205749  0.0017418113 -0.0009933975 -0.0049544758 -0.0048884349  0.0046737149  0.0046081610  0.0049451171 -0.0045783129
  0.0000000000  0.0000000000  0.0000000000  0.0000000000  0.0000000000  0.0000000000  0.0173436173 -0.0015109793 -0.0011540074  0.0429907417  0.0528185830 -0.0099093701 -0.0035540951 -0.0024685422  0.0241648813 -0.0040186775 -0.0124118432  0.0021309459 -0.0111895124  0.0546757944  0.0579518266 -0.0595517082 -0.0702335370  0.0723853941  0.0702886340  0.0722684534  0.0006617920  0.0045948358  0.0338631594 -0.0071483797  0.0644564175  0.0720925540  0.0311167548  0.3006573856  0.0454014802 -0.2206665833  0.0010805661 -0.0079887842  0.0064832768  0.0125583291 -0.0118028746 -0.0163640923  0.0047101298  0.0147277010  0.0092867199 -0.0038740287  0.0180590405  0.0156759106 -0.0019159727 -0.0000637290 -0.0001477734 -0.1592545785 -0.2709400711 -0.0680292452 -0.1564766378 -0.1376176472  0.0558698109  0.0573426876 -0.0199286221  0.0466353038 -0.0038965254  0.0040642057 -0.0051244629 -0.0045460619  0.0056601603 -0.0130092790  0.0043208572  0.0066246114  0.0197145056 -0.0410539623  0.2218216023 -0.1665239015 -0.0005314851  0.0033730480 -0.0106694530  0.0009705974  0.0003647247  0.0017385419 -0.0036823100  0.0037566781 -0.0029681633  0.0018333010  0.0008134313 -0.0001353289  0.0028622449 -0.0028211559 -0.0001657046  0.0006482224 -0.0038269046  0.0021211231  0.0043047116  0.0016614210  0.0025507374 -0.1912975592  0.1933128956 -0.1658706812 -0.2434351333  0.0918623880 -0.0003084764  0.0377228058  0.0495640644 -0.1773464007  0.1748933469 -0.0235544953  0.1281597379  0.1271813362 -0.1632304639  0.1066914116  0.0076501814 -0.0158364753  0.0263634871  0.0853665327 -0.0063847358 -0.0594114273 -0.0289018900 -0.0260592853  0.0292002378  0.0185424890 -0.0542736732 -0.0396629585 -0.0032101316  0.0049933618 -0.0002146487  0.0169556041  0.0020749764  0.0131207365 -0.0162639352  0.0152026817  0.0162703856  0.0013646081  0.0013972478 -0.0012476237 -0.0054166986 -0.0137832629  0.0106967174  0.0055858938 -0.0098794218  0.0099375042 -0.0284394673 -0.0029514598  0.0841878586  0.1072728956 -0.1160597246  0.0608831419  0.0085866099  0.1497968051  0.1064315623  0.0391238705  0.0636874496 -0.0509714059  0.0156109411 -0.0589818018  0.0449538849 -0.0897197538 -0.0772896686  0.0823219927 -0.0895046581 -0.0097362732  0.1281175076 -0.0542457399  0.0695306238  0.0214885152  0.0587903369  0.0699302827 -0.0641531240 -0.0772151738  0.0522804202  0.0647727638 -0.0506904008  0.0575111611  0.0570434604  0.0091410075 -0.0050617987  0.0035397972 -0.0290245995 -0.0513867443  0.0362192723  0.0793905206  0.0800679398 -0.0765894701 -0.0708071190 -0.0760761829  0.0716476240
  0.0000000000  0.0000000000  0.0000000000  0.0000000000  0.0000000000  0.0000000000 -0.0189040043  0.0290914884  0.0274474203  0.0240108226  0.0420025618  0.0510716692 -0.0452111308  0.0581237121  0.0088049590  0.0141030758 -0.0226470255 -0.0276555736 -0.0685048908 -0.0486650149 -0.0797782561 -0.0572642427  0.0203149038 -0.0396562296 -0.0821635942  0.0284186123 -0.0293011808 -0.0236939013 -0.0128813256 -0.0500330851 -0.0226763281 -0.0228104619 -0.0186709393 -0.0071064396 -0.0030498171  0.0089439249  0.0362532513 -0.0030853868 -0.0193684908  0.0285950209 -0.0032628841  0.0320541318  0.0555488754 -0.0078587433  0.0218577535  0.0585948158 -0.0535642098 -0.0122453983  0.0266944647  0.0027155130  0.0178515129  0.0268917250  0.0256206780  0.0031284518 -0.0303356879 -0.0514052842  0.0169708449 -0.0643780800  0.0034791985 -0.0463972629 -0.0173806809  0.0373513966  0.0068184935  0.0771261402  0.0388529682 -0.0617282465 -0.0715771727 -0.0891535738 -0.0096667031 -0.0128088274  0.0244422238 -0.0067527962 -0.0660149951 -0.0114188158 -0.0486712521 -0.0516806570  0.0208286363 -0.0441507170  0.0370648911  0.0175477785  0.0324807362 -0.0585123325  0.0422183354 -0.0590035670  0.0543786054 -0.0520772208 -0.0470931596  0.0120702032 -0.0880618760  0.0643045096  0.0048634024 -0.0817975806  0.0608425154 -0.0071382512  0.0053826869 -0.0062764814 -0.0243405814  0.0025045956 -0.0203702440  0.0147082568 -0.0190368905 -0.0350883352  0.1320765340 -0.0671103091  0.0457950550  0.1274473582 -0.1079444660  0.0172311154 -0.1911106308  0.2817860259 -0.2414632067 -0.2470522045  0.0256669949  0.1653583554  0.2553845946  0.2125617843 -0.2367074884 -0.0825887284  0.2488136894  0.1841524071  0.0206846966 -0.0386677920 -0.0244703770  0.0526542358  0.0132201791  0.0360633089 -0.0623522292  0.0525968296  0.0680564268 -0.0443285498  0.0344999465  0.0529646062 -0.0135647239 -0.0352126756  0.0306869554  0.1296510196 -0.1722259622  0.1547542234 -0.1576574656 -0.0130668360  0.2257753485  0.0302938883  0.0177902104 -0.0098941546  0.0065088527  0.0803291712  0.0533034801 -0.0266583087 -0.0521858731  0.0406222029 -0.0104423839  0.0476269486 -0.0332251708 -0.0600316908 -0.0568015661  0.0595800466 -0.0557713815 -0.0052086441  0.0750702296  0.0396971879 -0.0508851634 -0.0157253486 -0.0430379007 -0.0511838915  0.0469155664  0.0575891344 -0.0389024372 -0.0481828434  0.0384163058 -0.0436928791 -0.0431261704 -0.0042109245  0.0018657705 -0.0005522288  0.0193179052  0.0343894084 -0.0239705937 -0.0545189994 -0.0549145391  0.0523986913  0.0486536777  0.0522964269 -0.0490765036
  0.0000000000  0.0000000000  0.0000000000  0.0000000000  0.0000000000  0.0000000000 -0.0137574311  0.0515207067  0.0800991267 -0.0828329235  0.0227390465  0.0040719780 -0.1231509870  0.0961269779  0.1195714644  0.0917952575 -0.0280357269 -0.0708989867  0.0248819444 -0.0224664680 -0.0120420169  0.0109313654 -0.0082514319  0.0611801194  0.0007026422  0.0074320560  0.0645234565 -0.1264615084 -0.0426579102 -0.0665399402 -0.0029632157  0.0215976212 -0.0028487625  0.0010489549 -0.0041674587 -0.0042839610  0.0865790971 -0.0144372178 -0.0605264636  0.0978325876  0.0372256515  0.0773601295  0.0655138419  0.1022492321 -0.0402530975  0.0850899408 -0.0525931322  0.0849713431  0.0818659246  0.0020345495  0.0559491741 -0.0153022150 -0.0098171581 -0.0069135518  0.0145184567  0.0147085256  0.0009039653  0.0182493159  0.0033036638  0.0226920098 -0.0589819694  0.1127712830  0.0292668815  0.2272217213  0.1296275856 -0.1802133480 -0.2036004289 -0.2740745333 -0.0289872631 -0.0212201970 -0.0035484740  0.0239513176 -0.1998106127 -0.0298109442 -0.1413619034 -0.1581980884  0.0584746232 -0.1267303539  0.1099649557  0.0594698257  0.0991958924 -0.1774668359  0.1308510772 -0.1809444995  0.1604129217 -0.1634164361 -0.1468626190  0.0349162965 -0.2621097212  0.1934678854  0.0144271107 -0.2463626495  0.1829179740  0.0030745522 -0.0041175764 -0.0043625834  0.0070118131 -0.0004164004  0.0057996928 -0.0033330569  0.0042383901  0.0103807495 -0.0443352025  0.0231235596 -0.0172266510 -0.0430566567  0.0363094508 -0.0060020643  0.0634125196 -0.0939263325  0.0800712259  0.0819565018 -0.0075421832 -0.0552847165 -0.0851533683 -0.0701611009  0.0787458764  0.0281732354 -0.0829455896 -0.0609588444 -0.0064572068  0.0126693022  0.0084204660 -0.0175184206 -0.0048031792 -0.0122745977  0.0212890072 -0.0175554592 -0.0227835228  0.0142726284 -0.0119432549 -0.0176737383  0.0048829448  0.0116072335 -0.0099970361 -0.0434166360  0.0574936456 -0.0515242867  0.0525895530  0.0041190750 -0.0752931458 -0.0102185223 -0.0060071345  0.0035819197 -0.0023335089 -0.0259781829 -0.0178883479  0.0087918895  0.0175639774 -0.0139102262  0.0032917494 -0.0163159834  0.0112560798  0.0199732805  0.0188303825 -0.0199260063  0.0185990939  0.0018674059 -0.0248600530 -0.0121653138  0.0155935611  0.0048172587  0.0131810124  0.0156792574 -0.0143773975 -0.0176660626  0.0119266594  0.0147792881 -0.0118053960  0.0134121033  0.0132527382  0.0012425679 -0.0005378711  0.0001217588 -0.0059114901 -0.0105034764  0.0072960656  0.0166985734  0.0168154179 -0.0160332855 -0.0148920097 -0.0160236068  0.0150218175
  0.0000000000  0.0000000000  0.0000000000  0.0000000000  0.0000000000  0.0000000000  0.0055796637 -0.0002090606 -0.0004869221  0.0105051426  0.0130631434 -0.0055148618  0.0000071826 -0.0016673265  0.0084233155 -0.0005765818 -0.0026698708  0.0012120202 -0.0007158937  0.0182385365  0.0207060134 -0.0140472462 -0.0209670759  0.0245808204  0.0273085639  0.0161698929  0.0069114874  0.0002821051  0.0092805768  0.0020544845  0.0188193942  0.0253273632  0.0143652006  0.0872274858  0.0134241918 -0.0646882235 -0.0013947898 -0.0026469549  0.0015667552  0.0037325219 -0.0004263065 -0.0061497814 -0.0051163438  0.0112674115 -0.0035992321 -0.0063830171  0.0120937313  0.0105163263 -0.0004069078 -0.0003836749  0.0000773230 -0.0583537313 -0.0911551362 -0.0225027294 -0.0357168753 -0.0230292977  0.0114219542  0.0392898798 -0.0066776183  0.0303245587 -0.0010663596  0.0004638194 -0.0010682926 -0.0028465952  0.0019435474 -0.0022782181  0.0033338309  0.0032318311  0.0059124254 -0.0108779886  0.0605050550 -0.0467942504  0.0011055175  0.0015782971 -0.0018950533  0.0010875633 -0.0005791556  0.0017778753 -0.0018753964  0.0012820858 -0.0014677319  0.0017344971 -0.0004142189  0.0009455099 -0.0004305140 -0.0002844863  0.0005838413 -0.0001223652  0.0007445344 -0.0006060851  0.0012327675  0.0021679781 -0.0004355438 -0.0599324557  0.0595045738 -0.0526001212 -0.0723662542  0.0285505679  0.0078037793  0.0071544840  0.0248052630 -0.0486423331  0.0326465880  0.0067498106  0.0357664268  0.0167422480 -0.0341182287  0.0343771355  0.0447828175 -0.0672338147  0.0615003975  0.0839872824 -0.0077927377 -0.0571892210 -0.0669776485 -0.0563465065  0.0628963485  0.0247757530 -0.0742907990 -0.0549251649 -0.0052265097  0.0081607781  0.0037928664 -0.0137524134 -0.0039897577 -0.0091742266  0.0101370130 -0.0086609655 -0.0117375850  0.0049900458 -0.0030896701 -0.0060210501  0.0077029842  0.0153223877 -0.0131472432 -0.0368677696  0.0484903327 -0.0432691768  0.0423640626  0.0032934755 -0.0464837198  0.0257549178 -0.0445691042  0.0234602463  0.0008761020  0.0202294310  0.0160344937  0.0296192617  0.0522984247 -0.0417211120  0.0125841084 -0.0505911279  0.0369825757 -0.0050809773 -0.0019676598  0.0024781952 -0.0064448342 -0.0012098741  0.0113078672  0.1821257229 -0.2334003366 -0.0721232514 -0.1971197227 -0.2344779599  0.2150462732  0.2579185554 -0.1743560356 -0.2160953147  0.1694316972 -0.1923570642 -0.1903928033 -0.0268053339  0.0144084270 -0.0091088985  0.0917960370  0.1626287456 -0.1143187831 -0.2495280884 -0.2517421306  0.2403738873  0.2221241474  0.2386845379 -0.2244522977
  0.0000000000  0.0000000000  0.0000000000  0.0000000000  0.0000000000  0.0000000000 -0.0165933691  0.0788467477  0.0405427301  0.0659538549  0.0460395428  0.1239349560 -0.0549984235  0.1154993551 -0.0002633819  0.0556288487 -0.0613744617 -0.0690520603 -0.1554614082 -0.0171819344 -0.0919930918 -0.1140848666  0.0940104311 -0.1178817050 -0.0346016922 -0.0350768115  0.0085391041  0.0806643347  0.0027808781  0.0677727880 -0.0752353624  0.0392560061  0.0449725257 -0.0681325261 -0.0073594212  0.0365921068 -0.0848604607  0.0264994768  0.0487613827  0.0274272010  0.0125584630  0.0128980420 -0.0629578293  0.0542254549 -0.0477704718 -0.0512301297  0.0603132625  0.0355558807 -0.0617387262 -0.0036675030 -0.0455983465 -0.0073071448  0.0566595945  0.0197560453  0.1768398720  0.2285150026 -0.0770149407  0.1440174222  0.0071094127  0.1057974095 -0.0243522889  0.0201821362 -0.0071802315 -0.0459456823 -0.0085339536  0.0492319031  0.0402968802  0.0455189212 -0.0115195214  0.0530192188 -0.2573540340  0.1774956790  0.0089386136  0.0043509098  0.0175442642  0.0526956001 -0.0261637209  0.0438052089 -0.0529481609 -0.0278919388 -0.0389818782 -0.0490633178  0.0377664550 -0.0519103840  0.0381887596 -0.0477886712 -0.0463507649  0.0024739496 -0.0183435701  0.0167220661 -0.0000718450 -0.0168686614  0.0133554454 -0.0132592175 -0.0608572629 -0.0315884714  0.0471543987 -0.0208335891  0.2167835130 -0.1088554909  0.2826600036  0.0490674245  0.0763617354  0.0622342325  0.1507652318  0.0173931766 -0.1057035113  0.1536016692  0.1053024974 -0.1413076000  0.1130468063  0.1130380642 -0.0133752394 -0.0774469382 -0.0048036197 -0.0060463154  0.0062717294 -0.0063213031  0.0091650700  0.0056950918  0.0178308740 -0.0655195684 -0.0471530952 -0.0488951636 -0.0103748820 -0.0342060913 -0.0693486248  0.0649741261  0.0714774113  0.0191076439 -0.0069830886 -0.0235551984 -0.0131881633 -0.0237647120  0.0239129837 -0.0036751825  0.0004650832 -0.0018089658 -0.0488999427 -0.0039653826  0.1127040610  0.1062927769 -0.1064217865  0.0571333928  0.0072690310  0.1436112130  0.1002113041 -0.0285767630 -0.0555739430  0.0462738384 -0.0174075515  0.0700350287 -0.0494037831 -0.0901635246 -0.0839304395  0.0892855867 -0.0871092189 -0.0084692798  0.1212975694  0.0257205065 -0.0336268259 -0.0105019558 -0.0298117563 -0.0359759056  0.0315935962  0.0690373427 -0.0447724677 -0.0538894274  0.0610692164 -0.0728240383 -0.0649580582  0.0635073399 -0.0485469508  0.0538247669 -0.0399920238 -0.0670498002  0.0540805591  0.0661323433  0.0691779601 -0.0685169901 -0.0585979699 -0.0625654756  0.0625372438
  0.0000000000  0.0000000000  0.0000000000  0.0000000000  0.0000000000  0.0000000000  0.0445814175  0.0840480324  0.1174247334 -0.1508908101 -0.0210695029  0.0871494406 -0.1882414648  0.1422071972  0.1661083116  0.2625386191 -0.1231640893 -0.2033251858  0.0546989103  0.1568341265  0.1238159867 -0.0383734570  0.1146967128 -0.1070867960  0.0903797022  0.0442381392 -0.0688630527  0.2017642331  0.0491680767  0.1444067291 -0.0623490757  0.0573639319 -0.0780074139  0.0027485777 -0.0037754275 -0.0260497135 -0.2082669544  0.0842219961  0.1681790336  0.0855247583 -0.0588318640  0.0468881114 -0.0013105892 -0.0329385893  0.0520747464 -0.0183187608  0.0060906401 -0.0501584484 -0.1941772569 -0.0006742943 -0.1386196302  0.0073135389 -0.0165438074 -0.0021659409 -0.0635066484 -0.0718799421  0.0223011490 -0.0416342504 -0.0066972152 -0.0388598136 -0.0645653068  0.0634994751 -0.0580231090 -0.1405246381 -0.0466688251  0.0984387347  0.1040652636  0.1590322330  0.0194540835 -0.0122702246  0.0793285251 -0.0693394797  0.0322480329  0.0065367185  0.0131553629  0.1677716740 -0.0661508087  0.1226019751 -0.1562947821 -0.0909685043 -0.1248019084 -0.1477594097  0.1108125891 -0.1443164571  0.1225382044 -0.1323673380 -0.1326973791  0.0069133807 -0.0580280063  0.0444959869  0.0033647398 -0.0476962523  0.0379377279  0.0043711292  0.0206122174  0.0120166679 -0.0129915052  0.0120956251 -0.0730951998  0.0382913341 -0.0935196172 -0.0136915770 -0.0247514443 -0.0219898152 -0.0505544510 -0.0088849670  0.0343321010 -0.0525528977 -0.0337966099  0.0477735019 -0.0384605367 -0.0359815229  0.0023206879  0.0289591826  0.0012894278  0.0011791985 -0.0036929811  0.0017354549 -0.0027010742 -0.0010665837 -0.0075199773  0.0211794345  0.0144858857  0.0150700536  0.0037567692  0.0110352451  0.0225862226 -0.0205527928 -0.0235183030 -0.0064412008  0.0050313523  0.0094847756  0.0043694538  0.0103791849 -0.0100100027  0.0022439470 -0.0020305436  0.0008478051  0.0163056337  0.0019601141 -0.0362271116 -0.0364103183  0.0364310933 -0.0185431570 -0.0026190680 -0.0495562463 -0.0334751627  0.0091951389  0.0175877812 -0.0147572224  0.0057717130 -0.0217748434  0.0165652452  0.0304814147  0.0287154797 -0.0301137332  0.0292517115  0.0024333886 -0.0414321101 -0.0085535870  0.0112089420  0.0035382696  0.0099317197  0.0120229498 -0.0104825149 -0.0230080259  0.0149761102  0.0178868729 -0.0203298781  0.0243255234  0.0215653724 -0.0211536743  0.0162275313 -0.0178643971  0.0133185327  0.0223852553 -0.0179506926 -0.0220275995 -0.0231209760  0.0227575232  0.0195194433  0.0209003044 -0.0207774806
  0.0000000000  0.0000000000  0.0000000000  0.0000000000  0.0000000000  0.0000000000  0.0258055081  0.0032856600 -0.0016413213  0.0127519491  0.0220390092 -0.0470348135  0.0067793827 -0.0118420629  0.0485220476  0.0071045761 -0.0012023636  0.0090325309  0.0326370260  0.0833842550  0.1156279977 -0.0071595645 -0.0769404463  0.1280520418  0.1662517176  0.0032221791  0.0959032944 -0.0199983797  0.0251287811  0.0432906010  0.0627542502  0.1174011603  0.0891693765  0.2325806425  0.0392489787 -0.1810919019 -0.0152720014 -0.0113571968 -0.0004152712  0.0127280610  0.0245602728 -0.0198154482 -0.0712097465  0.0984620956 -0.0732408100 -0.0631967184  0.0879031473  0.0926663379  0.0027218325 -0.0037435666  0.0012006586 -0.1112530058 -0.1343985819 -0.0297864908  0.0399035368  0.0916016545 -0.0244942446  0.1567251927 -0.0055706304  0.1245353777 -0.0060696642  0.0006880517  0.0072999021 -0.0015172340  0.0114274885  0.0050421402  0.0078831574 -0.0023024057 -0.0013187331  0.0193501544 -0.0840418621  0.0517270045 -0.0012194248  0.0036836629  0.0029622248 -0.0024084078 -0.0019261080  0.0019532140 -0.0005955505  0.0055326589  0.0016953293  0.0023737035  0.0003805697 -0.0007413668 -0.0013178681 -0.0010022915  0.0001627975  0.0000148675  0.0008533968 -0.0003391417  0.0002694187  0.0006615748 -0.0005239191 -0.0209140365 -0.0044014600 -0.0238763392  0.0060362157  0.0014079298  0.0708673146 -0.0374031787  0.0887542864  0.0210401707 -0.0728924238  0.0447382631 -0.0159279515 -0.0689845315  0.0552676821  0.0006631203  0.0163863168 -0.0188005935  0.0113567459 -0.0643384438  0.0034724999  0.0458268249  0.0222008739  0.0212857026 -0.0234355844 -0.0118827224  0.0375927148  0.0265914934  0.0399916929 -0.0949140737 -0.0687078842 -0.0931008456 -0.0142349695 -0.0680233133 -0.0839276472  0.0551986146  0.0858499523 -0.1679547815  0.1307190701  0.1961588957  0.0930292201  0.1592060161 -0.1264859016  0.1378061584 -0.1784217338  0.1612175849 -0.1116210933 -0.0072493434  0.0926704744 -0.1402898253  0.2050894239 -0.1094175870 -0.0066468906 -0.1938628915 -0.1424572986 -0.0711812958 -0.1216777780  0.0941106622 -0.0228789234  0.0979854362 -0.0734362209  0.1487802955  0.1254489901 -0.1370873091  0.1575966084  0.0165021810 -0.2299421619  0.0090680635 -0.0118163558 -0.0036643993 -0.0103333702 -0.0123980446  0.0110335274  0.0225636507 -0.0147174440 -0.0178006551  0.0196202722 -0.0231384273 -0.0208591263  0.0181397554 -0.0139579927  0.0156015735 -0.0104177285 -0.0171498872  0.0141194896  0.0152201497  0.0160195334 -0.0160822033 -0.0135436990 -0.0142936015  0.0145673592
  0.0000000000  0.0000000000  0.0000000000  0.0000000000  0.0000000000  0.0000000000  0.0070928450  0.0241469412  0.0108309854  0.0183720392  0.0082649880  0.0486920181 -0.0256998306  0.0422965598  0.0054745932  0.0314776152 -0.0260195213 -0.0334229011 -0.0489486684 -0.0012766295 -0.0287605123 -0.0404565763  0.0329672135 -0.0448633670 -0.0155913357 -0.0048175147 -0.0088276047  0.0393509754  0.0035427665  0.0269736140 -0.0289751682  0.0139059118  0.0075209129 -0.0208560150 -0.0024935681  0.0085379617 -0.0648814258  0.0232193979  0.0443876479  0.0356665552 -0.0083351905  0.0242291698 -0.0115277534  0.0197862610 -0.0003672110 -0.0016515598  0.0088951089  0.0064342187 -0.0671457506 -0.0010890649 -0.0470522651 -0.0170729581 -0.0018719676  0.0008214599  0.0508856824  0.0691417281 -0.0212730072  0.0565255582  0.0009533419  0.0430760111 -0.0495704377  0.0688279536 -0.0128932076  0.0146734915  0.0283996579 -0.0094826186 -0.0230451169 -0.0284786548 -0.0060930739  0.0091243337 -0.0587132681  0.0449216369 -0.0734922405 -0.0082595546 -0.0467821147 -0.0893793561  0.0334337874 -0.0657919023  0.0707804198  0.0420884719  0.0580412793  0.0772070113 -0.0583105713  0.0742817788 -0.0630101977  0.0674881757  0.0698553870 -0.0042629610  0.0354170884 -0.0265642880 -0.0023328022  0.0312096892 -0.0244702722 -0.0014871812 -0.0284247042 -0.0062604452  0.0213269301 -0.0128934758  0.0804809194 -0.0399761867  0.1030022605  0.0220994869  0.0675727269  0.0123820322  0.0809083714  0.0372109304 -0.0733701169  0.0740379880  0.0380176805 -0.0550015336  0.0422238603  0.0741152492 -0.0052039498 -0.0536572010 -0.0232368470 -0.0200926353  0.0236138050  0.0085778496 -0.0285136884 -0.0220191750 -0.0213578770  0.0614409146  0.0492963353  0.0768937482  0.0147197690  0.0550378468 -0.0158493222  0.0164395001  0.0190285930 -0.0125225069  0.0070334733  0.0138563131 -0.0104130826 -0.0238171167  0.0187948024  0.0520122837 -0.0641771759  0.0575003785 -0.0531117318 -0.0052801485  0.0652673038 -0.0183957387  0.0413330487 -0.0231506897  0.0022029485 -0.0111778409 -0.0081897526 -0.0220476335 -0.0404343832  0.0320817407 -0.0084038466  0.0362613731 -0.0270278928 -0.0013555976 -0.0046118728  0.0044554165 -0.0007271679  0.0011421117 -0.0020059803 -0.0886200834  0.1158892762  0.0362881561  0.1022177799  0.1235841779 -0.1085538727 -0.2336164270  0.1518366574  0.1825610629 -0.2054753923  0.2450685425  0.2185625592 -0.2085069170  0.1597036258 -0.1769423431  0.1285086939  0.2153418980 -0.1738734108 -0.2075495310 -0.2177427666  0.2155687195  0.1837051364  0.1963911381 -0.1963615374
  0.0000000000  0.0000000000  0.0000000000  0.0000000000  0.0000000000  0.0000000000  0.0508723192  0.0305865354  0.0304633919 -0.0534990720 -0.0283735736  0.0548169310 -0.0816025046  0.0660992983  0.0709636704  0.1259177529 -0.0597017699 -0.0967197400  0.0188926710  0.0637511015  0.0491858694 -0.0185604550  0.0494491085 -0.0455985023  0.0403412778  0.0125755903 -0.0295944008  0.1004308613  0.0248553988  0.0744078766 -0.0321694473  0.0342996859 -0.0344969696 -0.0073511345 -0.0019465041 -0.0117946559 -0.1844389521  0.0721053997  0.1409551045  0.1085023005 -0.0486793320  0.0776081861  0.0039597703  0.0211967444  0.0345154842  0.0147698513 -0.0106554815 -0.0021820233 -0.2045209341 -0.0000327673 -0.1436079360  0.0053025937  0.0038163195 -0.0015957777 -0.0153036547 -0.0247496883  0.0106121035 -0.0188143256 -0.0001482635 -0.0103994069 -0.1477937479  0.2065631249 -0.0479647885  0.0431623278  0.0789760258 -0.0400908258 -0.0742159975 -0.0797077946 -0.0057984161 -0.0133467220  0.0212282562 -0.0035967676 -0.2195338977 -0.0274931746 -0.1506518055 -0.2653296218  0.1035570377 -0.2012723120  0.2134577134  0.1233599195  0.1734876140  0.2323249366 -0.1762257269  0.2262974277 -0.1868592681  0.2082721479  0.2128619576 -0.0132628327  0.1052912985 -0.0827638102 -0.0056936337  0.0949433879 -0.0747816515 -0.0006087898  0.0088113898  0.0069507463 -0.0090424114 -0.0012196925 -0.0236894626  0.0095545530 -0.0308199619 -0.0074096565 -0.0220252247 -0.0030321475 -0.0245668944 -0.0087355982  0.0249021856 -0.0209079471 -0.0128071392  0.0164953060 -0.0125542290 -0.0259847606  0.0028245068  0.0130848636  0.0084310170  0.0071086592 -0.0055377636 -0.0037609832  0.0092067739  0.0058825006  0.0084725875 -0.0208342409 -0.0162810808 -0.0246653506 -0.0055825003 -0.0206683055  0.0040996026 -0.0061904145 -0.0055650802  0.0014059022 -0.0036256146 -0.0059594198  0.0053622021  0.0064911142 -0.0069335066 -0.0171113973  0.0221188727 -0.0192361443  0.0167908144  0.0014828670 -0.0221352463  0.0077890274 -0.0140911211  0.0070433843  0.0007600483  0.0044846067  0.0030735495  0.0079308521  0.0128621967 -0.0103002973  0.0029609204 -0.0124187532  0.0078138909  0.0006132864  0.0010171339 -0.0010953073  0.0006459354  0.0000583072  0.0011755392  0.0294326142 -0.0385678757 -0.0120508421 -0.0340539951 -0.0410850606  0.0360271841  0.0777731539 -0.0504427536 -0.0605855674  0.0684328585 -0.0814739391 -0.0725383705  0.0694054697 -0.0530689940  0.0587356656 -0.0428439086 -0.0716002166  0.0577082998  0.0691184056  0.0723760779 -0.0715429128 -0.0611600557 -0.0652795883  0.0651733594
  0.0000000000  0.0000000000  0.0000000000  0.0000000000  0.0000000000  0.0000000000  0.0098323838  0.0032167227 -0.0011800498 -0.0047802444 -0.0017201509 -0.0237757243  0.0045566430 -0.0058571908  0.0210409627  0.0063736507  0.0017396349  0.0051487250  0.0265808011  0.0342312767  0.0564605325  0.0158651251 -0.0261031451  0.0577179657  0.0836369723 -0.0162320324  0.0545424608 -0.0132287294  0.0082563854  0.0251203192  0.0277550021  0.0454677127  0.0302955988  0.0658824484  0.0120269560 -0.0525456526 -0.0081673071 -0.0022638208  0.0004358346  0.0054223911  0.0140882121 -0.0051650072 -0.0398895100  0.0508234779 -0.0445218667 -0.0396025851  0.0419861575  0.0537385058  0.0004992515 -0.0011688979 -0.0006691418  0.0176948307  0.0281704590  0.0057554158  0.0184914505  0.0164815890 -0.0067851621 -0.0058847821  0.0038990223 -0.0003424660 -0.0021580950 -0.0001418086  0.0043270494 -0.0010681883  0.0022377767  0.0043102078  0.0021365942 -0.0009691479 -0.0031737938  0.0167588854 -0.0858154730  0.0596612985 -0.0008848140  0.0002620493  0.0033819109 -0.0002742931 -0.0018580150  0.0000990143 -0.0002481009  0.0002527188  0.0014979545  0.0010188065 -0.0003089804 -0.0009267531 -0.0003699863  0.0013139336  0.0004650511 -0.0002585180 -0.0000396396 -0.0010311206  0.0004554560  0.0005873234 -0.0004112505 -0.0232003184  0.0391606133 -0.0201018954 -0.0336198292  0.0202680981 -0.0242882252  0.0092329146 -0.0259852649 -0.0266295368 -0.1820327454  0.0410484978 -0.1264210563 -0.1322224415  0.1661335069 -0.0912215918 -0.0150202754  0.0326087437 -0.0193991325 -0.1658415859  0.0066858475  0.1171122745  0.0879549946  0.0743693729 -0.0839936035 -0.0434604635  0.1265301533  0.0938032071  0.1147402371 -0.3343589028 -0.2592994129 -0.3655463849 -0.0706262802 -0.2647578296 -0.0532212380  0.0339107360  0.0438296328  0.0190526959  0.0001775830 -0.0270611712  0.0490578692  0.0977164200 -0.0726600146 -0.1504960905  0.1793423241 -0.1603600603  0.0945831757  0.0117053107 -0.0668577820  0.1579512507 -0.2192889038  0.1211700415  0.0009387918  0.1601200446  0.1103379452  0.0272261279  0.0459024459 -0.0343128340  0.0038640050 -0.0228894822  0.0182408073 -0.0643795730 -0.0523254229  0.0558131566 -0.0584960046 -0.0098763708  0.0909585236 -0.0271163276  0.0354243461  0.0111110535  0.0312517553  0.0377200663 -0.0331855654 -0.0708285903  0.0460613160  0.0554105582 -0.0622067974  0.0740899309  0.0661426175 -0.0624054789  0.0478264282 -0.0530168382  0.0381166358  0.0638144968 -0.0516040945 -0.0611333383 -0.0641421037  0.0635262700  0.0541639894  0.0578057982 -0.0578644391
  0.0000000000  0.0000000000  0.0000000000  0.0000000000  0.0000000000  0.0000000000 -0.0179756101  0.0695765880  0.0132589276  0.0603566401  0.0054440221  0.0671748512  0.0198121989  0.0547407372 -0.0268230655  0.0230395168 -0.0308635550 -0.0174786860 -0.0850756247  0.0439866266  0.0163460949 -0.0322895924  0.0649856391 -0.0414558914  0.1114984692 -0.1166426385  0.1064831167  0.0565893811  0.0107937721  0.1118866025  0.0024231170  0.0508395338  0.0972557925 -0.0104604284  0.0073980470 -0.0007538247 -0.0068564141 -0.0224358505 -0.0296050717 -0.1022923588  0.0513586655 -0.0877549276 -0.1793293591  0.0684486255 -0.1289723733 -0.1856798571  0.1519678933  0.0933985088  0.0199176686 -0.0037841320  0.0140563967  0.1494650841  0.2062728442  0.0528108879  0.0193863348 -0.0342091793 -0.0015014241 -0.1660797376  0.0121684105 -0.1039703786  0.0550397879 -0.0699220558  0.0462913231  0.0722217442  0.0080062249 -0.0457585655 -0.0441071327 -0.0778829821 -0.0193631184  0.0306000322 -0.1724063223  0.1290407728  0.0475560723  0.0018715636  0.0403493709 -0.0163035395  0.0077658542 -0.0137995556  0.0318510082  0.0186794213  0.0247927668  0.0082825653 -0.0028840278  0.0092098388 -0.0042168285  0.0097763017  0.0053543292  0.0019304700 -0.0073717883  0.0030690276  0.0047794803 -0.0039613559  0.0060929571 -0.2037564125  0.2403805226 -0.1803676402 -0.2834867346  0.1137840548 -0.0518534232  0.0661575699 -0.0167961688 -0.2226026638 -0.0989283669  0.0406964925 -0.0669558505 -0.0751143698  0.0893329219 -0.0337045370  0.0080981261 -0.0134016793  0.0433189327 -0.0343711358  0.0004884777  0.0270216546  0.0258443205  0.0203630741 -0.0233845115 -0.0071869906  0.0256007700  0.0233269263 -0.0040353332  0.0237815406  0.0078491985  0.1045118377  0.0216893099  0.0750032391  0.0507938120 -0.0363151786 -0.0537267670  0.1161721467 -0.0978552312 -0.1376221776 -0.1006704623 -0.1801616353  0.1485070599  0.0431685410 -0.0537259810  0.0565470549 -0.0359791539 -0.0035829472  0.0196302116 -0.0803979342  0.1116614358 -0.0560812793 -0.0012842568 -0.0909515844 -0.0698623157  0.0468322916  0.0822214859 -0.0710105786  0.0310391731 -0.1177235494  0.0852096156  0.0289564161  0.0316099239 -0.0366626060  0.0260988831  0.0029061987 -0.0389842529 -0.0009071424  0.0011581296  0.0003944096  0.0004840806  0.0006992271 -0.0002976134  0.0004048038 -0.0002256871 -0.0004728446  0.0003008873  0.0001038776 -0.0003008685 -0.0010650022  0.0008577204 -0.0007683412  0.0007297356  0.0015524805 -0.0009729528 -0.0002676017 -0.0004317323  0.0001998089 -0.0000107052  0.0002319472  0.0000927762
  0.0000000000  0.0000000000  0.0000000000  0.0000000000  0.0000000000  0.0000000000  0.0067979536  0.0187320953  0.0429756545 -0.0616892525 -0.0216285582  0.0555438996 -0.0079605772 -0.0112180225 -0.0130493419  0.1042825960 -0.0714538767 -0.0814596340  0.0291661081  0.1785651922  0.1330438205 -0.0539399256  0.0955148523 -0.1780748332  0.0431335758  0.0335651198 -0.1338901985  0.2307780306  0.0705817889  0.1088923281  0.0378064923 -0.0694414657  0.0138770973  0.0161740847  0.0115133989  0.0118085237  0.0850153285 -0.0692636161 -0.0708693807 -0.3387131951 -0.0239621198 -0.2593817161 -0.1158207265 -0.2617844033  0.0773809704 -0.1732796669  0.1047432166 -0.1895208250  0.0687469358 -0.0004041737  0.0539619306 -0.0492824769 -0.0720470291 -0.0157126505 -0.0096364402  0.0122033336 -0.0047338169  0.0529985056 -0.0059532005  0.0319561620  0.1737978632 -0.2097453929  0.1066618751  0.2187672700  0.0210574682 -0.1702299285 -0.1365603473 -0.2267950524 -0.0256868076 -0.0190381285  0.0637924830 -0.0309329351  0.1457476552  0.0060297654  0.1068959409 -0.0540748711  0.0269444209 -0.0389719047  0.0963945346  0.0470317042  0.0785580900  0.0146443538 -0.0080966179  0.0237174006 -0.0233053657  0.0222753193  0.0144142939  0.0026692522 -0.0141589728  0.0109328082 -0.0008569434 -0.0217696715  0.0136283021  0.0715750791 -0.0807079638  0.0495034454  0.0880420074 -0.0454275278  0.0162526981 -0.0219462473  0.0048803352  0.0639199730  0.0321755514 -0.0115698461  0.0155796264  0.0280676054 -0.0254817632  0.0174166100 -0.0072597867  0.0002270484 -0.0143566466  0.0073178446  0.0047926118 -0.0131289929 -0.0077366969 -0.0048282462  0.0090993823  0.0023765460 -0.0101872568 -0.0054593407  0.0034801259 -0.0058593100 -0.0042395072 -0.0295761897 -0.0136193737 -0.0295700208 -0.0173399812  0.0105765669  0.0179017873 -0.0431041079  0.0248543371  0.0441230240  0.0346942877  0.0581673044 -0.0456321482 -0.0167867588  0.0174830858 -0.0178268889  0.0118411536 -0.0019067664 -0.0076489982  0.0295889620 -0.0343503087  0.0178657691  0.0012591510  0.0338017152  0.0191420508 -0.0153205658 -0.0281279465  0.0215817833 -0.0119632134  0.0354182178 -0.0307736839 -0.0104807736 -0.0102904411  0.0111188724 -0.0083349084  0.0020104022  0.0120368360  0.0004266796 -0.0003728962  0.0001541783 -0.0002330759  0.0000358578  0.0003083705 -0.0001253817  0.0005839206 -0.0002113472  0.0000752218  0.0004907321 -0.0002901232  0.0003895478  0.0001751179  0.0006289677 -0.0003720221 -0.0001860115  0.0006259807  0.0002426255 -0.0003889159 -0.0004638421 -0.0000606629  0.0002890419  0.0002604871
  0.0000000000  0.0000000000  0.0000000000  0.0000000000  0.0000000000  0.0000000000  0.0254497571  0.0027045465 -0.0002196096  0.0205744324  0.0310315742 -0.0416760323  0.0036679341 -0.0093296108  0.0478999520  0.0050711400 -0.0030947038  0.0057167057  0.0164688269  0.0790250206  0.0985413499 -0.0252314136 -0.0755246700  0.1138501816  0.1411256359  0.0156331564  0.0765466585 -0.0136174839  0.0219126469  0.0364750434  0.0513231435  0.1013306630  0.0772631004  0.1997451533  0.0322914754 -0.1516890650 -0.0121122972 -0.0085036227  0.0014715542  0.0136764401  0.0214129161 -0.0174728083 -0.0460344354  0.0644843991 -0.0426461123 -0.0366335741  0.0585946207  0.0527412483  0.0021807504 -0.0036553294  0.0007560302 -0.1225507043 -0.1233447351 -0.0270986491  0.0951350740  0.1658198150 -0.0488294878  0.2051904212 -0.0060963751  0.1428779292 -0.0036438089  0.0007294127  0.0022761305 -0.0017364658  0.0028667647  0.0059552940  0.0034541920 -0.0019334566 -0.0069491748  0.0180829119 -0.0845212174  0.0580912220 -0.0012824780 -0.0010563274  0.0042167396 -0.0003484080 -0.0000553541 -0.0010876336  0.0001981713 -0.0028978377  0.0022473229 -0.0026363603  0.0002855784 -0.0008834835 -0.0007753626  0.0018024061  0.0005024590  0.0000224847  0.0020107797 -0.0006009509 -0.0035797596 -0.0024091511 -0.0014553241  0.1631458221 -0.1814813513  0.1430805403  0.2145582525 -0.0910478847  0.0182609593 -0.0414814487 -0.0150934871  0.1546881222 -0.0160123665 -0.0316477689 -0.0418930852  0.0014259257  0.0246409205 -0.0436142154 -0.0893588341  0.1311932420 -0.1311431769 -0.1534596867  0.0114285358  0.1069777712  0.0549254960  0.0453342725 -0.0536665350 -0.0157289351  0.0468606646  0.0348916835 -0.0459984556  0.1251144150  0.1038882943  0.2120681009  0.0367906004  0.1475015990  0.0568982297 -0.0269682239 -0.0497192592  0.1473363254 -0.1208717835 -0.1709088632 -0.1275784287 -0.2214903378  0.1790624672 -0.0642594642  0.0852763342 -0.0863971446  0.0887136203  0.0033612301 -0.1332810222 -0.0309394760  0.0045526832 -0.0022425753 -0.0049651490 -0.0521384167 -0.0259443429  0.0735857153  0.1286750246 -0.1054949194  0.0312329569 -0.1204292810  0.0899989801 -0.0669211134 -0.0530808745  0.0620680721 -0.0744393041 -0.0085967089  0.1115400740  0.0003011856 -0.0002366457 -0.0001470072 -0.0004159508 -0.0005988253  0.0003298848  0.0004513741 -0.0003474865 -0.0004012015 -0.0002292474  0.0000465658  0.0001611796 -0.0011829387  0.0008863111 -0.0010220725  0.0008048555  0.0011017604 -0.0010516475 -0.0011988554 -0.0011596116  0.0012131256  0.0012203955  0.0010919362 -0.0013131403
  0.0000000000  0.0000000000  0.0000000000  0.0000000000  0.0000000000  0.0000000000  0.0165982499  0.1774512318 -0.0000827657  0.0633395859 -0.1041186495  0.0351522149  0.1006812048  0.0643909067 -0.0250457464  0.0069238643 -0.0061906025  0.0000158279  0.0001409066  0.0029463017  0.1852284837  0.1623623804  0.0237272716  0.0415991618  0.1022538773 -0.2251450076 -0.0000534467 -0.0610406695 -0.0470352457 -0.0001132128  0.0836571945 -0.5887795191 -0.3500973786  0.2023989359  0.0993209951  0.0005159194 -0.0022694682  0.0910157078  0.0121806237  0.0743786879  0.0092435851 -0.0000160579  0.0203255928 -0.0509883161 -0.0916740186 -0.0886241646 -0.2199466811  0.0284851692  0.0015755598  0.0004972324  0.0000000000 -0.0129387682  0.0270987831 -0.0438764386  0.0021269199  0.0033181184  0.0350351644  0.1084459266  0.0230041072 -0.0001739626 -0.0056310553  0.0010398900 -0.0370715540  0.0004520003  0.0001643679 -0.0000000000  0.0071586756  0.0126195988 -0.0538656280  0.0021473621  0.0215935676  0.0000636151  0.0022058744  0.0010459692 -0.0000066097  0.0102859847  0.0128420068  0.0020088981  0.0016192824  0.0017509591 -0.0000233772 -0.0018118570  0.0010328290  0.0058897255  0.0078865582 -0.0013744877 -0.0000169432  0.0000606557  0.0003985958 -0.0000086693 -0.0023117283  0.0005495826 -0.0002879028  0.0040481535 -0.0458672655 -0.0063825685  0.0030959611 -0.0068429848  0.0011106826 -0.0123939414 -0.0094163183 -0.0000593510 -0.0004529135 -0.0008981125 -0.0001110758 -0.0010663171 -0.0114912646  0.0087493009  0.0054418343 -0.0038477306  0.0000158046  0.0043924008 -0.0147023223  0.0032632088  0.0018592973 -0.0051106632 -0.0014679530 -0.0023691003  0.0030073103  0.0000096827  0.0006693862 -0.0154214257  0.0000000000 -0.0018232029  0.0035962432  0.0012255426 -0.0000579163  0.0073334526  0.0046515442  0.0013179382  0.0062200640 -0.0015148796  0.0000536656  0.0002647202  0.0000034863  0.0052955576 -0.0036467430  0.0000688188  0.0003706427  0.0020575110  0.0008134091 -0.0016248446 -0.0053658389 -0.0053854437  0.0003646808 -0.0013440970 -0.0000052013 -0.0010381287 -0.0009913565 -0.0000041825  0.0046850362  0.0028634022  0.0012781502  0.0042081533  0.0027633576 -0.0000167639  0.0004064436  0.0032009253  0.0007645385  0.0000290176 -0.0000000000  0.0001934503 -0.0005030046 -0.0002998679  0.0000000000  0.0000289916  0.0001159664 -0.0000193268  0.0003285399 -0.0002029214 -0.0000000000  0.0000096409  0.0000192819 -0.0000096405 -0.0003280945 -0.0002412465  0.0000192991  0.0000481263 -0.0000770023  0.0000096252 -0.0003850518 -0.0002310318  0.0000000000
  0.0000000000  0.0000000000  0.0000000000  0.0000000000  0.0000000000  0.0000000000  0.1404844426 -0.0255709963 -0.0006359894 -0.0871832248 -0.0431396799  0.1892566893  0.0443026191 -0.0849605586 -0.1344060508 -0.0053316898 -0.0050645623  0.0000369317 -0.0000414431  0.0036732556  0.1162135433 -0.1586647920 -0.0348851996  0.0161784080 -0.1863328062 -0.0660109225  0.0000489928  0.0416589464 -0.0451685343  0.0000984459  0.4489214475 -0.2380782063  0.4936909722 -0.0929792279  0.1541795525 -0.0002259501 -0.0725322034 -0.0080967156  0.0663148441 -0.0125675252  0.0586260292  0.0001017003  0.1099649966  0.0765510258 -0.0342914727  0.1811740269 -0.0554483850  0.1544306091 -0.0004792577  0.0012161227  0.0000418666 -0.0702502070  0.0331717474  0.0246611340  0.0170269814 -0.0280170701  0.0006776477 -0.0258156768  0.0847166029  0.0000593054 -0.0306199507  0.0294033554  0.0033503269 -0.0002301092  0.0002876439  0.0000081179  0.0391601663  0.0419442199  0.0137086086  0.0170683393 -0.0032828346  0.0000254460 -0.0009788987  0.0016628228 -0.0000000000  0.0095129986 -0.0090912975  0.0109960737 -0.0013713540  0.0012241218  0.0000077924 -0.0007365961 -0.0013545299 -0.0067213170  0.0041232984 -0.0073964622 -0.0000254148  0.0003119434 -0.0000779861  0.0000000000  0.0006106452  0.0017708773 -0.0014482381  0.0221604346  0.0082621084 -0.0360866371  0.0052686296  0.0027987368  0.0060927734  0.0083392557 -0.0092181635  0.0000259661  0.0007446205 -0.0002609900  0.0002915739 -0.0063584094 -0.0062271099 -0.0097261992  0.0026777280  0.0046015717  0.0000079023  0.0113870920  0.0045333542  0.0176592333 -0.0042637289 -0.0010416018 -0.0075730819 -0.0022337232 -0.0020886785  0.0000096827 -0.0123250734  0.0005271567  0.0000084528 -0.0027264411 -0.0016893980  0.0066397550  0.0001673139  0.0031951526 -0.0061528702  0.0070594062  0.0007574248  0.0050633702 -0.0002039294  0.0000143092 -0.0000069727  0.0025429855  0.0044641164  0.0000550551  0.0020138251 -0.0007835289  0.0015789707 -0.0088033574 -0.0039136762  0.0046430730  0.0010367355  0.0003750968 -0.0000000000 -0.0007062679  0.0008934973  0.0000000000 -0.0026177590  0.0035445988  0.0068814341  0.0019250511 -0.0035510830  0.0000167639  0.0022689812 -0.0008319236  0.0024797986  0.0002708305  0.0001450877  0.0000096725 -0.0002031365  0.0004256190  0.0000096730 -0.0000869748  0.0000193277 -0.0000869705  0.0001352811  0.0002705619 -0.0000096623 -0.0000192819  0.0000096409 -0.0000385621 -0.0001640473  0.0002798460  0.0000385982 -0.0000577515 -0.0000385012 -0.0000577514 -0.0001540207  0.0003272950  0.0000096260
  0.0000000000  0.0000000000  0.0000000000  0.0000000000  0.0000000000  0.0000000000  0.1104106045  0.0059709822 -0.0004573896 -0.0582314843 -0.0482347455 -0.2452566759  0.0488961088 -0.0557961435  0.1739970708 -0.0032262484 -0.0048603038 -0.0000263798  0.0000455874 -0.0032969501  0.1162645458 -0.0995501292 -0.0236196942  0.0184976000 -0.1297538110 -0.0831684554 -0.0000445389  0.0234089669 -0.0416114939 -0.0000344561 -0.5820043812 -0.2682445330  0.3302607445 -0.0430371131  0.1336496176  0.0000263608 -0.0559991277  0.0066725561 -0.0862256965  0.0010902847  0.0466061774 -0.0002034006 -0.1420788742  0.0519291297 -0.0395961787  0.1273318280 -0.0742531964 -0.1997633453 -0.0001677402  0.0009884741 -0.0000059809  0.0908806853  0.0293383520  0.0127168887 -0.0218387017 -0.0212601037  0.0044981786 -0.0044686921  0.0688385162 -0.0000316296  0.0395449705  0.0229523015 -0.0026777706 -0.0001150546  0.0002958623  0.0000243536 -0.0505103230  0.0342981802  0.0029952260  0.0134624719  0.0005868279  0.0000424101 -0.0004492206  0.0014348551 -0.0000132194  0.0088015001 -0.0051649111 -0.0142385057 -0.0010149569  0.0009994412  0.0000077924 -0.0007704626 -0.0009481709 -0.0043379929  0.0043376070  0.0095440992  0.0001270740  0.0002426226 -0.0000000000  0.0000000000  0.0001221290  0.0015091713  0.0018059355 -0.0286594610 -0.0001350140 -0.0287815587  0.0045944795  0.0012601642 -0.0078506883  0.0047047037 -0.0084770644 -0.0000259661  0.0004375605 -0.0003147232 -0.0002846316  0.0083251721 -0.0063341049 -0.0063034898  0.0028504846  0.0030075119  0.0000079023  0.0094560931  0.0013591775 -0.0227930188 -0.0029300968 -0.0017424928  0.0098090368 -0.0020693366 -0.0011893864  0.0000000000 -0.0094383455 -0.0017990269  0.0000169057 -0.0024002718 -0.0008196089 -0.0085536161  0.0001222678  0.0035223670 -0.0040997748 -0.0091115591  0.0015194400  0.0036953881 -0.0001431083  0.0000858552 -0.0000034863  0.0027176411  0.0029411471  0.0000550551 -0.0026006760 -0.0003170002  0.0013457136  0.0113739123 -0.0037899493  0.0028131943  0.0008648145  0.0001041936 -0.0000052013 -0.0007020133  0.0005531174  0.0000000000 -0.0013108597  0.0031327125 -0.0089074803  0.0020682715 -0.0023463265 -0.0000000000 -0.0029555947 -0.0001861924  0.0020361286 -0.0003482107  0.0001160701 -0.0000000000 -0.0002321560  0.0002901948  0.0000096730 -0.0000579832  0.0000386555  0.0001062972  0.0001546070  0.0001835956 -0.0000096623 -0.0000096409  0.0000000000  0.0000482026 -0.0001736971  0.0001833474  0.0000289487 -0.0000385010 -0.0000385012  0.0000481262 -0.0001732733  0.0002214055  0.0000096260
  0.0000000000  0.0000000000  0.0000000000  0.0000000000  0.0000000000  0.0000000000  0.0220344076  0.0189973112  0.0312233131  0.0260280918 -0.0036866308 -0.0146797600  0.0021472140  0.0108182076 -0.0225326317 -0.0663733009 -0.0695124063 -0.0553266809  0.0268140770 -0.1816261377  0.1710880763  0.0494419121  0.0037166554 -0.0528952993 -0.0938944497  0.1033891994 -0.0345032045 -0.1269015827  0.1147957529  0.1107425379 -0.0630526726 -0.0055529227 -0.0747445622 -0.0900626724  0.1246109396 -0.0984159971  0.0550027428 -0.0529799042  0.0515882471  0.0407651364 -0.2341383398 -0.2019432815  0.1268601511  0.1135657983  0.0769796241  0.0376534652  0.2009111396  0.0914327504 -0.0282498230  0.0431044617  0.0401294607  0.1106441684 -0.0920865359  0.0870020913 -0.0569641433  0.0052044265 -0.1302918508 -0.0634172355  0.1580275495  0.1161114924 -0.1243731957 -0.0765467851  0.1549753993 -0.1166935466  0.1094031743 -0.1198010162  0.0975178922 -0.0394532884  0.1648768034 -0.0251398503  0.0042954982  0.0274145417 -0.0740978982  0.0752776191  0.0818846233 -0.0320307405 -0.0304121923  0.0288206576 -0.0704513284  0.0333897528  0.0592276466  0.0071118958  0.0084794812 -0.0125944069 -0.0204327109 -0.0179094204  0.0107117988 -0.0085024194  0.0043524066  0.0073271025  0.0173490608 -0.0043138357 -0.0085799444 -0.1513268692  0.1541185252 -0.1410037060  0.1955560971 -0.0844604654 -0.0210793377  0.0346817411 -0.0216045183  0.1389477344  0.0137956198 -0.0244600091 -0.0220878647 -0.0173394908  0.0010100689  0.0207445068 -0.0416287929 -0.1052369487 -0.0994331791 -0.0599958805  0.0863499612 -0.0677893464 -0.0035652316  0.0449950684  0.0334388785 -0.0179334235 -0.0228155840  0.0221496326  0.0889882462 -0.0154066665  0.0702135092  0.0900709686 -0.1013934935 -0.0878014603  0.0296490062 -0.0036032154  0.0301764152 -0.0815137257 -0.1221429180 -0.0104908960  0.1491788058  0.0026667529  0.0958547800 -0.0328069517 -0.0806796112 -0.0698126276 -0.0682303253 -0.0769202885 -0.0599770142  0.0061502502 -0.0130062870 -0.0084633680  0.0157374561  0.0104709421 -0.0092856685  0.0459806234 -0.0744300731 -0.0633639296 -0.0486867112 -0.0488690659 -0.0469988480 -0.0355834130  0.0570939903  0.0486841003  0.0567762611  0.0795261660  0.0277961776 -0.0004302652  0.0000466120 -0.0003908240 -0.0002474190  0.0004733230  0.0004410416 -0.0002901691 -0.0000931407  0.0004620982  0.0000680578 -0.0003868545 -0.0001038713 -0.0002001346  0.0009649355  0.0004109732  0.0001717025 -0.0007404688 -0.0004435520  0.0000856325 -0.0012666527 -0.0005423385  0.0003389988 -0.0012489467 -0.0007850295
  0.0000000000  0.0000000000  0.0000000000  0.0000000000  0.0000000000  0.0000000000  0.0403309230 -0.0086178771 -0.0135754238 -0.0664409396  0.0605570447  0.0010645563  0.0048620207 -0.0448042644 -0.0101518155  0.0325081039  0.0212396862  0.0333966702 -0.0681535978  0.0256716789 -0.0127507418  0.0068202803 -0.0153148532  0.1231698219 -0.1537278104 -0.0022527991  0.1819500022  0.0763327349 -0.0472561259  0.0389000225 -0.0056875778  0.0701334858 -0.1381030338 -0.0472718783  0.0623753144 -0.0777639934 -0.0148422437  0.0554807223 -0.0170130115  0.0397044582  0.1206662480  0.0665101674  0.0874832105 -0.1232818333 -0.2347490332 -0.0099057578  0.0978829818 -0.1909473351  0.0068042966 -0.0203530341 -0.0182799671 -0.0748057578  0.0914500536 -0.0943506195 -0.0612624840  0.0097173357 -0.0524964274  0.0249680130 -0.0442839084 -0.0240638518  0.0542486836  0.0207882621 -0.0618595015  0.0495105997 -0.0422824944  0.0601427522 -0.0423894916  0.0267032498 -0.0577511739 -0.1892258828  0.0635922892  0.1349880839  0.0300835528 -0.0317395317 -0.0259154297  0.0134348719  0.0132882395 -0.0100532620  0.0280886258 -0.0131996649 -0.0229094062 -0.0022879841 -0.0032888587  0.0043157216  0.0100701805  0.0040219769 -0.0035297748  0.0031510667 -0.0008769055 -0.0038145924 -0.0078806452  0.0009604267  0.0033634158  0.1062456373 -0.1110931852  0.1090393629 -0.1451883653  0.0676992788  0.0370387942 -0.0440232581 -0.0067020136 -0.1197339281  0.0598094755  0.0767604938 -0.0818766754  0.0600499185  0.0771274826  0.0672187574 -0.0177914259 -0.0579730332 -0.0229220076 -0.0503124858  0.0859628656 -0.0762477413 -0.0070474669  0.0601004783  0.0473708436 -0.0272890572 -0.0386879181  0.0357100462  0.0815782455 -0.0127111978  0.0561100192  0.1163144116 -0.1534869003 -0.1381604223  0.0680622291 -0.0155663661  0.0844953897 -0.1759799839 -0.2442807310 -0.0110881879  0.3102167981  0.0060761123  0.1979271325  0.0070130427  0.0098667689  0.0092629413 -0.0096405447 -0.0346100280 -0.0273856306  0.0871552099  0.0948435439  0.0585652512  0.0947375931  0.0494849541 -0.0716670054  0.0793691737 -0.1309036210 -0.1109058694 -0.1202164217 -0.1118378857 -0.1187586372 -0.0058087720 -0.0013366643 -0.0029393470  0.0119406559  0.0177911050  0.0040705269  0.0006489833  0.0000537831  0.0009788529  0.0001685318 -0.0002761051 -0.0002187279  0.0001755344 -0.0007952783  0.0004907554  0.0000071640  0.0001862633 -0.0000035818  0.0003180711  0.0016403903  0.0014902246  0.0006832329 -0.0017098748 -0.0017062444  0.0004781149 -0.0009490975 -0.0009597964  0.0003461356 -0.0007315259 -0.0007457780
  0.0000000000  0.0000000000  0.0000000000  0.0000000000  0.0000000000  0.0000000000  0.0532817451 -0.0291557320  0.0291563996 -0.0112283129 -0.0203202420 -0.0955102410 -0.0053367995 -0.0386928071  0.0506979850 -0.0499852869 -0.0645267103 -0.0535762698 -0.0547865024 -0.0711737193  0.0234202121  0.0332852997 -0.0430589676 -0.2130119208 -0.0621113974 -0.0465266469 -0.0292925569 -0.1360967441  0.0782153450  0.1099506335  0.0082608928 -0.0602943485 -0.0093487561  0.0746116966 -0.0773193145  0.0871267749  0.0421038509 -0.0426401047  0.0549002923  0.0523655651 -0.2314984453 -0.1726407114  0.1551804018  0.1111928705  0.0220547683  0.0613918246  0.2194186769  0.0514370597 -0.0229645012  0.0383454271  0.0349170650 -0.1476540307  0.1289402448 -0.1301136414  0.0389062299  0.0053863288  0.1115283806  0.0752762900 -0.1877749392 -0.1353241749 -0.1214753464 -0.0772415738  0.1491673422 -0.1145793234  0.1032827383 -0.1147274307  0.0964936108 -0.0388038146  0.1562127806 -0.0448179424  0.0083167150  0.0447030905 -0.0706605590  0.0734309103  0.0761708309 -0.0293997719 -0.0279994049  0.0266878506 -0.0669474303  0.0373502267  0.0530402871  0.0118290976  0.0102243337 -0.0144281118 -0.0167751603 -0.0165305479  0.0100429002 -0.0119104538  0.0057496736  0.0072306932  0.0091741446 -0.0093390985 -0.0109181652  0.1972405748 -0.2220821019  0.1891225951 -0.2631481399  0.1305398096  0.0389789286 -0.0550867409  0.0188529025 -0.2098172942  0.0094901799  0.0603447432 -0.0200265366  0.0379466061  0.0385994374 -0.0014802400  0.0282997780  0.0901644258  0.0946144312  0.0327859100 -0.0528047509  0.0450961662  0.0019269572 -0.0191902938 -0.0171032350  0.0081404767  0.0100402908 -0.0050214448 -0.0567676153  0.0143427473 -0.0524345262 -0.0342017322  0.0442404878  0.0408995426 -0.0033134178 -0.0047590983  0.0043071791  0.0182910992  0.0181923673 -0.0017204048 -0.0253310739 -0.0028948392 -0.0124584074  0.0337832874  0.0881224179  0.0783485135  0.0675914388  0.0676015218  0.0469049872  0.0258174046  0.0570147535  0.0347249140  0.0189432699  0.0064173627 -0.0260098978 -0.0147196665  0.0244909024  0.0171956579  0.0000322973 -0.0012258741  0.0031831305  0.0335862573 -0.0602467067 -0.0537021187 -0.0549346237 -0.0786964529 -0.0239679440  0.0005055616  0.0003585540  0.0008784577  0.0000824730 -0.0009251313 -0.0002653421 -0.0002400164  0.0002077754  0.0001862721  0.0004477489 -0.0001361155 -0.0004190669 -0.0002180038  0.0001072151 -0.0002894681 -0.0001860110 -0.0003934858  0.0001216191 -0.0004317307  0.0003568036  0.0007100353 -0.0005281244  0.0005316944  0.0009313305
  0.0000000000  0.0000000000  0.0000000000  0.0000000000  0.0000000000  0.0000000000  0.0720117056  0.0404160433  0.0849884566  0.0879849967 -0.0334089468 -0.0372018493 -0.1591097817 -0.0485859995 -0.1518840755 -0.1722729400 -0.1291651238 -0.1433961808  0.0515630594 -0.1651734324  0.1679456594  0.0312591047 -0.0333278164 -0.0094114006 -0.1245378959  0.1315248255  0.0185836705 -0.1093261571  0.0944002189  0.1378258956  0.0052748721  0.1108198858 -0.0602411332 -0.1018089424  0.1257985614 -0.1434737274 -0.0482594466  0.1652839150 -0.1230483635 -0.0351344854  0.0665593066  0.0203481215  0.0551390458 -0.0358669326 -0.0383442240 -0.0007800058  0.0928123852 -0.0317824343  0.0663929775 -0.1227153888 -0.1014710471  0.0731494555 -0.0764773236  0.0711263742  0.0060623064 -0.0014500276 -0.0291864801 -0.0373943508  0.0821054989  0.0669416661  0.0516617977  0.0353342303 -0.0477143481  0.0676579219 -0.0828746733  0.0767352460 -0.0821371321  0.0311558992 -0.1107846614 -0.0187387590  0.0107706316 -0.0010507525 -0.0112302118  0.0209883654  0.0126359529  0.1005291705  0.0835581230 -0.0903497551  0.1145902955 -0.0645600944 -0.0904487605 -0.0774170170 -0.1119136265  0.0826653374  0.1080416548  0.0999874253 -0.0959516649 -0.0398180991  0.0156882276  0.0315193543  0.0315758679 -0.0163986738 -0.0263187000  0.0124294950 -0.0116394165  0.0052954153 -0.0073060715 -0.0040980812 -0.0123472826  0.0110346178  0.0116957320  0.0082943767  0.0361972750  0.0564496573 -0.0417733517  0.0494853087  0.0504431725  0.0356225304 -0.0023793977 -0.0122633655 -0.0117933353 -0.0328446576  0.0537398518 -0.0476450804 -0.0005912661  0.0219337607  0.0189819894 -0.0150317600 -0.0213696781  0.0182681533 -0.0590687181  0.0142105506 -0.0409108793 -0.0383567448  0.0438614998  0.0422571250 -0.0449692840  0.0092360970 -0.0570696436  0.1222497981  0.1711620694  0.0044675010 -0.1389594356 -0.0031131417 -0.0871948164  0.0587885358  0.1483423587  0.1142104507  0.0700027227  0.0392905383  0.0260635709  0.1170348772  0.1545287960  0.0995203055  0.1432245811  0.0749708061 -0.1166749086 -0.0474400837  0.0751765954  0.0585681748  0.0417881803  0.0422816847  0.0430799576  0.0795549457 -0.1360100419 -0.1108465538 -0.1263137161 -0.1736854894 -0.0573502836 -0.0017492202 -0.0005310722 -0.0028511947 -0.0009759110  0.0031069799  0.0024629595 -0.0002851961 -0.0046228294  0.0037571055  0.0017541193  0.0047085937 -0.0038528540 -0.0001786516 -0.0023522477 -0.0020941043 -0.0003874362  0.0006457285  0.0008708785  0.0002080880 -0.0006837203 -0.0002741472  0.0001420437 -0.0007366474 -0.0003600549
  0.0000000000  0.0000000000  0.0000000000  0.0000000000  0.0000000000  0.0000000000  0.0109884843 -0.0241514199 -0.0341613086 -0.1006544040  0.1015265193 -0.0200417205  0.0591523032 -0.0231636500  0.0652330608  0.0893742372  0.0393904383  0.0628801025 -0.1240758783  0.0542751907 -0.0743000932  0.0680340930  0.0127448996  0.0422405628 -0.0320875551 -0.0344614546  0.0872266354  0.0510307541 -0.0309477769 -0.0080554402 -0.0087302610  0.0014053648 -0.1261491259 -0.0330577328  0.0505689223 -0.0449001536  0.0295568910 -0.0434719925  0.0547498270  0.0539655914 -0.0109560316 -0.0247013485  0.0771633378 -0.0468713385 -0.1315391513 -0.0112954587  0.0974989930 -0.0949055259 -0.0331122024  0.0497744291  0.0417172432  0.0608101766 -0.0123245986  0.0058727611 -0.1690479470  0.0147835999 -0.2604825525 -0.0594182370  0.1880097701  0.1540078911 -0.0139363470 -0.0284579873  0.0195212545 -0.0183506356  0.0436286394 -0.0146639924  0.0226429255 -0.0018618732  0.0560655495 -0.2553983995  0.0846897635  0.1866570186  0.0091364825 -0.0067875113  0.0068294479 -0.0452985630 -0.0302118635  0.0322250080 -0.0444270032  0.0315077082  0.0391155793  0.0327902294  0.0442797159 -0.0289280139 -0.0450987424 -0.0362770581  0.0367718781  0.0171481575 -0.0064079095 -0.0113433976 -0.0120400209  0.0070408326  0.0102837828  0.0213389550 -0.0281178650 -0.0629401612  0.0442148711 -0.0179850455 -0.2256621497  0.2082595387  0.2338684015  0.0519607821 -0.0739224168  0.0374390564  0.1281835607  0.0249472959 -0.0398223978 -0.1447413049  0.0624652539  0.1552605129  0.1061237470  0.0409385094 -0.0562567744  0.0490080651 -0.0008885694  0.0079504037  0.0047004610 -0.0184329861 -0.0207192966  0.0170553712 -0.1064770209  0.0177538562 -0.0730327651 -0.0544599768  0.0684168222  0.0620779345 -0.0949888898  0.0403526069 -0.1298636572  0.0621006252  0.0875319833  0.0081646889 -0.0621692618 -0.0028983153 -0.0336035564  0.0352726420  0.0951454722  0.0739125489  0.0954362892  0.1160141245  0.0827019128 -0.0293360398  0.0007888227  0.0007262625 -0.0325944350 -0.0193630485  0.0223393834 -0.0613072525  0.1037293640  0.0844901933  0.0787029529  0.0770205920  0.0781264707 -0.0048352223  0.0188612927  0.0152502998  0.0037468515  0.0005356174  0.0006185114 -0.0232974881 -0.0078432721 -0.0388877732 -0.0133872412  0.0450810827  0.0337445366 -0.0050340420 -0.0802130545  0.0619342093  0.0306722187  0.0906835352 -0.0703361384 -0.0060443796 -0.0770816006 -0.0618141223 -0.0243091369  0.0671955030  0.0621767486 -0.0259944832  0.0885004900  0.0685070812 -0.0286432717  0.0812987815  0.0672377771
  0.0000000000  0.0000000000  0.0000000000  0.0000000000  0.0000000000  0.0000000000  0.0917879460 -0.0153083266  0.0838673354  0.0328846308 -0.0024882994 -0.1529598207 -0.1749701995 -0.0995628829 -0.0510427573 -0.1340110325 -0.1290357215 -0.1486502206 -0.1009544888 -0.0176104189 -0.0639462396  0.0977326489 -0.0578518914 -0.2513467048  0.0544269551 -0.0470461640 -0.0780868747 -0.1482032090  0.0640324921  0.0918597196  0.1156289777  0.0131625491  0.0521331137  0.1078157512 -0.1364656019  0.1117147354 -0.0591994486  0.1498378937 -0.1135514594 -0.0399983057  0.0462131729  0.0416128086  0.0064091009  0.0131945795  0.0407308007  0.0093324442  0.0052894967  0.0483849605  0.0661668434 -0.1173025327 -0.0980476307 -0.0582141836  0.0744842789 -0.0790843818 -0.0698268687  0.0104936563 -0.0847662839  0.0055493779 -0.0011623704 -0.0111171466  0.0438488463  0.0349004586 -0.0441776566  0.0571190676 -0.0852295482  0.0776879598 -0.0725443040  0.0381988780 -0.1003705486 -0.0948698921  0.0327496659  0.0641832246 -0.0130708530  0.0180616826  0.0169023732  0.0968155805  0.0804142566 -0.0857811693  0.1093047849 -0.0668279262 -0.0868201140 -0.0766064132 -0.1078842363  0.0804265274  0.1034408830  0.0967211340 -0.0932364357 -0.0384324495  0.0151946253  0.0317216493  0.0319320992 -0.0152401695 -0.0262199038 -0.0040606118  0.0024169421 -0.0308112100  0.0231377789 -0.0109805950 -0.0797418383  0.0727117793  0.0869713673  0.0167135000 -0.0683035545 -0.0454916277  0.0962657183 -0.0370333446 -0.0709063384 -0.0958221109  0.0305198855  0.0769754558  0.0553871862  0.0552605889 -0.0803339116  0.0657880465 -0.0003039843 -0.0208514368 -0.0156526352  0.0074030589  0.0134323691 -0.0108386170  0.0169694791 -0.0098546393  0.0106744211  0.0158678969 -0.0166112910 -0.0178678218  0.0068235655  0.0084324795  0.0047115866 -0.1019277781 -0.1386331321  0.0007592861  0.1163657130  0.0037478003  0.0744367587 -0.0461903075 -0.1126604092 -0.0883866370 -0.0335588257  0.0080785435  0.0090306097 -0.1332612857 -0.1599432927 -0.1044276051 -0.1613667666 -0.0852145757  0.1312768977  0.0236302513 -0.0341944078 -0.0251886066 -0.0097658416 -0.0103220532 -0.0127182627 -0.0850160727  0.1489620025  0.1218283804  0.1334133700  0.1808497117  0.0592071773 -0.0078930655 -0.0026553608 -0.0131871904 -0.0045708483  0.0154585526  0.0115214722 -0.0018637231 -0.0284798128  0.0219324763  0.0109823122  0.0327313579 -0.0253452808 -0.0023952550 -0.0295668597 -0.0236240111 -0.0097355759  0.0272133178  0.0250501733 -0.0110914199  0.0374526781  0.0288911547 -0.0121067456  0.0345233256  0.0284443380
  0.0000000000  0.0000000000  0.0000000000  0.0000000000  0.0000000000  0.0000000000  0.0299895394  0.0402929215  0.0216550395  0.0289737349 -0.0348153321 -0.0255389978 -0.0687719824 -0.0234278055 -0.0655106179 -0.0852705601 -0.0610533724 -0.0676716549  0.0288735569 -0.0676358485  0.0740577698  0.0009391600 -0.0194907021 -0.0036756767 -0.0708481190  0.0491715071  0.0164508814 -0.0530761903  0.0437995278  0.0724630430  0.0053132002  0.0534009625 -0.0206751245 -0.0245088028  0.0316407958 -0.0447626927 -0.0465979427  0.1420987652 -0.1039659603 -0.0386035956  0.0778977210  0.0531384120  0.0259295710 -0.0432604659 -0.0299584943 -0.0018305140  0.0284489960 -0.0366220328  0.0731099591 -0.1295242498 -0.1064839504 -0.0149816431  0.0175815736 -0.0141452197 -0.0055680476 -0.0007978398  0.0015379804  0.0070570525 -0.0120250904 -0.0047548122  0.1096533700  0.0281852349 -0.1520437347  0.0112180207  0.0660381132 -0.0260283591  0.0527705783 -0.0157263712  0.0575208977 -0.0483014158  0.0087910472  0.0422628630  0.1032571979 -0.1252589088 -0.1081856533 -0.1635389413 -0.1286214590  0.1457989213 -0.1556193782  0.0936269329  0.1286566966  0.1244434288  0.1780551937 -0.1279430871 -0.1671238249 -0.1566639450  0.1541273568  0.0732493385 -0.0294134180 -0.0594610015 -0.0643997420  0.0319418914  0.0527138110  0.0168409975 -0.0156523849  0.0292887547 -0.0284083366  0.0127470253  0.0284942640 -0.0213696407 -0.0275645125 -0.0225333093  0.0892315134  0.1108260585 -0.1101250531  0.0863034056  0.1136136945  0.0943417576 -0.0086174867 -0.0342392980 -0.0197881368 -0.0674599923  0.1107747347 -0.0881956028 -0.0072819049  0.0851703139  0.0626362824 -0.0603324782 -0.0782248822  0.0685226097 -0.2559001023  0.0429033748 -0.1896693796 -0.1681587061  0.2153679034  0.1972625684 -0.0340172301  0.0090163624 -0.0349403072 -0.0133093586 -0.0194473915  0.0101653441 -0.0833082190  0.0012209527 -0.0509275384 -0.0713469329 -0.1629843488 -0.1229615793 -0.0746807898 -0.0512228536 -0.0292263764 -0.1149973524 -0.1527758849 -0.1017133076 -0.1029935407 -0.0506025907  0.0788281141  0.0243189104 -0.0378956247 -0.0291980402 -0.0154800445 -0.0168087004 -0.0165391925 -0.0304464864  0.0488303866  0.0383941036  0.0409423371  0.0622283456  0.0181479766  0.0035090586  0.0011995047  0.0057714761  0.0019566618 -0.0066530305 -0.0050666234  0.0006381387  0.0113634827 -0.0089277318 -0.0042580146 -0.0126740869  0.0099751070  0.0007315427  0.0101284684  0.0082508347  0.0029499871 -0.0082981782 -0.0078296198  0.0030008614 -0.0104930045 -0.0082473306  0.0033716674 -0.0096181848 -0.0080795399
  0.0000000000  0.0000000000  0.0000000000  0.0000000000  0.0000000000  0.0000000000  0.0007721836 -0.0172826377 -0.0090483478 -0.0281295483  0.0336906013  0.0054701247  0.0279412814 -0.0021389856  0.0237621038  0.0374215640  0.0217105394  0.0298807588 -0.0323458683  0.0181037292 -0.0197418913  0.0125510148  0.0051454837  0.0237053333 -0.0158739247 -0.0102334414  0.0348466706  0.0271697863 -0.0167013351 -0.0084739530 -0.0093520887 -0.0033940909 -0.0397291743 -0.0113165880  0.0169248131 -0.0122785162  0.0210973249 -0.0480559718  0.0429716071  0.0308312548 -0.0246517265 -0.0261146130  0.0288670916 -0.0056692029 -0.0470063008 -0.0003150537  0.0417398560 -0.0307590873 -0.0310691708  0.0516298970  0.0424426218  0.0066319481  0.0062900043 -0.0086615204 -0.0502888857  0.0057169483 -0.0753219221 -0.0131734464  0.0454585059  0.0359797695 -0.0417575803 -0.0167105034  0.0607031711 -0.0020938780 -0.0240352579  0.0164093058 -0.0238179096  0.0104952210 -0.0188605085 -0.0896639062  0.0324424658  0.0616035024 -0.0397852931  0.0497873707  0.0480415396  0.0634997181  0.0529425080 -0.0589905872  0.0623349719 -0.0363329546 -0.0498858356 -0.0489254472 -0.0706697856  0.0525410199  0.0659777605  0.0627313601 -0.0617271032 -0.0289462552  0.0115747526  0.0236330087  0.0254959926 -0.0126764692 -0.0209954657  0.0115185501 -0.0158951877 -0.0098544114  0.0021289765 -0.0036864004 -0.0583227314  0.0539371072  0.0624632451  0.0071680293  0.0007908957  0.0391026409  0.0094556032  0.0309551707  0.0163600372 -0.0182260228  0.0174981445  0.0382305639  0.0276130168 -0.0034656787  0.0106922460 -0.0096872407 -0.0024308513  0.0256862391  0.0199332418 -0.0222860610 -0.0283348227  0.0250581621 -0.1056685273  0.0164963052 -0.0772527533 -0.0648347072  0.0821347809  0.0738195507 -0.0363409355  0.0155181480 -0.0469509780  0.0009120224  0.0041830152  0.0057526160 -0.0290073393  0.0010067880 -0.0156262197 -0.0159157046 -0.0320670506 -0.0240001818  0.0024364251  0.0203907595  0.0173465625 -0.0565638667 -0.0622006527 -0.0418302939 -0.0575087680 -0.0292007169  0.0439793799 -0.0075288937  0.0138569669  0.0121928167  0.0162905758  0.0153289739  0.0148076695 -0.0203637060  0.0368819957  0.0296124735  0.0283642559  0.0388522851  0.0117644523  0.0785950260  0.0265401237  0.1312837674  0.0449859047 -0.1519711468 -0.1137272732  0.0168030377  0.2685843332 -0.2073319147 -0.1022942130 -0.3028019920  0.2347268255  0.0199338185  0.2547025996  0.2041683720  0.0794222134 -0.2197457768 -0.2032486397  0.0839370135 -0.2864527063 -0.2216154219  0.0923647323 -0.2627974910 -0.2172505941
  0.0000000000  0.0000000000  0.0000000000  0.0000000000  0.0000000000  0.0000000000  0.0318062354  0.0199182948  0.0225010884  0.0063594517 -0.0096924305 -0.0725734846 -0.0768945481 -0.0396265389 -0.0255827537 -0.0661720047 -0.0614023411 -0.0715936684 -0.0397879485 -0.0109534132 -0.0251250828  0.0470594372 -0.0180502747 -0.1016536415  0.0367131589 -0.0130105669 -0.0495346886 -0.0735982368  0.0360177201  0.0402296158  0.0502956512  0.0121046379  0.0243517655  0.0333571321 -0.0428609336  0.0289986599 -0.0470391747  0.1282907000 -0.0972484833 -0.0476120004  0.0656903350  0.0559287828 -0.0152559311 -0.0150324618  0.0369660652 -0.0061357776 -0.0338591512  0.0254290528  0.0704993146 -0.1233949832 -0.1004479942  0.0190227027 -0.0109044064  0.0104299048 -0.0176688805 -0.0009248745 -0.0293223264 -0.0126391646  0.0315762810  0.0255823285  0.1024005100  0.0302021373 -0.1455906282  0.0087244916  0.0628865914 -0.0276203670  0.0519512828 -0.0161543379  0.0545670936  0.0138512097 -0.0106348497 -0.0023745077  0.0982403624 -0.1189423866 -0.1053026482 -0.1561103164 -0.1244983604  0.1386383509 -0.1488281933  0.0897814460  0.1213203620  0.1178717057  0.1691570645 -0.1227116637 -0.1598818124 -0.1469042716  0.1461246031  0.0703444584 -0.0277571736 -0.0549425206 -0.0602989030  0.0308982429  0.0496025362 -0.0112198022  0.0168272369 -0.0343931041  0.0346546218 -0.0075997626 -0.0585527802  0.0515733013  0.0576391894  0.0265129655 -0.0944647086 -0.0989356434  0.1229967140 -0.0823421052 -0.1104811478 -0.1113601345  0.0154318219  0.0541901610  0.0343423978  0.0668517471 -0.1105151142  0.0950367402  0.0063573876 -0.0772474940 -0.0605431857  0.0527595449  0.0708558088 -0.0633363029  0.2229517055 -0.0362088240  0.1665246564  0.1506718907 -0.1913528389 -0.1723702786  0.0188328294 -0.0043279305  0.0162664705  0.0182064335  0.0194588043 -0.0088026301  0.0755540002 -0.0042694213  0.0459200059  0.0686303970  0.1562751126  0.1185486338  0.0804487159  0.0618771310  0.0371311842  0.0944384859  0.1334515108  0.0899501565  0.0837835397  0.0384098071 -0.0637024434 -0.0277647523  0.0463086472  0.0361758219  0.0225290672  0.0236760177  0.0251633574  0.0238410902 -0.0351196060 -0.0273039092 -0.0316182634 -0.0485167014 -0.0132354520  0.0291526975  0.0098432491  0.0486679724  0.0166229671 -0.0563843372 -0.0422221821  0.0062218523  0.1000320927 -0.0772868645 -0.0380482581 -0.1129655230  0.0876446855  0.0074486959  0.0955550616  0.0766495451  0.0298750973 -0.0829069282 -0.0767156880  0.0317162815 -0.1084382429 -0.0839770846  0.0348692828 -0.0995056602 -0.0823241931
  0.0000000000  0.0000000000  0.0000000000  0.0000000000  0.0000000000  0.0000000000  0.0865695527 -0.0623820749  0.1549254881  0.1420813549  0.0498290217  0.0105751925 -0.2306328472 -0.0690233478 -0.1947716904 -0.1114248428 -0.0729955127 -0.0986119185  0.0289963102 -0.0233817528  0.0389811866  0.0314997501 -0.0035941473  0.1224205574 -0.0020192397  0.0883690682  0.0638239573  0.1145934899 -0.0627277996 -0.0773383065 -0.0397581539  0.0639274732 -0.0347801568 -0.1418750413  0.1653277180 -0.1617607349  0.0310365852 -0.1342497371  0.0877910584  0.0277666647  0.0828592097  0.0396621221 -0.0795991158 -0.0638151708 -0.0794011306 -0.0310881054 -0.0852884621 -0.0874638941 -0.0854704741  0.1545202869  0.1245811601  0.1033959708 -0.1296670222  0.1336415002  0.1106982474 -0.0153395552  0.1205667980 -0.0177137413  0.0155601239  0.0217363687 -0.0884260524 -0.0315542198  0.1175079081 -0.0198171071 -0.0142025745 -0.0117891367 -0.0135169017 -0.0127865251 -0.0116968301  0.1491381669 -0.0412044877 -0.1180437515 -0.0668267778  0.0845746914  0.0701521070  0.0419919005  0.0309051418 -0.0417401235  0.0214132306 -0.0076835100 -0.0219858007  0.0626808798  0.0836846540 -0.0657904175 -0.0903975183 -0.0772413031  0.0672062834  0.1129126038 -0.0457622863 -0.0853744623 -0.1047350103  0.0489355825  0.0776777374  0.1305505552 -0.1357901891  0.1090804082 -0.1569705245  0.0809635032  0.0000918574 -0.0119227732  0.0401625998 -0.1199807808 -0.0736115750 -0.0752995755  0.0881969221 -0.0659406578 -0.0842514556 -0.0842383041  0.0085717602  0.0301396931  0.0325245489  0.0377163260 -0.0570559328  0.0470540767  0.0022615094 -0.0380349984 -0.0290567887  0.0286034816  0.0377553102 -0.0328115703  0.0091078152 -0.0023803893  0.0035823125  0.0159855644 -0.0200810648 -0.0191611721 -0.0153320437  0.0091326175 -0.0220365751 -0.0132736311 -0.0169418266  0.0013452912  0.0377978013 -0.0011121870  0.0246236257  0.0101768752  0.0308633040  0.0251979966  0.0485247350  0.0829795315  0.0603265250 -0.0857690927 -0.0800263947 -0.0511981524 -0.1164510918 -0.0634845550  0.0925917110  0.0082986931 -0.0089530362 -0.0068116881 -0.0030523351 -0.0020209207 -0.0044023711 -0.0565063301  0.1007520875  0.0811642700  0.0863292454  0.1152325048  0.0376204484  0.0318875863  0.0103592265  0.0519953028  0.0173672318 -0.0568318399 -0.0442735224  0.0026165080  0.0582728541 -0.0476320063 -0.0170438058 -0.0462768545  0.0394569390 -0.0014622965 -0.0074405133 -0.0034537834 -0.0114244003  0.0348428486  0.0285535551 -0.0217963907  0.0695115628  0.0513216830 -0.0230639284  0.0661297918  0.0516166792
  0.0000000000  0.0000000000  0.0000000000  0.0000000000  0.0000000000  0.0000000000 -0.0029055068  0.0050436700 -0.0611713591 -0.1448757681  0.1275711203 -0.0934069233  0.0679854935 -0.0238510084  0.1188579298  0.0855676366  0.0034399461  0.0352972986 -0.1859467142  0.0453327782 -0.1139521873  0.1547408085  0.0261439517 -0.0988905794  0.1025333227 -0.0306371364 -0.0742536775 -0.0701868313  0.0547382394 -0.0006080852  0.0235381393 -0.0164941947 -0.0334448878 -0.0682542343  0.0904124865 -0.0765105338 -0.0070694336  0.0509895883 -0.0363381747 -0.0240289146 -0.0304571474 -0.0237755989  0.0142358758  0.0251934864  0.0573119113  0.0006223796  0.0202268403  0.0555730091  0.0349767810 -0.0612723797 -0.0497852587  0.1343726891 -0.1418084554  0.1435810043  0.0405868758 -0.0099577475  0.0025579433 -0.0524228665  0.1077174099  0.0835712568  0.0378528141  0.0182333688 -0.0517147628  0.0127724033  0.0091092764 -0.0038052837  0.0025411658 -0.0055025003 -0.0066185995  0.1180474694 -0.0400969265 -0.0926364971  0.0289302773 -0.0322188205 -0.0376039245 -0.0159304568 -0.0128256489  0.0158524786 -0.0063543110  0.0060324859  0.0058587800 -0.0228218370 -0.0325575893  0.0252859025  0.0383270181  0.0326363814 -0.0262830698 -0.0481944403  0.0196757016  0.0357169766  0.0390507391 -0.0223079440 -0.0328871481  0.1126310627 -0.1173542491  0.0891135396 -0.1391548245  0.0743663467 -0.0000575823 -0.0085551270  0.0394649358 -0.1098050216 -0.1108783568 -0.1518819779  0.1270257707 -0.1322147052 -0.1453790442 -0.1104156519 -0.0308648039 -0.0860887720 -0.0590073524 -0.0036146471  0.0009442015  0.0017786667 -0.0041422034  0.0392175374  0.0276589937 -0.0061885723 -0.0078510339  0.0059442936 -0.0244865851  0.0022597905 -0.0198085929 -0.0376564795  0.0520896565  0.0447055610  0.0158200722 -0.0129855781  0.0272655556  0.0631991973  0.0883133079  0.0018840378 -0.1346746945 -0.0007746027 -0.0882153175 -0.0421555180 -0.1160550371 -0.0904506529 -0.1364547516 -0.1540978072 -0.1081682321  0.0039683915 -0.0399930857 -0.0243487874  0.0640661568  0.0327067650 -0.0429492317  0.1270193533 -0.2137267294 -0.1759556930 -0.1695106027 -0.1628275005 -0.1649395447  0.0494175618 -0.1034725774 -0.0853536441 -0.0774732973 -0.0955179789 -0.0334743827  0.0297068697  0.0096787903  0.0485134597  0.0163714043 -0.0536983046 -0.0417441759  0.0029116527  0.0614464895 -0.0499764667 -0.0189902483 -0.0523748149  0.0442050345 -0.0008039323  0.0006682898  0.0030799544 -0.0092289286  0.0289054576  0.0228713214 -0.0210466133  0.0665157449  0.0489270235 -0.0224462036  0.0643823189  0.0499320186
  0.0000000000  0.0000000000  0.0000000000  0.0000000000  0.0000000000  0.0000000000  0.1089421068 -0.1089799481  0.1504484777  0.0942071434  0.0537100485 -0.0854903423 -0.2362655344 -0.1169666011 -0.1055498748 -0.0826578697 -0.0708621710 -0.1016354355 -0.1025131702  0.1078533605 -0.1630553269  0.0703632485 -0.0412529555 -0.1037601745  0.1108687443 -0.0968695114  0.0174817027  0.0754104518 -0.0961992150 -0.0876791336  0.0881477193 -0.0300025434  0.0328963748  0.1107088574 -0.1440113858  0.1343799763  0.0193859406 -0.1279023239  0.0946352719  0.0407538860  0.0619655482  0.0613658054 -0.0824072930 -0.0289557180 -0.0564260711 -0.0230670460 -0.1231827089 -0.0365415062 -0.0824834480  0.1509473496  0.1191299647 -0.0441894274  0.0734442068 -0.0712723927 -0.1008709296  0.0104829649 -0.1231568158  0.0015202141  0.0255019033  0.0139418841 -0.0893613777 -0.0345521591  0.1157064393 -0.0278319383 -0.0138359473  0.0054432829 -0.0073900954  0.0079960805  0.0040531649 -0.1030938171  0.0371332152  0.0750807799 -0.0667807617  0.0781553163  0.0784399857  0.0388841804  0.0292141455 -0.0371654906  0.0155640740 -0.0116741496 -0.0180469678  0.0579044190  0.0809538488 -0.0628367181 -0.0894679506 -0.0772530947  0.0647439717  0.1115626361 -0.0453222071 -0.0837442022 -0.0965985666  0.0507137520  0.0771148986 -0.0870416654  0.0940844251 -0.0725143750  0.1043658041 -0.0509909415 -0.0010364807  0.0105082530 -0.0240496890  0.0778571601  0.0301095155  0.0142401702 -0.0365513850  0.0120237076  0.0263181770  0.0404943849 -0.0217568034 -0.0672046443 -0.0577409721 -0.0399488185  0.0597491822 -0.0478826130 -0.0044061018  0.0555392484  0.0414267740 -0.0325124028 -0.0422714798  0.0360644845 -0.0194100979  0.0031614096 -0.0120232271 -0.0329354286  0.0423633840  0.0381207084  0.0223499373 -0.0149164618  0.0343791707  0.0399460867  0.0549589390 -0.0000504090 -0.0953766198  0.0012386277 -0.0628690861 -0.0280541329 -0.0805960399 -0.0639537905 -0.1076930721 -0.1508877355 -0.1076140810  0.0909680776  0.0661940652  0.0432137345  0.1481337693  0.0797995010 -0.1137816407  0.0447901668 -0.0805860865 -0.0665854715 -0.0681244237 -0.0658559223 -0.0649397262  0.0794508692 -0.1480325259 -0.1200623140 -0.1219737599 -0.1595215365 -0.0533469513 -0.0206089334 -0.0067114245 -0.0335969649 -0.0111399904  0.0364572220  0.0284169760 -0.0014657751 -0.0347110155  0.0284386025  0.0096891052  0.0260763244 -0.0223744054  0.0012075526  0.0079897019  0.0049094010  0.0080070145 -0.0240177894 -0.0200566952  0.0138163816 -0.0441940941 -0.0327556398  0.0145280947 -0.0415858909 -0.0326262601
  0.0000000000  0.0000000000  0.0000000000  0.0000000000  0.0000000000  0.0000000000  0.0374662800 -0.0117082733  0.0582885667  0.0569354027  0.0063343306 -0.0024216769 -0.1094595101 -0.0354735454 -0.0913134604 -0.0596051184 -0.0358432501 -0.0515633287  0.0126021204  0.0064920140  0.0008204126  0.0057921908 -0.0077905465  0.0606251307 -0.0004179253  0.0232720987  0.0488029675  0.0776812080 -0.0533953528 -0.0493810543 -0.0095526165  0.0260895642 -0.0189875755 -0.0410609799  0.0459280186 -0.0479804385  0.0102809328 -0.0631358845  0.0435047313  0.0132529121  0.0772312866  0.0526178125 -0.0468446990 -0.0575679393 -0.0629172107 -0.0234147565 -0.0640850026 -0.0668898066 -0.0283250749  0.0522018348  0.0413303595  0.0498847021 -0.0485534881  0.0534320112  0.0161555058 -0.0073962849  0.0118673527 -0.0138863343  0.0333734956  0.0342827737  0.0437576533 -0.0224410574 -0.0825929505 -0.0737581187  0.1753638828 -0.1336721457  0.1471231514 -0.0577201020  0.1907134535  0.0384226764 -0.0284228919 -0.0162293173  0.0910518318 -0.1150256494 -0.1053828412 -0.0971338132 -0.0745879022  0.0910142491 -0.0789962587  0.0461265797  0.0718824404 -0.0945241964 -0.1324717508  0.1009410646  0.1411608477  0.1220198382 -0.1055025616 -0.1815795632  0.0738166232  0.1367898750  0.1641073000 -0.0829557442 -0.1277219105  0.0402052629 -0.0473122211  0.0305295065 -0.0465128351  0.0218298728 -0.0081422967  0.0032065301  0.0191862628 -0.0291122108 -0.0108145067  0.0125431055  0.0156836258  0.0113026277 -0.0012066263 -0.0213681716  0.0371110287  0.1078125955  0.0839117591  0.0559033343 -0.0837898564  0.0685383959  0.0108202408 -0.1154162404 -0.0859503831  0.0599132022  0.0793086543 -0.0694508681  0.0130691868 -0.0047257121  0.0069485447 -0.0105236944  0.0161702876  0.0128005088  0.0170210943 -0.0069356634  0.0245930352 -0.0107002763 -0.0155063274 -0.0000429129 -0.0190934386  0.0008982825 -0.0134450671 -0.0284145490 -0.0738488419 -0.0568447331 -0.0564481475 -0.0582303369 -0.0405809874 -0.0127900375 -0.0325923960 -0.0211528191 -0.0012651929  0.0000730510  0.0021057590  0.0264932942 -0.0448581699 -0.0363700651 -0.0320758495 -0.0317127010 -0.0317073336  0.0035523694 -0.0098847988 -0.0083652633 -0.0049551801 -0.0043903736 -0.0016447305 -0.1061653766 -0.0345297677 -0.1731481314 -0.0578321490  0.1894045441  0.1474457623 -0.0090108260 -0.1965582665  0.1603791571  0.0579680020  0.1581277083 -0.1342800641  0.0042080482  0.0181054522  0.0063678880  0.0351906401 -0.1077410042 -0.0877351174  0.0683153043 -0.2175953553 -0.1603663570  0.0722476911 -0.2071035386 -0.1613131827
  0.0000000000  0.0000000000  0.0000000000  0.0000000000  0.0000000000  0.0000000000 -0.0068073391 -0.0025978857 -0.0230248329 -0.0510600209  0.0477127668 -0.0315455156  0.0344511134 -0.0017147319  0.0529051459  0.0383689915  0.0051886955  0.0185071818 -0.0621100679  0.0132906403 -0.0380805008  0.0550921711  0.0131247493 -0.0480152918  0.0511566897 -0.0081934778 -0.0516421519 -0.0412467799  0.0331863329  0.0006118908  0.0057605315 -0.0123908246  0.0110032690 -0.0216272081  0.0282496608 -0.0216658548 -0.0035264711  0.0207208440 -0.0190811212 -0.0169410055 -0.0328345892 -0.0209197964 -0.0023881829  0.0322445906  0.0560295357  0.0077901629  0.0007525616  0.0486307872  0.0126814644 -0.0207857684 -0.0169700302  0.0000541081 -0.0140139589  0.0139573938  0.0439102118 -0.0027812076  0.0589459746  0.0099447095 -0.0356807980 -0.0308199745 -0.0182740237  0.0118791027  0.0325850912  0.0291590080 -0.0717829387  0.0502249405 -0.0582224023  0.0203513021 -0.0811858539  0.0467202931 -0.0086857475 -0.0392498110 -0.0370555051  0.0466554479  0.0393405961  0.0402966213  0.0295954621 -0.0360972659  0.0324727125 -0.0190494522 -0.0300830791  0.0388678902  0.0544731531 -0.0417720973 -0.0561177114 -0.0501037575  0.0437190120  0.0723203973 -0.0291678251 -0.0549821791 -0.0673155279  0.0327972842  0.0511633793  0.0346172213 -0.0328268558  0.0278921164 -0.0480413404  0.0303261895  0.0139562931 -0.0159274083  0.0014444579 -0.0530532294 -0.0658031358 -0.1291937575  0.0685041057 -0.1138785494 -0.1047807073 -0.0501935394 -0.0873470324 -0.2485884709 -0.1854285158 -0.1019379322  0.1486191701 -0.1204779371 -0.0237112067  0.2491215709  0.1843056272 -0.1173684466 -0.1565699697  0.1373832056 -0.0324641062  0.0103509655 -0.0199411296  0.0237837324 -0.0339457935 -0.0279676174 -0.0479588227  0.0201625540 -0.0684360671  0.0369149100  0.0527371260  0.0014407790  0.0262798069 -0.0037614025  0.0199756966  0.0576114047  0.1515577351  0.1175391588  0.1199512384  0.1458313142  0.1029106053 -0.0390379238 -0.0048647687 -0.0025036524 -0.0697892214 -0.0402262386  0.0546897327 -0.0103675667  0.0216259910  0.0167119869  0.0127384953  0.0142486200  0.0122800395 -0.0357013120  0.0664567976  0.0536704722  0.0527881489  0.0683687228  0.0222970310 -0.1043002273 -0.0339237629 -0.1701200302 -0.0568480463  0.1861665307  0.1449013881 -0.0089531628 -0.1947063186  0.1588079148  0.0577162304  0.1575655473 -0.1337092893  0.0039875307  0.0157219447  0.0045453413  0.0341225413 -0.1047324708 -0.0850366383  0.0672049377 -0.2138440248 -0.1575224829  0.0710730642 -0.2038065317 -0.1586251083
  0.0000000000  0.0000000000  0.0000000000  0.0000000000  0.0000000000  0.0000000000  0.0419825440 -0.0277949612  0.0567026041  0.0382245581  0.0195692716 -0.0406718799 -0.1135057095 -0.0504981592 -0.0572938113 -0.0462885272 -0.0374620481 -0.0532522868 -0.0360481559  0.0529167610 -0.0722533693  0.0312446091 -0.0140478039 -0.0206432678  0.0664879925 -0.0310582648  0.0059507712  0.0600542708 -0.0570906274 -0.0674210629  0.0274458681 -0.0089517661  0.0282528778  0.0303531899 -0.0430225912  0.0393185157  0.0052942205 -0.0665248445  0.0429069349  0.0044999711  0.0652497478  0.0616670883 -0.0724143751 -0.0313743224 -0.0178052673 -0.0177075273 -0.1072405033 -0.0253680430 -0.0255982562  0.0508673133  0.0388893303 -0.0431241546  0.0477969801 -0.0420362507 -0.0053257073 -0.0013524547  0.0177140795  0.0262397292 -0.0520135956 -0.0384112388  0.0390752447 -0.0208396729 -0.0782244080 -0.0770141725  0.1660588838 -0.1260293779  0.1469641963 -0.0494409938  0.1872040549 -0.0185687824 -0.0108357227  0.0316817530  0.0857276116 -0.1126165293 -0.0993677068 -0.0929390511 -0.0729107095  0.0903649610 -0.0780100190  0.0411392353  0.0700884598 -0.0920723248 -0.1267695056  0.0964880456  0.1360202550  0.1147359643 -0.1003886850 -0.1746857512  0.0712702121  0.1312687241  0.1595700908 -0.0788349374 -0.1224199025 -0.0287431834  0.0274419312 -0.0253043265  0.0271458168 -0.0094205581  0.0158097950 -0.0131658902 -0.0215557255  0.0064490499 -0.0164691059 -0.0658339369  0.0092781726 -0.0586567808 -0.0419545610  0.0018678447 -0.0756136625 -0.2163982986 -0.1655924411 -0.1024538691  0.1493048981 -0.1216096586 -0.0204574866  0.2250936640  0.1668686329 -0.1106465667 -0.1484065789  0.1304357115 -0.0275737707  0.0098175650 -0.0151739875  0.0213168646 -0.0306538483 -0.0246777514 -0.0370397751  0.0156617105 -0.0540186682  0.0272563619  0.0377886556  0.0001186954  0.0308492954 -0.0030353056  0.0227403622  0.0534504498  0.1401234791  0.1084573061  0.1089191352  0.1217800800  0.0849894721 -0.0026832379  0.0320082611  0.0206755320 -0.0288414243 -0.0170918642  0.0203748091 -0.0321655628  0.0556952836  0.0444837745  0.0387578094  0.0384331090  0.0380258182 -0.0185762107  0.0381517374  0.0309895264  0.0271394902  0.0331854569  0.0112601996  0.0663931595  0.0215901227  0.1082748159  0.0361443717 -0.1183952759 -0.0921871497  0.0055990905  0.1222208688 -0.0997532276 -0.0359351066 -0.0979284382  0.0832168565 -0.0026874365 -0.0121831169 -0.0046843572 -0.0222122322  0.0678441082  0.0553178619 -0.0426782799  0.1360223436  0.1002659454 -0.0451163946  0.1293472107  0.1007884306
  0.0000000000  0.0000000000  0.0000000000  0.0000000000  0.0000000000  0.0000000000  0.0453043840 -0.1939766996  0.1651516077  0.1276545588  0.1708867406  0.0888865041 -0.0971138720 -0.0147435087 -0.0685067518  0.1087109774  0.0776647812  0.0870935858 -0.0025058364  0.0688510003 -0.0366796821  0.0216551666  0.0771294565  0.1592954112  0.0932830018  0.0356290172 -0.0543601784  0.0777288852 -0.0077306393 -0.1133791802 -0.1252369357 -0.0525449050  0.0293072160 -0.1103919089  0.1415455676 -0.1071297377  0.0235582888 -0.0125195912 -0.0053674779 -0.0417649766 -0.1493309118 -0.0997403274  0.0214968598  0.1001866545  0.1711602182  0.0367333973  0.0534523547  0.1250946919  0.0632620478 -0.1115011351 -0.0877445430 -0.1205231305  0.0931953303 -0.0979515076  0.0607334091  0.0037139418  0.1279613122  0.0697005569 -0.1748061964 -0.1328060789  0.0413433685  0.0368940989 -0.0430621564  0.0610475193 -0.0964229593  0.0847943132 -0.0823413590  0.0418201105 -0.1163283272 -0.1073356465  0.0431598659  0.0808002501  0.0112072038 -0.0099879954 -0.0036426746 -0.0374101986 -0.0279361020  0.0338002782 -0.0248535982  0.0154494382  0.0208707339  0.0399752584  0.0637236300 -0.0372919256 -0.0458165098 -0.0456190048  0.0546418073 -0.1399803475  0.0573916756  0.1044377962  0.1354846610 -0.0667142835 -0.1031581668  0.0173751442 -0.0196624286 -0.0397471429  0.0159486348  0.0054142441 -0.1158664827  0.1065310534  0.1246465840  0.0083503854 -0.0445241497 -0.0200695258  0.0644812838 -0.0217435037 -0.0417463270 -0.0706088568 -0.0115655438 -0.0451704672 -0.0350112098 -0.0423946065  0.0725613134 -0.0609101449  0.0033404866 -0.0344105496 -0.0236123938  0.0317558374  0.0403734276 -0.0371975220 -0.0076463152 -0.0009303331 -0.0024423540  0.0130840553 -0.0162468069 -0.0138696698 -0.0396473446  0.0260548205 -0.0584809179 -0.0618627577 -0.0861819930  0.0025046991  0.0709044863  0.0026392960  0.0480377244 -0.0539698034 -0.1356053124 -0.1053474628 -0.0764639254 -0.0845825149 -0.0581058160 -0.0057369611 -0.0327015039 -0.0232471031  0.0268467875  0.0196186958 -0.0256128278 -0.0685780991  0.1072086669  0.0919793186  0.0980987352  0.0892263009  0.0956721329  0.0533724700 -0.0902647577 -0.0716321135 -0.0773514264 -0.1042985694 -0.0326152635 -0.0420144756 -0.0135854899 -0.0681863712 -0.0197041071  0.0643901659  0.0503711728  0.0016349030  0.0124955676 -0.0092385665 -0.0142451731 -0.0431831095  0.0340622802  0.0043802729  0.0581809102  0.0480122214  0.0110170956 -0.0260013350 -0.0271363080 -0.0119336808  0.0334098103  0.0237715377 -0.0144058711  0.0427255471  0.0318433884
  0.0000000000  0.0000000000  0.0000000000  0.0000000000  0.0000000000  0.0000000000  0.0105838049  0.0528357776 -0.0647245657 -0.1484235624  0.1049498070 -0.1485579086  0.0053633625 -0.0491477829  0.0823593448  0.0050539003 -0.0631213936 -0.0433503548 -0.1921444640  0.0255520560 -0.1130027073  0.1846698006  0.0021189817 -0.1433341247  0.1319128937 -0.0108047271 -0.0831809922 -0.0637022789  0.0405581150 -0.0166581570  0.0574348414  0.0141256895  0.0020078900 -0.0647868173  0.0758698644 -0.0727461318 -0.0085861201 -0.0087715020 -0.0026837389 -0.0155642248  0.0561179511  0.0430363321 -0.0680819135 -0.0150310806  0.0146406989 -0.0180782590 -0.0906852113  0.0087254967 -0.0228395461  0.0455662572  0.0346159118  0.0801458484 -0.0897920401  0.0949914310  0.0518593092 -0.0097719836  0.0439046772 -0.0205845205  0.0351693261  0.0265989332 -0.0185512819 -0.0112353279  0.0157730026 -0.0262357404  0.0377851655 -0.0369775523  0.0363348788 -0.0171890795  0.0429308571  0.0953718492 -0.0338776565 -0.0703087334 -0.0049122111  0.0039091463 -0.0014085311  0.0167081404  0.0109507832 -0.0118190614  0.0101642390 -0.0075426013 -0.0095516030 -0.0160987650 -0.0245801520  0.0140006527  0.0193561884  0.0161811126 -0.0209950592  0.0558452482 -0.0229881894 -0.0424998107 -0.0546830089  0.0270108131  0.0414704393  0.0032522609  0.0024619863  0.0276352476 -0.0230547983  0.0117662701  0.0849310970 -0.0756632301 -0.0904746470 -0.0131493111  0.0935212616  0.0757447454 -0.1278071599  0.0659623417  0.1028543337  0.1210965384 -0.0057935506 -0.0150981404 -0.0057949776 -0.0365531547  0.0631562706 -0.0548756858  0.0087620963 -0.0832220195 -0.0594212996  0.0424705291  0.0531720066 -0.0466107047 -0.0439081683  0.0065094601 -0.0331632220 -0.0219837385  0.0257807925  0.0255472693  0.0538377109 -0.0175871139  0.0737187175 -0.1428488085 -0.2006586480 -0.0039949163  0.1440385114  0.0070745408  0.0908724486 -0.0449172990 -0.1023638510 -0.0776792597 -0.0218129188 -0.0430280961 -0.0286619236  0.0533358781  0.0517874371  0.0285074781  0.0306922586  0.0262512237 -0.0375625059 -0.1783722621  0.2907590504  0.2419857234  0.2425152292  0.2279060410  0.2359736081  0.0150520686 -0.0115613595 -0.0067191061 -0.0165297492 -0.0283523756 -0.0060437403  0.0242036306  0.0078001225  0.0392562047  0.0107881314 -0.0352489520 -0.0275738605 -0.0012866985 -0.0143990856  0.0111884147  0.0099875376  0.0297370902 -0.0238101075 -0.0020511852 -0.0284684825 -0.0237563400 -0.0036591195  0.0077090051  0.0090266718  0.0078908285 -0.0231903389 -0.0166767395  0.0090280316 -0.0264235079 -0.0198856015
  0.0000000000  0.0000000000  0.0000000000  0.0000000000  0.0000000000  0.0000000000  0.0796415029 -0.2211561402  0.1588030724  0.1074183247  0.0944998498  0.0581807109 -0.0827240003 -0.0542682730 -0.0271638796  0.1045754779  0.0904306836  0.0883446339 -0.0777008389  0.1470024619 -0.1507383395 -0.0136949094  0.0088893866  0.0174599642  0.0014391672 -0.1452609425  0.0719534534  0.0633256806 -0.0671025547 -0.0328991001  0.0097154976 -0.0963262301 -0.0821672479  0.0841764612 -0.0838720465  0.0999860322  0.0209065211  0.0220407110  0.0143773116  0.0344081063 -0.1352612720 -0.1009911914  0.1445835635  0.0498726875  0.0007836278  0.0265315717  0.1807301578  0.0446370319  0.0557215028 -0.1056257296 -0.0825129552  0.1499844538 -0.1340015100  0.1317266086 -0.0361744207 -0.0023427636 -0.1161458595 -0.0880518074  0.1976082724  0.1420454941  0.0462488513  0.0451015722 -0.0436861527  0.0667329168 -0.0850321335  0.0747490327 -0.0852267930  0.0260800782 -0.1198800411  0.1498283579 -0.0423281005 -0.1247717694  0.0118307210 -0.0064285785 -0.0171700168 -0.0354931181 -0.0303746332  0.0317926402 -0.0264328705  0.0180442845  0.0185790979  0.0391007361  0.0614140660 -0.0398396384 -0.0455723512 -0.0450294216  0.0530894172 -0.1344793779  0.0537312874  0.0977828839  0.1283510533 -0.0649181527 -0.0978171862 -0.0189767601  0.0199442765  0.0482339628 -0.0233339151  0.0007052220  0.1555694536 -0.1420695136 -0.1679507118 -0.0132282324  0.0859003667  0.0530911265 -0.1218157153  0.0506508169  0.0875608097  0.1240769095  0.0098032265  0.0422413794  0.0348593527  0.0288688301 -0.0496473641  0.0411440394  0.0002204721  0.0009687467 -0.0004670437 -0.0155460918 -0.0198830918  0.0194909035 -0.0099835666  0.0035519198 -0.0110950165 -0.0223396110  0.0276376525  0.0253744386  0.0634657839 -0.0344124425  0.0913629490  0.0047823882  0.0055307070 -0.0044675010 -0.0133698657  0.0001608129 -0.0117315749  0.0373679515  0.0981589236  0.0770841430  0.0705877922  0.0701454023  0.0483938057  0.0281185146  0.0557203773  0.0361678712 -0.0149671243 -0.0095429741  0.0107805909 -0.0032499808  0.0102773030  0.0056146911 -0.0005137056  0.0025332860 -0.0006735275 -0.0491862806  0.0891300157  0.0717399759  0.0733960404  0.0964981315  0.0314135842  0.0537146674  0.0173527831  0.0871556119  0.0249587569 -0.0815449435 -0.0637979533 -0.0022318249 -0.0189920689  0.0142557780  0.0189570891  0.0572558360 -0.0452992186 -0.0053992487 -0.0722943961 -0.0597597167 -0.0129608993  0.0302167832  0.0319344178  0.0156825675 -0.0443559409 -0.0316458389  0.0187200347 -0.0553740796 -0.0413600692
  0.0000000000  0.0000000000  0.0000000000  0.0000000000  0.0000000000  0.0000000000  0.0161372325 -0.0816355381  0.0644747307  0.0499670581  0.0708006277  0.0393541695 -0.0376377947 -0.0061464111 -0.0239887485  0.0631192985  0.0484899791  0.0522963124 -0.0060659322  0.0604451329 -0.0435410419 -0.0001686430  0.0393134813  0.0845944794  0.0520785086 -0.0102057765 -0.0163516650  0.0569671937 -0.0215133777 -0.0694187640 -0.0631026736 -0.0490464920  0.0097158506 -0.0256591628  0.0380949744 -0.0194255668  0.0075381846  0.0144253683 -0.0141952744 -0.0285326095 -0.0778189125 -0.0437314237  0.0302121814  0.0492009518  0.0975356644  0.0199204384  0.0417464492  0.0737755899  0.0694460012 -0.1235093707 -0.0994023487 -0.0442674661  0.0450645680 -0.0450626232 -0.0115649103  0.0016952160  0.0014341832  0.0192783173 -0.0373620138 -0.0252123394  0.0900050170 -0.0014434754 -0.1385101708 -0.0547023579  0.1490777714 -0.1063302994  0.1217664206 -0.0323175081  0.1541453756 -0.0771083798  0.0079368085  0.0715026268  0.0543577202 -0.0738358969 -0.0623960916  0.0786242726  0.0643273267 -0.0687448052  0.0911740075 -0.0577470230 -0.0714252272 -0.0660565527 -0.0995994398  0.0654405368  0.0808249518  0.0777561654 -0.0871490520  0.2241031813 -0.0908926579 -0.1653965750 -0.2190639212  0.1097184322  0.1667325774  0.0088790038 -0.0030952687 -0.0074109470  0.0001399156  0.0035326637 -0.0257459955  0.0248528744  0.0278644395 -0.0008333374  0.0243085926  0.0242442022 -0.0320576432  0.0189628699  0.0282496692  0.0262448489 -0.0235830974 -0.0727728577 -0.0523835518 -0.0685652182  0.1155327966 -0.0994415215  0.0150284886 -0.1422128747 -0.1010052110  0.1028736117  0.1298574395 -0.1176009022  0.0063590173  0.0004077477  0.0091324691  0.0364033495 -0.0473647535 -0.0419994259 -0.0831401454  0.0388460954 -0.1177012558  0.0523948003  0.0739566953  0.0049477702 -0.0149238648 -0.0038311306 -0.0053989681  0.0132318227  0.0315550172  0.0238995765  0.0186159830  0.0388049578  0.0274693559 -0.0568314961 -0.0586977862 -0.0368573123 -0.0380329833 -0.0228805092  0.0333517884  0.0357171832 -0.0590379823 -0.0476004005 -0.0443117997 -0.0428683499 -0.0432699716  0.0066514765 -0.0141397531 -0.0120367098 -0.0125082291 -0.0150763476 -0.0058067852  0.1407798161  0.0454926827  0.2284302154  0.0649950317 -0.2124535045 -0.1661269520 -0.0057864956 -0.0495134160  0.0372446902  0.0483545562  0.1458601070 -0.1153887625 -0.0134870389 -0.1802079258 -0.1489512473 -0.0319153291  0.0743419646  0.0786061588  0.0379611363 -0.1074216793 -0.0764792503  0.0452035104 -0.1338427811 -0.0998052923
  0.0000000000  0.0000000000  0.0000000000  0.0000000000  0.0000000000  0.0000000000 -0.0001563694  0.0229413290 -0.0250617617 -0.0531611364  0.0351545780 -0.0606092531  0.0010898402 -0.0154206158  0.0334553788 -0.0064533408 -0.0312535307 -0.0256712184 -0.0670112817  0.0012307015 -0.0385577011  0.0725980789 -0.0008259135 -0.0759423045  0.0681341584  0.0015334840 -0.0554828022 -0.0382756631  0.0229639094 -0.0062055515  0.0321814097  0.0066616300  0.0287763230 -0.0058175661  0.0020269655 -0.0033237306 -0.0040884495 -0.0154015423  0.0035642837 -0.0067927984  0.0251150571  0.0230224222 -0.0530115469  0.0025355790  0.0204542646 -0.0091299655 -0.0703602740  0.0162290583 -0.0270936276  0.0507237331  0.0399290279  0.0035803996  0.0065227475 -0.0073248385 -0.0437988663  0.0052293365 -0.0659503503 -0.0105124079  0.0380092261  0.0275124843 -0.0386686555 -0.0010471544  0.0538041686  0.0194709403 -0.0592267069  0.0500715523 -0.0466753241  0.0221884275 -0.0588898120 -0.0654958605  0.0283636872  0.0418090495 -0.0213408878  0.0286027168  0.0284343443 -0.0318241103 -0.0254295601  0.0291513724 -0.0381613123  0.0222770107  0.0279279776  0.0267592482  0.0423463054 -0.0266575807 -0.0324505246 -0.0329961367  0.0350203667 -0.0902175952  0.0364580579  0.0663857179  0.0882205241 -0.0432615308 -0.0671041079  0.0006911276  0.0019028872  0.0062007757 -0.0084047751  0.0111539203  0.0473169432 -0.0402469779 -0.0534287819 -0.0081791748  0.1120957289  0.0915361959 -0.1542410758  0.0772771706  0.1235213665  0.1407081300 -0.0431085183 -0.1221057160 -0.0855770117 -0.1265677401  0.2121231827 -0.1836207833  0.0321218939 -0.3016296145 -0.2148919097  0.2069540845  0.2611669604 -0.2349812948  0.0047746717  0.0033285523  0.0101613850  0.0601446643 -0.0790782123 -0.0694352888 -0.1298420810  0.0577714598 -0.1826356994  0.1058023036  0.1487341983  0.0071637212 -0.0327239848 -0.0073790798 -0.0144612741  0.0518358131  0.1305379627  0.1006566310  0.0885836480  0.1294144955  0.0907518332 -0.0955778048 -0.0794255087 -0.0491754635 -0.0867677785 -0.0520926241  0.0741422701  0.0629005766 -0.1008458338 -0.0827654923 -0.0806388030 -0.0760706238 -0.0789153393 -0.0199678346  0.0328511628  0.0253883719  0.0242347430  0.0343291445  0.0091218529 -0.0809709511 -0.0261543968 -0.1313809206 -0.0372467976  0.1217621941  0.0952144259  0.0033915534  0.0300482621 -0.0227046922 -0.0282089866 -0.0849641418  0.0672735972  0.0076404502  0.1025397163  0.0848198464  0.0177834129 -0.0411914770 -0.0437859902 -0.0221221398  0.0627991293  0.0447515321 -0.0262189742  0.0775677361  0.0578998589
  0.0000000000  0.0000000000  0.0000000000  0.0000000000  0.0000000000  0.0000000000  0.0268867492 -0.0874154495  0.0618560079  0.0458509419  0.0419173154  0.0353883856 -0.0312021829 -0.0166761385 -0.0154165218  0.0586113352  0.0523536354  0.0526840539 -0.0216231235  0.0771569871 -0.0669183627 -0.0176158004  0.0164266915  0.0504855691  0.0064706065 -0.0604800472  0.0346814575  0.0542094828 -0.0396306501 -0.0374217714 -0.0247876940 -0.0556673300 -0.0358691669  0.0241366167 -0.0183312339  0.0306955414  0.0073328029  0.0264362578 -0.0076037677 -0.0016078881 -0.0702316095 -0.0456056884  0.0762115675  0.0269355312  0.0296472347  0.0166559354  0.0933906379  0.0357202900  0.0653495177 -0.1188748873 -0.0952578332  0.0455297414 -0.0398217223  0.0413398844 -0.0070679375 -0.0038540311 -0.0267401770 -0.0246630025  0.0561538342  0.0434467866  0.0894744324  0.0026553507 -0.1334182859 -0.0494635766  0.1455339440 -0.1082226251  0.1150057530 -0.0395993655  0.1443253220  0.0516772121 -0.0338236261 -0.0283494288  0.0523740565 -0.0697184553 -0.0660823417  0.0762298863  0.0607030182 -0.0669047174  0.0877660870 -0.0544562848 -0.0690438439 -0.0635954193 -0.0968792340  0.0618921039  0.0775197978  0.0750667876 -0.0836973959  0.2160598261 -0.0880222364 -0.1602685604 -0.2117774928  0.1051855447  0.1611763576 -0.0056317607  0.0108366108  0.0176655167 -0.0071327818 -0.0035129913  0.0468663813 -0.0427704205 -0.0501682090 -0.0020016328  0.0210511099  0.0122079814 -0.0292021835  0.0125044499  0.0206928259  0.0319221323  0.0069517777  0.0226028565  0.0177472396  0.0182391129 -0.0305594001  0.0258345541 -0.0021704375  0.0214479564  0.0148817728 -0.0199242675 -0.0253123775  0.0230562438 -0.0054694871  0.0012390536 -0.0055270604 -0.0127443744  0.0157910236  0.0142797380  0.0323206883 -0.0161408902  0.0459249921 -0.0104807741 -0.0151141840 -0.0021109512  0.0022180325  0.0008004498 -0.0001359103  0.0080078755  0.0215707121  0.0170693662  0.0175882122  0.0136765186  0.0093531304  0.0188918631  0.0273028019  0.0173928072  0.0030603990  0.0016661848 -0.0034516654 -0.0108875740  0.0193313765  0.0149812674  0.0124884043  0.0127881925  0.0121548976 -0.0150703405  0.0281919522  0.0228339053  0.0228816535  0.0297776381  0.0099349604 -0.1799085134 -0.0581293253 -0.2919299196 -0.0830022841  0.2713216655  0.2121594426  0.0074222066  0.0639484219 -0.0481540132 -0.0619646355 -0.1868488478  0.1478431731  0.0171811855  0.2298061647  0.1899772431  0.0405397709 -0.0943268797 -0.0998379689 -0.0486350137  0.1376754561  0.0980366008 -0.0578439126  0.1712548109  0.1277361850
  0.0000000000  0.0000000000  0.0000000000  0.0000000000  0.0000000000  0.0000000000 -0.0093727982 -0.2063236887  0.1006871422  0.0563700080  0.1914684888  0.1017663463  0.0665942577  0.0419652173  0.0690674482  0.1668937353  0.0969439358  0.1304475616 -0.0210962414 -0.0377697335  0.0370093019  0.0599921622  0.0621725468 -0.0222025777  0.0798238511  0.0821508795 -0.1724770650 -0.1540572954  0.1427427749  0.0555908139 -0.0040452273  0.0551084766  0.0935519400 -0.0763300831  0.0830378520 -0.0909388031 -0.0563919236  0.1150789915 -0.1149758010 -0.0788194391  0.1090821419  0.0951354583 -0.1305778400 -0.0201122835  0.0675769492 -0.0233627982 -0.1834585956  0.0154095685 -0.0360683921  0.0720343629  0.0548895971 -0.0663794127  0.0643128346 -0.0637216998 -0.0154535636  0.0051118486  0.0038115226  0.0328178039 -0.0595830810 -0.0407239775 -0.0960081575 -0.0291075765  0.1226686995 -0.0042358467 -0.0436991446  0.0321109119 -0.0125336952  0.0024797270 -0.0080287573 -0.1034556932  0.0404121218  0.0725339421 -0.0258748130  0.0311650306  0.0340111495 -0.1007100271 -0.0789975574  0.0921910977 -0.1316645154  0.0771142584  0.1080946251 -0.0624310163 -0.0968419059  0.0632309369  0.0803840737  0.0712658767 -0.0788433952  0.0684082733 -0.0274068221 -0.0502316467 -0.0737518635  0.0368296612  0.0563826728 -0.0073204156  0.0058518826  0.0026226140  0.0079623732 -0.0096392905  0.0075473896 -0.0072698178 -0.0137071259  0.0072798558  0.0419820953  0.0657903238 -0.0481959897  0.0571803731  0.0588634226  0.0399511646  0.0246966935  0.0763934108  0.0594032657  0.0463419945 -0.0747142065  0.0614587321 -0.0014898570  0.0153830289  0.0102149124 -0.0321274836 -0.0389432519  0.0366293419  0.0295343591 -0.0045224525  0.0147614482 -0.0475606416  0.0613222970  0.0545540347  0.0835235331 -0.0482214533  0.1225298744  0.0437550961  0.0597524284 -0.0040311478 -0.1185093113  0.0008728090 -0.0820408674  0.0264191202  0.0656031004  0.0519239316  0.0221393706 -0.0132138372 -0.0122898388  0.1321374163  0.1614136760  0.1054399033  0.1015250860  0.0517265668 -0.0806027658  0.0323392071 -0.0441023178 -0.0462221695 -0.0631898605 -0.0503082872 -0.0608605397 -0.1042355392  0.1882255242  0.1499214920  0.1493540768  0.1993176357  0.0626422946 -0.0026254898 -0.0008065659 -0.0042452596 -0.0002821511  0.0009725909  0.0007302575  0.0003117259  0.0069906201 -0.0056903734 -0.0009450359 -0.0023377173  0.0020690025 -0.0009164166 -0.0113708512 -0.0092299385 -0.0040167529  0.0102124449  0.0098975503  0.0019289426 -0.0045944682 -0.0032732519  0.0028540868 -0.0086911176 -0.0064743819
  0.0000000000  0.0000000000  0.0000000000  0.0000000000  0.0000000000  0.0000000000  0.0378200895  0.0647053760 -0.0402288162 -0.1063137661  0.0624986381 -0.1218735576 -0.0492649461 -0.0664920181  0.0063050061 -0.0323291461 -0.0646850055 -0.0539779268 -0.1323371744  0.0380441397 -0.0778879900  0.1075816077 -0.0087579654 -0.0114534412  0.0163507020 -0.0147054142  0.0531909615  0.0513535526 -0.0303660454 -0.0386455055 -0.0134152947  0.0003823745 -0.0767508205 -0.0806989018  0.1063636041 -0.0938800248  0.0247965591 -0.0445565045  0.0427399496  0.0234430661 -0.0378944002 -0.0417487321  0.0623616710 -0.0043738579 -0.0516285815  0.0158974928  0.1026211109 -0.0407806527  0.0174719444 -0.0312251695 -0.0240767972 -0.0731123699  0.0255355640 -0.0199930051  0.1914120082 -0.0158834826  0.3077630733  0.0790299266 -0.2406159778 -0.1870893392  0.0400538137  0.0141798471 -0.0416218361 -0.0003327762  0.0126740210 -0.0253750583  0.0059634248 -0.0116006892  0.0034131915  0.1265851176 -0.0455705261 -0.0798426390  0.0070128428 -0.0127513178 -0.0130669045  0.0394689502  0.0308478710 -0.0370687369  0.0529800654 -0.0328662804 -0.0394016995  0.0225690681  0.0355091830 -0.0235295693 -0.0340998383 -0.0279462466  0.0314606107 -0.0248911439  0.0098333906  0.0191139076  0.0330846124 -0.0126806832 -0.0205765470 -0.1883897588  0.1940451853 -0.1589461053  0.2351697549 -0.1274943244 -0.0346700068  0.0462874537 -0.0222599700  0.1927946137  0.0387630377  0.0647893500 -0.0302288030  0.0615334107  0.0553974126  0.0354561386  0.0655102363  0.1751012425  0.1125261532  0.0611446998 -0.0964962517  0.0830600597  0.0008785480  0.0002806025 -0.0021884332 -0.0333286971 -0.0393547178  0.0342901677 -0.0632378694  0.0101934643 -0.0414184944 -0.0410602281  0.0505944107  0.0453680789  0.0027316345 -0.0024923151  0.0044495872  0.0058574866  0.0069500083  0.0000173281 -0.0090016396  0.0010937734 -0.0038295708  0.0473770102  0.1175437827  0.0898484515  0.0898823682  0.1005712989  0.0674217108  0.0008821068  0.0301897853  0.0208403810  0.0016179225 -0.0057261420  0.0051654023  0.0726091849 -0.1163383694 -0.0981896377 -0.1097481639 -0.1020055328 -0.1066251018 -0.0163833810  0.0289901306  0.0215077549  0.0104565186  0.0163240951  0.0010236024 -0.0492536581 -0.0152915593 -0.0799197511 -0.0128660915  0.0430031240  0.0335619722  0.0040093259  0.0868886325 -0.0701348464 -0.0199651274 -0.0536083338  0.0443277158 -0.0084528680 -0.0950360985 -0.0767044282 -0.0398463213  0.1035119372  0.0993827958  0.0129443938 -0.0282439236 -0.0198409930  0.0229747382 -0.0699649828 -0.0514449099
  0.0000000000  0.0000000000  0.0000000000  0.0000000000  0.0000000000  0.0000000000  0.0346053894 -0.2236082610  0.0953999349  0.0568172342  0.0667938811  0.1141503302  0.0901560410  0.0080021083  0.0757941884  0.1430890021  0.1179071184  0.1385513115 -0.0378179352  0.0034425500 -0.0015970516 -0.0417745782 -0.0223534109 -0.0786842699 -0.1536619414 -0.0743759406  0.0619791929 -0.1352357855  0.0696194679  0.1812009529  0.0909513530  0.0494703925 -0.0897455922  0.0600262502 -0.0661168881  0.0353709053 -0.0545014196  0.1591078429 -0.0933487073  0.0147228660  0.1292165649  0.0773900889  0.0562114913 -0.1048963390 -0.1884633048 -0.0215167845  0.0353071873 -0.1465583612 -0.0378569074  0.0662329653  0.0526688918  0.0443339334 -0.0586398303  0.0649923168  0.0926349673 -0.0132560592  0.1227732580  0.0037031196 -0.0395590306 -0.0351355559 -0.0864041577 -0.0200603383  0.1237008578  0.0019656359 -0.0437217063  0.0119423510 -0.0160318098 -0.0193224759 -0.0147276998  0.1618242571 -0.0483445365 -0.1207666850 -0.0271448554  0.0327365120  0.0252696377 -0.0962790391 -0.0781113669  0.0873050391 -0.1246614797  0.0731874265  0.1058190332 -0.0614809538 -0.0954038755  0.0607685401  0.0761980773  0.0692966686 -0.0752037090  0.0656310270 -0.0264047500 -0.0475869363 -0.0687436699  0.0357609634  0.0539846204 -0.0689952003  0.0731864989 -0.0656837397  0.0881443389 -0.0430436809 -0.0215481057  0.0265140933  0.0049190073  0.0699879402 -0.0277202478 -0.0406131972  0.0381999256 -0.0330679063 -0.0384027044 -0.0269579212  0.0009054107 -0.0080704855 -0.0155734938 -0.0224927177  0.0367328496 -0.0296604694  0.0019809085 -0.0157070580 -0.0108921257  0.0196142900  0.0243096680 -0.0240296989 -0.0568922604  0.0086917229 -0.0324032496  0.0315119385 -0.0424207831 -0.0380919032 -0.0856213931  0.0491307520 -0.1253722381 -0.0434874952 -0.0589301473  0.0044879797  0.1193245171 -0.0000233240  0.0833341401 -0.0077507274 -0.0194615739 -0.0165924202  0.0145758629  0.0558540155  0.0412042090 -0.1365827988 -0.1552572838 -0.1007270185 -0.1045875183 -0.0557775933  0.0858841844 -0.0034500021 -0.0027653377  0.0072279101  0.0197640738  0.0099088992  0.0184079403  0.1015136488 -0.1833627569 -0.1467503386 -0.1510738098 -0.2005615187 -0.0649695289 -0.0175984160 -0.0054866394 -0.0285716927 -0.0050056930  0.0167265721  0.0130649711  0.0013497069  0.0285958810 -0.0230533074 -0.0072618550 -0.0196699843  0.0161541350 -0.0025143560 -0.0274362725 -0.0220691469 -0.0122621896  0.0320943631  0.0306959823  0.0033624376 -0.0068768389 -0.0048058340  0.0065108855 -0.0198234118 -0.0145112039
  0.0000000000  0.0000000000  0.0000000000  0.0000000000  0.0000000000  0.0000000000 -0.0115840723 -0.0875384263  0.0316096517  0.0137866406  0.0811202283  0.0448450812  0.0444066793  0.0221531291  0.0454830005  0.0922817321  0.0570084608  0.0734652166 -0.0184751693  0.0022806676 -0.0048586516  0.0238209342  0.0282034473 -0.0183283189  0.0443962593  0.0164295169 -0.0798422076 -0.0754687053  0.0635437149  0.0288445313  0.0133988471  0.0220366978  0.0403084966 -0.0240480710  0.0253765649 -0.0339436220 -0.0475712487  0.1019785799 -0.0908633655 -0.0632021682  0.1103038881  0.0977870065 -0.0732661727 -0.0382071741  0.0412117956 -0.0234712683 -0.1189471222  0.0086948152  0.0213867899 -0.0330586002 -0.0309482531  0.0248611889 -0.0239053572  0.0298921562  0.0027871060 -0.0067707940 -0.0029675160 -0.0070309338  0.0247069956  0.0264980614 -0.0091272076 -0.0473981339 -0.0152756549 -0.0989353259  0.1626768824 -0.1351575891  0.1268233931 -0.0415199966  0.1650726039 -0.0080341668 -0.0102635519  0.0110311277 -0.0558206305  0.0615135777  0.0559300358  0.1772448591  0.1392192201 -0.1586444868  0.1612702235 -0.0958936975 -0.1364533442  0.0893047074  0.1294375131 -0.0931007502 -0.1247817086 -0.1119210025  0.1050771073 -0.1052693722  0.0426280421  0.0766822677  0.1247914713 -0.0630960582 -0.0955367873  0.0226625723 -0.0289431309  0.0338642835 -0.0300552601  0.0059348896  0.0076837884 -0.0102514362 -0.0066141588 -0.0214579758  0.0957854129  0.1974987571 -0.1009939340  0.1651343045  0.1524825267  0.0638300820  0.0357131763  0.1118850767  0.0921177847  0.0621868859 -0.1000800161  0.0805185813 -0.0179211145  0.1606045819  0.1174812177 -0.1134959129 -0.1447840683  0.1342874060  0.2098775261 -0.0340785505  0.1464893776  0.1065335884 -0.1355469658 -0.1212433737 -0.1102854535  0.0544905783 -0.1586768868  0.0564778124  0.0808833449  0.0059813328 -0.0200419908 -0.0064512695 -0.0103655889 -0.0120972695 -0.0336274674 -0.0268773565 -0.0325034830 -0.0073596122 -0.0018694365 -0.0952918704 -0.1200604449 -0.0761418594 -0.0945247269 -0.0496819407  0.0762982032  0.0114862806 -0.0231272435 -0.0138403485  0.0027242200 -0.0020882379  0.0020380812  0.0413117935 -0.0816354684 -0.0644801712 -0.0490498860 -0.0652847454 -0.0179368207  0.0151424345  0.0047018276  0.0245480118  0.0040364566 -0.0134253461 -0.0104824368 -0.0012349522 -0.0265846295  0.0214380883  0.0061472624  0.0166245889 -0.0137226185  0.0025800541  0.0289606698  0.0233959005  0.0123690254 -0.0320775880 -0.0308098755 -0.0039207427  0.0084378612  0.0058801476 -0.0070219138  0.0215234050  0.0157933944
  0.0000000000  0.0000000000  0.0000000000  0.0000000000  0.0000000000  0.0000000000  0.0136849565  0.0286834689 -0.0125954284 -0.0320003676  0.0133184477 -0.0464294064 -0.0260120344 -0.0240962684 -0.0048691147 -0.0250268787 -0.0316311460 -0.0308094496 -0.0404630400  0.0108424204 -0.0256065099  0.0363774437 -0.0050988389 -0.0080929072  0.0118827811 -0.0047298384  0.0163374912  0.0242118247 -0.0163461327 -0.0222723348 -0.0057076451 -0.0061592776 -0.0223376252 -0.0253578868  0.0331974848 -0.0257869063  0.0197567017 -0.0425617488  0.0351440172  0.0187043933 -0.0440719429 -0.0397178037  0.0209785844  0.0173301393 -0.0064170242  0.0092509951  0.0404259343  0.0012650281 -0.0074476645  0.0130133721  0.0119660393 -0.0133050332 -0.0028018267  0.0023444828  0.0591352696 -0.0033908192  0.0891916315  0.0179762214 -0.0615097565 -0.0499937458  0.0036812186  0.0206421316  0.0066791510  0.0390325989 -0.0660405652  0.0505099196 -0.0492490450  0.0134139057 -0.0672622688  0.0440671870 -0.0093365760 -0.0325826320  0.0217396208 -0.0248326739 -0.0237811767 -0.0697805051 -0.0551962356  0.0632946403 -0.0646718976  0.0378615953  0.0549818255 -0.0362139412 -0.0524980361  0.0372099483  0.0494809760  0.0437288728 -0.0420685862  0.0429941208 -0.0174284821 -0.0315397036 -0.0490834077  0.0254509701  0.0386028868 -0.0532088082  0.0550483416 -0.0396768348  0.0654896200 -0.0389292476 -0.0069817224  0.0103215976 -0.0098250723  0.0536401438  0.0288501358  0.0559153337 -0.0267816706  0.0493296975  0.0442415470  0.0218808716  0.0254213905  0.0710181376  0.0491418495  0.0299128045 -0.0478204583  0.0396012368 -0.0033544005  0.0322982698  0.0231623149 -0.0314245481 -0.0390206041  0.0354866252  0.0208735865 -0.0036797146  0.0158254661  0.0112472868 -0.0151123406 -0.0135351147 -0.0260298526  0.0129646498 -0.0373955272  0.0104558307  0.0151607482  0.0014334747  0.0004048959 -0.0009367041  0.0016610876  0.0116734621  0.0283327496  0.0213714405  0.0234894474  0.0352099124  0.0246286213 -0.0297687286 -0.0267024770 -0.0164900417 -0.0281684163 -0.0168986158  0.0247415047  0.0241010066 -0.0400886889 -0.0319902343 -0.0320860895 -0.0313594099 -0.0313480425  0.0103860723 -0.0203627861 -0.0166630076 -0.0175097156 -0.0226267344 -0.0080751346  0.1659713558  0.0516287216  0.2692614852  0.0450445853 -0.1502376649 -0.1172893970 -0.0133778474 -0.2870557590  0.2315021388  0.0683771229  0.1844493334 -0.1522546668  0.0271687083  0.3027572155  0.2442567293  0.1306045859 -0.3399978656 -0.3260064076 -0.0403120504  0.0860326822  0.0601856034 -0.0735218789  0.2241639220  0.1646914642
  0.0000000000  0.0000000000  0.0000000000  0.0000000000  0.0000000000  0.0000000000  0.0040287078 -0.0881423304  0.0298283137  0.0209093830  0.0271544629  0.0635962439  0.0558183982  0.0146827208  0.0357836379  0.0779208351  0.0662655061  0.0777177811  0.0004286295 -0.0021016333  0.0144445028 -0.0322285714 -0.0022235474 -0.0042619022 -0.0762445470 -0.0188623214  0.0263499350 -0.0590876103  0.0368835565  0.0852564553  0.0282464054  0.0326323512 -0.0312660599  0.0267874782 -0.0301256235  0.0107535324 -0.0463778909  0.1202082053 -0.0821061825 -0.0207729625  0.1189574861  0.0888559036  0.0192170910 -0.0804934662 -0.0906291822 -0.0160781014 -0.0017066855 -0.0870715578  0.0192330976 -0.0348119470 -0.0308840155 -0.0243015777  0.0267016159 -0.0198765077  0.0158792610 -0.0057990561  0.0406226675  0.0207870586 -0.0494017000 -0.0350321884 -0.0052366388 -0.0463119667 -0.0081301710 -0.0943544571  0.1562970122 -0.1376973744  0.1181933114 -0.0471188931  0.1624953517  0.0260883126 -0.0228449665 -0.0086734904 -0.0560720057  0.0609007957  0.0567595735  0.1683460583  0.1325777119 -0.1546173232  0.1583523409 -0.0939536182 -0.1299306941  0.0857296226  0.1244618349 -0.0889239667 -0.1224893282 -0.1048712104  0.1024704624 -0.1028401651  0.0414914207  0.0765624301  0.1229566343 -0.0599998141 -0.0923153251 -0.0470065120  0.0493027560 -0.0568202438  0.0592324039 -0.0187791843 -0.0112000782  0.0147043152  0.0018850865  0.0460858798 -0.0861748083 -0.1819242675  0.0910950993 -0.1521868299 -0.1387478417 -0.0557502710 -0.0253331462 -0.0830645605 -0.0728931147 -0.0524722712  0.0846445437 -0.0659651841  0.0172986385 -0.1527708260 -0.1127806929  0.1034938710  0.1316836003 -0.1225291454 -0.2076616058  0.0345794976 -0.1446248879 -0.1059547145  0.1348857489  0.1206690454  0.1033719338 -0.0513175283  0.1485701600 -0.0529444627 -0.0771239723 -0.0055458122  0.0198423892  0.0059969698  0.0107941224  0.0176762422  0.0471765535  0.0371514163  0.0432781827  0.0219931837  0.0118708920  0.0873904891  0.1139393329  0.0723481719  0.0857336569  0.0440694471 -0.0683396651 -0.0015722923  0.0067319412  0.0006355538 -0.0161645456 -0.0110528519 -0.0152806901 -0.0382524829  0.0758037052  0.0595412857  0.0438219689  0.0588268304  0.0156298645  0.0527416901  0.0164073390  0.0855669431  0.0144133053 -0.0480699731 -0.0375393792 -0.0042276689 -0.0907915745  0.0731891413  0.0217993821  0.0588741077 -0.0485667884  0.0085311489  0.0947727036  0.0764712212  0.0410886950 -0.1070011065 -0.1025671562 -0.0125557573  0.0267235633  0.0186684875 -0.0230157944  0.0701743608  0.0515578031
  0.0000000000  0.0000000000  0.0000000000  0.0000000000  0.0000000000  0.0000000000 -0.0200505736 -0.0953750726  0.0323480820  0.0060765731  0.0990382198  0.0435653645  0.0858121470  0.0434655094  0.0671429832  0.0323704832 -0.0083105072  0.0145563336  0.0104030609 -0.1536263625  0.1344892506  0.0671604774  0.0002288796 -0.0925134475  0.0005551074  0.1257633814 -0.0839451862 -0.0941949744  0.0816861922  0.0485623621 -0.0044580056  0.0605393027  0.0497695213 -0.0399228382  0.0345810392 -0.0348475333  0.0554787965 -0.2038434769  0.1384813179  0.0599828580 -0.0410992631 -0.0547992289 -0.0690073173  0.0315871711 -0.0192532329  0.0053056643 -0.0259713475 -0.0117254344 -0.0955087733  0.1646943183  0.1368545594 -0.0636389137  0.0871150071 -0.0967782362 -0.1088636021  0.0202937049 -0.1336986426 -0.0019562650  0.0277563982  0.0165319052  0.1449555218  0.0681919019 -0.1789672708  0.0669951896 -0.0210020994  0.0457274763 -0.0325391765  0.0289837138 -0.0458509089 -0.0798432810  0.0226677944  0.0678608584  0.1712854638 -0.2066072416 -0.1861892127  0.0200600171  0.0190259685 -0.0238286065  0.1295747712 -0.0753834747 -0.1025433575  0.0249689201  0.0542442498 -0.0205552764 -0.0148936751 -0.0117946131  0.0419174410  0.0023550097 -0.0024234089 -0.0026714847 -0.0070827174  0.0036641067  0.0055864741 -0.0385104400  0.0520286034 -0.0000128686  0.0120284264 -0.0034506850  0.1374968488 -0.1237106734 -0.1507743054  0.0158657322 -0.0108926375 -0.1042303541 -0.0081140597 -0.0786365655 -0.0512386903  0.0353778365 -0.0057692985  0.0013419372 -0.0033001814  0.0572229072 -0.0959331436  0.0825906501 -0.0007683119 -0.0060864015 -0.0077662691  0.0024123818  0.0034609587 -0.0025916987 -0.0236022197  0.0033336935 -0.0212241140 -0.0289605621  0.0382220411  0.0315214532  0.1700459019 -0.0839372974  0.2397669197 -0.0342591761 -0.0463769705 -0.0107465768  0.0063006567  0.0006813066 -0.0061038645  0.0347332317  0.0904083362  0.0700608214  0.0630815196  0.0915321969  0.0684930695 -0.0823887724 -0.0779169085 -0.0482148897 -0.1997696329 -0.1070161061  0.1617392065  0.0096462818 -0.0201779127 -0.0061529092 -0.0013780355 -0.0106359958 -0.0037804445  0.0804887435 -0.1609873776 -0.1267167026 -0.0952352961 -0.1306852020 -0.0354006041 -0.0009459729 -0.0002754937 -0.0015633442 -0.0000199166  0.0001626517  0.0001394128  0.0000630084  0.0025269699 -0.0020029053 -0.0005139669 -0.0012865735  0.0010278698 -0.0002679774 -0.0026169169 -0.0021602688 -0.0007417582  0.0019140056  0.0018874552  0.0005119625 -0.0015491054 -0.0010932859  0.0007861952 -0.0022033354 -0.0016582345
  0.0000000000  0.0000000000  0.0000000000  0.0000000000  0.0000000000  0.0000000000  0.0504545729  0.0318078565 -0.0136896365 -0.0636006648  0.0406187119 -0.0438772251 -0.0376922441 -0.0572341587 -0.0294729144  0.0014665657 -0.0095955446  0.0012166488 -0.0661500992  0.0333293429 -0.0185928899  0.0082009026 -0.0073211924  0.1068298799 -0.1386417348 -0.0112614717  0.1551084630  0.0644756505 -0.0278558574  0.0434071507 -0.0465700821  0.0385677320 -0.1238453713 -0.0207385769  0.0299714172 -0.0371788004 -0.0179004055  0.0983342817 -0.0579089933 -0.0003723149  0.0298676424  0.0087854365  0.1052211351 -0.0610003920 -0.1200232293  0.0043387822  0.1333976939 -0.1108557530  0.0359573808 -0.0685374893 -0.0560307359 -0.1088910358  0.1223608998 -0.1195955463 -0.0356772052  0.0052441553 -0.0023481224  0.0372843440 -0.0881188109 -0.0701408645 -0.0513752300 -0.0320585061  0.0819978166 -0.0226541656  0.0086383014 -0.0188425617  0.0043325273 -0.0123653871  0.0304832357 -0.0572537522  0.0172656974  0.0452609470 -0.0675561318  0.0817653520  0.0818626482 -0.0126750371 -0.0097450818  0.0062799157 -0.0500395348  0.0302448476  0.0448861166 -0.0098957577 -0.0221137119  0.0075607643  0.0017444103  0.0075761449 -0.0159483377 -0.0007433743 -0.0003835825  0.0013684665  0.0039963769 -0.0006496006 -0.0014939178 -0.0522926342  0.0627413967 -0.0168256513  0.0246377176 -0.0002866143  0.1402374904 -0.1252299225 -0.1532766481 -0.0000025458 -0.0176363260 -0.1278823127 -0.0078115096 -0.1003773587 -0.0660475603  0.0326152430 -0.0559064157 -0.1219842438 -0.0887957607  0.0262552497 -0.0563193419  0.0461407073  0.0013462161 -0.0208480963 -0.0163331845  0.0325953596  0.0406090250 -0.0337186649  0.2241837598 -0.0352607722  0.1515622770  0.0569367348 -0.0648638197 -0.0629132833  0.1205695314 -0.0744017703  0.1754581654  0.1774225330  0.2495308164 -0.0061892847 -0.2800821131 -0.0104479293 -0.1945843079 -0.0211209119 -0.0559274522 -0.0412141927 -0.1311509690 -0.1336879909 -0.0865768653 -0.0477165312 -0.0981156850 -0.0586596614 -0.1712727432 -0.0837325364  0.1309466975 -0.0563446808  0.0899435571  0.0818091496  0.1290692007  0.1166113399  0.1235800695 -0.0077811664 -0.0050680328  0.0020580139  0.0658210902  0.0825829552  0.0424421189  0.0011384867  0.0003219625  0.0018355188  0.0003485396 -0.0010754930 -0.0008929058  0.0000364786  0.0000331623 -0.0000298446 -0.0005272306 -0.0013628394  0.0011008154  0.0002415105  0.0029775287  0.0024646252  0.0007781838 -0.0018014170 -0.0018212287  0.0002279059 -0.0007729012 -0.0007398672  0.0003336375 -0.0006474569 -0.0007135033
  0.0000000000  0.0000000000  0.0000000000  0.0000000000  0.0000000000  0.0000000000  0.0202006233 -0.1221407745  0.0298547085 -0.0017859032  0.0054043222  0.0329153255  0.0994056107  0.0046049713  0.0913611872  0.0229833845  0.0095793693  0.0228085437 -0.0414899384 -0.0854386327  0.0500890819  0.0110419765 -0.0679624612 -0.1856869038 -0.1305838669 -0.0317900126  0.0652254891 -0.0953331756  0.0279516918  0.1251422512  0.0899693751  0.0386176069 -0.0742176877  0.0265285929 -0.0304303510  0.0197098041  0.0540360947 -0.1680097980  0.1457524458  0.1056443660 -0.0272541096 -0.0599220770  0.0237648184 -0.0078359546 -0.1331404778  0.0043192820  0.0646602375 -0.0730032692 -0.0908072394  0.1572154081  0.1307034929  0.0137114467 -0.0380138679  0.0356003322  0.1031416356 -0.0062531607  0.1445224579  0.0154619159 -0.0702114144 -0.0596166143  0.1383246624  0.0708821412 -0.1718618333  0.0618202370 -0.0233823561  0.0321889119 -0.0268295765  0.0186436679 -0.0523226747  0.0599517717 -0.0226765499 -0.0310917965  0.1617877555 -0.1984783341 -0.1831521384  0.0219137978  0.0191646242 -0.0202275571  0.1244913224 -0.0733921429 -0.0985751103  0.0240943977  0.0519027296 -0.0184370856 -0.0107047370 -0.0133864879  0.0405801760  0.0022806722 -0.0007404035 -0.0024453902 -0.0070078789  0.0031971128  0.0051433883  0.0192420199 -0.0220999623 -0.0082255880 -0.0032664212 -0.0007291065 -0.0850915048  0.0757203550  0.0956248490 -0.0096296746  0.0045546240  0.0525774689  0.0063273466  0.0411505700  0.0246120972 -0.0239799971 -0.0154404860 -0.0503037810 -0.0335306026 -0.0451617596  0.0789716450 -0.0695207016 -0.0004209013 -0.0032035450  0.0013677708  0.0112787974  0.0139301101 -0.0118919099  0.1169573253 -0.0196575934  0.0835708554  0.0550913635 -0.0690998711 -0.0598887447 -0.1263088345  0.0562268046 -0.1762067353  0.1081264167  0.1535003529  0.0096974387 -0.1223373408 -0.0056480934 -0.0762851457 -0.0448765436 -0.1153262469 -0.0906561098 -0.1216965844 -0.1534656447 -0.1066330284  0.0654501444  0.0405293957  0.0256515906  0.1367189235  0.0777811387 -0.1125358042 -0.0336137952  0.0586152305  0.0405227988  0.0550235730  0.0612215311  0.0557411877 -0.0869226970  0.1648614015  0.1327814437  0.1274268032  0.1716449775  0.0543053042  0.0014372150  0.0004879226  0.0024064216  0.0001360964 -0.0006638846 -0.0004381545 -0.0001823928 -0.0025999270  0.0021587605  0.0003680666  0.0006598663 -0.0007427189  0.0002679774  0.0040461306  0.0032354408  0.0010563431 -0.0028147141 -0.0025993901 -0.0005582043  0.0012254117  0.0009314400 -0.0007234317  0.0019357639  0.0015426206
  0.0000000000  0.0000000000  0.0000000000  0.0000000000  0.0000000000  0.0000000000 -0.0657126517 -0.0832341950 -0.0319175714 -0.0501673712  0.0939010371  0.0327313278  0.0820779514  0.0418198146  0.0735707931 -0.0033842441 -0.0365885177 -0.0192980050  0.0242918228 -0.1489643926  0.1255034650  0.0705543064 -0.0372748812 -0.0882964785  0.0330230138  0.1253242603  0.0060829845  0.0861973038 -0.0724137964 -0.0904188954  0.0025070850  0.0532597791  0.0590432694  0.0252696732 -0.0430954015  0.0394532074  0.0398991745 -0.1972312636  0.1419199191  0.0407374604  0.0775609655  0.0616064268 -0.0203812607 -0.0547348730 -0.0746020186  0.0051984135  0.0389813968 -0.0671421469  0.0932042610 -0.1670194001 -0.1373635566 -0.0916027456  0.1173808500 -0.1138483098 -0.0846396359  0.0022652506 -0.0874578710 -0.0076262527  0.0264270282  0.0242978982  0.1484580165  0.0248831103 -0.1884554339 -0.0131249205  0.0702175736 -0.0427384064 -0.0347885896  0.0183056493 -0.0484357366  0.0735308786 -0.0293204580 -0.0689116110 -0.1623284438  0.2166964745  0.1863343753  0.0222724968  0.0146191298 -0.0238709362 -0.1311115042  0.0768935902  0.1021288843 -0.0174526766 -0.0570099163  0.0017386816 -0.0268574469 -0.0108276966 -0.0429610890 -0.0035146735 -0.0000594702  0.0025911616 -0.0071815043  0.0031611901  0.0058529244 -0.0479315623  0.0421098747  0.0476510167 -0.0026717264 -0.0187179232  0.1511904595 -0.1394961749 -0.1619682089 -0.0117923735 -0.0290716197 -0.1225560781  0.0134479938 -0.0945552388 -0.0693201982  0.0233070890  0.0178791666  0.0579188702  0.0420454503  0.0478379067 -0.0870457051  0.0730016853  0.0036377899 -0.0129578218 -0.0123099369 -0.0169198553 -0.0201286440  0.0169855947 -0.0849794761  0.0164186560 -0.0541059722  0.0037223119 -0.0082224169 -0.0082555501 -0.1633195004  0.0800557148 -0.2352732990  0.0575748835  0.0832409990  0.0065626267  0.1216350853 -0.0053804811  0.0916680327 -0.0132503155 -0.0332414613 -0.0263008517 -0.0188006586  0.0041849975 -0.0037148644 -0.0744911943 -0.0918788463 -0.0607669399  0.2037456105  0.1085589287 -0.1629439911  0.0150614564 -0.0301208640 -0.0329174183  0.0475870735  0.0556738522  0.0530905312 -0.0331816226  0.1116441660  0.0803934136 -0.0310621706 -0.0309149105 -0.0342492212 -0.0000995761 -0.0000464688 -0.0001626409 -0.0001161799  0.0004049696  0.0002987417  0.0000928545  0.0016813304 -0.0013131631  0.0004078576  0.0014656327 -0.0010908683  0.0000430087 -0.0003440700 -0.0002977400  0.0001457025 -0.0003775028 -0.0004106043  0.0004095700 -0.0014995604 -0.0011923753 -0.0003930976  0.0016186422  0.0012684503
  0.0000000000  0.0000000000  0.0000000000  0.0000000000  0.0000000000  0.0000000000  0.0717131220  0.0350813923  0.0127015551 -0.0265049043  0.0041901882 -0.0047090948 -0.0240293839 -0.0520921886 -0.0527135355  0.0119104543  0.0067594761  0.0160155880 -0.0570909744  0.0167138298  0.0120865452 -0.0017136867  0.0104531507  0.1278157971 -0.1690434084  0.0081318165  0.1250313142  0.0020914657  0.0399713396  0.1072138717 -0.0717984399  0.0482346024 -0.1061854688  0.0245584407 -0.0390626161  0.0209762353 -0.0049375058  0.0642860561 -0.0708464391 -0.0557176617 -0.0508726346 -0.0338045521 -0.0702300012  0.0501468648  0.1376929823 -0.0285319615 -0.0951605642  0.0886409032 -0.0395117980  0.0708954634  0.0583971623 -0.0084644717  0.0363666600 -0.0362651005 -0.1227989302  0.0315718463 -0.1740844772  0.0559762179 -0.0793844653 -0.0765026293 -0.0635264987 -0.0067800866  0.0818097629  0.0084519525 -0.0287999784  0.0089644239  0.0120902311 -0.0167346938  0.0182461683  0.0693590898 -0.0216156842 -0.0409065819  0.0703078903 -0.0910699946 -0.0828402277 -0.0104083004 -0.0077918455  0.0083812838  0.0570452292 -0.0327812035 -0.0435517801  0.0072867177  0.0243767941 -0.0019593265  0.0090985852  0.0060166972  0.0187565940  0.0007404008 -0.0008236617 -0.0009817260  0.0029845601 -0.0015237176 -0.0024010462 -0.0183318394  0.0248733969  0.0067006628 -0.0000238884 -0.0014418709  0.0912308709 -0.0869018652 -0.0977300808 -0.0141854717 -0.0148466517 -0.0513051785  0.0087739524 -0.0400501135 -0.0357787195  0.0012895366 -0.0353244905 -0.0709529065 -0.0504138643  0.0496096811 -0.0941158402  0.0806168673 -0.0012593634  0.0055953471 -0.0000533764  0.0171687255  0.0210677153 -0.0178860439  0.1666913943 -0.0325300723  0.1191822326 -0.0756028229  0.0898926844  0.0803634307 -0.1447611689  0.0792961311 -0.1949297880 -0.1521538085 -0.2140860893  0.0183756697 -0.1798805555  0.0088398002 -0.1132648499 -0.0588005227 -0.1486324363 -0.1162295967  0.1634548630  0.2059146034  0.1363724680 -0.0764775681 -0.0405830267 -0.0254236559  0.1583972977  0.0754034400 -0.1266183973 -0.0492826155  0.0806853700  0.0585753511 -0.0893018673 -0.0785060435 -0.0813297999 -0.0524964926  0.2262560077  0.1646900066 -0.1636820260 -0.1907178501 -0.1301076191 -0.0018985843 -0.0005509874 -0.0031698381  0.0003584979 -0.0008730082 -0.0006705092  0.0000464273  0.0032399601 -0.0026561708  0.0000596865  0.0006731299 -0.0006598261 -0.0004003119 -0.0053264680 -0.0043039964  0.0012947654 -0.0036127683 -0.0033742401  0.0003005715 -0.0018199511 -0.0013377064 -0.0005912981  0.0022694024  0.0017276029
  0.0000000000  0.0000000000  0.0000000000  0.0000000000  0.0000000000  0.0000000000 -0.0193564045 -0.1016372254 -0.0305393399 -0.0413354046 -0.0435152246  0.0617343622  0.1096382982  0.0077955703  0.0742688359 -0.0139988725 -0.0106631140 -0.0102618531 -0.0485438252 -0.0976900607  0.0478867550  0.0491076991 -0.0899851042 -0.1595080315 -0.0881269650 -0.0041341996  0.1403350639  0.0754827452 -0.1019358269 -0.0145501283  0.0714638723  0.0533994289 -0.0848721373 -0.0240994992  0.0233270199 -0.0314230000  0.0500973825 -0.1964816458  0.1362497201  0.0094721303  0.0681325365  0.0413832080 -0.1052195368 -0.0187138171  0.0831034882 -0.0326399919 -0.1011277015  0.0734290977  0.0907702356 -0.1543393786 -0.1291621346  0.0873199965 -0.0938024660  0.1036731267  0.0392175390 -0.0019632172  0.0164061189  0.0292167388 -0.0637554209 -0.0480843046  0.1294848432  0.0235262382 -0.1890238689 -0.0134351357  0.0599012476 -0.0392089083 -0.0210937188  0.0292330718 -0.0545140988 -0.0523056809  0.0172160834  0.0345700494 -0.1499156201  0.1995114163  0.1824694204  0.0246658332  0.0188119565 -0.0179205876 -0.1207771079  0.0694121379  0.0995618241 -0.0166043028 -0.0531809788  0.0051013095 -0.0204946147 -0.0137579254 -0.0388998736 -0.0018078862  0.0010853304  0.0027428829 -0.0067175055  0.0046819142  0.0044488213  0.0442116396 -0.0301075308 -0.0433220308  0.0072017170  0.0192546964 -0.1209433190  0.1127073383  0.1287115309 -0.0008681346  0.0229417122  0.1059083024 -0.0117041618  0.0843367136  0.0579136967 -0.0230623952 -0.0356694088 -0.0979371610 -0.0686529935 -0.0326484257  0.0485097720 -0.0441471301 -0.0025153864  0.0161680478  0.0133107448  0.0255904930  0.0310888998 -0.0260133452  0.1690745868 -0.0345314370  0.1151213116 -0.0369074252  0.0487519006  0.0451693235  0.1085079409 -0.0495050396  0.1629746625 -0.1339006096 -0.1874438657  0.0002646475 -0.2151234725  0.0092449014 -0.1495207519 -0.0143626995 -0.0345360228 -0.0248791840  0.0944357355  0.0905203265  0.0644498192  0.0443841279  0.0801984608  0.0539937043 -0.1473221264 -0.0814191965  0.1156254073 -0.0389326093  0.0695904381  0.0624964493 -0.0909639358 -0.0965162935 -0.0944663014  0.0111275160 -0.0150421989 -0.0104151897 -0.0413778607 -0.0543760392 -0.0221916466 -0.0007966088 -0.0002622169 -0.0012513392  0.0002389986 -0.0008198975 -0.0007103414  0.0000596922 -0.0003050935  0.0002752337 -0.0002918006 -0.0012103075  0.0009980285 -0.0001025593 -0.0020280279 -0.0017070424  0.0003443877 -0.0012517199 -0.0012351242 -0.0001585432  0.0007795072  0.0007629881  0.0000594601 -0.0006408502 -0.0006771675
  0.0000000000  0.0000000000  0.0000000000  0.0000000000  0.0000000000  0.0000000000 -0.1400918073 -0.1703875398 -0.1009038923 -0.1512239786  0.1516992205  0.0791564538  0.0614473464  0.0294787559  0.0835130542 -0.1457705168 -0.1370658569 -0.1342314842  0.0742122936 -0.0196765359  0.0707938720 -0.0389466305 -0.0641542007 -0.0093981118 -0.0558881504  0.0305695793  0.1220417871  0.1626383572 -0.1278480960 -0.0826202024  0.0146992525  0.0713943049  0.0079606412  0.0749798824 -0.1000310789  0.1053567341 -0.0110392973  0.1403946562 -0.1127015117  0.0294603327 -0.1291362608 -0.0914545018 -0.0820508766  0.0366051023 -0.0285853805 -0.0186843885 -0.1218095523 -0.0371858309  0.0430168768 -0.0671354506 -0.0546740943 -0.0739985882  0.0470850388 -0.0530290477  0.0755169283 -0.0300924171  0.1370691405 -0.0734315096  0.1396753067  0.1101796872 -0.0947683540 -0.0380308799  0.1247180572 -0.0464702279  0.0024479418 -0.0235504164 -0.0132893346  0.0118334234 -0.0008006594  0.0126423149  0.0013702240 -0.0077234677  0.0245794618 -0.0345840956 -0.0326184956 -0.1007190700 -0.0815717299  0.0920066611  0.1324062948 -0.0776353546 -0.1108221265  0.0177112563  0.1144933659  0.0173985838  0.1035614914  0.0711361684  0.0810498824 -0.0695709106  0.0291195627  0.0509456292 -0.0735602769  0.0357789247  0.0574664368 -0.0889600845  0.0224101237  0.1117750861  0.0264406614 -0.1245137874 -0.0104772300 -0.0212314043  0.0126368305 -0.0907175173 -0.0172859703  0.0821878561  0.0406417668  0.0674910548  0.0091300967 -0.0743306502 -0.0583289283 -0.1218387326 -0.0885571280  0.0483185325 -0.0966867984  0.0767682736 -0.0019708871  0.0098611729  0.0057446372  0.0345133192  0.0435257870 -0.0388721581  0.0093719763 -0.0017544244  0.0090616553 -0.0515728174  0.0602747640  0.0553951445 -0.0548535167  0.0263784692 -0.0827191690  0.0306911640  0.0417394310  0.0010790685  0.0801627194  0.0006358862  0.0544981062 -0.0363418732 -0.0956608995 -0.0736929225  0.0546806841  0.0345123753  0.0258788539  0.0853530868  0.1196239517  0.0733279287 -0.0627450024 -0.0368185748  0.0494211559 -0.0454632311  0.0856130441  0.0739124138 -0.0805906170 -0.0875179638 -0.0869366445  0.0322131326 -0.1506446010 -0.1060100055  0.1002631456  0.1143774202  0.0818596489 -0.0237190269 -0.0068275966 -0.0385624914  0.0066853220 -0.0197040945 -0.0156009563  0.0010479297  0.0441722295 -0.0356808958  0.0067876791  0.0246339031 -0.0199771477 -0.0031396367 -0.0508197977 -0.0409326270  0.0187724421 -0.0529662956 -0.0501996863  0.0032237123 -0.0206734555 -0.0154678492 -0.0103691881  0.0354713874  0.0263566801
  0.0000000000  0.0000000000  0.0000000000  0.0000000000  0.0000000000  0.0000000000  0.1039055918  0.0685366253  0.0423469877  0.0118469914 -0.0036378998 -0.0399836457 -0.0214270131 -0.0480655237 -0.0463552066  0.0757060609  0.0432545366  0.0681812150 -0.0584932188 -0.0253260745  0.0455400371  0.0093166221  0.0013334080  0.0796735449 -0.1892299316  0.0260829079  0.1283005363 -0.0173285666  0.0554090800  0.1361823764 -0.0803831423  0.0566745495 -0.1222408323  0.0486642789 -0.0738604445  0.0411667663  0.0232545621 -0.0945667220  0.0350748962 -0.0806061859  0.0249836943  0.0271589930 -0.1109126085  0.0368938807  0.2222144637 -0.0452517104 -0.1110128039  0.1482010703 -0.0151592091  0.0296381110  0.0233071442 -0.0457061011  0.0746674444 -0.0709573002 -0.1350631357  0.0271228674 -0.1821899767  0.0479046365 -0.0556108756 -0.0623911524  0.0360896264  0.0247121658 -0.0554053163  0.0213456217 -0.0058209122 -0.0061146397  0.0085979515 -0.0206523853 -0.0109349569  0.2112962151 -0.0726204106 -0.1535932419 -0.0122494669  0.0174243468  0.0081472524  0.0450242637  0.0343534479 -0.0385260886 -0.0553968305  0.0325339486  0.0495576313 -0.0080130651 -0.0518010507 -0.0066458236 -0.0440515079 -0.0313216108 -0.0344374787  0.0301512602 -0.0125125212 -0.0214641001  0.0307945537 -0.0135009162 -0.0247828686  0.1049687008 -0.0179700544 -0.1470877208 -0.0218779814  0.1469388400  0.0303540790  0.0024903716 -0.0377690546  0.1069829478 -0.0135031826  0.0516028365  0.0421545172  0.0380795915  0.0044157358 -0.0510333489  0.0001616805  0.0113067637 -0.0077962380  0.0194155751 -0.0373954970  0.0282890014 -0.0023851074  0.0195052130  0.0139212376  0.0213132439  0.0258294370 -0.0262824832 -0.0762334468  0.0155514937 -0.0443771655 -0.0399093822  0.0436950425  0.0425970255 -0.1057895561  0.0513764777 -0.1581838155  0.0533057882  0.0727781806  0.0029757085  0.1470022263 -0.0009611948  0.1029796827 -0.0047204399 -0.0123199098 -0.0115433746 -0.0270149501 -0.0828769077 -0.0523611168  0.1693296514  0.1916258076  0.1192210131 -0.1309587618 -0.0668598144  0.1068902729  0.0117983355 -0.0098203069 -0.0009415228 -0.0023728304 -0.0134873016 -0.0121710216  0.0542094188 -0.2522119681 -0.1797706029  0.1855822171  0.2136664717  0.1455758425  0.0267195867  0.0076806313  0.0434749107 -0.0084081036  0.0248292835  0.0196903985 -0.0010379810 -0.0450974586  0.0363507417 -0.0081538363 -0.0289777466  0.0233028040  0.0026003735  0.0445405206  0.0357420272 -0.0179777012  0.0502111873  0.0475473150 -0.0022129992  0.0157585966  0.0118147548  0.0089520547 -0.0305989441 -0.0225447226
  0.0000000000  0.0000000000  0.0000000000  0.0000000000  0.0000000000  0.0000000000 -0.0882867876 -0.1644391009 -0.0936853670 -0.1129801375 -0.0670039909  0.1744844383  0.1175115028  0.0022025212  0.0369639468 -0.1539354774 -0.0745177877 -0.1284922332 -0.1022330057 -0.0433576408 -0.0375912412  0.1191355025 -0.0255710145 -0.0086938071  0.0384639471  0.0268186926  0.0712656788  0.1095917934 -0.1123884986 -0.1095381085  0.0416558478  0.0616154929 -0.0335368607 -0.0795553515  0.0935489564 -0.0743110789 -0.0091896796  0.1340336136 -0.0987627577  0.0390766437 -0.1043113496 -0.0881023334 -0.0705688364  0.0310323271 -0.0186918763 -0.0144983575 -0.1297283595 -0.0080476798  0.0401388062 -0.0671087255 -0.0532599853  0.0642962243 -0.0231979635  0.0267124173 -0.1471917369  0.0466147138 -0.2331056101  0.1034951680 -0.1713986088 -0.1479188316 -0.0894210793 -0.0291674071  0.1094130518 -0.0369861050  0.0046561657 -0.0353228388 -0.0139982936  0.0050702797 -0.0099653003  0.0911008363 -0.0239606788 -0.0506034851  0.0244023000 -0.0285466618 -0.0289622120 -0.0926016205 -0.0748861155  0.0855453323  0.1251746102 -0.0710498687 -0.0984387353  0.0160493733  0.1017195888  0.0192755362  0.0960278746  0.0654525858  0.0751368457 -0.0613818998  0.0258487040  0.0459745258 -0.0688933469  0.0379642171  0.0507572789  0.1462121966 -0.0313919335 -0.1919488322 -0.0381132767  0.2035175027  0.0261697679  0.0239230731 -0.0315186378  0.1499708844  0.0128077397 -0.0637883761 -0.0249115449 -0.0542313664 -0.0078229998  0.0566221564  0.0634434208  0.1379338945  0.0923291513 -0.0424173580  0.0860474680 -0.0698119618  0.0009119528 -0.0014096934  0.0009340874 -0.0274354508 -0.0349845523  0.0298676664 -0.0456280867  0.0089013350 -0.0305004180  0.0368902056 -0.0437065223 -0.0401370674  0.0098974824 -0.0044320056  0.0155636476 -0.0087682333 -0.0108897115 -0.0000882158 -0.0180204673 -0.0006972652 -0.0105519570  0.0370371132  0.0973486240  0.0739432493 -0.0711601429 -0.0750836583 -0.0519957876 -0.0129397440 -0.0397182268 -0.0237610735  0.0063483347  0.0086187108 -0.0035875808  0.0541794869 -0.0966130726 -0.0800021720  0.0856705942  0.0876525106  0.0874024105 -0.0093929071  0.0449907168  0.0305912040 -0.0220315408 -0.0243542774 -0.0205590483  0.0380878581  0.0109732787  0.0619263558 -0.0111433099  0.0328822035  0.0260635551 -0.0016349030 -0.0687554680  0.0554844563 -0.0111547399 -0.0401457350  0.0324408984  0.0045787747  0.0756523868  0.0608911285 -0.0286669661  0.0806564591  0.0764419365 -0.0045416028  0.0296774242  0.0222059258  0.0153869634 -0.0526157812 -0.0389817248
  0.0000000000  0.0000000000  0.0000000000  0.0000000000  0.0000000000  0.0000000000 -0.0497913499 -0.0767160255 -0.0316343443 -0.0568262369  0.0636499322  0.0407017046  0.0445675696  0.0173316727  0.0483717838 -0.0842382339 -0.0716443114 -0.0754044490  0.0305064706  0.0055168936  0.0163427372 -0.0222038208 -0.0306858950 -0.0038168843 -0.0263016279 -0.0022787325  0.0599400118  0.0739159095 -0.0621964794 -0.0398796143  0.0173247222  0.0333142529 -0.0015735471  0.0209019412 -0.0287901115  0.0366715154 -0.0084849716  0.1178552311 -0.0906266088  0.0299019589 -0.1240668167 -0.0973654167 -0.0537994249  0.0477575571 -0.0162668366 -0.0089204006 -0.0959633814 -0.0137775752 -0.0185217536  0.0359546311  0.0316221532  0.0117833356 -0.0225174360  0.0163653514  0.0268670239 -0.0007625954  0.0393740024 -0.0052690713  0.0111785289  0.0020724895 -0.0085187655  0.0479820882  0.0113765418  0.1504077831 -0.1190721124  0.1398787158  0.1273991829 -0.1037060476  0.1383261853 -0.0223213587 -0.0059204667  0.0032935223  0.0471911932 -0.0701545374 -0.0565834118  0.1759083355  0.1435449795 -0.1598931178 -0.1659856820  0.0949475428  0.1371980593 -0.0187654059 -0.1534529484 -0.0326026125 -0.1572305282 -0.1110376427 -0.1089281008  0.1060871506 -0.0440990146 -0.0779211643  0.1263096580 -0.0641995668 -0.0962031172 -0.0097267918  0.0056538352  0.0015238088  0.0090139911 -0.0137936730  0.0016961628 -0.0083823071 -0.0034651224 -0.0107326769 -0.0183951965  0.1679803588  0.0704013018  0.1330590041  0.0377941474 -0.1224622516 -0.0496175126 -0.0983869294 -0.0818205664  0.0453216818 -0.0901509721  0.0698454891 -0.0165696735  0.1173398283  0.0857724940  0.0911252273  0.1082377726 -0.1028546894 -0.1436562080  0.0282843731 -0.1013826802  0.0779234118 -0.0902265784 -0.0839637911  0.0826742524 -0.0438733347  0.1178180191  0.0412546127  0.0586023862 -0.0065104402  0.0130047010 -0.0046678674  0.0059939225  0.0040893940  0.0080410790  0.0075672981 -0.0103704719  0.0131857984  0.0066616891 -0.0743965735 -0.0887742575 -0.0566663449  0.0743816333  0.0379860076 -0.0602647439 -0.0203187890  0.0318770746  0.0234160812 -0.0158258397 -0.0121808627 -0.0128120893 -0.0170291706  0.0673880533  0.0490283366 -0.0391874020 -0.0434747056 -0.0317671334  0.0839346051  0.0241170665  0.1364511624 -0.0254500704  0.0752640909  0.0596374373 -0.0034578660 -0.1484662469  0.1197007979 -0.0253443642 -0.0904906164  0.0730601394  0.0094170538  0.1574169544  0.1266367949 -0.0616397601  0.1730266594  0.1638836642 -0.0087728532  0.0597360373  0.0446347523  0.0323075048 -0.1101998717 -0.0815267693
  0.0000000000  0.0000000000  0.0000000000  0.0000000000  0.0000000000  0.0000000000  0.0341021420  0.0284041358  0.0131902185  0.0054474171  0.0040352870 -0.0313756051 -0.0224049314 -0.0187892666 -0.0156291182  0.0417472295  0.0210068727  0.0380474666 -0.0028594536  0.0001641502  0.0193893801 -0.0230220988 -0.0109739508  0.0069200283 -0.0844732484 -0.0106407531  0.0552817118 -0.0116428021  0.0201739382  0.0621886625 -0.0195383982  0.0113684539 -0.0506203682  0.0218656570 -0.0320699232  0.0153726753  0.0116113998 -0.0663504875  0.0349145714 -0.0436282460  0.0411898785  0.0374208846 -0.0477854282  0.0061741560  0.1126815905 -0.0196326988 -0.0451668842  0.0818524502  0.0105599435 -0.0158700822 -0.0145640937  0.0337608593 -0.0270958316  0.0323093938 -0.0276144645  0.0108142152 -0.0582619975  0.0348412442 -0.0637967015 -0.0528573278  0.0008379775 -0.0185044752 -0.0097502599 -0.0645718624  0.0506523771 -0.0666996381 -0.0520028587  0.0432045635 -0.0661237817  0.0411096123 -0.0066055493 -0.0193364218 -0.0211621913  0.0324074329  0.0265807022 -0.0743849597 -0.0604732777  0.0704771164  0.0739910923 -0.0424028294 -0.0579893584  0.0081336125  0.0658793272  0.0158613756  0.0686776373  0.0456630377  0.0479861924 -0.0467676211  0.0195828062  0.0357210874 -0.0554007992  0.0299101168  0.0416811922  0.0631480024 -0.0028103205 -0.0994999442 -0.0024193743  0.0844403902  0.0144811540  0.0016074038 -0.0194302245  0.0620281141 -0.0229413202  0.2417313151  0.1009083254  0.1906671360  0.0577669700 -0.1706220102 -0.0479970971 -0.0891455598 -0.0861884164  0.0530277688 -0.1049666520  0.0782215391 -0.0256783472  0.1856809265  0.1373284154  0.1313276466  0.1556554469 -0.1491925012 -0.2544513913  0.0491735352 -0.1778486155  0.1374983511 -0.1597541574 -0.1482568382  0.1256976810 -0.0664215783  0.1791538554  0.0649168537  0.0937697526 -0.0099640185  0.0249968064 -0.0075316989  0.0135927655  0.0245766604  0.0604164743  0.0480414270 -0.0560537489 -0.0274256042 -0.0222785916 -0.1050900125 -0.1384626370 -0.0879212007  0.1025909793  0.0551312353 -0.0824251291 -0.0041494807  0.0018088654 -0.0022814218  0.0174213023  0.0227339081  0.0219730263 -0.0255552759  0.1004017564  0.0723102843 -0.0522995768 -0.0573679688 -0.0442804798 -0.0819540262 -0.0235466524 -0.1332566503  0.0250460400 -0.0740337228 -0.0586725952  0.0033569555  0.1442164735 -0.1162575188  0.0248821424  0.0888339232 -0.0716956608 -0.0090009470 -0.1511005639 -0.1215181327  0.0595381102 -0.1669184249 -0.1580740652  0.0083153056 -0.0569275649 -0.0425652620 -0.0309471586  0.1057138745  0.0782030534
  0.0000000000  0.0000000000  0.0000000000  0.0000000000  0.0000000000  0.0000000000 -0.0340841332 -0.0708706729 -0.0293201645 -0.0424807196 -0.0098668377  0.0747235757  0.0617684661  0.0094700509  0.0278187628 -0.0846262677 -0.0478253761 -0.0725958150 -0.0322391230 -0.0100773783 -0.0170917177  0.0430415908 -0.0083828078  0.0072148527  0.0220904565  0.0119180180  0.0262529332  0.0537217675 -0.0517523589 -0.0559297541  0.0180503370  0.0296127763 -0.0032437550 -0.0275175214  0.0326948767 -0.0185881740 -0.0091016808  0.1136616329 -0.0821095567  0.0378557160 -0.1084510946 -0.0905869768 -0.0308286810  0.0363989344 -0.0401139240 -0.0027125703 -0.0699105266 -0.0281116335 -0.0180201191  0.0321703093  0.0290252883  0.0102553377  0.0010267425 -0.0054707074 -0.0478196346  0.0169916643 -0.0658934167  0.0272414596 -0.0382738726 -0.0404259297 -0.0075556392  0.0464779261  0.0114948281  0.1409706211 -0.1099698046  0.1263224301  0.1160803914 -0.0997451475  0.1270432802  0.0258502350 -0.0214024870 -0.0296206129  0.0443727238 -0.0647928616 -0.0545779287  0.1623002548  0.1319312939 -0.1484985930 -0.1540259847  0.0888499306  0.1277686181 -0.0175748337 -0.1435672607 -0.0301386599 -0.1457788562 -0.1015718530 -0.1013137322  0.0997982706 -0.0414862503 -0.0737354698  0.1170192233 -0.0589509603 -0.0898964086  0.0383563053 -0.0137245088 -0.0462803794 -0.0145395650  0.0543531846  0.0044913152  0.0089522693 -0.0055957470  0.0387691852  0.0078868184 -0.0681729348 -0.0261223466 -0.0557103525 -0.0141681057  0.0507034028  0.0293580240  0.0610255259  0.0456470979 -0.0245004116  0.0488935567 -0.0376328118  0.0056671459 -0.0394843759 -0.0289417755 -0.0348797290 -0.0423584684  0.0391630677  0.0351093975 -0.0063317386  0.0255438456 -0.0204144534  0.0229887228  0.0219154661 -0.0302440086  0.0158365377 -0.0431360715 -0.0128331660 -0.0189068819  0.0022867117 -0.0011570487  0.0011978286  0.0005720715  0.0068726275  0.0188590885  0.0138055112 -0.0151253710 -0.0273476838 -0.0176790521  0.0321010185  0.0315316278  0.0204339743 -0.0315837118 -0.0149697582  0.0259658554  0.0195411051 -0.0328498423 -0.0258014876  0.0249299412  0.0236705037  0.0238497611  0.0063783462 -0.0253018341 -0.0186935772  0.0180653927  0.0207282051  0.0137613719 -0.1289252002 -0.0370422827 -0.2096228986  0.0391813339 -0.1158181404 -0.0917696607  0.0052944369  0.2277165440 -0.1836220118  0.0389419510  0.1391929742 -0.1123782615 -0.0143873253 -0.2406278253 -0.1935149586  0.0943842333 -0.2647413452 -0.2507464781  0.0133569443 -0.0911040139 -0.0681342841 -0.0492941222  0.1683541341  0.1245503190
  0.0000000000  0.0000000000  0.0000000000  0.0000000000  0.0000000000  0.0000000000 -0.1771737738 -0.1336178518 -0.1666613842 -0.2030376824  0.1166469154  0.0443325415 -0.1101819046 -0.0348933561 -0.0406593720 -0.1074888394 -0.0974615453 -0.0859348727  0.0876175229  0.1086575026  0.0064363369 -0.1353972959 -0.0038879991  0.1228147908 -0.1161084879 -0.0593518332  0.0596254753 -0.0216157350  0.0614130193  0.1164027151 -0.0909643881 -0.0501542332 -0.0449027150  0.1081200218 -0.1272260736  0.0967592173 -0.0166193019 -0.0187501808 -0.0024140067 -0.1220590750  0.0934666486  0.1009379240  0.0320518979  0.0042700274  0.1876164026 -0.0119405885  0.0698457318  0.1274742278 -0.0642775956  0.1111804342  0.0881837583 -0.0434668973  0.0222309014 -0.0198559527  0.0639068138 -0.0240156653  0.0985957493 -0.0507992726  0.0883693103  0.0751350330  0.0427801874 -0.0144063486 -0.0589890211 -0.0871394327  0.0740897211 -0.0829390285 -0.0833391532  0.0710614943 -0.1047090696  0.0309010044 -0.0024588151 -0.0172195346 -0.0063341064  0.0132413991  0.0080519894 -0.0364908440 -0.0296994404  0.0343626587  0.0266083452 -0.0145720824 -0.0202503611 -0.0125193247 -0.0737753172 -0.0088993432 -0.0612808689 -0.0462439631 -0.0566244479  0.1411548788 -0.0583075160 -0.1046014172  0.1348500303 -0.0691360665 -0.1034276109  0.0120058337 -0.0183561474  0.0028581087 -0.0088261266  0.0022325743 -0.0363042463  0.0327692649  0.0406249892  0.0002609495 -0.0054634414  0.0246634690  0.0156325483  0.0169838935  0.0058476679 -0.0209188771  0.0179923429  0.0319882250  0.0248313569 -0.0411574928  0.0762840837 -0.0636276310  0.0088355870 -0.0591636972 -0.0419405221 -0.0407815300 -0.0487620218  0.0448098063  0.0238290537 -0.0063716330  0.0164293265 -0.0008638519  0.0015813444  0.0026558329  0.0011703850  0.0040423061  0.0089189895 -0.1040044238 -0.1456398495  0.0052220613 -0.1103953129  0.0055142872 -0.0716839182  0.0501555729  0.1350683091  0.1025584437 -0.0588991203 -0.0738952750 -0.0499290094  0.0202949899 -0.0009005539  0.0029765588 -0.0377217298 -0.0117025681  0.0333877043  0.1163437649 -0.2049488994 -0.1682283165  0.1645515773  0.1671262041  0.1673498496 -0.0106996458  0.0751083619  0.0490658693 -0.0570220151 -0.0672865930 -0.0484967341 -0.0160251136 -0.0044178566 -0.0261320791  0.0084114231 -0.0253371552 -0.0199990983 -0.0003482045  0.0021489193 -0.0013662202  0.0048047616  0.0145866927 -0.0113828295  0.0017633576  0.0245811534  0.0201503783 -0.0042982236  0.0132523360  0.0129141673 -0.0027084468  0.0130468364  0.0096116680  0.0041589066 -0.0145611730 -0.0109403841
  0.0000000000  0.0000000000  0.0000000000  0.0000000000  0.0000000000  0.0000000000  0.1195183334  0.0631580241  0.0718773185  0.0464680003 -0.0306775204  0.0126755735  0.0670535968 -0.0170286452 -0.0181749639  0.0567683128  0.0430640276  0.0398742154 -0.1151063492 -0.1165257691  0.0626088000  0.1394882672  0.0260391101  0.0703241585 -0.0579323553  0.1349129600  0.0643772338  0.0508441362 -0.0064662981  0.0050775117 -0.0653015268  0.1031214127 -0.0294457294  0.0829162738 -0.1197284652  0.1103087384  0.0183832531 -0.0151656447 -0.0142783450  0.0047652663 -0.0717681212 -0.0476393645 -0.1075881871  0.0358279962  0.0419784400 -0.0327098675 -0.1199765101  0.0003365161  0.0284353377 -0.0438085694 -0.0365513325 -0.1966317622  0.1722561828 -0.1784999169  0.0417847131 -0.0397922334  0.1331854502 -0.1168788837  0.2445192627  0.1811169595 -0.0232776598  0.0123656985  0.0306677091  0.0307818023 -0.0373198310  0.0299770559  0.0402560349 -0.0427898362  0.0400108052  0.1935351052 -0.0683112824 -0.1579636157 -0.0000299104 -0.0058878784 -0.0145843075  0.0183147504  0.0116320045 -0.0143618679 -0.0145723761  0.0067981782  0.0074204083  0.0051744993  0.0322874139  0.0024918161  0.0295902583  0.0210304349  0.0249777830 -0.0599040717  0.0258546510  0.0428389525 -0.0575687822  0.0281244141  0.0434403750  0.0224917665 -0.0614582810  0.0311496533 -0.0082452619 -0.0307946921 -0.2013487243  0.1825669552  0.2179105271 -0.0180768022  0.0839273110 -0.1074123973 -0.1589436131 -0.0803414600  0.0496403114  0.1971914312  0.0274668191  0.0436345150  0.0423328942 -0.0302367650  0.0560662277 -0.0452640989 -0.0006380329  0.0071319798  0.0064285226 -0.0158414178 -0.0185557826  0.0194078362 -0.0176011687  0.0010882600 -0.0171109811  0.0304041417 -0.0366005173 -0.0339583671  0.0841087257 -0.0421866162  0.1214510532  0.0083159721  0.0127642605 -0.0063153073 -0.0022577762 -0.0008273886 -0.0055690884  0.0448717488  0.1101575904  0.0877891588 -0.0852399686 -0.0835973266 -0.0556696038 -0.0401848640 -0.0746320096 -0.0469143212 -0.0163705156 -0.0075746687  0.0096632648 -0.0262042478  0.0390870407  0.0310917826 -0.0264884524 -0.0226840539 -0.0226120553 -0.0271321741  0.1221112583  0.0881997723 -0.0890767560 -0.1013132502 -0.0686588476 -0.0686245287 -0.0189625957 -0.1118206036  0.0344589514 -0.1038215908 -0.0819747271 -0.0010744596  0.0277800876 -0.0209476040  0.0239707534  0.0744223074 -0.0588505219  0.0067986864  0.0919957108  0.0760394756 -0.0114376460  0.0382734883  0.0384146808 -0.0146850663  0.0659079935  0.0491053843  0.0185185309 -0.0660406013 -0.0501962791
  0.0000000000  0.0000000000  0.0000000000  0.0000000000  0.0000000000  0.0000000000 -0.1229027866 -0.1207025405 -0.1533604030 -0.1505441348 -0.1383137303  0.1768639346 -0.0290969849 -0.0545822108 -0.1012533573 -0.1197425707 -0.0208247939 -0.0911327874 -0.1483307250  0.0424449102 -0.1163032807  0.1273364051  0.0827347906  0.1569979309  0.0996564567  0.0111351694 -0.0858495577 -0.0783912948  0.0856456650  0.0244484045 -0.0806601382 -0.0598299703 -0.0168975248 -0.0468627434  0.0707505978 -0.0722654049 -0.0239963561  0.0007301472  0.0057885707 -0.0737457355  0.1129440381  0.0984729322  0.1151400579 -0.0304726161  0.0556083725  0.0168855002  0.1588587796  0.0387025459 -0.0624500208  0.1008419407  0.0812589340 -0.0532089045  0.0658088990 -0.0617875953 -0.0437071023  0.0022505498 -0.0470760457 -0.0032485133  0.0120478302  0.0104224945  0.0429234713 -0.0111498557 -0.0519006795 -0.0788566885  0.0716615208 -0.0801226728 -0.0822450806  0.0637275979 -0.0944390201  0.0673439655 -0.0161741878 -0.0425409242 -0.0053562657  0.0128364493  0.0053347265 -0.0344622352 -0.0296301125  0.0297698845  0.0267146935 -0.0130194285 -0.0201594444 -0.0107296046 -0.0678605094 -0.0097848647 -0.0573154978 -0.0405485888 -0.0515748193  0.1309349694 -0.0541208169 -0.0978156081  0.1259202983 -0.0642745392 -0.0962214784 -0.0049016487 -0.0130293512  0.0139662558  0.0033996932 -0.0190862477 -0.0545564529  0.0486377334  0.0573988449 -0.0096704082  0.0443660945 -0.0753759656 -0.0888711085 -0.0547572003  0.0174181685  0.1126594945 -0.0076367081 -0.0154834758 -0.0080050416  0.0306974832 -0.0563648456  0.0481569066 -0.0098076686  0.0667767098  0.0478119283  0.0365308270  0.0440832568 -0.0394403382 -0.0341715348  0.0073622655 -0.0257839483  0.0149322965 -0.0190823210 -0.0182710936  0.0378917671 -0.0239830285  0.0467878167  0.1156489756  0.1620161609 -0.0083190666  0.1172914136 -0.0063514965  0.0741245069 -0.0330430792 -0.0940522870 -0.0695271056  0.0240302475  0.0407170087  0.0280585147 -0.0405028581 -0.0334277571 -0.0248471152  0.0329591379  0.0088958110 -0.0312208769 -0.1368087159  0.2379679657  0.1948507360 -0.1888357165 -0.1897708453 -0.1899265991 -0.0009699355 -0.0242516790 -0.0119684077  0.0199096340  0.0253575404  0.0202273630 -0.0146111330 -0.0040461061 -0.0237953607  0.0069475566 -0.0209322810 -0.0165270556 -0.0001260169  0.0105588873 -0.0082470621  0.0059421206  0.0188211111 -0.0150533196  0.0012505613  0.0162374564  0.0136100240 -0.0006821526  0.0035101140  0.0039504107 -0.0039008240  0.0165447098  0.0124324118  0.0041225698 -0.0149840020 -0.0115151506
  0.0000000000  0.0000000000  0.0000000000  0.0000000000  0.0000000000  0.0000000000 -0.0687950616 -0.0583656853 -0.0650924807 -0.0832678470  0.0462322628  0.0238050971 -0.0415551861 -0.0151050591 -0.0141695077 -0.0658402228 -0.0514567338 -0.0516677408  0.0337455086  0.0747704299 -0.0210213291 -0.0691677359  0.0032501621  0.0742816175 -0.0566650467 -0.0507390402  0.0251185882 -0.0307665040  0.0471698092  0.0742703236 -0.0521658800 -0.0395894827 -0.0409844795  0.0257124372 -0.0252498107  0.0109917175 -0.0131184725  0.0092550319 -0.0135907296 -0.0726241811  0.0430093502  0.0432017749  0.0280972778  0.0117733049  0.1146074501 -0.0062384408  0.0410838370  0.0813481953 -0.0716956118  0.1231715700  0.1001559510 -0.0272760408  0.0320940557 -0.0335926232 -0.0272912157  0.0043958650 -0.0278308224 -0.0000261187  0.0100496523  0.0023803550  0.0905269507  0.0681133372 -0.1223650187  0.1434674194 -0.0734714875  0.1066750191  0.1227835645 -0.1027176291  0.1205479623  0.0685917148 -0.0407450746 -0.0719998816 -0.0595072445  0.0710240344  0.0633616946  0.0803635003  0.0631401888 -0.0685117274 -0.0959796145  0.0510946621  0.0723528276  0.0162790128  0.1164830696  0.0175247568  0.1054068742  0.0766019884  0.0896377491 -0.2257283975  0.0934726764  0.1673346679 -0.2202029949  0.1115636860  0.1679437708  0.0068945167  0.0003826661  0.0004053794 -0.0044707413  0.0062700501  0.0048628102 -0.0054248891 -0.0031770191  0.0041024988 -0.0426755429  0.0752464188  0.0867898174  0.0530671291 -0.0136566551 -0.1076095534  0.0480291149  0.0964088671  0.0723233609 -0.0923996921  0.1748457916 -0.1467648520  0.0328547312 -0.2258429630 -0.1615803007 -0.1645148852 -0.1969705322  0.1816045112 -0.0049602332  0.0038045353 -0.0103219430  0.0551826505 -0.0622367272 -0.0583727909  0.1119045597 -0.0606969443  0.1544223632  0.0811042302  0.1138804554 -0.0103086915  0.0242016023 -0.0058254957  0.0097630069 -0.0302431737 -0.0796243292 -0.0605992956  0.0518265576  0.0850759992  0.0557315717 -0.0795951497 -0.0728096305 -0.0470875754  0.0675199565  0.0305291055 -0.0548205991 -0.0487884495  0.0849117393  0.0678919529 -0.0635160345 -0.0627676582 -0.0631502163  0.0002111314 -0.0073754775 -0.0036414382  0.0028050706  0.0037907551  0.0042703902  0.0537497750  0.0148413457  0.0875879217 -0.0269392112  0.0811359964  0.0640335772  0.0008553365 -0.0204310115  0.0153549298 -0.0180170427 -0.0559095495  0.0441581774 -0.0050997057 -0.0693757897 -0.0572793540  0.0088346068 -0.0292897763 -0.0293013374  0.0104364887 -0.0470079328 -0.0349353325 -0.0133267979  0.0474006971  0.0359338493
  0.0000000000  0.0000000000  0.0000000000  0.0000000000  0.0000000000  0.0000000000  0.0421929399  0.0258945299  0.0279824282  0.0229226440 -0.0105892576 -0.0043187098  0.0223709337 -0.0031139071 -0.0020992730  0.0316531419  0.0210662495  0.0237361834 -0.0333403712 -0.0497681385  0.0289950971  0.0466519888  0.0015760825  0.0003778373 -0.0165212407  0.0485045714  0.0239700694  0.0265821893 -0.0159500016 -0.0116004701 -0.0067590782  0.0430969561 -0.0046339357  0.0222330668 -0.0349874750  0.0337518755  0.0100016363 -0.0120176607  0.0011871573  0.0146100966 -0.0283118267 -0.0210949265 -0.0461531635  0.0078389965 -0.0029593164 -0.0113084985 -0.0528592131 -0.0109558739  0.0313801604 -0.0520659996 -0.0428512444 -0.0574068396  0.0502721496 -0.0511123986  0.0129684806 -0.0127011451  0.0384344052 -0.0346518833  0.0715309852  0.0547060937 -0.0410176455 -0.0267516676  0.0543441982 -0.0637987131  0.0296068150 -0.0500537916 -0.0514693443  0.0383323272 -0.0549886068  0.0622955566 -0.0133756029 -0.0403729574  0.0246454381 -0.0304857378 -0.0318188845 -0.0338437459 -0.0278448923  0.0299978128  0.0406091900 -0.0223317151 -0.0315012150 -0.0074111860 -0.0506626760 -0.0080099776 -0.0446438742 -0.0330610645 -0.0384897150  0.0978361193 -0.0401962411 -0.0730293763  0.0951842293 -0.0488554175 -0.0729535823  0.0079904112 -0.0217985391  0.0075560184 -0.0042302614 -0.0075141510 -0.0626956450  0.0571988203  0.0677034939 -0.0035185355  0.0268950354 -0.0355727693 -0.0507534475 -0.0267841406  0.0157975124  0.0638052625  0.0087322824  0.0145922117  0.0137754666 -0.0093017003  0.0174308418 -0.0139797512 -0.0003436687  0.0033834623  0.0028655606 -0.0045360669 -0.0052736524  0.0054809614 -0.0062633241  0.0004252226 -0.0057397367  0.0097310697 -0.0118977453 -0.0109172462  0.0270633928 -0.0135357095  0.0390142624  0.0023501243  0.0036735484 -0.0020433862 -0.0006418561 -0.0002589900 -0.0017137875  0.0159400214  0.0394231025  0.0312376040 -0.0306555842 -0.0302164634 -0.0201456615 -0.0139590228 -0.0262698805 -0.0164906893 -0.0051970311 -0.0022277968  0.0030337206 -0.0087533861  0.0129684015  0.0103023770 -0.0084641047 -0.0071363227 -0.0071401710 -0.0095880460  0.0427200427  0.0309207571 -0.0307608097 -0.0349988892 -0.0237916675  0.2298673892  0.0635044915  0.3745755339 -0.1148495033  0.3458796655  0.2729887437  0.0035376334 -0.0914489343  0.0690106938 -0.0777810793 -0.2417340151  0.1910308412 -0.0216720712 -0.2937035307 -0.2426834526  0.0362472230 -0.1212366998 -0.1216225258  0.0453450741 -0.2036286130 -0.1514202623 -0.0572704802  0.2038840746  0.1547432914
  0.0000000000  0.0000000000  0.0000000000  0.0000000000  0.0000000000  0.0000000000 -0.0519638302 -0.0490914750 -0.0596276027 -0.0612002627 -0.0457968971  0.0768433903 -0.0116142682 -0.0189089770 -0.0416417476 -0.0681121738 -0.0208599934 -0.0542281992 -0.0523467938  0.0396176156 -0.0593283839  0.0407811824  0.0473017335  0.0975658954  0.0523313065 -0.0035215228 -0.0578484940 -0.0512924483  0.0588008612  0.0243566795 -0.0535563532 -0.0508339544  0.0068452511  0.0031362097  0.0063046453 -0.0083185018 -0.0195817887  0.0194772096 -0.0094640786 -0.0432865697  0.0499233429  0.0475198764  0.0810398101 -0.0074887265  0.0238362733  0.0156745123  0.1060622122  0.0158773278 -0.0684999256  0.1143750475  0.0932159099  0.0007704845 -0.0088988064  0.0080534990  0.0345598834 -0.0069810984  0.0512401932 -0.0150874122  0.0211655725  0.0168732332  0.0875897039  0.0602265493 -0.1130111108  0.1333494610 -0.0650181186  0.1089693833  0.1115045118 -0.0849895300  0.1194696913 -0.0666815968  0.0063382825  0.0292448249 -0.0541470184  0.0652502810  0.0637442548  0.0742862492  0.0592747838 -0.0657489669 -0.0892323481  0.0498364613  0.0664485777  0.0169323962  0.1108742762  0.0161077709  0.0984751727  0.0735555077  0.0835221592 -0.2104094854  0.0872578822  0.1558733656 -0.2044676411  0.1048255163  0.1566005451 -0.0001825276 -0.0002357163  0.0018669082  0.0082652239 -0.0081167111 -0.0338024709  0.0333896941  0.0347142834 -0.0064958997  0.0584247504 -0.0982119587 -0.1186424142 -0.0695760822  0.0206105398  0.1459386624 -0.0457199253 -0.0955904663 -0.0702863931  0.0941782734 -0.1790096108  0.1502542582 -0.0353727098  0.2436605950  0.1744550209  0.1740774565  0.2083525434 -0.1913878154  0.0033525884 -0.0039301881  0.0087163634 -0.0543301423  0.0612686059  0.0572416647 -0.1077569599  0.0589014561 -0.1475671439 -0.0861999454 -0.1209331021  0.0100954964 -0.0266509022  0.0060321896 -0.0115662456  0.0400289559  0.1037593771  0.0796506546 -0.0698835020 -0.1053353052 -0.0691929419  0.0787329283  0.0654360607  0.0425925285 -0.0744588298 -0.0338200276  0.0600081838  0.0483911453 -0.0852341617 -0.0681960038  0.0642800922  0.0641961831  0.0646342102 -0.0046708630  0.0279716012  0.0184968554 -0.0174849927 -0.0203255703 -0.0158295959  0.0488709522  0.0135033256  0.0796290561 -0.0243284049  0.0732602936  0.0578251118  0.0007227113 -0.0204444662  0.0154885094 -0.0167226294 -0.0520503386  0.0411572855 -0.0045723813 -0.0617219121 -0.0510437708  0.0073317832 -0.0247889719 -0.0249542143  0.0098372736 -0.0439697285 -0.0327232177 -0.0122507745  0.0436767259  0.0331845082
  0.0000000000  0.0000000000  0.0000000000  0.0000000000  0.0000000000  0.0000000000 -0.1329485347 -0.0042662053 -0.1566654681 -0.1437682080  0.0208774026 -0.0437587181 -0.2518186246 -0.0805382545 -0.1617956357  0.1074349215  0.0614571354  0.1027887172  0.0635575113  0.0218952638  0.0589858993 -0.0918900710  0.0322897368  0.0392048177 -0.0742874629  0.0167761856 -0.0364948503 -0.0791865225  0.0851833061  0.0921654513 -0.0057495672  0.0156141792  0.0543393549  0.1143398199 -0.1523064233  0.1389417130  0.0370585511 -0.1340920253  0.0905427156  0.0718221082 -0.0444574337 -0.0434183875 -0.0876544447  0.0114943558 -0.0861341648 -0.0002811271 -0.1065163255 -0.0691612437  0.0916213222 -0.1535828534 -0.1256340454  0.1285707087 -0.1491619703  0.1506603393  0.0885309453 -0.0043915123  0.0801395338  0.0216978421 -0.0632875569 -0.0520364950 -0.0895942140 -0.0293105731  0.1182793556 -0.0158548138 -0.0185964608  0.0104018518 -0.0130676026  0.0163218677  0.0019559361 -0.1445811552  0.0562608996  0.1197013791  0.0669165090 -0.0854283072 -0.0702859288  0.0394357932  0.0345192318 -0.0415859223 -0.0174065583  0.0147023565  0.0223762078 -0.0084866436 -0.1028612978 -0.0238943689 -0.1122305928 -0.0770555843 -0.0697819719 -0.1133318668  0.0470973913  0.0860973696 -0.1023551454  0.0554196146  0.0780789097  0.1350059138 -0.0312851144 -0.1758142229 -0.0314723079  0.1819661209 -0.0002920243  0.0450266265 -0.0035114395  0.1268138401  0.0515365321 -0.1424886285 -0.1084129850 -0.1098721846  0.0015102600  0.1580477564  0.0078064726  0.0195982108  0.0054912633  0.0190401751 -0.0383340105  0.0311111149  0.0021679758 -0.0065473913 -0.0063251058 -0.0171952716 -0.0194583529  0.0185605501  0.0045366797 -0.0023028615  0.0065931955 -0.0089456022  0.0086816094  0.0076823280  0.0028067158 -0.0011757034  0.0014905347  0.0198744535  0.0289090100 -0.0028465354  0.0362791123 -0.0011846142  0.0239632311  0.0128931060  0.0321602628  0.0244966090 -0.0302879478 -0.0150918523 -0.0113149434 -0.0532770710 -0.0691772897 -0.0442774297  0.0474793223  0.0229671391 -0.0402469445 -0.0599012635  0.1038695290  0.0836993715 -0.0766617208 -0.0759958615 -0.0770482836  0.0013992512 -0.0230938084 -0.0137431031  0.0205866942  0.0260916353  0.0190216056  0.0338094050  0.0093900198  0.0553908467 -0.0201389517  0.0605462741  0.0475829168  0.0015718945  0.0660295241 -0.0538827952  0.0148022469  0.0519901692 -0.0433064773  0.0003771534 -0.0064049950 -0.0022231250  0.0152954507 -0.0352865799 -0.0302224628 -0.0206535582  0.0812768365  0.0624989629  0.0172236211 -0.0643856223 -0.0513226894
  0.0000000000  0.0000000000  0.0000000000  0.0000000000  0.0000000000  0.0000000000  0.1006378439  0.0211673495  0.0686619431  0.0393679096 -0.0484017764  0.1030823980  0.1481038182  0.0086316362  0.0008741692 -0.0416659214 -0.0034884720 -0.0502555609 -0.1470920284 -0.1176542094  0.0278470384  0.2068179256  0.0651376445  0.1487027868  0.0653264441  0.1655089747 -0.0236273511  0.0542923646 -0.0025589459 -0.0533104943 -0.0994524134  0.0232594524  0.0583152431  0.1334366034 -0.1657828484  0.1593958685 -0.0226256920  0.0538576067 -0.0474030188 -0.0299731782  0.0020185526  0.0366681305  0.0439846529  0.0069177040  0.0078281662  0.0151044870  0.0768821437 -0.0100954842 -0.0409816698  0.0671292833  0.0534795929  0.0437814856 -0.0748685420  0.0792521750  0.1201799074 -0.0246371057  0.1512099961 -0.0296209806  0.0320745315  0.0250386795  0.0416697374  0.0108955757 -0.0536145324  0.0073661995  0.0145127976  0.0081732815  0.0015579593  0.0111352209  0.0044992070 -0.1165795367  0.0394256772  0.0868049661 -0.0259921538  0.0379962581  0.0381437480 -0.0163042273 -0.0138715949  0.0156105945  0.0083696114 -0.0014144039 -0.0074685407  0.0052297017  0.0435301970  0.0118589265  0.0494112306  0.0354310061  0.0302687007  0.0510460240 -0.0211356940 -0.0383140881  0.0443792417 -0.0199071159 -0.0355486570  0.0971529660 -0.0238772770 -0.1306996007 -0.0181061324  0.1273045053  0.0009843825  0.0277640395 -0.0070636782  0.0859134998  0.0237952103 -0.0113162729 -0.0330303691 -0.0043991157  0.0181892088  0.0394568830 -0.0438261891 -0.0861238025 -0.0776668005  0.0371617578 -0.0814203121  0.0592785222  0.0124199291 -0.0719444721 -0.0542070906 -0.0438675205 -0.0508425789  0.0455075714 -0.0263730399  0.0052575304 -0.0168441205  0.0481633289 -0.0546697448 -0.0518809187  0.0292662503 -0.0133928911  0.0474659329 -0.0560005764 -0.0768549307  0.0025787374 -0.1316950191 -0.0005192661 -0.0865942402 -0.0468687658 -0.1082109536 -0.0883582981  0.1470114411  0.2087737017  0.1348228975 -0.1131427172 -0.0794498614 -0.0490081917  0.1917980123  0.0981739274 -0.1453469967  0.0738954531 -0.1177809003 -0.1001946795  0.1006876482  0.0981240603  0.0966023069  0.0496445064 -0.2150921693 -0.1572230548  0.1583996018  0.1808306796  0.1209781184  0.0225506674  0.0062434172  0.0369028903 -0.0132013534  0.0397368118  0.0312782577  0.0010479297  0.0372777801 -0.0306106273  0.0072618550  0.0262984905 -0.0221389901 -0.0002348938 -0.0111888911 -0.0072516220  0.0112488950 -0.0268060121 -0.0235004732 -0.0133969026  0.0522434967  0.0404086414  0.0107953191 -0.0405255151 -0.0326493829
  0.0000000000  0.0000000000  0.0000000000  0.0000000000  0.0000000000  0.0000000000 -0.0824303044 -0.0093083597 -0.1448503461 -0.1078160259 -0.1874764041  0.0589993449 -0.1748396679 -0.1015621708 -0.1923430835  0.0850877677  0.1127777526  0.0907978468 -0.1421400860 -0.0119491410 -0.0589115161  0.1090502737  0.0803500133  0.0494755586  0.0448227166  0.0391507972 -0.0894183439 -0.1178013006  0.0977544219  0.0482600086 -0.0019129015  0.0362291518 -0.0137804196 -0.0725038804  0.0804059556 -0.0731984286  0.0395876599 -0.1183597864  0.0869605159  0.0769377886 -0.0264017913 -0.0523599524 -0.0604149665 -0.0082902129 -0.1028856293 -0.0105560782 -0.0818710085 -0.0848626722  0.0841609520 -0.1431765193 -0.1164720965 -0.1105995317  0.1178073820 -0.1229181073 -0.0424215211 -0.0056851775 -0.0148144206 -0.0362372916  0.0888875393  0.0657992891 -0.0865036604 -0.0236309417  0.1183648345 -0.0196450787 -0.0234697826 -0.0024709273 -0.0082478483 -0.0061148128 -0.0008616092  0.1062471000 -0.0316523194 -0.0793885742  0.0591351985 -0.0817032290 -0.0780362521  0.0369038000  0.0308026572 -0.0373317859 -0.0181696074  0.0088293898  0.0169559672 -0.0093902199 -0.0927631287 -0.0252653090 -0.1052382433 -0.0740428139 -0.0641770876 -0.1095168701  0.0453132866  0.0821466663 -0.0956675754  0.0462234251  0.0751988517 -0.0982567484  0.0264602391  0.1267373689  0.0235589687 -0.1351172584 -0.0002632332 -0.0344884510  0.0024846631 -0.0953662379 -0.0443792658  0.1470931083  0.0990124919  0.1144230874  0.0072184062 -0.1503080900 -0.0287009801 -0.0610123318 -0.0425877973 -0.0036772138  0.0028126965 -0.0056583658  0.0038315381 -0.0265469991 -0.0186283706 -0.0021270106 -0.0024887048  0.0016679907 -0.0174518602  0.0047636499 -0.0148542692  0.0322810823 -0.0340864381 -0.0327456712  0.0107344181 -0.0048833524  0.0203038561 -0.0474952492 -0.0661337710  0.0036578058 -0.1000505481  0.0014374956 -0.0653443695 -0.0354044979 -0.0846763058 -0.0672080397  0.1002843111  0.1129703033  0.0741782487  0.0050073172  0.0375372327  0.0245230904  0.0374607169  0.0205787140 -0.0244580194  0.0981199282 -0.1653873419 -0.1360486157  0.1289387358  0.1264849036  0.1267861146  0.0214686760 -0.0746197723 -0.0579522897  0.0513184594  0.0555478721  0.0358464760 -0.0257337834 -0.0071396015 -0.0422136138  0.0154652013 -0.0464154907 -0.0364431701 -0.0012270063 -0.0534411019  0.0434802887 -0.0125275289 -0.0434749097  0.0360815471 -0.0005425716  0.0016740328 -0.0009395350 -0.0111396181  0.0253754750  0.0214938103  0.0158642316 -0.0628031767 -0.0482201860 -0.0134115654  0.0501448744  0.0398339649
  0.0000000000  0.0000000000  0.0000000000  0.0000000000  0.0000000000  0.0000000000 -0.0449346750  0.0100419372 -0.0589699978 -0.0511400468 -0.0043162522 -0.0231638656 -0.1178372977 -0.0395968507 -0.0787749516  0.0545054687  0.0371219338  0.0537292246  0.0189944705  0.0238528146  0.0103056671 -0.0430052417  0.0237054284  0.0239573674 -0.0353529867 -0.0039786313 -0.0278248935 -0.0634916648  0.0604428806  0.0614113165  0.0002423963  0.0100990825  0.0151551855  0.0315865844 -0.0448970842  0.0410506006  0.0230789195 -0.0631928750  0.0435834627  0.0533602004 -0.0531798800 -0.0561278669 -0.0612275260  0.0183179478 -0.0618033529 -0.0052070990 -0.0874600943 -0.0501685104  0.0315958275 -0.0506796462 -0.0413832960  0.0342500558 -0.0417864902  0.0375688899  0.0283434118 -0.0007800240  0.0364456041  0.0019742693 -0.0051001102 -0.0107383342  0.0428833423  0.0585620011 -0.0621362314  0.1651891559 -0.0970752092  0.1358276533  0.1498465269 -0.1150965459  0.1635599736 -0.0555714508  0.0025842837  0.0200829366 -0.0916052573  0.1160258377  0.1068026522 -0.0951360163 -0.0784751456  0.0923312263  0.0794624111 -0.0475095989 -0.0723094311  0.0163531078  0.1585481776  0.0395102058  0.1734042141  0.1204239813  0.1083804863  0.1832358016 -0.0757288013 -0.1380692922  0.1652828102 -0.0831691586 -0.1285105745  0.0409976732 -0.0149840247 -0.0543503010 -0.0105140760  0.0577550629  0.0014585649  0.0131662844 -0.0037662317  0.0429948954  0.0174172646 -0.0590795459 -0.0375883702 -0.0464900979 -0.0035390116  0.0595788562  0.0192403839  0.0412160089  0.0297796527 -0.0057486585  0.0157016865 -0.0101969661 -0.0060156550  0.0378676715  0.0278415704  0.0163729223  0.0178673343 -0.0174395102  0.0065445788 -0.0005392255  0.0044140828  0.0039273599 -0.0048955001 -0.0042774101  0.0104768333 -0.0059103082  0.0144997075  0.0099029937  0.0136305215 -0.0009518454  0.0004354943 -0.0012344715 -0.0004843539 -0.0084789270 -0.0204271475 -0.0164499934  0.0177522378  0.0292219373  0.0188603124 -0.0257063153 -0.0231892488 -0.0146113310  0.0333317711  0.0164193804 -0.0258805078 -0.0109176151  0.0199258691  0.0159370938 -0.0144761358 -0.0144002555 -0.0148249847  0.0051551247 -0.0269896564 -0.0187460919  0.0204937331  0.0241529644  0.0165272768 -0.1149688044 -0.0318970135 -0.1883165325  0.0682070738 -0.2050212730 -0.1611141981 -0.0052050590 -0.2169479527  0.1770275990 -0.0478029650 -0.1681947137  0.1400521928 -0.0009012452  0.0249472498  0.0106802578 -0.0500183079  0.1160007960  0.0996853878  0.0654130357 -0.2569685313 -0.1975473067 -0.0540941053  0.2023954434  0.1614232712
  0.0000000000  0.0000000000  0.0000000000  0.0000000000  0.0000000000  0.0000000000  0.0320930590  0.0036629529  0.0259208068  0.0186825746 -0.0198171821  0.0434645582  0.0658395652  0.0105565425  0.0081334538 -0.0233252593 -0.0053631798 -0.0263359931 -0.0517516582 -0.0493271442  0.0079090986  0.0842479735  0.0229274436  0.0459532329  0.0514954560  0.0640202970 -0.0236245837  0.0285262293 -0.0130421168 -0.0441530595 -0.0297004682 -0.0042009382  0.0398242294  0.0390828458 -0.0460419138  0.0470134669 -0.0155576620  0.0300938067 -0.0196058098 -0.0124521415  0.0221420191  0.0331693219  0.0501384090 -0.0110939220 -0.0152065794  0.0180296450  0.0732104011 -0.0114984910 -0.0147851124  0.0208250891  0.0170907731  0.0562865055 -0.0520186513  0.0578069439 -0.0001163542  0.0071383426 -0.0250240372  0.0307117949 -0.0673849851 -0.0540278459 -0.0160467221 -0.0240492537  0.0264385382 -0.0683918412  0.0464040341 -0.0567713865 -0.0689603310  0.0544633798 -0.0683782752 -0.0140089414  0.0130643555  0.0250963954  0.0413482201 -0.0488771994 -0.0447181302  0.0418314395  0.0331166931 -0.0420950760 -0.0327292889  0.0231399530  0.0317856171 -0.0059781210 -0.0683865302 -0.0175844373 -0.0744175396 -0.0496868527 -0.0456516698 -0.0791737083  0.0324889311  0.0592342585 -0.0713972811  0.0372451529  0.0549939087  0.0317211891 -0.0073083252 -0.0422832714  0.0005942770  0.0305196354 -0.0204791099  0.0225903689  0.0209787306  0.0032680547  0.0071005031  0.0982585249  0.0146929138  0.0854668430  0.0385723185 -0.0492000502 -0.1351145381 -0.2790309513 -0.2234086930  0.0994315995 -0.2207483546  0.1627794073  0.0479141985 -0.3006111875 -0.2249358737 -0.1650062844 -0.1865636273  0.1752598072 -0.0395803475  0.0007663992 -0.0209935828 -0.0351299933  0.0360092892  0.0334454404 -0.0509602489  0.0302502116 -0.0706635029 -0.0370990379 -0.0520121856  0.0022355813  0.0408660213  0.0036347536  0.0301433141  0.0751834320  0.1873917402  0.1460508382 -0.1469233115 -0.1685590911 -0.1110277544  0.0073522359 -0.0396784316 -0.0246181693 -0.0447185072 -0.0205729262  0.0307680826 -0.0431089879  0.0699296793  0.0569852175 -0.0505573803 -0.0477258071 -0.0483008329 -0.0154012806  0.0583503075  0.0437751964 -0.0387745684 -0.0418283155 -0.0279096001 -0.0718385491 -0.0199289001 -0.1176544265  0.0425925052 -0.1280044606 -0.1006263915 -0.0032320187 -0.1340302799  0.1094266988 -0.0292352921 -0.1030868656  0.0859141039 -0.0004141893  0.0174285591  0.0081885172 -0.0315756103  0.0735022623  0.0632645566  0.0408863779 -0.1603997699 -0.1233806784 -0.0337023144  0.1261306186  0.1007003598
  0.0000000000  0.0000000000  0.0000000000  0.0000000000  0.0000000000  0.0000000000 -0.0297505929  0.0097481104 -0.0545391796 -0.0375856554 -0.0721741389  0.0144830646 -0.0898107827 -0.0438111359 -0.0902256596  0.0455900664  0.0539057647  0.0475830752 -0.0476553612  0.0069181242 -0.0259619797  0.0298654556  0.0447512442  0.0325166877  0.0211648073  0.0125347314 -0.0612338117 -0.0758867470  0.0642044207  0.0355449800  0.0014959312  0.0088412743  0.0131487523 -0.0234528672  0.0249261281 -0.0205412168  0.0201262758 -0.0538802883  0.0427371000  0.0609352576 -0.0419271877 -0.0530143837 -0.0336680063  0.0062841737 -0.0905765220  0.0011292958 -0.0558167144 -0.0696158336  0.0285258479 -0.0483055086 -0.0388482896 -0.0018218864  0.0127726621 -0.0166916339 -0.0376478920  0.0104888825 -0.0432923474  0.0153025077 -0.0182417859 -0.0238629212  0.0405585746  0.0571823086 -0.0555648386  0.1552420096 -0.0905637531  0.1219831593  0.1389361149 -0.1143674770  0.1526889471  0.0295740559 -0.0256390038 -0.0422438838 -0.0859649845  0.1086077748  0.0955927186 -0.0885791891 -0.0746158554  0.0856613460  0.0747947235 -0.0450494428 -0.0688911811  0.0153183035  0.1495372327  0.0353129605  0.1621042876  0.1131905118  0.1024763598  0.1696541301 -0.0703843540 -0.1285512557  0.1544603083 -0.0793736787 -0.1193893161 -0.0309112911  0.0030643123  0.0374660813  0.0113757959 -0.0466259153 -0.0093851164 -0.0054481449  0.0100816459 -0.0429971088 -0.0148315853  0.1099588582  0.0502770773  0.0903707491  0.0214745439 -0.0876142547 -0.0832097017 -0.1725841794 -0.1343911545  0.0530104610 -0.1173962952  0.0862312753  0.0276716258 -0.1788733422 -0.1334100223 -0.0932216076 -0.1060423407  0.0989346272 -0.0247254435  0.0013372459 -0.0148469873 -0.0208993435  0.0215473532  0.0203944978 -0.0355493014  0.0204592498 -0.0483687272 -0.0270604427 -0.0390445189  0.0026117543  0.0184288116  0.0024728562  0.0140337807  0.0437487343  0.1087032442  0.0849594664 -0.0869028464 -0.1094115537 -0.0712330842  0.0313397894  0.0063665523  0.0045630458 -0.0557161524 -0.0264258146  0.0423091524 -0.0083421191  0.0106881732  0.0095728211 -0.0083467392 -0.0065152078 -0.0065034428 -0.0125585473  0.0559038240  0.0405080299 -0.0400083600 -0.0450545152 -0.0307566582  0.0897955411  0.0249164156  0.1470879929 -0.0532829586  0.1601594920  0.1258556171  0.0040671732  0.1701197169 -0.1387911522  0.0376052554  0.1322740701 -0.1101163020  0.0007679760 -0.0186270242 -0.0076257424  0.0389093129 -0.0901408437 -0.0773701556 -0.0510749486  0.2007521781  0.1542804090  0.0423028425 -0.1582008079 -0.1261250635
  0.0000000000  0.0000000000  0.0000000000  0.0000000000  0.0000000000  0.0000000000 -0.0602305348  0.0741395244 -0.0861604019 -0.0448216677 -0.0282552555 -0.0788757793 -0.1778336336 -0.0487297500 -0.1276125488  0.1787718388  0.1078353012  0.1455669574  0.0219779772 -0.1352015296  0.1244854357  0.0503721811  0.0004976285 -0.0699609322  0.0628974822  0.1311385752 -0.0270539972  0.1112209174 -0.0999518872 -0.1449759644  0.0305651467  0.0342086628  0.1297604469  0.0778273480 -0.0951957933  0.1168231052 -0.0385070938  0.1749900055 -0.1211291894  0.0253977196 -0.0671816632 -0.0200156599  0.0781894333  0.0002271291 -0.0831294469  0.0399167959  0.1120317023 -0.0492876531 -0.0733455738  0.1187909139  0.1021586037  0.0724409924 -0.0453059007  0.0554729361 -0.0705088782  0.0272578470 -0.1347945222  0.0705753096 -0.1306864855 -0.1108336370  0.0531881690 -0.0041902773 -0.0569973617 -0.0721870630  0.0786330784 -0.0839975993 -0.0847570712  0.0605635217 -0.0948573577  0.1311362926 -0.0395351201 -0.0794002169  0.0181280145 -0.0149831435 -0.0180387244  0.1050023584  0.0784700630 -0.0916831411 -0.1134470512  0.0694706283  0.0901171819  0.0163602500  0.1332516736  0.0245710131  0.1380790469  0.1008953835  0.0999518313  0.0394969614 -0.0167735579 -0.0326438768  0.0323032983 -0.0164675255 -0.0268306437  0.0175574317 -0.0309646572  0.0055605078  0.0077033729 -0.0175299825 -0.1089648371  0.0944165039  0.1178317802 -0.0296731453  0.0273514523  0.0460764071 -0.0329922525  0.0418010862  0.0411221515  0.0165926898 -0.0246832201 -0.0628015814 -0.0398652154 -0.0067657321  0.0060519901 -0.0095861370 -0.0033738915  0.0169831312  0.0148386448  0.0189373630  0.0224082976 -0.0196869422  0.0861940429 -0.0143282780  0.0594576861 -0.0484847622  0.0599389794  0.0551358983  0.0718108499 -0.0415327137  0.0891898947  0.1062281717  0.1496063320 -0.0121674816  0.1177591747 -0.0034568639  0.0715894052 -0.0546338774 -0.1381153232 -0.1064833800  0.0877498321  0.0791455073  0.0520101544  0.0621678360  0.1002720982  0.0631066224 -0.0767163445 -0.0413469288  0.0647299520  0.0559256581 -0.0965488304 -0.0758198587  0.0638272359  0.0604536627  0.0625389267 -0.0152356481  0.0922509178  0.0643075401 -0.0791253243 -0.0968135204 -0.0653746199 -0.0117068301 -0.0033192011 -0.0195633779  0.0075915251 -0.0223596328 -0.0170913456 -0.0003216746 -0.0405608512  0.0314794372 -0.0136217810 -0.0435578075  0.0337771292 -0.0025540564 -0.0362199821 -0.0291851318  0.0114542031 -0.0303591746 -0.0285038852 -0.0113028109  0.0415384848  0.0338885615  0.0082352297 -0.0318211841 -0.0272584690
  0.0000000000  0.0000000000  0.0000000000  0.0000000000  0.0000000000  0.0000000000  0.0697003348 -0.0090492048  0.0387250190  0.0007053567 -0.0414906673  0.1305588749  0.1201221352 -0.0031806852 -0.0212046632 -0.0731647326 -0.0191048209 -0.0710001468 -0.1389473490 -0.0544879656 -0.0059127373  0.1631998580  0.0898197203  0.1988117766  0.0393274474  0.1220683027 -0.0565274327 -0.0336366190  0.0799594922  0.0340037882 -0.1012556028 -0.0013588149  0.0456861467  0.1246076849 -0.1557218033  0.1402197747  0.0058311632 -0.0747884939  0.0475543794 -0.0018049975  0.0200212672  0.0249529907 -0.0053094846  0.0008176648 -0.0229685698  0.0069274263  0.0017631656 -0.0323039546  0.0304828793 -0.0520789530 -0.0443627970  0.0635493967 -0.0929212226  0.0930137771  0.1057500228 -0.0177758689  0.1283769446 -0.0141153270  0.0071253174  0.0034705469 -0.0189473026  0.0019722723  0.0232139450  0.0351924975 -0.0287886975  0.0407494075  0.0323495372 -0.0167707121  0.0432356063 -0.1400226843  0.0472982633  0.1030246848 -0.0059291653  0.0074524573  0.0125973941 -0.0454975053 -0.0334130008  0.0389735742  0.0514592847 -0.0277909100 -0.0384764882 -0.0060722647 -0.0586687352 -0.0094436006 -0.0600100675 -0.0442659113 -0.0440279938 -0.0170767936  0.0071958891  0.0153238503 -0.0143480408  0.0084418146  0.0122956320  0.0028726000  0.0299711113 -0.0332626720 -0.0018268322  0.0361548818  0.1218426991 -0.1097137239 -0.1323902466  0.0247227415 -0.0689831919  0.0795010315  0.1295224044  0.0538193728 -0.0428233357 -0.1558650873  0.0480164083  0.1091064974  0.0795894206 -0.0524109615  0.1155196359 -0.0878729226 -0.0063369031  0.0237443148  0.0196658748  0.0128251109  0.0103530118 -0.0121311436  0.0131563711  0.0054011004  0.0064336593 -0.0108713318  0.0171135329  0.0160300546 -0.0007883537 -0.0064949907 -0.0141986085  0.1198820777  0.1639537199 -0.0045084584  0.1387028423 -0.0045837819  0.0895002157 -0.0492541582 -0.1325007622 -0.1019160955  0.0318523729 -0.0255102178 -0.0129876586  0.1683408206  0.2009732444  0.1246802722 -0.2043069670 -0.1062473765  0.1646449684  0.0172777506 -0.0357406025 -0.0228893389  0.0056113499  0.0042674453  0.0076966808 -0.0432033254  0.2113583619  0.1524008882 -0.1650442712 -0.1945759265 -0.1317361393  0.0122412218  0.0034420115  0.0205757346 -0.0081790633  0.0238201789  0.0180373610  0.0003117259  0.0452102105 -0.0347988217  0.0157406510  0.0494269700 -0.0381737596  0.0031065530  0.0446298464  0.0355997736 -0.0154610217  0.0400517253  0.0373815474  0.0158972614 -0.0586083711 -0.0473151699 -0.0118722083  0.0449949495  0.0381724271
  0.0000000000  0.0000000000  0.0000000000  0.0000000000  0.0000000000  0.0000000000 -0.0157309625  0.0451717634 -0.0805413427 -0.0383609003 -0.1557903570 -0.0422789396 -0.1324995068 -0.0793056357 -0.1145097054  0.1591475367  0.1258527828  0.1429634739 -0.0917503042 -0.0974009804  0.0307421503  0.0856259990 -0.0381416702 -0.1249483763 -0.0339643467  0.0385339717  0.1006122581  0.0949296774 -0.1077867675 -0.0727590869  0.0481842625  0.0938480000 -0.0759607402 -0.0496937278  0.0523463398 -0.0419744392 -0.0098068678  0.1435566805 -0.1184920229 -0.0278907697 -0.0781595959 -0.0417303641 -0.0538332514  0.0350151984  0.1240890085 -0.0324937408 -0.0558167841  0.0942197347 -0.0646126853  0.1178760940  0.0962291973 -0.0560159018  0.0134120632 -0.0167242404  0.1320240057 -0.0386001370  0.1972890587 -0.0836091242  0.1332988368  0.1266261176  0.0403722223 -0.0193487818 -0.0614614997 -0.0819024371  0.0631416682 -0.0588258981 -0.0652767447  0.0744222863 -0.0866512917 -0.1945988456  0.0667134174  0.1484850129  0.0134228756 -0.0191407818 -0.0026151954  0.0950883995  0.0798355199 -0.0801966704 -0.1109079855  0.0592720316  0.0873575922  0.0128795930  0.1249023819  0.0278159637  0.1260564417  0.0892216349  0.0908235446  0.0378972200 -0.0164910747 -0.0289073681  0.0300701169 -0.0145037559 -0.0247259860 -0.0176303467  0.0494507893 -0.0206411815 -0.0006713891  0.0359612914  0.1752050055 -0.1502682904 -0.1904065173  0.0395777716 -0.0624607806 -0.0149566567  0.0957535272 -0.0158807265 -0.0664930503 -0.0896338034  0.0506086853  0.1169991359  0.0808991885 -0.0182979069  0.0429327266 -0.0346938982  0.0016101145 -0.0084447985 -0.0046637647 -0.0143813792 -0.0187117415  0.0144669952 -0.0874200949  0.0154998085 -0.0594982953  0.0468632462 -0.0551088476 -0.0516706413 -0.0772365781  0.0422922974 -0.1012925077 -0.0593854931 -0.0820359319  0.0088420604 -0.0600882772  0.0033193750 -0.0331812389  0.0347236421  0.0855393468  0.0677181398 -0.0801736055 -0.0951281339 -0.0620238691  0.0118224088 -0.0156870683 -0.0091710191 -0.0135101001 -0.0052595410  0.0060114288 -0.0515397900  0.0867694049  0.0704175843 -0.0644279181 -0.0621851039 -0.0641833657 -0.0040662123 -0.0012185829  0.0012411362  0.0091525006  0.0134217014  0.0097153873  0.0182622567  0.0051281656  0.0306561517 -0.0120229575  0.0351692859  0.0267241062  0.0005670759  0.0647262444 -0.0499665185  0.0220740497  0.0698795093 -0.0539896923  0.0042710969  0.0597457670  0.0478567350 -0.0195837401  0.0512940243  0.0479479853  0.0196428452 -0.0719491742 -0.0583306038 -0.0144521178  0.0551692718  0.0469623914
  0.0000000000  0.0000000000  0.0000000000  0.0000000000  0.0000000000  0.0000000000 -0.0078496552  0.0496202754 -0.0221497593 -0.0008637581 -0.0285449363 -0.0394526815 -0.0755954547 -0.0218078842 -0.0574202453  0.0854492119  0.0568318931  0.0689639518 -0.0047507814 -0.0577940641  0.0438474815  0.0356872329  0.0049233857 -0.0286304833  0.0402633956  0.0585724493 -0.0143301302  0.0527575431 -0.0483275060 -0.0727053517  0.0141446091  0.0251340025  0.0506993667  0.0191402114 -0.0222202008  0.0372257825 -0.0267204947  0.1493619509 -0.1036589077  0.0220523972 -0.0836158341 -0.0530053345  0.0297457539  0.0193104579 -0.0528708628  0.0131879895  0.0289919894 -0.0373707889 -0.0754459556  0.1291340214  0.1069954721 -0.0063969856  0.0127162395 -0.0155405508 -0.0268219463  0.0066654482 -0.0311844795  0.0087789688 -0.0093824666 -0.0145746612  0.1105657448  0.0495215476 -0.1475439006  0.0684376090  0.0030795991  0.0252436575  0.0524695781 -0.0374948614  0.0479473289  0.0666600303 -0.0294120327 -0.0587987997 -0.0979829862  0.1311120104  0.1077452490 -0.1623579087 -0.1328834501  0.1457095456  0.1603047873 -0.0903022934 -0.1297129367 -0.0245827070 -0.2124479911 -0.0410124496 -0.2123388762 -0.1548878280 -0.1585621915 -0.0736198809  0.0310420870  0.0596006684 -0.0643129885  0.0328215753  0.0528673792  0.0164074488 -0.0020397668 -0.0210551150 -0.0029327626  0.0179642344 -0.0091602328  0.0089116703  0.0139759673  0.0112166692 -0.0232718780  0.1025533037  0.0615808588  0.0723457719  0.0134786050 -0.0939403908  0.0044020637  0.0013361487 -0.0003143469 -0.0412156149  0.0782883731 -0.0591265052 -0.0107824856  0.0656778923  0.0482195348  0.0514055525  0.0606710436 -0.0546748047  0.2106231005 -0.0402954541  0.1560656928 -0.1453464172  0.1675839634  0.1605022186  0.0385603270 -0.0181061011  0.0417113037 -0.0071551351 -0.0116063494 -0.0085583916  0.0662794648  0.0000626130  0.0398394059  0.0422480392  0.1232611127  0.0894716484 -0.0464364432 -0.0190589748 -0.0179181592 -0.0997348983 -0.1293904133 -0.0784680672  0.0901390358  0.0493659044 -0.0703895602 -0.0097565898  0.0193999229  0.0130845886 -0.0039868844 -0.0025451138 -0.0034890188  0.0101154555 -0.0552586896 -0.0380527578  0.0387094255  0.0484883357  0.0348493781  0.0379493919  0.0106156647  0.0636536102 -0.0249892833  0.0728620352  0.0555135310  0.0012128479  0.1332018527 -0.1030196818  0.0453678919  0.1433712235 -0.1109734252  0.0087008515  0.1213172677  0.0973188160 -0.0393958592  0.1029916479  0.0965022956  0.0391901972 -0.1431181877 -0.1162207396 -0.0288190448  0.1095852728  0.0934938697
  0.0000000000  0.0000000000  0.0000000000  0.0000000000  0.0000000000  0.0000000000  0.0152868642 -0.0111781553  0.0108084587 -0.0019945592 -0.0155431182  0.0557279406  0.0486276554  0.0034658557 -0.0049009573 -0.0349818991 -0.0114237762 -0.0347440556 -0.0537732235 -0.0179400042 -0.0090655380  0.0691567466  0.0411771358  0.0752302759  0.0370519252  0.0501312647 -0.0423503561 -0.0212270655  0.0388495945  0.0095636081 -0.0416827137 -0.0049711691  0.0207027418  0.0369735463 -0.0451278137  0.0388814685  0.0073311102 -0.0597909370  0.0422652739  0.0001946391  0.0353215532  0.0264015283  0.0157983210 -0.0178393238 -0.0273993015  0.0049250105  0.0305531545 -0.0283524371  0.0317483435 -0.0551860394 -0.0445690056 -0.0240073186  0.0120135556 -0.0146619265  0.0261561847 -0.0101701339  0.0438461907 -0.0219220714  0.0414100678  0.0334397805 -0.0453817034 -0.0193485151  0.0640727826 -0.0290396848  0.0000800957 -0.0124131401 -0.0233621817  0.0157376123 -0.0209375650  0.0092981346 -0.0007764269 -0.0020484874  0.0412428692 -0.0555497886 -0.0470286097  0.0703151145  0.0564156945 -0.0614887255 -0.0686684799  0.0383693445  0.0541115705  0.0105391747  0.0894376062  0.0174608134  0.0907506436  0.0637317608  0.0665570629  0.0314168251 -0.0136161901 -0.0238925131  0.0270714366 -0.0130156766 -0.0219429036  0.0131871659  0.0162234003 -0.0438727167  0.0012606980  0.0432936192  0.0768331164 -0.0641987917 -0.0790932313  0.0335256893 -0.0688071655  0.1504447446  0.1461842060  0.1073942078 -0.0172048884 -0.1919894726  0.0347042237  0.0643709736  0.0445343099 -0.0727232085  0.1417668358 -0.1143448426 -0.0155851352  0.0922470262  0.0717666315  0.0699065893  0.0792711502 -0.0752120403  0.2639158591 -0.0511174097  0.1979805653 -0.1896643701  0.2199564991  0.2070228102  0.0201562728 -0.0073146683  0.0142751135 -0.0213016859 -0.0256952085 -0.0092527594  0.0903963876  0.0035981107  0.0555838537  0.0684004294  0.1962811134  0.1440996429 -0.0993859925 -0.0735830365 -0.0554317957 -0.1119429680 -0.1642623601 -0.0985970181  0.0929134452  0.0547639079 -0.0745446971 -0.0344702658  0.0590193647  0.0458563710 -0.0316942145 -0.0286622667 -0.0320020860  0.0057612896 -0.0483272656 -0.0309832747  0.0359651811  0.0464712222  0.0349407739 -0.0443903614 -0.0124769651 -0.0745443856  0.0293172190 -0.0854014008 -0.0649743704 -0.0013550837 -0.1569850147  0.1212316780 -0.0536013989 -0.1692517685  0.1308650241 -0.0102895359 -0.1443364268 -0.1156190639  0.0472247450 -0.1234228047 -0.1154463482 -0.0471006020  0.1722491499  0.1397097421  0.0347314292 -0.1318649599 -0.1123821874
  0.0000000000  0.0000000000  0.0000000000  0.0000000000  0.0000000000  0.0000000000  0.0048408623  0.0367147347 -0.0212326649 -0.0021463476 -0.0549935066 -0.0356446070 -0.0634836716 -0.0308125010 -0.0465937468  0.0772312287  0.0561787487  0.0681412471 -0.0232754079 -0.0373054788  0.0193217521  0.0211230684 -0.0190199742 -0.0552964693 -0.0149529570  0.0124615260  0.0440379212  0.0491890847 -0.0545038377 -0.0393954863  0.0267139573  0.0396016882 -0.0193597676 -0.0179784618  0.0196439669 -0.0096667193 -0.0164203779  0.1299434245 -0.0975999629 -0.0005156878 -0.0836174209 -0.0559101520 -0.0245367731  0.0348126107  0.0339761871 -0.0111808759 -0.0404212249  0.0270841736 -0.0686369517  0.1216976386  0.0989532802 -0.0034017687 -0.0077176441  0.0051544472  0.0384323195 -0.0087491269  0.0586690530 -0.0193674283  0.0292467006  0.0253212523  0.0997129840  0.0397163183 -0.1400565630  0.0601585365  0.0000572112  0.0310336576  0.0522869488 -0.0276018450  0.0456647345 -0.0775879180  0.0197219203  0.0460810546 -0.0908944722  0.1197432040  0.1060473917 -0.1521042399 -0.1205831637  0.1360052728  0.1476847716 -0.0845583334 -0.1182686576 -0.0231917414 -0.1958354559 -0.0361177948 -0.1975991002 -0.1435314433 -0.1471271589 -0.0678557923  0.0287240343  0.0549364856 -0.0593628325  0.0301608354  0.0488902225 -0.0098940177  0.0152555460  0.0069179281 -0.0046580242 -0.0011053008  0.0406046043 -0.0374850656 -0.0442098695  0.0034097110 -0.0047804914 -0.0412798021 -0.0026870041 -0.0339518713 -0.0174560029  0.0151654239  0.0088010036  0.0270314358  0.0186336978  0.0114404485 -0.0167591251  0.0181321283  0.0043786301 -0.0272613158 -0.0224256221 -0.0243670550 -0.0281174913  0.0265574342 -0.1045551584  0.0214500231 -0.0776394374  0.0695729896 -0.0815118231 -0.0746626780 -0.0306747037  0.0146172136 -0.0387641465  0.0018743851 -0.0020136724  0.0056635945 -0.0304764212 -0.0019150317 -0.0166687767 -0.0130553521 -0.0425008613 -0.0301432647  0.0057279948 -0.0140155616 -0.0061239956  0.0537884733  0.0647515478  0.0384841036 -0.0525531701 -0.0294405936  0.0412379102 -0.0041376335  0.0065220705  0.0064175128 -0.0106085862 -0.0108862497 -0.0092353138 -0.0075077316  0.0372619547  0.0262727866 -0.0258570376 -0.0300148066 -0.0217364438 -0.0613498496 -0.0172470884 -0.1030497062  0.0404165127 -0.1180383825 -0.0897312755 -0.0018259993 -0.2161387466  0.1668371073 -0.0735576593 -0.2328019022  0.1798248208 -0.0140469614 -0.1974754111 -0.1581243808  0.0642106825 -0.1681304752 -0.1571413050 -0.0638814956  0.2338881331  0.1895670380  0.0470176245 -0.1790875956 -0.1524706815
  0.0000000000  0.0000000000  0.0000000000  0.0000000000  0.0000000000  0.0000000000 -0.0342108000  0.0333942738 -0.0309213500 -0.0056854885  0.0113727858 -0.0368821600 -0.0080837341  0.0132563649 -0.0110228189  0.0874228029  0.0354687228  0.0520977103  0.0135683470 -0.1735212106  0.1319661599  0.1002434689 -0.0233176257 -0.0559928077  0.1085731910  0.1354646162 -0.0240125661  0.1281002409 -0.1009507378 -0.1413439862 -0.0573216782 -0.0657933942  0.0970834210  0.0948875073 -0.1017717634  0.0938483781 -0.0302208019 -0.0608378153  0.0541351679 -0.0966005782  0.2170588727  0.2039949377  0.1832572119 -0.0774548853  0.0431123050  0.0423000257  0.2709213455  0.0300566366  0.0212256747 -0.0460846878 -0.0387482091  0.0369822338 -0.0129468802  0.0193710027 -0.0628996735  0.0170453992 -0.1068450924  0.0413942997 -0.0749762506 -0.0625581004 -0.1245236774 -0.0035916651  0.1766979022  0.0950364673 -0.1296350387  0.1165239494  0.0976754739 -0.1099795581  0.1324144008  0.0965446542 -0.0372691610 -0.0828158749  0.0559518292 -0.0901755638 -0.0842318845 -0.0360716218 -0.0243134732  0.0289839660  0.0655027903 -0.0446163608 -0.0589445648  0.0005053024 -0.0120005685 -0.0053390370 -0.0231528354 -0.0188138079 -0.0114215222  0.0104007684 -0.0031157449 -0.0071567795  0.0138760149 -0.0087117491 -0.0092849681 -0.0505812617  0.0058668390  0.0616058012  0.0006016693 -0.0637259148  0.0035174192 -0.0171976183 -0.0005935146 -0.0315687800 -0.0265981143  0.0301880219  0.0524158953  0.0182237404 -0.0076231113 -0.0550543562  0.0395474988  0.0911424806  0.0739597250 -0.0475997835  0.1032746396 -0.0762416319 -0.0089708155  0.0560444628  0.0422607747  0.0260129631  0.0295150855 -0.0311264972 -0.0933802768  0.0189117064 -0.0695116248  0.1092489885 -0.1364665585 -0.1166931411 -0.0495939206  0.0289089656 -0.0508751339 -0.1297535414 -0.1894194529  0.0202330501 -0.2353774000  0.0051345933 -0.1515919373  0.0182939933  0.0475106935  0.0401870322 -0.0480012108 -0.0720159078 -0.0407902228  0.0421106268  0.0342658210  0.0229013041 -0.0524942363 -0.0264940714  0.0396376190 -0.0622916478  0.1082091598  0.0913086179 -0.0853602950 -0.0828162348 -0.0824650823  0.0043706325 -0.0443972413 -0.0295130949  0.0415355782  0.0516801129  0.0334188499 -0.0000394410 -0.0000645397  0.0002509879 -0.0000645441 -0.0001649459 -0.0002509993  0.0002507634 -0.0003116631  0.0006161309  0.0003546171  0.0001790993  0.0001611796  0.0003573833  0.0014438294  0.0008398148 -0.0006510387  0.0012269604  0.0009836839  0.0006386759 -0.0013094691 -0.0007528515 -0.0004246406  0.0010526836  0.0006637068
  0.0000000000  0.0000000000  0.0000000000  0.0000000000  0.0000000000  0.0000000000  0.0617218826 -0.0013866531  0.0124757611 -0.0295347104 -0.0189065471  0.0811808413  0.0352746385 -0.0353943337 -0.0512216344 -0.0328556285 -0.0046459387 -0.0218224435 -0.0752772872 -0.0041864096  0.0097651177  0.0421159006  0.0460610043  0.1453245036 -0.0869064614  0.0477276109  0.0285380366 -0.0313231187  0.0569983089  0.0709903971 -0.0277666913  0.0384933201  0.0086101924  0.0770713627 -0.1066485582  0.0944765653  0.0105622428  0.0141068013 -0.0280643418  0.0312919788 -0.1055188919 -0.0720381306 -0.1178545773  0.0612317005  0.0346559908 -0.0103797175 -0.1582189926  0.0300600823 -0.0082211182  0.0158205144  0.0135287276  0.1898774059 -0.1669894334  0.1738298436 -0.0407329887  0.0381431772 -0.1280180595  0.1156855566 -0.2267026853 -0.1686917194  0.0547065782 -0.0017288928 -0.0779586232 -0.0393355195  0.0572774103 -0.0486985970 -0.0439211863  0.0466513735 -0.0560453042 -0.0745888592  0.0292992385  0.0634222640 -0.0249014471  0.0385174254  0.0348462930  0.0142130916  0.0095664905 -0.0117973952 -0.0315896519  0.0165685089  0.0223865715 -0.0021153653  0.0090977113 -0.0008294575  0.0098191410  0.0078592549  0.0047922032 -0.0076769106  0.0025311412  0.0032232824 -0.0056622937 -0.0035377333  0.0063872560 -0.2564806488  0.0481525681  0.3709748800  0.0508295096 -0.3741901304 -0.0513706112 -0.0347096569  0.0676915131 -0.2669966905 -0.0109442974 -0.0825681810 -0.0273479831 -0.0568379257 -0.0285542763  0.0449913672  0.0485101625  0.0989640080  0.1146686247 -0.0288044127  0.0626142441 -0.0461653024 -0.0033090257  0.0183134150  0.0157662564  0.0061689830  0.0084917704 -0.0036826322 -0.0641838194  0.0074412307 -0.0584224777  0.0312844162 -0.0412084487 -0.0345517743  0.0030033067 -0.0034343518  0.0148503733 -0.0027690222 -0.0004169049 -0.0005870818 -0.0005384511  0.0020302331  0.0028470821  0.0424330521  0.1105647852  0.0973463443 -0.0825743566 -0.0821084669 -0.0530729620 -0.0420823930 -0.0773159549 -0.0508115895  0.0310442516  0.0202910714 -0.0375070825 -0.0097437158  0.0169723468  0.0109831431  0.0113187355  0.0115408336  0.0092398796  0.0180009472 -0.0839834281 -0.0662393970  0.0664379091  0.0815585960  0.0560563836 -0.0007565496 -0.0001147373 -0.0011975709  0.0004661517 -0.0009825038 -0.0004482130 -0.0000823937 -0.0000107470 -0.0001361219 -0.0002865593  0.0002901409 -0.0003402680 -0.0000821982 -0.0001429534  0.0000500315  0.0003970620 -0.0002933258 -0.0001645435  0.0000356802 -0.0006957670 -0.0007028992  0.0000392525  0.0008243048  0.0008920790
  0.0000000000  0.0000000000  0.0000000000  0.0000000000  0.0000000000  0.0000000000  0.0122140497 -0.0052748480 -0.0300251492 -0.0127376342 -0.0881273363 -0.0366615004  0.0152018467 -0.0269928648  0.0205672012  0.0751487804  0.0414057393  0.0622403158 -0.0500424970 -0.0931171000  0.0486570071  0.0426925286 -0.1114326651 -0.1617259861 -0.0922779321 -0.0263815464  0.1837446708  0.1235435235 -0.1261071466 -0.0293989944 -0.0077140780 -0.0079833740 -0.1338404319 -0.0400106593  0.0550649155 -0.0747947618  0.0003196856 -0.0884835282  0.0467082212 -0.1631039192  0.1842938185  0.1690671788  0.0038018163 -0.0194916561  0.2980986562 -0.0256991483  0.0453130095  0.2138989867  0.0257337433 -0.0394713397 -0.0384511181  0.0465928348 -0.0628540108  0.0645995267  0.0541823572 -0.0067664763  0.0517587084  0.0044412395 -0.0217754272 -0.0060690913 -0.1215269402 -0.0136303228  0.1586227483  0.0857265736 -0.1239350209  0.1231593326  0.0953495672 -0.0858771965  0.1275751175 -0.1523791125  0.0471291027  0.1005226063  0.0539286953 -0.0846528355 -0.0695602769 -0.0349124326 -0.0229459014  0.0250449686  0.0610425003 -0.0411010453 -0.0534042495  0.0002950213 -0.0110810689 -0.0069057901 -0.0223520510 -0.0135435215 -0.0095906871  0.0090613242 -0.0035975612 -0.0077320213  0.0127830079 -0.0086761778 -0.0087739876 -0.0690151887  0.0019922228  0.0973415309  0.0086406771 -0.1009745050 -0.0259326357  0.0016911114  0.0311507009 -0.0739593346  0.0258013376 -0.0684032292 -0.0593873534 -0.0504959235  0.0059758000  0.0796025512 -0.0291031866 -0.0502213669 -0.0271988295  0.0414462811 -0.0739014593  0.0671661927  0.0062896748 -0.0495671072 -0.0402535050 -0.0274001777 -0.0291745544  0.0285637297  0.0702910992 -0.0127980483  0.0505670123 -0.1079034889  0.1171737375  0.1169389615  0.0555981486 -0.0339653590  0.0599057020  0.1453195711  0.1966191449 -0.0135709482  0.2524089001 -0.0071860437  0.1594818312 -0.0024706214  0.0023281431 -0.0001275536  0.0140577919  0.0363283350  0.0227541068 -0.0690150304 -0.0695430811 -0.0451556650  0.0760588993  0.0395045356 -0.0540635682  0.0639870985 -0.1093005884 -0.0905783722  0.0914453999  0.0941060211  0.0968507784  0.0026514234  0.0084134896  0.0029502220 -0.0148150145 -0.0173020883 -0.0147696104 -0.0005342459 -0.0003226986 -0.0006202987 -0.0001219166 -0.0001685317 -0.0002223136  0.0003761451  0.0007307963 -0.0002650796  0.0003152152  0.0001110416  0.0001826702  0.0002394468 -0.0012937283 -0.0013544248  0.0002969022 -0.0013807776 -0.0014522751  0.0001248808  0.0008920089  0.0010204527 -0.0000820734 -0.0005423997 -0.0007136632
  0.0000000000  0.0000000000  0.0000000000  0.0000000000  0.0000000000  0.0000000000  0.0477166573  0.0521525633 -0.0268359661 -0.0339135255 -0.0189454562  0.0691540500  0.0402062697 -0.0229322440 -0.0166136485  0.0320557396 -0.0716111358  0.0427843498  0.0626752548  0.1207258454  0.0004490253  0.1014298101 -0.0995553193 -0.0166215938 -0.1029732821 -0.1428702965 -0.0696354510  0.0152574662  0.1320734163 -0.1477905259  0.0285341095  0.1047416756 -0.0623637447  0.0280848396  0.0412000825  0.0349439609  0.0044882171 -0.0503213390 -0.0508398926 -0.1306467716 -0.1645961438  0.1724462604 -0.2137477092 -0.0447298633 -0.0911599428  0.2842108128  0.1029649623  0.0324358763  0.0169951965  0.0385475140 -0.0317044911  0.0871985567 -0.0386981239 -0.1302686094  0.0382542263 -0.0099598720 -0.0183231487 -0.0466258565 -0.0657099895  0.0472366127  0.1082307996  0.0810155920  0.1338900283  0.0315000985  0.1371233571  0.0985828362 -0.0854565848  0.1143193600  0.0993654183 -0.1140159753 -0.1086485185 -0.1212037794  0.0246056818  0.0891490621 -0.0745929225  0.0083780721 -0.0361559940 -0.0261456669 -0.0029065122  0.0695509758 -0.0503307898  0.0126294213 -0.0039761298 -0.0195987149  0.0040706536  0.0171451492 -0.0096566348 -0.0096170169 -0.0061543993 -0.0062119689  0.0112728474  0.0048894449  0.0095533945 -0.1182058256  0.0360949626  0.1780016616 -0.0086325281  0.1837185206 -0.0370402752 -0.0243088077  0.0382449630  0.1406748181  0.0877279627 -0.0058019961  0.0712689416 -0.0518925694  0.0758239120 -0.0354385324 -0.0272926063 -0.0022879496 -0.0012830466  0.0307644399  0.0599445136  0.0468800964 -0.0408810817  0.0184072375 -0.0311541227 -0.0328020704  0.0031759006 -0.0279284219  0.0308744860  0.0428359300 -0.0318072712 -0.0494052578 -0.1304489841  0.0954530104 -0.0541048444 -0.0626935692  0.0195357089  0.1275609762 -0.1052540165  0.1564989837  0.1124421174 -0.1949501128 -0.1673471702  0.0275264517  0.0032112319 -0.0227096401 -0.0061232343 -0.0182495286  0.0039176173 -0.0703702501 -0.0025587721  0.1011234878  0.0701107628 -0.0457712651  0.0633511648  0.1123602789  0.0030045833  0.0831332772 -0.1238689527  0.0363211071  0.0885365003  0.0120610094 -0.0050140525  0.0136760422  0.0018782068 -0.0016388670  0.0027503957 -0.0006167134 -0.0006525684  0.0006597397  0.0004948380 -0.0002438330  0.0000717141 -0.0004549565 -0.0000644820 -0.0005803093  0.0000286559 -0.0003725266  0.0003259409  0.0013294659  0.0008434251 -0.0006932939  0.0017885677 -0.0005043773  0.0007440227  0.0008242131 -0.0004210282  0.0003425296  0.0005816505 -0.0003247261  0.0001391643
  0.0000000000  0.0000000000  0.0000000000  0.0000000000  0.0000000000  0.0000000000  0.0351129369 -0.0044857491  0.0053788196 -0.0005333692 -0.0270596106  0.0475597273  0.0234337261 -0.0198104745 -0.0494935915 -0.0017939255  0.0232180446 -0.0082552908  0.0511501485 -0.0987349099 -0.0422871506 -0.1108039537 -0.0985216743 -0.0237002458  0.1167699982 -0.0172275670  0.0011573713 -0.0282138719 -0.0287942896  0.0205822156 -0.0549079486 -0.0706099980 -0.0020062119 -0.0688076516 -0.1779379577 -0.1352822109  0.0022020447  0.0198782435  0.0052678287  0.0279601086  0.0180120064 -0.0474400833  0.0078954159 -0.0357498915 -0.0053822468 -0.0184282554 -0.0211828182  0.0292021088 -0.0038374101 -0.0109770919  0.0087752710  0.1738155317 -0.0513046244 -0.1990564236 -0.0801131419  0.1478923340  0.0852621210 -0.1580262326 -0.2011531753  0.1734930580 -0.0190638925 -0.0166587705 -0.0221749588 -0.0078476067 -0.0248747436 -0.0194126336  0.0141035669 -0.0224861596 -0.0191596111  0.0026591590  0.0011822472  0.0011932353 -0.0037654149 -0.0166874875  0.0154728126 -0.0018950789  0.0081989187  0.0055067576  0.0042448864 -0.0115540148  0.0122418439  0.0007720769 -0.0017448525  0.0047193273  0.0019002739 -0.0036334724  0.0019752921 -0.0007098733 -0.0006938154  0.0010315789 -0.0016492117 -0.0076769460  0.0003686821 -0.2342225035  0.0667929894  0.3290934444 -0.0303089201  0.3387951430 -0.0386664336 -0.0045928881  0.0656788522  0.2324165145  0.0415575973  0.0332355638 -0.0087059590 -0.0338620756 -0.0091514353 -0.0265835251  0.1484850520  0.0265821319 -0.1373562859 -0.0559191467 -0.1133944237 -0.0848710887  0.0466403020 -0.0219075355  0.0381056904  0.0330028043 -0.0047566819  0.0222752585 -0.0733183745 -0.0837487407  0.0907937631  0.0502392196  0.1425151354 -0.1019190215  0.0300497652  0.0216311841 -0.0112804806 -0.0838837923  0.0670263921 -0.1002191128 -0.0738619634  0.1232315663  0.1031592322  0.1273276435  0.0179440530 -0.0994433252 -0.0959474637  0.1191352106 -0.0512194656 -0.0063361224 -0.0014700870  0.0473427190 -0.0088970991  0.0015314380  0.0049243350 -0.0948648047 -0.0026686377 -0.0660694046  0.0601845499 -0.0170550647 -0.0448689377  0.0963225564  0.0017270452  0.0718151457  0.0784224483 -0.0876338582  0.0781109449 -0.0007027664 -0.0005557588  0.0004732915  0.0009466466 -0.0002689335  0.0004517987  0.0002543457  0.0000752290  0.0002471688  0.0003187972 -0.0000859677  0.0001683431 -0.0007254881 -0.0004360079  0.0004931679 -0.0006259987 -0.0000250400 -0.0003970506 -0.0013380083  0.0003282593 -0.0009027081 -0.0014951630  0.0001177578 -0.0011382928
  0.0000000000  0.0000000000  0.0000000000  0.0000000000  0.0000000000  0.0000000000  0.0025836153  0.0003028699  0.0357608343 -0.0811596593 -0.0219057850 -0.0475344609  0.0236782550 -0.0073466000  0.0210943415 -0.0253382265  0.1001740484 -0.0720543525  0.0424195195 -0.1244652397 -0.0179090179 -0.0883706039  0.1859890905  0.1021970423 -0.0110554575 -0.0645696637 -0.1738186843 -0.0161364823 -0.2064892374  0.0587359503 -0.0166414747  0.1108908372  0.0341391197  0.0124051532  0.0474463787  0.0615777028  0.0469748494  0.0872951663  0.0577008570  0.2475599290  0.1499889901 -0.2075248180  0.0451228282 -0.2961690727  0.0513355228 -0.1049557428 -0.0040989376  0.2135716474 -0.0296466580 -0.0480011819  0.0457076775  0.0414995064 -0.0203757355 -0.0761031350  0.0457120555 -0.0304758514 -0.0206532434 -0.0092561617 -0.0206658239  0.0077061778 -0.1449934997 -0.1121218123 -0.1569698990 -0.0372669927 -0.1779222017 -0.1455300531  0.1137771775 -0.1281139440 -0.1359667998 -0.1024256988 -0.0844865382 -0.0800458082 -0.0329691282 -0.1161512760  0.0860597100 -0.0119402994  0.0488027771  0.0315871011  0.0058819535 -0.0880523338  0.0648661740 -0.0138565842  0.0029813128  0.0276136264 -0.0013060411 -0.0174126441  0.0113116093  0.0095495628  0.0071822739  0.0092038691 -0.0139148199 -0.0118840676 -0.0108664203 -0.0618732982  0.0271904356  0.0807115650 -0.0132652457  0.0883360569 -0.0219116702 -0.0174488607  0.0201089791  0.0627979186  0.0606717017 -0.0113848879  0.0491013002 -0.0398029447  0.0630631993 -0.0149609975 -0.0432967391 -0.0133085312  0.0196352993  0.0349302658  0.0564022819  0.0543335032 -0.0373086330  0.0156358675 -0.0316406243 -0.0325260613  0.0027565097 -0.0223398660  0.0366529838  0.0427769957 -0.0404272892 -0.0525302892 -0.1155523097  0.0954125589 -0.0472871712 -0.0508255529  0.0181396216  0.1175684913 -0.0829606665  0.1348807610  0.1003030954 -0.1686167567 -0.1415205297  0.0041850358 -0.0025482679 -0.0015867666  0.0097550405 -0.0294528900  0.0137260718 -0.0574486073 -0.0023511736  0.0683973384  0.0601804647 -0.0375791337  0.0437656539  0.1026102544  0.0020093644  0.0723237805 -0.1011419301  0.0327579976  0.0787993482 -0.0044206004 -0.0032885689 -0.0013686917 -0.0107002203  0.0105322167 -0.0131014579 -0.0005306604 -0.0005342455  0.0001219084  0.0001290882  0.0001613601  0.0002402422 -0.0004262978 -0.0006555673 -0.0000608967  0.0001862635  0.0003689446 -0.0002471420  0.0011043144  0.0001608226 -0.0010685304  0.0013450029  0.0000178857  0.0010051461  0.0006707881  0.0002426264  0.0008420519  0.0004674614  0.0002176736  0.0006779800
  0.0000000000  0.0000000000  0.0000000000  0.0000000000  0.0000000000  0.0000000000  0.0547878249  0.0853225896 -0.0767609222 -0.0327210480  0.0254637977  0.1299164421  0.0098592680 -0.1873828412  0.0695877485  0.0475789129 -0.1655235929  0.1307155140  0.1134225182  0.0590545537 -0.1061404900  0.0546950471 -0.1493003482 -0.0323227126 -0.0319348272 -0.0308838666 -0.0082150859 -0.0002420989  0.1395398893 -0.1217099479 -0.0735223325  0.0900619384  0.0203692243  0.0012982212 -0.0026445741  0.0213574569  0.1096258683  0.1159746388  0.1023566004  0.0425643587  0.0384145517 -0.0228425022 -0.0753684699 -0.0764727521 -0.0030030955  0.0901865435  0.0528982170  0.0382974506 -0.0642817071 -0.1028195964  0.0894788277 -0.0320355765 -0.0098576295 -0.0117211859  0.1511907320 -0.1793356777 -0.1173513270  0.1031731000  0.1159772645 -0.1140274084 -0.0457115367 -0.0238082967 -0.0408055122 -0.0312696861 -0.0869555163 -0.0798051015  0.0740818406 -0.0560141231 -0.0773619807 -0.1750604573 -0.1516410366 -0.1502517907  0.0111496838  0.0165454216 -0.0211665253 -0.0223086681  0.1123141020  0.0823343210  0.0031000530 -0.1152632843  0.0782766169 -0.1201465850  0.0089797009  0.1195424506 -0.0214330074 -0.0906926452  0.0860500903 -0.0287180346 -0.0233152753 -0.0298444702  0.0259569919  0.0189342118  0.0242050608 -0.0157383279 -0.0570928564 -0.0094197910  0.0017916283 -0.0419299079  0.1892509649  0.2585348512 -0.0512477058 -0.0448438606 -0.0200440336  0.0714985089 -0.1159600610 -0.0131810843 -0.1352135505 -0.0272711294  0.1444210899  0.0197059969 -0.0918057865 -0.0294689013 -0.0682924990 -0.0485612776 -0.0017871603 -0.0001135772 -0.0015312361 -0.0181973890  0.0045858533 -0.0114599601 -0.0485625719 -0.0629094673  0.0550805933  0.0230972751  0.0590550337 -0.0445672963  0.0759579877  0.1005226415 -0.0186658091 -0.0272592997  0.0272502705 -0.0323925329 -0.0131365990  0.0218447776  0.0140716687  0.0553842572  0.0100496326 -0.0380992763 -0.0669014301  0.1031594705 -0.0458713923  0.0484418190  0.0024513838 -0.0367622891 -0.0550522724  0.0329642001 -0.0434275758 -0.0855010674 -0.0003051508 -0.0602789907  0.0800606033 -0.0224190374 -0.0570719477 -0.0482799474  0.0038696873 -0.0359267955 -0.0288942236  0.0279554206 -0.0249484405  0.0232808921  0.0237057340 -0.0194040562 -0.0400555020  0.0096396042 -0.0268170481 -0.0648190941 -0.0336398721 -0.0460104489  0.0830371568  0.0165231847  0.0537907497 -0.0630772527 -0.0313302184  0.0443037049 -0.0702319146  0.0111396448 -0.0385140205 -0.0793409759  0.0185925677 -0.0574321936 -0.0726470801  0.0114890562 -0.0524193704
  0.0000000000  0.0000000000  0.0000000000  0.0000000000  0.0000000000  0.0000000000  0.0347948461 -0.0199412891  0.0124429498 -0.0379707030 -0.0276984647  0.0643493132  0.0259510076 -0.0005171712 -0.0836035413  0.0071764666  0.0500571468 -0.0165822711  0.0960679655 -0.1185170480 -0.1102782393 -0.1271395135 -0.1354848829 -0.0661396732  0.1794200978  0.0500509855  0.0677075914 -0.0326951232 -0.0083930734  0.0503511462 -0.0681573008 -0.1140905731 -0.0251994631 -0.0861567557 -0.2215775302 -0.1839710944 -0.0298820344 -0.0168654275 -0.0231387587 -0.0197564181 -0.0111056892 -0.0113441053  0.0433948877  0.0735216959 -0.0023168127 -0.0612645791 -0.0433624976 -0.0600800925  0.0131281135  0.0182121125 -0.0163617959  0.0965901212 -0.0378447921 -0.1449566522  0.0394967242 -0.0086934837 -0.0119597880 -0.0471398906 -0.0688979491  0.0677828464  0.0124656973  0.0054766347  0.0082636772  0.0000535826  0.0191464016  0.0111261371 -0.0180273981  0.0182724016  0.0111842972 -0.0213127483 -0.0224328572 -0.0304383507 -0.0041322394 -0.0026068645 -0.0001814533  0.0039065037 -0.0209912618 -0.0159129496 -0.0036769925  0.0203839000 -0.0148488386  0.0214388714 -0.0004735332 -0.0221527453  0.0029710867  0.0162842897 -0.0152244704  0.0052720103  0.0043294275  0.0044296667 -0.0046160398 -0.0022661183 -0.0038470628  0.0133623043 -0.0111194779 -0.0203683678  0.0065894202 -0.0165381463  0.0274448037  0.0401832549 -0.0056996294 -0.0009534205 -0.0993060819  0.0215262062 -0.0849689271  0.0636313254 -0.1081781836  0.0286756720  0.0510425279  0.0094097281 -0.0376063402 -0.0480199189 -0.0946192247 -0.0751196843  0.0271280916 -0.0153095378  0.0240494133  0.0314240105 -0.0019776907  0.0218566592  0.0470465170  0.0450838261 -0.0428166116 -0.0202617747 -0.0612935975  0.0476782503 -0.0469125648 -0.0481311840  0.0223514147  0.1607858940 -0.1159038326  0.1930461376  0.0909285920 -0.1522235438 -0.1282230265 -0.2077377133 -0.0283580879  0.1429012155  0.0808773848 -0.0326959345  0.0180817434  0.1724115800  0.0135619398 -0.2621517026 -0.2003238384  0.1265722309 -0.1722092307  0.1021072138  0.0050225774  0.0657688153 -0.0594050193  0.0155816115  0.0454726097 -0.2304847108 -0.0011029404 -0.1627082155 -0.1795848173  0.1939804940 -0.1729086106  0.0026985123  0.0027682137 -0.0023101647 -0.0049492627  0.0012447836 -0.0031932170 -0.0093119828 -0.0047687437 -0.0064232245  0.0125938472  0.0026858879  0.0080405947 -0.0118968740 -0.0058524980  0.0081349171 -0.0154543989  0.0026358969 -0.0082849350 -0.0199004779  0.0046076802 -0.0141334459 -0.0182872970  0.0030423866 -0.0129784931
  0.0000000000  0.0000000000  0.0000000000  0.0000000000  0.0000000000  0.0000000000 -0.0036345359 -0.0650630401  0.0971085235 -0.1492309707 -0.0647588184 -0.0637411851  0.0558675328  0.1816394325 -0.1354542184 -0.0199460120  0.2405338284 -0.1713121147  0.0781189523 -0.1186887353 -0.0492810759 -0.0839312722  0.1501435109  0.0310100776  0.0517821182 -0.0299865323 -0.0966659601 -0.0035491030 -0.1734064113  0.0997648276  0.0589110670  0.0633976906 -0.0921069684  0.0265526809  0.0532844916  0.0276056147 -0.1077353643 -0.1419542507 -0.1414056813 -0.0101620079 -0.0924591974  0.0459054210 -0.0382580173 -0.1094162085 -0.0290623713  0.0287204629  0.0312657193  0.0852757418  0.0788324098  0.1403107687 -0.1160472480 -0.0453569848  0.0033751109  0.0151910462  0.1177496670 -0.1348071328 -0.0846620417  0.0866323224  0.0916973743 -0.1036035571  0.0503762229  0.0205924031  0.0718322329  0.0573898008  0.1094213044  0.0756627465 -0.0813844102  0.0994550608  0.0920287307 -0.1238258128 -0.1130150215 -0.1253146097 -0.0099003486 -0.0258937803  0.0066752126  0.0203132164 -0.1481023346 -0.0999344122  0.0029644589  0.1494509157 -0.1049232362  0.1541047811 -0.0136104493 -0.1523655820  0.0199268724  0.1100987782 -0.1073242309  0.0378377501  0.0313556406  0.0356545031 -0.0333450505 -0.0224157119 -0.0303364107 -0.0142649418 -0.0444444502 -0.0031978389  0.0073701929 -0.0290838060  0.1448783466  0.1957083920 -0.0417537633 -0.0316894578  0.0004662628  0.0538076131 -0.0785629652 -0.0161138281 -0.0900526163 -0.0275011416  0.1047446998  0.0156909641 -0.0670910342 -0.0169982265 -0.0361242378 -0.0305314222 -0.0060496212  0.0030866273 -0.0028456304 -0.0184064399  0.0035240059 -0.0112240491 -0.0465153234 -0.0545106270  0.0479710807  0.0211658057  0.0538030188 -0.0415283552  0.0657535553  0.0845119389 -0.0185006834 -0.0452542872  0.0354179479 -0.0520835634 -0.0238754618  0.0368998129  0.0276420597  0.0718854191  0.0113082340 -0.0508942853 -0.0644000459  0.0837368950 -0.0386859004  0.0132751624 -0.0011553012  0.0096671122 -0.0148974016  0.0078070753 -0.0082889179 -0.0809180981 -0.0011753415 -0.0561540873  0.0695704097 -0.0197566408 -0.0515425044 -0.0042599103  0.0035227598 -0.0041821833  0.0040122591 -0.0059067449  0.0059934438  0.0177743338  0.0181029226 -0.0148700259 -0.0305984600  0.0073857160 -0.0204339334 -0.0492891740 -0.0256510657 -0.0349248323  0.0630554498  0.0125871983  0.0407533813 -0.0475279456 -0.0236779697  0.0333336418 -0.0526151582  0.0083646679 -0.0287820365 -0.0590837757  0.0139188275 -0.0427009086 -0.0540889091  0.0085953204 -0.0389519955
  0.0000000000  0.0000000000  0.0000000000  0.0000000000  0.0000000000  0.0000000000 -0.0014806775  0.0421889608 -0.0200686437  0.0040326108 -0.0002727015  0.0568915566 -0.0003711011 -0.0776743369  0.0348784640  0.0178922651 -0.0831170473  0.0624956464  0.0310117588  0.0292446818 -0.0301899999  0.0255454044 -0.0567205706 -0.0116778687 -0.0174566783 -0.0120022894  0.0044452504  0.0011615517  0.0681394203 -0.0562405947 -0.0302529428  0.0304960686  0.0189310563 -0.0009927412 -0.0047971885  0.0094936981  0.0873340441  0.0985185228  0.0891869487  0.0414977942  0.0610411615 -0.0472409458 -0.0191147271 -0.0319084254  0.0208026684  0.0109326945  0.0122001637  0.0186662134 -0.0659637519 -0.1121933432  0.0930077325 -0.0091857762 -0.0017747129 -0.0067075372  0.0462634940 -0.0513382811 -0.0313041561  0.0294369700  0.0315490097 -0.0353868433 -0.0959020028 -0.1041704981 -0.0874426891  0.0564186513  0.0210807061  0.0213855412 -0.0456598712  0.0396435272  0.0367977022 -0.0467871071 -0.0490146979 -0.0545111895 -0.0490088293 -0.1340432288  0.0937581388  0.0253048456 -0.1820426657 -0.1288595984  0.0011364872  0.1585564099 -0.1132416371  0.1895805297 -0.0151004679 -0.1839489872  0.0273022593  0.1356145233 -0.1343399397  0.0537045195  0.0438439427  0.0517577718 -0.0513103706 -0.0352949269 -0.0464296605 -0.0074242476 -0.0151742388 -0.0021428795  0.0043665334 -0.0094118147  0.0586966104  0.0801841423 -0.0170820444 -0.0106832447 -0.0004259844  0.0220555903 -0.0330179779 -0.0050185898 -0.0377643541 -0.0122728884  0.0439878378  0.0067283793 -0.0289709953 -0.0067549828 -0.0150027715 -0.0145247149 -0.0046893841  0.0018790559 -0.0016686767 -0.0099760775  0.0025387386 -0.0057120631 -0.0241645985 -0.0291972286  0.0263558822  0.0120357529  0.0291451094 -0.0241368143  0.0262877577  0.0332420539 -0.0068099176 -0.0060444724  0.0050266486 -0.0038626207 -0.0048025349  0.0052039909  0.0037666574  0.0061292276  0.0015096997 -0.0048885964 -0.0185017180  0.0316743483 -0.0139360156  0.0258495981  0.0012388582 -0.0256880177 -0.0275648333  0.0159230480 -0.0215081223 -0.0231439224  0.0006291890 -0.0167885196  0.0226413128 -0.0064372238 -0.0170511723 -0.0243098521  0.0014859036 -0.0177320575 -0.0150982496  0.0160616603 -0.0142010172 -0.0791519736 -0.0805745881  0.0661526593  0.1359245012 -0.0329207648  0.0909991338  0.2178936120  0.1133801485  0.1546602194 -0.2780951544 -0.0555924331 -0.1800189227  0.2079700049  0.1035675200 -0.1460395828  0.2282631705 -0.0363605496  0.1251184573  0.2540777198 -0.0599561971  0.1839309792  0.2323205215 -0.0370511205  0.1676006729
  0.0000000000  0.0000000000  0.0000000000  0.0000000000  0.0000000000  0.0000000000  0.0140319560 -0.0124052885  0.0024484733 -0.0254017080 -0.0051835040  0.0251887833  0.0076633580  0.0007881733 -0.0341058116  0.0045173386  0.0247694843 -0.0069268793  0.0454656413 -0.0465565775 -0.0597650074 -0.0483933655 -0.0511753961 -0.0339129313  0.0794372916  0.0454946355  0.0454761165 -0.0123205363 -0.0006855553  0.0312358004 -0.0275689550 -0.0459964033 -0.0129239599 -0.0248335931 -0.0612402974 -0.0536672947 -0.0220582178 -0.0199952025 -0.0188061236 -0.0168071911 -0.0085425256  0.0054354209  0.0313140991  0.0547949289  0.0029696604 -0.0406635957 -0.0206992124 -0.0460974955  0.0130317745  0.0213076616 -0.0187805791 -0.0231097172  0.0052194601  0.0270591776  0.0045462885 -0.0132286489 -0.0072576718  0.0165846304  0.0241869211 -0.0176053477  0.0200405242  0.0208446269  0.0148049869 -0.0115065215 -0.0028589272 -0.0023702510  0.0077380727 -0.0079137708 -0.0065306447  0.0388121425  0.0367170428  0.0380216464  0.0097556248  0.0261602571 -0.0167945235 -0.0038785389  0.0343213018  0.0252135845  0.0000177215 -0.0301367204  0.0228141641 -0.0373287345  0.0031967259  0.0349949486 -0.0051124602 -0.0280855447  0.0266292280 -0.0103545057 -0.0080511401 -0.0113216354  0.0100208993  0.0077037398  0.0094344681  0.0206252580 -0.0261991989 -0.0421519986  0.0093451976 -0.0449027535  0.0555422799  0.0696583674 -0.0127092586 -0.0335729081 -0.1971658788  0.0381125363 -0.1613569420  0.1213031402 -0.1997629845  0.0622919821  0.0582873211  0.0159205512 -0.0351589139 -0.0876837316 -0.1601026407 -0.1280303955  0.1071462313 -0.0506638388  0.0847341633  0.1332191971 -0.0170662854  0.0938041701  0.2211701489  0.2694321618 -0.2566985422 -0.1370708494 -0.3436955452  0.2660024858 -0.0418791748 -0.0387337976  0.0096020285 -0.0218041825  0.0019794340 -0.0306804665  0.0500758017 -0.0969205950 -0.0759984852  0.2500574798  0.0260893900 -0.1646108054 -0.1082820770  0.0774754880 -0.0444191910 -0.1515016330 -0.0164451459  0.2471854857  0.1238925378 -0.0848054885  0.1041018777 -0.0679652533 -0.0023170402 -0.0443785421  0.0359363099 -0.0083848542 -0.0274615606  0.0741456564  0.0035758875  0.0490116653  0.0526484447 -0.0602183235  0.0582321282 -0.0131426174 -0.0134331060  0.0109975478  0.0226718801 -0.0055140501  0.0151277234  0.0368986404  0.0191451234  0.0260826230 -0.0472802027 -0.0094894691 -0.0305345317  0.0360967886  0.0179299969 -0.0252529615  0.0403324849 -0.0064297206  0.0220091103  0.0454273944 -0.0106844478  0.0328084095  0.0415178433 -0.0066686847  0.0298933402
  0.0000000000  0.0000000000  0.0000000000  0.0000000000  0.0000000000  0.0000000000  0.0209635999 -0.0405968500  0.0254386499 -0.0577165253 -0.0093784105 -0.0456029002  0.0202716984  0.0835980867 -0.0563994076 -0.0123577050  0.1139794206 -0.0816376959  0.0207180558 -0.0466969132 -0.0077835641 -0.0344391054  0.0653490127  0.0151318923  0.0189049468 -0.0115698665 -0.0428601691 -0.0026958329 -0.0877929796  0.0524532355  0.0313018575  0.0154145751 -0.0423088282  0.0100218360  0.0217627833  0.0047389844 -0.1015381054 -0.1235604882 -0.1174177852 -0.0379482754 -0.0920388247  0.0660639717 -0.0197553122 -0.0271282972 -0.0374818533  0.0337554890  0.0158555976  0.0213862318  0.0832540582  0.1461491708 -0.1196473074 -0.0031579117 -0.0037149816 -0.0054666243  0.0335358126 -0.0391290081 -0.0280674646  0.0203714633  0.0211517449 -0.0202385220  0.1207645024  0.1298310443  0.1181890785 -0.0677968595 -0.0277695170 -0.0356312664  0.0622715315 -0.0424867356 -0.0494141949 -0.0536655616 -0.0380157394 -0.0346500986  0.0637819565  0.1700280016 -0.1269337315 -0.0353645874  0.2319408943  0.1666777845  0.0002219039 -0.2026342720  0.1435424738 -0.2424599566  0.0188318056  0.2358036811 -0.0374334043 -0.1753264157  0.1729998364 -0.0684503836 -0.0557444291 -0.0669788709  0.0656238342  0.0455457590  0.0597449798 -0.0074705171 -0.0112065959  0.0095448761 -0.0050664758 -0.0008091210  0.0337178415  0.0472311827 -0.0076893241 -0.0034063909  0.0293013128  0.0100651723  0.0015299078 -0.0262397858  0.0033914642 -0.0154774405  0.0241687898  0.0011830890 -0.0155310940  0.0081387817  0.0101812468  0.0135781991 -0.0187933554  0.0087727998 -0.0168105155 -0.0278578167  0.0033984478 -0.0202531731 -0.0502655269 -0.0632674577  0.0591508949  0.0293262835  0.0755001556 -0.0558250439  0.0253719707  0.0318281229 -0.0054757531  0.0018689429  0.0051467111 -0.0001237171 -0.0089820710  0.0203584621  0.0135605215 -0.0321836557 -0.0018987618  0.0207027917  0.0028332810  0.0137312413 -0.0041135930  0.0408545219  0.0043259658 -0.0570426051 -0.0382925499  0.0260911270 -0.0319660531 -0.0076012462 -0.0001362467 -0.0060119729  0.0127101386 -0.0039756080 -0.0077757187 -0.0298223083  0.0000259729 -0.0207178951 -0.0201691957  0.0207467216 -0.0198553447 -0.0597963601 -0.0609496523  0.0500059930  0.1027949662 -0.0248247694  0.0687057985  0.1647166685  0.0855990088  0.1167130349 -0.2101533465 -0.0418939640 -0.1358232702  0.1570630727  0.0781274613 -0.1101264968  0.1722681157 -0.0273311107  0.0942567618  0.1916779893 -0.0451203024  0.1385400301  0.1752453337 -0.0278656439  0.1262399384
  0.0000000000  0.0000000000  0.0000000000  0.0000000000  0.0000000000  0.0000000000  0.1410784975  0.0470388912 -0.1388097454 -0.0919770156  0.1070794191  0.1045278718 -0.0061382907 -0.2584996582  0.0954056338  0.0395936785 -0.0906086119  0.0941128527  0.1609381256 -0.0893111346 -0.2072929282 -0.0573742322 -0.0641970233 -0.0213048476  0.0995918411  0.0943449327  0.0009063341 -0.0213753173 -0.0866578104  0.0950403432 -0.0524880194  0.0133299072 -0.0061466700  0.0145809007  0.0487915048  0.0336612233 -0.0910888049 -0.0803298246 -0.0834986285  0.0677978217  0.0087294185 -0.0457823550  0.0842644938 -0.0541735396  0.0093548614 -0.1104130684 -0.0293936762  0.0340630888  0.0813301640  0.1345895463 -0.1098222949 -0.0982461857  0.0391884321  0.1333981360 -0.0093527030 -0.0222168292 -0.0059057217  0.0559722417  0.0761664090 -0.0680311302  0.0794051383  0.0754890957  0.0750932547 -0.0195971364  0.0123807193  0.0042844264  0.0098612406 -0.0079157318  0.0001967018  0.0520809676  0.0530389034  0.0610673504  0.0337205459  0.0882192398 -0.0637717560 -0.0047474871  0.0450058200  0.0355751027  0.0022333143 -0.0182064624  0.0190604217  0.0921211948 -0.0095374824 -0.0987135746  0.0123961973  0.0690018770 -0.0595315456  0.0835225588  0.0671120728  0.0765508281 -0.0819781135 -0.0586945597 -0.0699237352 -0.0704987581  0.0134000005  0.0898895142 -0.0017903710  0.0999491845  0.0007485694  0.0209308188  0.0164637828  0.0701139597 -0.1411933440  0.0129389042 -0.0917989356  0.1009763757 -0.1192224186  0.0515839101 -0.0831172407 -0.0155292849  0.0562929057  0.0056452200  0.0151043794  0.0078159536 -0.0381817617  0.0172169666 -0.0282728225 -0.0179352457  0.0026247539 -0.0113270525 -0.0132109261 -0.0183999209  0.0177172186  0.0238090202  0.0551748566 -0.0418826583 -0.0175469422 -0.0300024539  0.0021950710 -0.0559207656  0.0412022703 -0.0676505045 -0.0575100662  0.1024402837  0.0883612743 -0.1124586667 -0.0193129390  0.0795236491  0.1267523484 -0.1648219916  0.0763907481 -0.0209919631 -0.0001072620 -0.0207398216  0.0745817594 -0.0474699498  0.0554647124  0.2110998316  0.0024455864  0.1484348080 -0.1924968878  0.0562609657  0.1391350235  0.1219690241 -0.0075210995  0.0899572097  0.0826798906 -0.0835902965  0.0720477466 -0.0223780688 -0.0224079263  0.0182489738  0.0364207316 -0.0085242781  0.0252071622  0.0385114161  0.0208126811  0.0290388109 -0.0385773613 -0.0068539881 -0.0268904013  0.0014325213  0.0013862050 -0.0027292829 -0.0210738792  0.0041823339 -0.0096591349 -0.0458685372  0.0097438399 -0.0312098457 -0.0438320346  0.0072971033 -0.0295377157
  0.0000000000  0.0000000000  0.0000000000  0.0000000000  0.0000000000  0.0000000000  0.0168131388 -0.0095341731  0.0244583788 -0.0114372842 -0.0452546329  0.0559992461  0.0301362809  0.0172847523 -0.0805124401  0.0044931546  0.0336086689 -0.0121954557  0.0760070527 -0.0850086808 -0.0708726307 -0.1023938769 -0.1458169490 -0.0562616893  0.1429239916 -0.0078160606  0.0349358944 -0.0313602166  0.0270807759 -0.0062024693 -0.0845065802 -0.0766145480 -0.0342416168 -0.1012688621 -0.2709369972 -0.2140876026  0.0137514210  0.0215870462  0.0078591054 -0.0188548319 -0.0165243895 -0.0084070547 -0.0104399619  0.0361216417 -0.0144476311 -0.0043387822 -0.0139671963 -0.0427885855 -0.0137633448 -0.0241286335  0.0210371811  0.1155753980 -0.0585565733 -0.2124722710  0.1594107410 -0.1337393244 -0.0956569211  0.0068323484 -0.0165594709  0.0129948780 -0.0117811187 -0.0140388179 -0.0107596624  0.0006035095  0.0031078708 -0.0128309934 -0.0057562804  0.0179648600 -0.0073250636 -0.1432284976 -0.1330299223 -0.1444450003 -0.0092078074 -0.0161105607  0.0042845656  0.0007023267 -0.0095280555 -0.0087501570 -0.0049053154  0.0050168800 -0.0056983388 -0.0175717976  0.0034047912  0.0169631779 -0.0034123372 -0.0106655612  0.0109365013 -0.0137316094 -0.0111476810 -0.0130986047  0.0145965047  0.0147013303  0.0112358186  0.1619165813 -0.0322181725 -0.2157325177  0.0119731060 -0.2188098826  0.0006416309 -0.0337893515 -0.0385047978 -0.1483873662  0.1087604171 -0.0344730128  0.0980571960 -0.0669435370  0.1279682190 -0.0273371967 -0.0618778148 -0.0143059124  0.0578819824  0.0436573156  0.0878789914  0.0663762225 -0.0568550818  0.0279299685 -0.0453532769 -0.0691228683  0.0089593371 -0.0474613135 -0.0121284399 -0.0135903286  0.0092356948  0.0182958659  0.0463009603 -0.0362944631 -0.0263932863 -0.0391042477  0.0041853861 -0.0313734681  0.0203034127 -0.0373688501 -0.0365860422  0.0688414322  0.0584999538 -0.0716217073 -0.0135881006  0.0526111497  0.0974034795 -0.1685944416  0.0758160730 -0.1232640756 -0.0061340459  0.1259495556  0.1736164961 -0.1064136366  0.1412346653  0.0343189797 -0.0031653918  0.0262176796 -0.0415884060  0.0113875554  0.0275100666  0.1896129888 -0.0033131578  0.1342066650  0.1374554198 -0.1438921127  0.1279638992  0.0464422929  0.0464223460 -0.0378322669 -0.0741194418  0.0173174294 -0.0514134495 -0.0663843562 -0.0362729614 -0.0504970894  0.0602568171  0.0103191152  0.0424344458  0.0115197206  0.0043736588 -0.0049524079  0.0527277465 -0.0097918935  0.0256429004  0.0912383238 -0.0196891625  0.0625683255  0.0851931701 -0.0140425468  0.0580382090
  0.0000000000  0.0000000000  0.0000000000  0.0000000000  0.0000000000  0.0000000000 -0.1052257256 -0.0339583876  0.1754076239 -0.1603215796 -0.1551795380  0.0439910542  0.0737487123  0.2421567192 -0.2195926026  0.0214107804  0.1600437623 -0.1108852252  0.1190442953 -0.0011225707 -0.0916270097  0.0080725584 -0.0529568223 -0.0770792821  0.0345312024  0.0226330909  0.0928235925  0.0281439997  0.1719621705 -0.0672255113  0.0029187771  0.0108306189 -0.0361065610  0.0367533528  0.0752613335  0.0555989124  0.1155699556  0.0977190110  0.1047065699 -0.0967599093 -0.0004672237  0.0613015172 -0.0781574677  0.1174841593  0.0007690261  0.1000243664  0.0317321050 -0.0954605383 -0.1020543282 -0.1723870291  0.1408362308 -0.0872496618  0.0342583365  0.1299654207 -0.0327151835  0.0018041819  0.0077673805  0.0429158956  0.0667799697 -0.0534746419 -0.1036897653 -0.0984918164 -0.1052224465  0.0315770811 -0.0165405281  0.0008217853 -0.0106052099 -0.0034882416  0.0012522423  0.0684208386  0.0540983097  0.0610207796 -0.0408898431 -0.1144213342  0.0919038192  0.0072282376 -0.0575029152 -0.0455528214  0.0002685295  0.0235742848 -0.0211541802 -0.1154137049  0.0108709288  0.1277798593 -0.0134522568 -0.0899350307  0.0753199929 -0.1101204900 -0.0882180317 -0.0998474834  0.1058845300  0.0715099526  0.0914702810 -0.0770108228  0.0115827895  0.1011559446 -0.0043891749  0.1081629461 -0.0003139604  0.0195611824  0.0191252418  0.0752565751 -0.1251955236  0.0152200709 -0.0839159575  0.0872233792 -0.1104570362  0.0441819212 -0.0558552169 -0.0100268036  0.0360633630 -0.0022836834 -0.0004209091 -0.0032858676 -0.0216430126  0.0097609578 -0.0157160197 -0.0040549251  0.0004944227 -0.0023890146 -0.0088436541 -0.0124647404  0.0124438225  0.0163414370  0.0359432980 -0.0277623838 -0.0100012712 -0.0176267444  0.0010612078 -0.0392184000  0.0285356754 -0.0471702575 -0.0398714196  0.0697645720  0.0599882344 -0.0772291776 -0.0129552039  0.0543209294  0.0843708435 -0.1040050904  0.0481885646  0.0016574895  0.0010480392 -0.0342706502  0.0326641576 -0.0213617456  0.0230604693  0.1588110568  0.0023609034  0.1116537014 -0.1437098090  0.0417733967  0.1038400114  0.0674011194 -0.0053961684  0.0505629989  0.0445654604 -0.0441109457  0.0377808536 -0.0240343513 -0.0240575693  0.0196231235  0.0389335363 -0.0091217742  0.0269498222  0.0394465939  0.0214029706  0.0297849263 -0.0386204682 -0.0068407245 -0.0269567155 -0.0005491883  0.0004697879 -0.0013762202 -0.0239448807  0.0046326882 -0.0112022123 -0.0487157093  0.0103615002 -0.0332444806 -0.0462632938  0.0076604719 -0.0312884414
  0.0000000000  0.0000000000  0.0000000000  0.0000000000  0.0000000000  0.0000000000  0.0427635125  0.0233089419 -0.0522219673 -0.0261889196  0.0417533465  0.0459594411 -0.0092947665 -0.1185501736  0.0514848704  0.0150603995 -0.0514806928  0.0492137934  0.0535131608 -0.0470770953 -0.0819710951 -0.0317653314 -0.0131084878 -0.0013898251  0.0487661743  0.0564477887  0.0026079747 -0.0115565627 -0.0680911829  0.0676144204 -0.0168496885 -0.0139338559  0.0073982405  0.0026258776  0.0157623482  0.0097712062 -0.0504934237 -0.0367537959 -0.0381864241  0.0527307968  0.0309849692 -0.0538447879  0.0715681358 -0.0231465026  0.0209357295 -0.0965915216 -0.0345081061  0.0208163452  0.0285145283  0.0434648892 -0.0357862968  0.0043716379  0.0052773675  0.0030594091 -0.0321360952  0.0406491641  0.0297882520 -0.0254208300 -0.0335812949  0.0266502248 -0.0361010877 -0.0713408764 -0.0207762779  0.0969836551  0.1361414935  0.1186417189 -0.1334538527  0.1215393317  0.1259593891  0.0389072890  0.0157953822  0.0097122848 -0.0489588210 -0.1195258298  0.0935353073  0.0153141138 -0.1067087622 -0.0831632077 -0.0037215139  0.0793444666 -0.0634394949 -0.1418296570  0.0133450890  0.1523114938 -0.0166093149 -0.1050873516  0.0912511056 -0.1347473126 -0.1075990105 -0.1220464020  0.1325316206  0.0917308937  0.1138018621 -0.0203862597  0.0005180538  0.0275792246  0.0027633335  0.0389347122 -0.0145645914 -0.0117524155  0.0120963986  0.0404823409 -0.1256646293 -0.0083223745 -0.0536565441  0.0995784356 -0.0756883150  0.0560580328 -0.2449146722 -0.0459780397  0.1753780598  0.0749171768  0.1585688189  0.1163771882 -0.2198143963  0.1016984547 -0.1692846369 -0.1863730153  0.0220437516 -0.1313408597 -0.0241321460 -0.0214633373  0.0182624164 -0.0162708475 -0.0357090385  0.0263598321  0.0464696290  0.0627955088 -0.0141889767 -0.0339198848  0.0249077261 -0.0412356791  0.0088379736 -0.0236068652 -0.0215116219  0.1555171660  0.0240329191 -0.1081719155 -0.1141593535  0.1514481265 -0.0701689984  0.0305457378 -0.0004610910  0.0031810503 -0.0597153432  0.0345909489 -0.0462635930 -0.0312461357  0.0012579548 -0.0213987802  0.0246298319 -0.0060354881 -0.0167540587 -0.0669923239  0.0022072811 -0.0477533957 -0.0455164702  0.0463542139 -0.0412797821  0.0798907228  0.0798820112 -0.0651012888 -0.1279525956  0.0299078540 -0.0886586943 -0.1195385629 -0.0650276837 -0.0905775567  0.1120229741  0.0194757539  0.0784709695  0.0113518547  0.0034113111 -0.0025962422  0.0814394134 -0.0154054185  0.0389916795  0.1483775212 -0.0318753011  0.1013772675  0.1391430278 -0.0230062922  0.0943678768
  0.0000000000  0.0000000000  0.0000000000  0.0000000000  0.0000000000  0.0000000000  0.0055546270 -0.0064835145  0.0091575154 -0.0129868162 -0.0133815126  0.0215298325  0.0097338629  0.0097444271 -0.0330704574  0.0040412810  0.0160088079 -0.0063004065  0.0287944253 -0.0278234640 -0.0316173741 -0.0313561924 -0.0514715267 -0.0258705165  0.0514754535  0.0150194607  0.0316221366 -0.0067164390  0.0207683784  0.0031793845 -0.0242257754 -0.0401432267 -0.0061133911 -0.0292950498 -0.0773252259 -0.0631149286  0.0037194396  0.0074234362  0.0063204456 -0.0190280866 -0.0032919745  0.0017672703  0.0080899928  0.0423380098 -0.0030458296 -0.0107659845 -0.0141474993 -0.0339611753 -0.0042400631 -0.0089865726  0.0073326042  0.0657116916 -0.0254224566 -0.0935799807  0.0184791216  0.0017982380 -0.0044032483 -0.0354765441 -0.0512880264  0.0489714592  0.0089859106  0.0143858331  0.0036631598 -0.0220797063 -0.0224578623 -0.0238276424  0.0207884609 -0.0182636597 -0.0260085697 -0.0358989695 -0.0301512452 -0.0345969568  0.0071465236  0.0227469480 -0.0187309879 -0.0018632710  0.0197934940  0.0134046017 -0.0021843668 -0.0147278062  0.0111869998  0.0265260173 -0.0015246960 -0.0284667529  0.0036691727  0.0216295003 -0.0179019383  0.0248926937  0.0201213872  0.0229691601 -0.0246674965 -0.0157189259 -0.0215490054  0.0510687537 -0.0078688974 -0.0689223292  0.0066944524 -0.0607507414 -0.0154311482 -0.0295103248 -0.0057845315 -0.0297485573 -0.0370545339 -0.0233548639  0.0097027634  0.0389987392  0.0088407902  0.0268284617 -0.2134872020 -0.0409887621  0.1575985996  0.0790100568  0.1633631452  0.1219300808 -0.2004885963  0.0929972933 -0.1551695273 -0.1807839501  0.0218629626 -0.1270144437 -0.0207437767 -0.0175173386  0.0138130277 -0.0156154558 -0.0323247725  0.0238513197  0.0355915389  0.0483614171 -0.0113139192 -0.0230853676  0.0164786970 -0.0284088200  0.0130185770 -0.0282462722 -0.0254176568  0.1469534776  0.0223147933 -0.1015353875 -0.1052479107  0.1247541414 -0.0584140911 -0.0104293436 -0.0027840310  0.0542585385 -0.0137943329  0.0070548625 -0.0079942289 -0.0796093555 -0.0006245346 -0.0549167561  0.0657518878 -0.0181690878 -0.0473020590 -0.0303371505  0.0030819827 -0.0229143445 -0.0175599463  0.0161156338 -0.0138665558 -0.1533702955 -0.1533336383  0.1249601534  0.2454282968 -0.0573819070  0.1701229181  0.2266036286  0.1233222348  0.1718256817 -0.2105492622 -0.0364924141 -0.1476375405 -0.0254457959 -0.0084122663  0.0076314948 -0.1589624646  0.0298770881 -0.0763874946 -0.2845792985  0.0612608828 -0.1945818668 -0.2664124635  0.0440146595 -0.1808696898
  0.0000000000  0.0000000000  0.0000000000  0.0000000000  0.0000000000  0.0000000000 -0.0310476682 -0.0258071285  0.0660191057 -0.0644682780 -0.0556715636  0.0074453346  0.0303421860  0.1203424778 -0.1040111824  0.0077658847  0.0817815911 -0.0580772817  0.0401873159  0.0141964434 -0.0257451473  0.0138591606 -0.0370689651 -0.0441770124  0.0089883721  0.0102585526  0.0636584132  0.0177019704  0.1142504437 -0.0486007712  0.0032748680 -0.0121316184 -0.0121259467  0.0128347251  0.0239422213  0.0153902770  0.0559749704  0.0432303998  0.0510427021 -0.0841745301 -0.0243729877  0.0641519130 -0.0474375761  0.0987780325 -0.0149639663  0.0734546152  0.0157755379 -0.0768880121 -0.0347402778 -0.0578455501  0.0468315970  0.0012767288  0.0007498264  0.0150049129 -0.0331940704  0.0305785665  0.0154793409 -0.0160972087 -0.0121107452  0.0222335536  0.0487255395  0.0936593220  0.0223542544 -0.1289279622 -0.1735282194 -0.1479864919  0.1676418958 -0.1617288577 -0.1628438026  0.0078650175  0.0310765296  0.0391414187  0.0620056607  0.1547264550 -0.1162693734 -0.0176403635  0.1383395675  0.1048832540  0.0030303756 -0.1032071339  0.0829415755  0.1844662893 -0.0168188028 -0.1957375940  0.0237754546  0.1377110078 -0.1196891464  0.1717317527  0.1377233555  0.1568553442 -0.1705513516 -0.1192422672 -0.1460537918 -0.0244852984  0.0088072871  0.0278055957  0.0012180675  0.0380563733 -0.0077962302 -0.0018620342  0.0088701142  0.0344859271 -0.0933241698 -0.0037123195 -0.0458261227  0.0724840207 -0.0609520095  0.0398643724 -0.1591607230 -0.0300504602  0.1129479814  0.0475337821  0.0984316316  0.0729103973 -0.1416012003  0.0647398165 -0.1088893698 -0.1187666745  0.0147189138 -0.0831243839 -0.0151694432 -0.0140989154  0.0125352890 -0.0108430731 -0.0229512954  0.0173475527  0.0316148092  0.0419527876 -0.0094693139 -0.0224372920  0.0175332387 -0.0280084515  0.0054038302 -0.0140840030 -0.0127374320  0.0998135894  0.0153484982 -0.0692759895 -0.0735221671  0.0998475671 -0.0458532385  0.0255882806 -0.0002175935 -0.0054075265 -0.0439320359  0.0252725412 -0.0351130533 -0.0126434978  0.0012727643 -0.0089601439  0.0099615002 -0.0017908747 -0.0062409597 -0.0477077339  0.0011993634 -0.0339770312 -0.0329619346  0.0335683932 -0.0301980407  0.0840615776  0.0840499774 -0.0684939548 -0.1345873528  0.0314643322 -0.0932741602 -0.1253433186 -0.0681857017 -0.0949933723  0.1172015886  0.0203463827  0.0821300782  0.0124611533  0.0038571401 -0.0030986170  0.0860659222 -0.0162403226  0.0412170611  0.1560629810 -0.0335418146  0.1066371423  0.1462750329 -0.0241943252  0.0992280455
  0.0000000000  0.0000000000  0.0000000000  0.0000000000  0.0000000000  0.0000000000  0.2198651720 -0.0347585853 -0.1474065023 -0.1543320505  0.1430442006  0.0038717492  0.0128234923 -0.1207206358  0.0037503637  0.0101635158  0.1375888581 -0.0748764043  0.1633586327 -0.1483231333 -0.1831592172 -0.1020030104  0.0269531516 -0.0355031576  0.1345371711  0.0634816269  0.0270035604  0.0000655685 -0.0489377379  0.0855508353  0.0208822369 -0.0066355828 -0.0890762955  0.0314324207  0.0588817086  0.0278097944  0.0130466193 -0.0157322390 -0.0052413441 -0.1144649451 -0.0586657805  0.0896360652 -0.0661176279  0.1152647833 -0.0169704909  0.0919854318  0.0247184437 -0.0947189269 -0.0563176746 -0.0952790130  0.0766553830 -0.0871141074  0.0344619959  0.1299807911 -0.0359258129  0.0052615289  0.0084208989  0.0392724182  0.0647547679 -0.0450899743 -0.0395244593 -0.0146007980 -0.0556126027 -0.0405140972 -0.0905569237 -0.0688154643  0.0743794284 -0.0817284763 -0.0785726663  0.0743100794  0.0751434321  0.0843236183 -0.0006074116 -0.0123049527  0.0138403491  0.0075176082 -0.0409697344 -0.0306346201  0.0006593595  0.0274851648 -0.0167741338  0.0669518029 -0.0020684397 -0.0534990270  0.0122579388  0.0421610990 -0.0490107592 -0.1030614080 -0.0831809094 -0.0912469687  0.1078273379  0.0746382137  0.0911379666  0.0023244803  0.0273907232  0.0098405932 -0.0020191965  0.0230397647 -0.0960170538 -0.1323025236  0.0230324323  0.0121373360  0.1064686167 -0.0441877275  0.1224065218 -0.0618668002  0.1494716774 -0.0225607728 -0.0035084664  0.0007895333 -0.0027768166  0.0223021737  0.0390279417  0.0338625341  0.0598915841 -0.0267474295  0.0444759020  0.0470331494 -0.0071409235  0.0318712489 -0.0227034977 -0.0280363339  0.0277505943  0.0112415540  0.0309725385 -0.0249049150 -0.0568321299 -0.0731291924  0.0181219952  0.1082813436 -0.0808497677  0.1314210884  0.0559213971 -0.0885465387 -0.0751557753 -0.0666327610 -0.0059549827  0.0431128983  0.0028871910 -0.0206273787  0.0104200921 -0.0466100862  0.0002301664  0.0587848020  0.0262282227 -0.0088135748  0.0270799876 -0.2664473260 -0.0069118841 -0.1873257295  0.2467825187 -0.0744845879 -0.1805895529 -0.0063761332  0.0059613712 -0.0088619716 -0.0014881785 -0.0002623709  0.0034378361 -0.0344002232 -0.0342309205  0.0278713410  0.0456686497 -0.0106453893  0.0317960767 -0.0146842806 -0.0070171500 -0.0102300710  0.0371581495  0.0075238022  0.0247816103 -0.0347675888 -0.0175608024  0.0254402248 -0.0155106930  0.0013941113 -0.0099935787  0.0290662582 -0.0053970964  0.0192002152  0.0328352117 -0.0058601454  0.0215075002
  0.0000000000  0.0000000000  0.0000000000  0.0000000000  0.0000000000  0.0000000000 -0.0033723279  0.0174740130  0.0271072143  0.0575030811 -0.0623815770  0.0253698586  0.0290507205  0.0112984548 -0.0322893229 -0.0091588464 -0.0184092832  0.0109896698  0.0356477273 -0.0368423288  0.0018202013 -0.0680165915 -0.1190956302 -0.0053125540  0.0620148909 -0.1275169282 -0.0917781750 -0.0418864760 -0.0033004013 -0.0691342233 -0.1006451254  0.0545321440 -0.0540556795 -0.0730236760 -0.2067572660 -0.1497929604  0.0182761700  0.0161956391 -0.0132052376  0.0534563960 -0.0326819354 -0.0131092745 -0.0765336157 -0.1395968014 -0.0267909863  0.0595843167  0.0473422141  0.0706508460  0.0096764846  0.0215342452 -0.0155880381 -0.1826760620  0.0575344335  0.2073731516  0.0807842217 -0.1509057807 -0.0811057789  0.1685396551  0.2223573520 -0.1905870209  0.0027263738  0.0049317491  0.0032246933  0.0153782105  0.0146735495  0.0180876335 -0.0096686838  0.0047433437  0.0208393074  0.1360697722  0.1192722317  0.1371144733  0.0026367184  0.0028691615  0.0076595967  0.0010640400  0.0067338425  0.0061287382  0.0009438412 -0.0023289809  0.0042811076 -0.0120980432  0.0000842482  0.0075019257 -0.0002147419 -0.0068804367  0.0086922220  0.0201959920  0.0150637909  0.0190514341 -0.0202991998 -0.0154557052 -0.0179629393  0.0256132832  0.0653037671  0.0056505878 -0.0168463348  0.0197612997 -0.1826715057 -0.2539920652  0.0464429359  0.0137730441  0.0817593205 -0.0509811790  0.1178920934 -0.0455740801  0.1484729966 -0.0052511300  0.0618454788  0.0178359078 -0.0491366372 -0.0522943600 -0.0917212087 -0.0759340818 -0.0297737570  0.0137862672 -0.0206833628 -0.0591182863  0.0085412347 -0.0435538293 -0.0011198133  0.0031929950  0.0031559158  0.0130869253  0.0340462587 -0.0252793816 -0.0711196602 -0.1033253952  0.0118163951 -0.0587610910  0.0373082494 -0.0732852898 -0.0355191539  0.0587359975  0.0545172481  0.1869620240  0.0267039260 -0.1297330779 -0.1049139918  0.1227339292 -0.0584116252 -0.0188749069 -0.0052089111  0.0690753826 -0.0355960835  0.0162970686 -0.0289344635  0.1122002584  0.0066388545  0.0815493696 -0.1153567957  0.0382153802  0.0875382023 -0.1472639583 -0.0004408871 -0.1016725004 -0.1058407680  0.1103480550 -0.1005223819 -0.0764744445 -0.0761026419  0.0620060167  0.1048075263 -0.0244409110  0.0729693240 -0.0211376704 -0.0093584108 -0.0140534978  0.0736265885  0.0151669771  0.0487110833 -0.0856965318 -0.0430583730  0.0621978761 -0.0496713055  0.0054174967 -0.0303350479  0.0577923090 -0.0101335935  0.0378290150  0.0697632632 -0.0127443297  0.0454296806
  0.0000000000  0.0000000000  0.0000000000  0.0000000000  0.0000000000  0.0000000000 -0.2049602404  0.0697384373  0.1862017783 -0.0894842549 -0.1997243002  0.1814607596  0.0485792420  0.0617119026 -0.1059958465  0.0624242958 -0.1324487088  0.1076553123  0.1221844127  0.0683227318 -0.1355933310  0.0612099736 -0.1780343304 -0.0652965748  0.0011909843  0.0799787725  0.0766792293  0.0010692702  0.1274580333 -0.0450050635 -0.0922407420  0.0150589049  0.0757668214  0.0134069233  0.0598300027  0.0595158030 -0.0225750709  0.0161372273  0.0061262212  0.1352397541  0.0906249792 -0.1175757003  0.1255033024 -0.0851425951  0.0352616300 -0.1690451280 -0.0508214192  0.0615346078  0.0748976762  0.1217553418 -0.0983021293 -0.0487304969  0.0255355640  0.0755171758 -0.0353209118  0.0248041596  0.0232460110  0.0081935166  0.0125408767 -0.0135185805  0.0511503539  0.0207633476  0.0615106501  0.0538561684  0.1165959171  0.0957867361 -0.0981660244  0.0937503035  0.1020438990  0.0508786052  0.0350771497  0.0359453418  0.0017854219  0.0165960403 -0.0076142333 -0.0066283963  0.0541058515  0.0369145358 -0.0019195869 -0.0349825690  0.0239886424 -0.0844567765  0.0032856816  0.0678115245 -0.0125197474 -0.0503120876  0.0612321977  0.1325138964  0.1061096287  0.1191577362 -0.1390589486 -0.0969012545 -0.1176333021 -0.0037966092  0.0159404923  0.0076349208 -0.0014106715  0.0165645449 -0.0486090277 -0.0659356835  0.0116658127  0.0082791016  0.0703951516 -0.0268550749  0.0770240096 -0.0411614120  0.0943141440 -0.0159858491 -0.0129425225 -0.0024952486  0.0057054903  0.0253565648  0.0439849994  0.0380023880  0.0509056752 -0.0228356972  0.0374702469  0.0454005609 -0.0069484637  0.0313794907 -0.0177849329 -0.0225347346  0.0213401403  0.0066869596  0.0195185539 -0.0154885181 -0.0341531598 -0.0421337756  0.0124746962  0.0929592353 -0.0681185875  0.1128658365  0.0486655747 -0.0773227791 -0.0662033610 -0.0789648802 -0.0084673908  0.0523962464  0.0176347591 -0.0339110000  0.0167394665 -0.0336659861  0.0009608888  0.0356583701  0.0256185966 -0.0090888873  0.0251523323 -0.2235361912 -0.0064359073 -0.1575658573  0.2087628715 -0.0634599012 -0.1531392348  0.0164730024  0.0046459377  0.0079099065  0.0140923322 -0.0161922299  0.0171783056 -0.0157695350 -0.0156965018  0.0127756093  0.0204609360 -0.0047700107  0.0142433412 -0.0083801213 -0.0041088132 -0.0059457106  0.0183071697  0.0036673976  0.0122780710 -0.0147089828 -0.0074603635  0.0108443507 -0.0049141478  0.0003013400 -0.0034139760  0.0143085262 -0.0027447901  0.0094927608  0.0155190970 -0.0027285683  0.0101938482
  0.0000000000  0.0000000000  0.0000000000  0.0000000000  0.0000000000  0.0000000000  0.0847100388 -0.0198590024 -0.0575369565 -0.0591883065  0.0614970253 -0.0075610183  0.0008456317 -0.0444077725  0.0025525624 -0.0015698442  0.0763079913 -0.0449801175  0.0558368274 -0.0822320360 -0.0688799984 -0.0594396956  0.0407496293 -0.0102538115  0.0723525648  0.0376714411  0.0172251239  0.0005227957 -0.0471522683  0.0614157221  0.0281642425 -0.0262540171 -0.0498904351  0.0065182165  0.0035586710 -0.0089296938  0.0163154301  0.0024398706  0.0097671946 -0.0692502606 -0.0183465165  0.0377764679 -0.0340167847  0.0892605607  0.0020382327  0.0428713265  0.0072143252 -0.0684649677 -0.0627942794 -0.1070220723  0.0876153420 -0.0107697352  0.0007914010  0.0013519010  0.0380682311 -0.0459416306 -0.0272111375  0.0289126748  0.0318078947 -0.0324056983 -0.0797018725 -0.1065682401 -0.0619337203  0.0915732444  0.1078922194  0.0937678076 -0.1069320143  0.1028115731  0.0923507354 -0.0187734530 -0.0364747265 -0.0400174138 -0.0318072976 -0.0742939832  0.0572085230 -0.0136604935  0.0883906736  0.0611373563 -0.0029517846 -0.0934867047  0.0638587361 -0.1043998838  0.0061231993  0.0901243976 -0.0158923599 -0.0676086339  0.0766112646  0.1659038963  0.1326968864  0.1486537970 -0.1768392469 -0.1226013754 -0.1492743864 -0.0008977008  0.0135238515 -0.0000712304  0.0002863898  0.0110704945 -0.0459795611 -0.0636276470  0.0089379033  0.0063870752  0.1101314676 -0.0434256648  0.1231865717 -0.0628757267  0.1479014609 -0.0252931983 -0.0945893135 -0.0180024755  0.0627161341  0.0899081946  0.1611633761  0.1366334454  0.2138597304 -0.0954823713  0.1574927196  0.2491115227 -0.0370107694  0.1764894607 -0.0014245796  0.0034217518 -0.0066820689 -0.0281893286 -0.0671521885  0.0511719830  0.0990246656  0.1321100308 -0.0272473271 -0.0788407276  0.0605923200 -0.0943509372 -0.0167989099  0.0183345692  0.0129551658  0.1138228555  0.0159237542 -0.0780765581 -0.0719058700  0.1135544211 -0.0527897222  0.0702066575  0.0019648174 -0.0661790584 -0.0677701974  0.0374383841 -0.0569201510  0.0876591027  0.0033067329  0.0607145207 -0.0786798222  0.0238382874  0.0579898844 -0.0360506842 -0.0005370534 -0.0241188491 -0.0228102317  0.0238263654 -0.0232432927  0.1151381011  0.1145801135 -0.0933401595 -0.1555815445  0.0362963409 -0.1082739434  0.0359520039  0.0163945917  0.0243556979 -0.1111004523 -0.0227324436 -0.0736299533  0.1196403031  0.0601859592 -0.0869942472  0.0647576873 -0.0068030282  0.0399733808 -0.0829596994  0.0147794189 -0.0543380009 -0.0981440498  0.0178578302 -0.0639346242
  0.0000000000  0.0000000000  0.0000000000  0.0000000000  0.0000000000  0.0000000000 -0.0052273933  0.0077339254  0.0107044896  0.0232740622 -0.0224511224  0.0055699923  0.0090835980  0.0063350747 -0.0074062241 -0.0030943743 -0.0128982990  0.0068513248  0.0049840548 -0.0005260462  0.0101015150 -0.0119499862 -0.0368627007  0.0024266313  0.0053943000 -0.0499073922 -0.0373704885 -0.0122796092  0.0031812299 -0.0314095774 -0.0321719657  0.0290182403 -0.0127566501 -0.0179641328 -0.0513178291 -0.0344080080  0.0046267301  0.0039300876 -0.0061596086  0.0247191643 -0.0108623521 -0.0046891218 -0.0265080894 -0.0621411966 -0.0105654272  0.0228698877  0.0186449734  0.0364755169  0.0111741777  0.0208364087 -0.0165744930 -0.0625993641  0.0230879722  0.0828894953 -0.0064630500 -0.0144319928 -0.0039009163  0.0386879966  0.0568379203 -0.0451720918  0.0128586011  0.0211424869  0.0089321645 -0.0145688793 -0.0211926767 -0.0134271167  0.0213270483 -0.0244270226 -0.0134755768  0.0728441271  0.0686160944  0.0760610068  0.0068031331  0.0142420139 -0.0063562834  0.0034933056 -0.0165124858 -0.0109020823  0.0012042911  0.0178382510 -0.0116108906  0.0188496048 -0.0014405052 -0.0173474204  0.0035634623  0.0124857867 -0.0143651913 -0.0303543163 -0.0246256481 -0.0268082739  0.0327763482  0.0220554254  0.0272509849  0.0104809479  0.0186954380  0.0003270632 -0.0068915731  0.0006776069 -0.0466391137 -0.0651266555  0.0128732134  0.0000848462 -0.0205739769  0.0024725895 -0.0155048144  0.0114220244 -0.0152073224  0.0093136948  0.0799493477  0.0171262868 -0.0564362691 -0.0688487363 -0.1231400910 -0.1035906205 -0.1318487528  0.0590503721 -0.0966072909 -0.1664929834  0.0246151860 -0.1186591552 -0.0045450082 -0.0073569327  0.0111827353  0.0243143668  0.0600135414 -0.0457100208 -0.0973178844 -0.1319434983  0.0247576523  0.0528328975 -0.0427194368  0.0626451254  0.0106852666 -0.0108878959 -0.0061118039 -0.0204921297 -0.0020342388  0.0131190682  0.0085514465 -0.0324255962  0.0147443402 -0.0613982395 -0.0030560228  0.0794692691  0.0369973074 -0.0205760347  0.0324512415 -0.0745434094 -0.0012892662 -0.0508983757  0.0630493292 -0.0178981131 -0.0453422898 -0.0300950197  0.0016228899 -0.0223233454 -0.0224072088  0.0229304833 -0.0193199702  0.2562036054  0.2549481352 -0.2077125400 -0.3469746166  0.0809407151 -0.2414635147  0.0774838772  0.0350937868  0.0522757615 -0.2452399253 -0.0502495016 -0.1624575072  0.2681108655  0.1348043146 -0.1948245845  0.1473976322 -0.0156510915  0.0907176470 -0.1828410028  0.0324592031 -0.1196801004 -0.2173835179  0.0396100344 -0.1415144809
  0.0000000000  0.0000000000  0.0000000000  0.0000000000  0.0000000000  0.0000000000 -0.0845765099  0.0286118788  0.0724825207 -0.0265098931 -0.0803490962  0.0802425045  0.0171439145  0.0235293199 -0.0434155701  0.0301515292 -0.0811977196  0.0641625677  0.0429334299  0.0557872638 -0.0514328109  0.0448979322 -0.1126691474 -0.0382788137 -0.0107996652  0.0432827243  0.0533208585 -0.0003249811  0.0887206962 -0.0381438025 -0.0618708599 -0.0058445043  0.0592594630 -0.0072482597  0.0014409568  0.0081188907 -0.0301854641 -0.0066154124 -0.0118248964  0.0735592950  0.0350449300 -0.0555561656  0.0875387617 -0.0444189429  0.0077316490 -0.1094682248 -0.0373455177  0.0312956958  0.0824044966  0.1377154714 -0.1126519506 -0.0009372560 -0.0027799258 -0.0068456226  0.0301129968 -0.0336196531 -0.0248036618  0.0159666150  0.0157478098 -0.0138165964  0.1050257501  0.1338537025  0.0787625797 -0.1171713522 -0.1353560650 -0.1293683964  0.1347745334 -0.1240436997 -0.1264226522 -0.0520797873 -0.0215466927 -0.0179378663  0.0402727076  0.0941277161 -0.0761537972  0.0173320022 -0.1135380810 -0.0805502830  0.0017236080  0.1215939697 -0.0806632588  0.1370101127 -0.0065567821 -0.1163173229  0.0212912611  0.0894662357 -0.0984720343 -0.2127826802 -0.1706336724 -0.1902943444  0.2260562550  0.1578936997  0.1915151917  0.0005461256 -0.0005396860  0.0018661624  0.0060265739  0.0079083288 -0.0287092146 -0.0407794944  0.0045091521  0.0053659695  0.0895544371 -0.0341925773  0.0998395992 -0.0506587716  0.1176875658 -0.0223481873 -0.0839195608 -0.0153122170  0.0561847915  0.0793784655  0.1428160325  0.1207106734  0.1853516826 -0.0827742998  0.1363625938  0.2174561804 -0.0322140922  0.1537538705  0.0001206566  0.0042455684 -0.0070611875 -0.0251627164 -0.0608352801  0.0461599669  0.0913271913  0.1218615832 -0.0248271999 -0.0692347875  0.0535040653 -0.0828411400 -0.0147032712  0.0161612591  0.0112358310  0.0916667606  0.0128348794 -0.0628153498 -0.0572744187  0.0931446277 -0.0432712392  0.0633486524  0.0019246662 -0.0624974071 -0.0577698889  0.0321134316 -0.0488131598  0.0791477379  0.0027507448  0.0547196013 -0.0704583255  0.0212360641  0.0518461261 -0.0239554530 -0.0006933100 -0.0157869285 -0.0147191648  0.0152607244 -0.0155069529  0.0527541950  0.0524934808 -0.0427637523 -0.0711757356  0.0166046789 -0.0495349732  0.0168193756  0.0077028344  0.0114186554 -0.0511865059 -0.0104658033 -0.0339303537  0.0545684806  0.0274592327 -0.0396933603  0.0292186915 -0.0030478795  0.0180736683 -0.0382875458  0.0068469678 -0.0250923310 -0.0451470288  0.0082023099 -0.0294156518
  0.0000000000  0.0000000000  0.0000000000  0.0000000000  0.0000000000  0.0000000000  0.2005239240 -0.0697823876 -0.0888226909 -0.1474630766  0.0891000299 -0.0544477396  0.0428887244  0.0474971312 -0.0868465314  0.0032548412  0.1783613855 -0.1226389214  0.1116206483 -0.0069349921 -0.0692755791  0.0071814413 -0.0546623441 -0.0432697041 -0.0110992102 -0.0553101574  0.0111083245  0.0169822307  0.1642382564 -0.1232960369 -0.0500493687  0.0803961763  0.0219815201  0.0280207866  0.0669903836  0.0747065155  0.0917760839  0.1097693609  0.0921164772  0.0927137219  0.0704175526 -0.0724601053 -0.0103392703 -0.1458460969  0.0095868672 -0.0126994691  0.0112306334  0.1127616146  0.0357291909  0.0581023744 -0.0472915831  0.0450257719  0.0038887426 -0.0058509864 -0.1764875669  0.2130885794  0.1371065608 -0.1357059466 -0.1524176433  0.1510434092  0.0797931988  0.0913976192  0.0745718331 -0.0373978451 -0.0204634394 -0.0087137098  0.0130209221 -0.0191202188  0.0100899704  0.0985368054  0.0930132539  0.0910880197  0.0120216875  0.0373382146 -0.0254783090  0.0172567390 -0.1129983376 -0.0815602919 -0.0016856206  0.1314784148 -0.0991901352 -0.1054627448  0.0046394637  0.0883050204 -0.0168322356 -0.0635629714  0.0690639188  0.0515961209  0.0415309845  0.0450552733 -0.0587183019 -0.0375062038 -0.0514189139  0.1575932241 -0.0350353642 -0.2084463351  0.0066799445 -0.2250676275  0.0306227963  0.0064197456 -0.0435326026 -0.1613100967  0.0494343979 -0.0001843899  0.0155181986 -0.0415219063  0.0358080925 -0.0187337610  0.1403844672  0.0228237104 -0.0830170535 -0.0371219426 -0.0711194154 -0.0579070542  0.0029997570 -0.0004810328  0.0034294350 -0.0330632355  0.0061918974 -0.0215177448 -0.0380592971 -0.0470622196  0.0383321944  0.0136379537  0.0378317274 -0.0274829740  0.0154424574  0.0216228150 -0.0033993877  0.0041313825 -0.0021265891  0.0056773179  0.0084086511 -0.0129902465 -0.0142008764  0.0943800293  0.0126531395 -0.0636278933 -0.0723408810  0.0964725054 -0.0465445832  0.0259012685 -0.0005072599 -0.0080179377 -0.0226115848  0.0089136885 -0.0208490203  0.1063587610  0.0028690013  0.0740645501 -0.1070668383  0.0319772994  0.0782160933  0.0154640383 -0.0003989666  0.0122100194  0.0214722891 -0.0238077845  0.0170478065  0.0488122040  0.0488752356 -0.0392329703 -0.0385385248  0.0092279957 -0.0268867545  0.0683442500  0.0371053360  0.0512067280 -0.0491783433 -0.0082632503 -0.0334488740 -0.0768069599 -0.0372521920  0.0539802534 -0.1073165113  0.0150537530 -0.0605674447  0.0276988229 -0.0022922796  0.0176841480  0.0608607586 -0.0121530298  0.0390576997
  0.0000000000  0.0000000000  0.0000000000  0.0000000000  0.0000000000  0.0000000000 -0.0033723279  0.0327959793  0.0172891828  0.0954047491 -0.0587241670  0.0022687858  0.0242127891 -0.0064919025  0.0074409414 -0.0207529826 -0.0344138391  0.0131622569 -0.0003541165 -0.0298501076  0.0556357371 -0.0610743371 -0.0575905258  0.0383572896  0.0155988106 -0.1922836083 -0.1704427804 -0.0410609860 -0.0629917645 -0.0708875357 -0.0599245463  0.1018124728 -0.0732458778 -0.0458586504 -0.1438186843 -0.0982207822  0.0141914353 -0.0023754123 -0.0295948682  0.0320154352 -0.0620130006  0.0242403105 -0.1335698193 -0.1690165118 -0.0410633963  0.1405814170  0.0762808799  0.1005656955 -0.0098121650 -0.0101205813  0.0090367520 -0.0833697392  0.0351933767  0.1219613020 -0.0616985921  0.0411647481  0.0354690774  0.0167170535  0.0417485812 -0.0203945506 -0.0193015322 -0.0099318760 -0.0167282299  0.0077807597 -0.0007106928  0.0163716344  0.0003325981 -0.0091431274  0.0100899704  0.1382483243  0.1211634034  0.1276416919 -0.0013528712 -0.0042979902  0.0102248924 -0.0015975671  0.0205722806  0.0162243754  0.0003456320 -0.0261717897  0.0168944647  0.0174381497 -0.0007378984 -0.0172161840  0.0026033779  0.0112639882 -0.0133116001 -0.0095032966 -0.0077697761 -0.0088682581  0.0115400996  0.0087381761  0.0096221478  0.0265913501 -0.0145209571 -0.0430633726  0.0073010423 -0.0367683369  0.0174158928  0.0228553823 -0.0094966624 -0.0270661957 -0.0969273511  0.0059320872 -0.0630709716  0.0690929509 -0.0784894589  0.0364740650 -0.0757985043 -0.0178898008  0.0621095771  0.0481393643  0.0898555577  0.0707790588  0.0204036921 -0.0090828351  0.0141213991  0.0610528373 -0.0101107778  0.0452484015 -0.0346309454 -0.0432863307  0.0294184726 -0.0369619541 -0.0896774379  0.0690602979  0.1252554880  0.1808733830 -0.0241303690  0.0609222422 -0.0368860820  0.0753347323  0.0772333805 -0.1398397215 -0.1265421309 -0.0760328853 -0.0102677902  0.0539029308  0.0132085808  0.0470263184 -0.0183875527  0.1879192349  0.0144691976 -0.2674009043 -0.1365186945  0.0873545045 -0.1164767884 -0.0499308597 -0.0077207527 -0.0459437313  0.0782571978 -0.0333200497 -0.0643639689  0.3023278745 -0.0045028301  0.2110132956  0.2088500700 -0.2171235148  0.1975144908  0.0072524593  0.0072690503 -0.0058484343 -0.0076645524  0.0018256826 -0.0053673928  0.0071000553  0.0038136685  0.0052592845 -0.0080941498 -0.0014590009 -0.0053747645 -0.0029080512 -0.0012737206  0.0019253850 -0.0076725610  0.0011954256 -0.0042583639 -0.0007861102  0.0003336027 -0.0005615064  0.0017573775 -0.0003864921  0.0010140996
  0.0000000000  0.0000000000  0.0000000000  0.0000000000  0.0000000000  0.0000000000 -0.1875105273  0.1319356181  0.1137145698 -0.0206534451 -0.1423703487  0.1886569427  0.0116635784 -0.1276173527  0.0549013823  0.0451454204 -0.2033899589  0.1547479485  0.0829969426 -0.0460239296 -0.1089889300 -0.0254763235  0.0177581001  0.0357349728  0.0346751191  0.0347537124 -0.0846833976 -0.0155514933 -0.1946597849  0.1302670584  0.0483450288  0.0316439829 -0.0672377213  0.0401954139  0.0940801532  0.0556428498 -0.0961859620 -0.1320826602 -0.1198659110 -0.0898520070 -0.1027089181  0.1046445958 -0.0783045094  0.0347215529 -0.0367331630  0.1375605196  0.0432113691 -0.0233886692 -0.0483063595 -0.0798689222  0.0638688818  0.0520707598 -0.0062558033 -0.0269801179 -0.1314496819  0.1618030392  0.1013341118 -0.1094037246 -0.1207977219  0.1211557326 -0.1072420114 -0.1013252216 -0.0948388914  0.0403589897  0.0226547421  0.0385069086 -0.0166736657  0.0096252196  0.0079733484  0.0654689222  0.0485342374  0.0422920617 -0.0178588208 -0.0421584980  0.0349252205 -0.0207834437  0.1428394479  0.1053919220 -0.0002791643 -0.1713342965  0.1203416413  0.1278574895 -0.0051594788 -0.1148294761  0.0173823279  0.0803513548 -0.0886635711 -0.0625980600 -0.0507577795 -0.0564403199  0.0757725036  0.0552669435  0.0627505348  0.1205875990 -0.0269763167 -0.1588058379  0.0047965346 -0.1713098526  0.0220101348  0.0019191231 -0.0328038084 -0.1242285302  0.0521028965 -0.0015093632  0.0218407807 -0.0417631394  0.0395849663 -0.0200281915  0.1219609764  0.0205494233 -0.0743476369 -0.0354781456 -0.0680251649 -0.0557381554 -0.0005077540  0.0008150834  0.0011709452 -0.0348484644  0.0062814908 -0.0235479088 -0.0249029259 -0.0304195945  0.0257897496  0.0161692406  0.0418094830 -0.0316971645 -0.0060793773 -0.0093087528  0.0007617799 -0.0059951993  0.0033552851 -0.0064145501 -0.0049329771  0.0099188426  0.0069987470  0.0848168831  0.0114376902 -0.0574759925 -0.0582017004  0.0680498248 -0.0336061824 -0.0067388601 -0.0023307140  0.0325164470  0.0017949107 -0.0056903872  0.0006050696  0.0901103169  0.0034807630  0.0644943148 -0.0948411897  0.0295758421  0.0699640239 -0.0316638398  0.0002573046 -0.0210000828 -0.0137267197  0.0132368183 -0.0153893802  0.0372049500  0.0372580319 -0.0298894160 -0.0291080382  0.0069641493 -0.0203177561  0.0525258176  0.0285428212  0.0393550996 -0.0373869476 -0.0062770196 -0.0254281736 -0.0597655811 -0.0289878958  0.0420309566 -0.0830206201  0.0116264248 -0.0468784274  0.0218162086 -0.0018661931  0.0139286612  0.0474657100 -0.0094773152  0.0304560209
  0.0000000000  0.0000000000  0.0000000000  0.0000000000  0.0000000000  0.0000000000  0.0746026908 -0.0374402981 -0.0278503008 -0.0549264910  0.0340889978 -0.0368913707  0.0160737067  0.0402811154 -0.0427253340 -0.0047876601  0.0967226590 -0.0686759002  0.0320264568 -0.0061994354 -0.0135218028 -0.0009569119 -0.0095142664 -0.0160574439 -0.0047086813 -0.0227170992  0.0114843018  0.0086059095  0.0758033144 -0.0569396187 -0.0217209090  0.0265145081  0.0175800537  0.0056639889  0.0132206502  0.0241263517  0.0684310305  0.0884752163  0.0774171642  0.0750317820  0.0817482310 -0.0825091674  0.0104188880 -0.0683868170  0.0313271899 -0.0383692132 -0.0031223302  0.0524827215 -0.0175595923 -0.0318485943  0.0283281913  0.0117370102  0.0044900497 -0.0025248848 -0.0497078855  0.0607260672  0.0444457358 -0.0382977519 -0.0460626988  0.0392821483  0.0057349268 -0.0281239290  0.0314777827  0.0800152341  0.1469315328  0.1268173088 -0.1099961288  0.1063597623  0.1111020518  0.0412542349  0.0207567333  0.0192676749  0.0220883456  0.0720008849 -0.0505656481 -0.0276415779  0.1960987631  0.1431088881  0.0003829384 -0.1664685125  0.1196836937  0.1376407624 -0.0099420955 -0.1380487034  0.0177525213  0.0974480835 -0.0934272413 -0.0780750070 -0.0628468048 -0.0699730866  0.1017237098  0.0718156853  0.0853900055  0.0507047914 -0.0132176441 -0.0656833962  0.0035434360 -0.0701661991  0.0077398107 -0.0011651509 -0.0131597403 -0.0511471408  0.0096174753 -0.0015046230  0.0040525986 -0.0077694274  0.0093855809 -0.0030854185  0.0424962746  0.0069587498 -0.0246227920 -0.0110489628 -0.0210597603 -0.0181378647  0.0045538528 -0.0016757577  0.0042451676 -0.0070892273  0.0012626378 -0.0044111532 -0.0155255881 -0.0184043978  0.0156775174  0.0068184025  0.0178578461 -0.0133548023  0.0000409576  0.0000650817 -0.0001327146  0.0016303930 -0.0015147053  0.0027140149  0.0019412232 -0.0028634757 -0.0033131608  0.0340157543  0.0046083011 -0.0230386141 -0.0264861397  0.0339911421 -0.0165090930  0.0055255386 -0.0003704270  0.0023061320 -0.0066627275  0.0022552557 -0.0060343367  0.0352593737  0.0010738948  0.0246776222 -0.0369102865  0.0110449747  0.0270046746  0.0013744486  0.0000402162  0.0014745803  0.0048551111 -0.0054899369  0.0034675253 -0.1629365203 -0.1630739627  0.1309557552  0.1325373792 -0.0316471077  0.0924795844 -0.2251428292 -0.1221487899 -0.1684852300  0.1673560232  0.0283799991  0.1137187176  0.2461434926  0.1191677006 -0.1729434782  0.3527787296 -0.0496326445  0.1989533366 -0.0862630400  0.0065770329 -0.0548079916 -0.1964211665  0.0394042108 -0.1259450927
  0.0000000000  0.0000000000  0.0000000000  0.0000000000  0.0000000000  0.0000000000 -0.0052915224  0.0155170416  0.0055159962  0.0430308978 -0.0203477975 -0.0068144966  0.0066056001 -0.0022965244  0.0131561624 -0.0097425133 -0.0204474812  0.0075879813 -0.0169477644  0.0040637813  0.0422053882 -0.0079921582 -0.0010933725  0.0261212670 -0.0203247010 -0.0837798108 -0.0778968568 -0.0119658343 -0.0313382084 -0.0314737035 -0.0072114463  0.0447318499 -0.0219689656 -0.0164482001 -0.0521048075 -0.0346372050  0.0012193126 -0.0079521500 -0.0182122637  0.0089703232 -0.0359842852  0.0192978468 -0.0680826671 -0.0867484898 -0.0259469138  0.0818160191  0.0380118974  0.0607989989  0.0008656473  0.0055942665 -0.0043984919  0.0337438116 -0.0134259762 -0.0486086721 -0.0054201005  0.0203844200  0.0095020930 -0.0315710246 -0.0383856464  0.0397229111 -0.0037094780  0.0092528569 -0.0030302351 -0.0148075259 -0.0279599487 -0.0177203711  0.0232049176 -0.0202027583 -0.0145827515  0.0148914776  0.0145237505  0.0122567617 -0.0039219866 -0.0112167778  0.0072982229  0.0052430158 -0.0383570467 -0.0251522482  0.0000208035  0.0283129842 -0.0232985001 -0.0257741213  0.0019953228  0.0243607335 -0.0046154509 -0.0201583730  0.0163669328  0.0137221329  0.0108793368  0.0109879868 -0.0183049932 -0.0111990515 -0.0156604883  0.0437836788 -0.0266445237 -0.0731487916  0.0161864885 -0.0560421017  0.0126936074  0.0144189399 -0.0110015271 -0.0423522776 -0.3027542763 -0.0205601278 -0.1377807595  0.2272779409 -0.1740982338  0.1325956990 -0.1466097265 -0.0325642315  0.1195091869  0.0740773369  0.1386917745  0.1056344390  0.2084568706 -0.0917290999  0.1576986455  0.2486605124 -0.0357433234  0.1822034497 -0.1886111816 -0.2302775690  0.2057638433  0.0893827860  0.2248511674 -0.1709252753 -0.1602390407 -0.2216981284  0.0394334619  0.0768094257 -0.0632779774  0.0928704409  0.0210645486 -0.0193701734 -0.0168445586  0.0577920439  0.0096084433 -0.0414247463 -0.0510052009  0.0151451101 -0.0113563955 -0.1302440264 -0.0082484769  0.1966111890  0.1221522500 -0.0776185124  0.1038660079 -0.0268630960  0.0024329769 -0.0128795310 -0.0082711211  0.0072922906  0.0092915883 -0.1259913979  0.0066046677 -0.0887961589 -0.0655855969  0.0649183556 -0.0642945853 -0.0138371186 -0.0138563474  0.0111322155  0.0116832138 -0.0027983901  0.0081602745 -0.0185934780 -0.0100824000 -0.0138970860  0.0145643128  0.0024725472  0.0098799778  0.0190536663  0.0091898305 -0.0133599096  0.0280910940 -0.0039969830  0.0158089419 -0.0063702497  0.0004412767 -0.0040480456 -0.0151322961  0.0030107685 -0.0097078926
  0.0000000000  0.0000000000  0.0000000000  0.0000000000  0.0000000000  0.0000000000 -0.0752079633  0.0598853277  0.0356679138  0.0080834885 -0.0516062664  0.0828761177 -0.0013235142 -0.0713043068  0.0374258754  0.0209329917 -0.1162820930  0.0873362898  0.0257321970 -0.0093574136 -0.0419112063 -0.0046049270 -0.0049426428  0.0136663285  0.0143290482  0.0202634397 -0.0334625128 -0.0094103230 -0.0919603956  0.0656735029  0.0220772630  0.0041617522 -0.0342387794  0.0144990913  0.0345352012  0.0122141013 -0.0815579665 -0.1107940514 -0.0994315930 -0.0882249272 -0.1076582492  0.1088564000 -0.0377894282  0.0466061325 -0.0464510175  0.0815009653  0.0197408501 -0.0348314887  0.0217347170  0.0390079448 -0.0352010208  0.0102608968 -0.0033905518  0.0029543602 -0.0427324149  0.0487882921  0.0244717431 -0.0291738622 -0.0267742342  0.0361869791 -0.0088624920  0.0403368084 -0.0405189440 -0.1041651172 -0.1885788612 -0.1537280536  0.1401282787 -0.1404919134 -0.1355803278  0.0087145697  0.0273631283  0.0273270831 -0.0289274847 -0.0903916796  0.0657346194  0.0356659603 -0.2503568191 -0.1821984873 -0.0012204716  0.2115641843 -0.1544791686 -0.1776958568  0.0128946681  0.1754564499 -0.0237831272 -0.1243392984  0.1191415319  0.1007332438  0.0809543299  0.0898290556 -0.1295360215 -0.0895160685 -0.1098463958  0.0321230414 -0.0010663180 -0.0412122046 -0.0025767794 -0.0476128170  0.0039024856 -0.0023019220 -0.0084389445 -0.0324603160  0.0508730703  0.0028214544  0.0208525876 -0.0400285359  0.0309409922 -0.0213561164  0.0512113767  0.0094873585 -0.0345176462 -0.0196484614 -0.0370144738 -0.0284511990 -0.0262427383  0.0116683466 -0.0198800685 -0.0391398045  0.0062285643 -0.0279604140  0.0150204947  0.0174682424 -0.0167568703 -0.0079121082 -0.0187760643  0.0146453714  0.0229113132  0.0317043401 -0.0054470408 -0.0087102444  0.0076922194 -0.0109560377 -0.0008503525 -0.0001113515 -0.0007683094  0.0177130648  0.0021968111 -0.0116914311 -0.0135010876  0.0246841145 -0.0113165443  0.0238455331  0.0008477080 -0.0269741671 -0.0222046016  0.0126766818 -0.0192161503  0.0308022890  0.0005009817  0.0207511642 -0.0274765375  0.0076463695  0.0196205163  0.0187810584 -0.0009517826  0.0135771420  0.0134245470 -0.0141343713  0.0121792789 -0.1257249157 -0.1258364118  0.1010566231  0.1021658331 -0.0244034236  0.0712799934 -0.1738178334 -0.0942974934 -0.1301017495  0.1290540716  0.0218502834  0.0877081049  0.1902241030  0.0921063584 -0.1336268990  0.2723968587 -0.0383451261  0.1536175442 -0.0667052727  0.0050923905 -0.0424197659 -0.1517508812  0.0304101980 -0.0973086762
  0.0000000000  0.0000000000  0.0000000000  0.0000000000  0.0000000000  0.0000000000  0.1097469185 -0.0255047845 -0.0279189060 -0.0821455435  0.0071257212 -0.0176622243  0.0504975611  0.0686003580 -0.0756326045  0.0187418466  0.0257690425 -0.0225768011  0.0606705375  0.1121367379  0.0034610078  0.0958979103 -0.1153449588 -0.0102234919 -0.1116206358 -0.1273920945 -0.0925118013  0.0003900483  0.0821939463 -0.1305356294 -0.0300100685  0.1221880456  0.0182239290  0.0051282274  0.0189113672  0.0253208695 -0.1048304911 -0.1211985988 -0.1288835067  0.0314149861 -0.0954651251  0.0607247606 -0.0433677170 -0.1568180557 -0.0614020268  0.0970473443  0.0466710737  0.1178253053  0.0805654195  0.1453515295 -0.1196492239  0.0844669619 -0.0363269528 -0.1220983544  0.0038554142  0.0300483149  0.0074880648 -0.0570882141 -0.0686726322  0.0719127700 -0.1309336024 -0.1012718015 -0.1286094863  0.0123550230 -0.0620051238 -0.0323309832  0.0306894645 -0.0241489389 -0.0359714925 -0.0210471780 -0.0245866917 -0.0383117180 -0.0826723973 -0.2211601260  0.1630471147 -0.0054588566  0.0227847427  0.0221505356  0.0003163862 -0.1328875014  0.0887079728  0.0520297208  0.0047672887 -0.0203052122  0.0097663443  0.0100288113 -0.0376585429  0.0026939883  0.0009872046  0.0021419476 -0.0057416112 -0.0033168548 -0.0052781103  0.0360162438  0.0101684022 -0.0480808269  0.0069867216 -0.0166600830 -0.0913117603 -0.1260663936  0.0219009382 -0.0013518459 -0.0842855694 -0.0338092091  0.0034519297  0.0688517178 -0.0047070177  0.0498098797 -0.1121281084 -0.0123765409  0.0747055859 -0.0166512659 -0.0246743731 -0.0205776752  0.0151357447 -0.0085917808  0.0118595733  0.0435489666 -0.0066465008  0.0284355867  0.1250429519  0.1532034610 -0.1329458545 -0.0280622709 -0.0802324208  0.0608421945 -0.0721442992 -0.1082505797  0.0081351928 -0.1559017862  0.1100549249 -0.1944024557 -0.1200034460  0.1953619158  0.1811706411 -0.0700202579 -0.0104116304  0.0480981814  0.1258514261 -0.1428338217  0.0725691583  0.0241218086  0.0011262511 -0.0787246175 -0.0946279090  0.0666005917 -0.0798781102 -0.0957284329 -0.0030704885 -0.0709744606  0.1444613412 -0.0445649039 -0.1056283897 -0.0367303433 -0.0059657078 -0.0281448856 -0.0759052257  0.0865171600 -0.0629427145 -0.0013675118 -0.0013774684  0.0011252096  0.0010356606 -0.0002589150  0.0007037027 -0.0004609564 -0.0002056065 -0.0003846639 -0.0010610930 -0.0002321138 -0.0005868805  0.0030073021  0.0015615484 -0.0021371112  0.0024769424 -0.0003212085  0.0013543319  0.0003336014 -0.0001849678  0.0003170860  0.0001750771  0.0000165168  0.0001684661
  0.0000000000  0.0000000000  0.0000000000  0.0000000000  0.0000000000  0.0000000000  0.0151595614  0.0206202447  0.0058522524  0.0650143798 -0.0403260591  0.0112394555  0.0225538810 -0.0170699528 -0.0056215060 -0.0167540750 -0.0032116947 -0.0027410807  0.0301880757 -0.0666484140  0.0040983700 -0.0855545346 -0.0628399891  0.0120780133  0.0649416871 -0.1227042205 -0.0975921632 -0.0335626443 -0.0322575133 -0.0371590749 -0.0615365542  0.0549998601 -0.0613603213 -0.0166588153 -0.0661206915 -0.0415066351  0.0388302902  0.0328429959  0.0149769322  0.0210722959 -0.0093481249 -0.0052110147 -0.0629306585 -0.0658041729 -0.0077600247  0.0451265845  0.0279815187  0.0299563160 -0.0155313025 -0.0281291720  0.0230136499 -0.0642092649  0.0412967556  0.1375417309 -0.1602429786  0.1536427915  0.1083263580 -0.0476581153 -0.0380215737  0.0460301967  0.0249035338  0.0214043895  0.0211859569 -0.0052369956  0.0118928230  0.0148116352 -0.0086475494 -0.0036101500  0.0099930047  0.0796798531  0.0724832423  0.0750866013  0.0144559354  0.0431455632 -0.0277396705  0.0014106819 -0.0024988162 -0.0059322073 -0.0006620182  0.0244117608 -0.0167607637 -0.0098783254 -0.0011155630  0.0064075271 -0.0014149433 -0.0005217812  0.0067793517 -0.0014659340  0.0003984501 -0.0005265621  0.0011644874  0.0004250843  0.0010957393 -0.0449068465 -0.0324446803  0.0481039903 -0.0044130633  0.0123482982  0.1681964214  0.2360358192 -0.0374589817  0.0185770616  0.1117898084  0.0497773763 -0.0094314628 -0.0925521910 -0.0104934919 -0.0725101280 -0.0231095301 -0.0110534663  0.0132549604  0.0730010836  0.1282322279  0.1099380044 -0.0034473822  0.0023082895 -0.0077329089  0.0048314001 -0.0010153915  0.0034423075  0.0503514020  0.0615972382 -0.0602408637 -0.0328321108 -0.0811163665  0.0585637088  0.2298150357  0.3106851303 -0.0559908223 -0.0831753705  0.0718220031 -0.0946161894 -0.0342631968  0.0537115145  0.0361912983 -0.1502989020 -0.0222856357  0.1049530799  0.1177537244 -0.1793124686  0.0804545225 -0.1076845454 -0.0034927191  0.1078801452  0.2429422420 -0.1482128644  0.2043903655 -0.0537137439  0.0016352578 -0.0253350019  0.0486933071 -0.0045147940 -0.0305083501 -0.2576616956  0.0126469535 -0.1825290031 -0.1479986021  0.1523763463 -0.1461617291 -0.0018653923 -0.0019085406  0.0015367906  0.0004813166 -0.0001759294  0.0003186578 -0.0033825579 -0.0018438258 -0.0025434245  0.0016679055  0.0001790592  0.0011903396  0.0042810220  0.0021074286 -0.0030336393  0.0039174103 -0.0005662542  0.0021920971 -0.0022625440  0.0003567236 -0.0015061583 -0.0031646009  0.0005054128 -0.0021140839
  0.0000000000  0.0000000000  0.0000000000  0.0000000000  0.0000000000  0.0000000000 -0.0795202506  0.0928395978  0.0368325665 -0.0194993614 -0.0506724622  0.0671576178  0.0033508623 -0.1251504629  0.0899780285 -0.0032674220 -0.0229150015  0.0144549462  0.0399796102 -0.1257220440 -0.0218613764 -0.0880134928  0.1871319235  0.0815280662  0.0104721444 -0.0721803355 -0.1312487969  0.0074260482 -0.1466181824  0.0369986080  0.0747965139  0.0722743204 -0.0518716004  0.0141764743  0.0225980505  0.0248246352  0.1706788286  0.1682979627  0.1640981204  0.0104886961  0.0858998142 -0.0541967570 -0.1027006483 -0.0580055324  0.0342622206  0.0788845847  0.0459544322  0.0543433695 -0.1087150059 -0.1859880378  0.1557510791  0.0692337262 -0.0237986948 -0.1076220303  0.0304245357 -0.0088792477 -0.0031392940 -0.0333731393 -0.0476267030  0.0382180745  0.1578650011  0.1411574293  0.1773859103 -0.0140245444  0.0743209782  0.0472066898 -0.0276581541  0.0417813215  0.0581045990 -0.0332283927 -0.0279648264 -0.0235924505  0.1048866351  0.2824640075 -0.2186716183  0.0065198823 -0.0360143016 -0.0244756465  0.0007976123  0.1677982867 -0.1196784841 -0.0671290316 -0.0065016405  0.0213407722 -0.0145995081 -0.0163874667  0.0468333431 -0.0020190045 -0.0017335551 -0.0032426707  0.0072892717  0.0062984319  0.0056882641  0.0354882386  0.0110744337 -0.0396364732  0.0095754673 -0.0137725700 -0.0961171373 -0.1342978131  0.0208428824  0.0020926880 -0.0803526292 -0.0321101877  0.0050742651  0.0681524129 -0.0010672177  0.0488849369 -0.0862807888 -0.0074992191  0.0563579873 -0.0270145815 -0.0365337710 -0.0344761600  0.0124366316 -0.0053715332  0.0104751224  0.0327214538 -0.0051400049  0.0212153799  0.0895104132  0.1118811668 -0.0963134456 -0.0159224258 -0.0488494790  0.0381495135 -0.0894659975 -0.1295959815  0.0145354649 -0.1106897518  0.0740068765 -0.1373536021 -0.0885885585  0.1454865873  0.1347133175 -0.0342058082 -0.0056936731  0.0216745279  0.0797687204 -0.0846871911  0.0427065741  0.0341821819  0.0011932898 -0.0773413668 -0.1103011984  0.0731651853 -0.0910977781 -0.0666640268 -0.0026193325 -0.0516187029  0.1044847204 -0.0348979172 -0.0776593468  0.0085183752 -0.0063213085  0.0047373149 -0.0368347864  0.0448695104 -0.0267563970 -0.0008065664 -0.0008132043  0.0005941372  0.0007203152 -0.0001360963  0.0005709286  0.0001857091  0.0000132649  0.0001492231 -0.0010179861 -0.0001193728 -0.0007460346  0.0017104238  0.0007973160 -0.0012670489  0.0013477481 -0.0001092771  0.0008476992  0.0005978401 -0.0000825749  0.0005449915  0.0005516580  0.0000165168  0.0005450373
[truncated: 76,891 more chars]
