# Supplementary material for: Parametrization of Linear Vibronic Coupling Models for Degenerate Electronic States
Source: J Phys Chem A. 2025 Mar 4;129(10):2655–66. doi: 10.1021/acs.jpca.4c07472 (PMC11912485; doi:10.1021/acs.jpca.4c07472)
Supplement: Supplementary file 2 — jp4c07472_si_002.zip [file jp4c07472_si_002.zip › SI/SO3/LVC.template]

/global/mai/Dilara/LVC_SO3/lvc_tddft_perfect_symmetry_PBE/V0.txt
5
charge 0
epsilon
5
  1   1  0.0000000000
  1   2  0.1598350000
  1   3  0.1728370000
  1   4  0.2226570000
  1   5  0.2226580000
kappa
8
  1   2    10  1.05775e-02
  1   3    10  1.10641e-02
  1   4     8 -3.45460e-03
  1   4    10  1.48460e-02
  1   4    11 -6.49977e-03
  1   5     8  3.45115e-03
  1   5    10  1.48460e-02
  1   5    11  6.50307e-03
lambda
7
  1   2   3   7  2.10597e-02
  1   2   4   8  1.83759e-03
  1   2   4  11  2.80473e-03
  1   2   5   9  1.83813e-03
  1   2   5  12  2.79807e-03
  1   4   5   9 -3.45997e-03
  1   4   5  12 -6.48808e-03
DMX R
 -0.0000000e+00  0.0000000e+00  0.0000000e+00 -0.0000000e+00  0.0000000e+00
  0.0000000e+00  3.4238000e-01  0.0000000e+00  0.0000000e+00  0.0000000e+00
  0.0000000e+00  0.0000000e+00  3.4238000e-01  0.0000000e+00  0.0000000e+00
 -0.0000000e+00  0.0000000e+00  0.0000000e+00  3.4238000e-01  0.0000000e+00
  0.0000000e+00  0.0000000e+00  0.0000000e+00  0.0000000e+00  3.4238000e-01
DMY R
  0.0000000e+00 -0.0000000e+00  1.0000000e-05 -0.0000000e+00  0.0000000e+00
 -0.0000000e+00  2.7000000e-04  0.0000000e+00  0.0000000e+00  0.0000000e+00
  1.0000000e-05  0.0000000e+00  2.7000000e-04  0.0000000e+00  0.0000000e+00
 -0.0000000e+00  0.0000000e+00  0.0000000e+00  2.7000000e-04  0.0000000e+00
  0.0000000e+00  0.0000000e+00  0.0000000e+00  0.0000000e+00  2.7000000e-04
