# Supplementary material for: Parametrization of Linear Vibronic Coupling Models for Degenerate Electronic States
Source: J Phys Chem A. 2025 Mar 4;129(10):2655–66. doi: 10.1021/acs.jpca.4c07472 (PMC11912485; doi:10.1021/acs.jpca.4c07472)
Supplement: Supplementary file 2 — jp4c07472_si_002.zip [file jp4c07472_si_002.zip › SI/SO3/V0.txt]

Geometry
 S  16.0   0.00000000   0.00000000   0.00000000  31.97207100 
 O   8.0   1.38938461   2.40648474   0.00000000  15.99491500 
 O   8.0   1.38938461  -2.40648474   0.00000000  15.99491500 
 O   8.0  -2.77876923   0.00000000   0.00000000  15.99491500 
Frequencies
  0.0000000000  0.0000000000  0.0000000000  0.0000000000  0.0000000000  0.0000000000  0.0020078336  0.0021445849  0.0021445849  0.0044796177  0.0059395018  0.0059395018
Mass-weighted normal modes
  0.0000000000  0.0000000000  0.0000000000  0.0000000000  0.0000000000  0.0000000000  0.0000000000  0.3926432761  0.0000000000  0.0000000000  0.6666530746  0.0000000000
  0.0000000000  0.0000000000  0.0000000000  0.0000000000  0.0000000000  0.0000000000  0.0000000000 -0.0000000000  0.3926432761  0.0000000000 -0.0000000000  0.6666530746
  0.0000000000  0.0000000000  0.0000000000  0.0000000000  0.0000000000  0.0000000000  0.7739102668  0.0000000000  0.0000000000  0.0000000000  0.0000000000  0.0000000000
  0.0000000000  0.0000000000  0.0000000000  0.0000000000  0.0000000000  0.0000000000  0.0000000000 -0.4342669121  0.4308700807 -0.2886751346 -0.1683379631 -0.2539561810
  0.0000000000  0.0000000000  0.0000000000  0.0000000000  0.0000000000  0.0000000000  0.0000000000  0.4308700807  0.0632590020 -0.5000000000 -0.2539561810 -0.4615813021
  0.0000000000  0.0000000000  0.0000000000  0.0000000000  0.0000000000  0.0000000000 -0.3656331945  0.0000000000  0.0000000000  0.0000000000  0.0000000000  0.0000000000
  0.0000000000  0.0000000000  0.0000000000  0.0000000000  0.0000000000  0.0000000000  0.0000000000 -0.4342669121 -0.4308700807 -0.2886751346 -0.1683379631  0.2539561810
  0.0000000000  0.0000000000  0.0000000000  0.0000000000  0.0000000000  0.0000000000  0.0000000000 -0.4308700807  0.0632590020  0.5000000000  0.2539561810 -0.4615813021
  0.0000000000  0.0000000000  0.0000000000  0.0000000000  0.0000000000  0.0000000000 -0.3656331945  0.0000000000  0.0000000000  0.0000000000  0.0000000000  0.0000000000
  0.0000000000  0.0000000000  0.0000000000  0.0000000000  0.0000000000  0.0000000000  0.0000000000  0.3120219591  0.0000000000  0.5773502692 -0.6082029716 -0.0000000000
  0.0000000000  0.0000000000  0.0000000000  0.0000000000  0.0000000000  0.0000000000  0.0000000000  0.0000000000 -0.6830298692  0.0000000000  0.0000000000 -0.0217162936
  0.0000000000  0.0000000000  0.0000000000  0.0000000000  0.0000000000  0.0000000000 -0.3656331945  0.0000000000  0.0000000000  0.0000000000  0.0000000000  0.0000000000
